# Supplementary material for: Systemic multi-omics analysis reveals interferon response heterogeneity and links lipid metabolism to immune alterations in severe COVID-19
Source: Genome Med. 2026 May 29;18:74. doi: 10.1186/s13073-026-01677-z (PMC13220500; doi:10.1186/s13073-026-01677-z)
Supplement: Supplementary file 1 — Additional file 1: Table S1. List of ISGs used for ISG score calculation. [file 13073_2026_1677_MOESM1_ESM.xlsx]

## Sheet: Sheet1
Table S1: List of ISGs used to analyze the transcriptomics data
Interferon Alpha and Beta				Interferon Gamma				Antiviral mechanisms
Identifier	MoleculeName			Identifier	MoleculeName			Identifier	MoleculeName
P29597	UniProt:P29597 TYK2			P01579	UniProt:P01579 IFNG			Q14653	UniProt:Q14653 IRF3
P17181	UniProt:P17181 IFNAR1			P23458	UniProt:P23458 JAK1			Q13526	UniProt:Q13526 PIN1
P52630	UniProt:P52630 STAT2			P15260	UniProt:P15260 IFNGR1			P05161	UniProt:P05161 ISG15
P48551-2	UniProt:P48551-2 IFNAR2			O60674	UniProt:O60674 JAK2			Q3LFD5	UniProt:Q3LFD5 USP41
P23458	UniProt:P23458 JAK1			P38484	UniProt:P38484 IFNGR2			Q9UMW8	UniProt:Q9UMW8 USP18
P61221	UniProt:P61221 ABCE1			P42224-1	UniProt:P42224-1 STAT1			P20592	UniProt:P20592 MX2
Q05823	UniProt:Q05823 RNASEL			Q6ZN66	UniProt:Q6ZN66 GBP6			P20591	UniProt:P20591 MX1
P05015	UniProt:P05015 IFNA16			Q96PP8	UniProt:Q96PP8 GBP5			O95786	UniProt:O95786 DDX58
P01562	UniProt:P01562 IFNA1			Q96PP9	UniProt:Q96PP9 GBP4			P19525	UniProt:P19525 EIF2AK2
P01568	UniProt:P01568 IFNA21			Q8N8V2	UniProt:Q8N8V2 GBP7			P09914	UniProt:P09914 IFIT1
P05014	UniProt:P05014 IFNA4			Q9H0R5	UniProt:Q9H0R5 GBP3			P19174	UniProt:P19174 PLCG1
P01567	UniProt:P01567 IFNA7			P32456	UniProt:P32456 GBP2			P27361	UniProt:P27361 MAPK3
P32881	UniProt:P32881 IFNA8			P32455	UniProt:P32455 GBP1			P51965	UniProt:P51965 UBE2E1
P01566	UniProt:P01566 IFNA10			Q15306	UniProt:Q15306 IRF4			P23458	UniProt:P23458 JAK1
P01569	UniProt:P01569 IFNA5			Q00978	UniProt:Q00978 IRF9			P42224	UniProt:P42224 STAT1
P01563	UniProt:P01563 IFNA2			Q13568	UniProt:Q13568 IRF5			Q14258	UniProt:Q14258 TRIM25
P01570	UniProt:P01570 IFNA14			P10914	UniProt:P10914 IRF1			Q9Y4X5	UniProt:Q9Y4X5 ARIH1
P01571	UniProt:P01571 IFNA17			Q14653	UniProt:Q14653 IRF3			Q9UII4	UniProt:Q9UII4 HERC5
P05013	UniProt:P05013 IFNA6			O14896	UniProt:O14896 IRF6			O14933	UniProt:O14933 UBE2L6
P01574	UniProt:P01574 IFNB1			Q02556	UniProt:Q02556 IRF8			O60573	UniProt:O60573 EIF4E2
O15524	UniProt:O15524 SOCS1			P14316	UniProt:P14316 IRF2			P03496	UniProt:P03496 NS
O14543	UniProt:O14543 SOCS3			Q92985	UniProt:Q92985 IRF7			Q8N5X7	UniProt:Q8N5X7 EIF4E3
Q00978	UniProt:Q00978 IRF9			P12314	UniProt:P12314 FCGR1A			P06730	UniProt:P06730 EIF4E
P42224-1	UniProt:P42224-1 STAT1			Q92637	UniProt:Q92637 FCGR1B			P38919	UniProt:P38919 EIF4A3
P42224-2	UniProt:P42224-2 STAT1			P30501	UniProt:P30501 HLA-C			P60842	UniProt:P60842 EIF4A1
P29350	UniProt:P29350 PTPN6			P30486	UniProt:P30486 HLA-B			Q14240	UniProt:Q14240 EIF4A2
Q06124	UniProt:Q06124 PTPN11			P01893	UniProt:P01893 HLA-H			O43432	UniProt:O43432 EIF4G3
Q96AZ6	UniProt:Q96AZ6 ISG20			P30447	UniProt:P30447 HLA-A			P78344	UniProt:P78344 EIF4G2
P32456	UniProt:P32456 GBP2			P30685	UniProt:P30685 HLA-B			Q04637	UniProt:Q04637 EIF4G1
P09913	UniProt:P09913 IFIT2			P18465	UniProt:P18465 HLA-B			P41226	UniProt:P41226 UBA7
P09914	UniProt:P09914 IFIT1			P18464	UniProt:P18464 HLA-B			P46934	UniProt:P46934 NEDD4
P55265	UniProt:P55265 ADAR			P30460	UniProt:P30460 HLA-B			O75369	UniProt:O75369 FLNB
P40305	UniProt:P40305 IFI27			P30490	UniProt:P30490 HLA-B			P52948-5	UniProt:P52948-5 NUP98
O14879	UniProt:O14879 IFIT3			P30495	UniProt:P30495 HLA-B			Q96EE3-1	UniProt:Q96EE3-1 SEH1L
Q13325	UniProt:Q13325 IFIT5			P30493	UniProt:P30493 HLA-B			P57740	UniProt:P57740 NUP107
P80217	UniProt:P80217 IFI35			P13747	UniProt:P13747 HLA-E			Q8NFH3	UniProt:Q8NFH3 NUP43
P05161	UniProt:P05161 ISG15			P30488	UniProt:P30488 HLA-B			Q12769	UniProt:Q12769 NUP160
P13164	UniProt:P13164 IFITM1			P30511	UniProt:P30511 HLA-F			Q8NFH4	UniProt:Q8NFH4 NUP37
P00973	UniProt:P00973 OAS1			P30483	UniProt:P30483 HLA-B			Q9BW27	UniProt:Q9BW27 NUP85
Q15646	UniProt:Q15646 OASL			P30462	UniProt:P30462 HLA-B			Q8WUM0	UniProt:Q8WUM0 NUP133
P29728	UniProt:P29728 OAS2			P04439	UniProt:P04439 HLA-A			P55735	UniProt:P55735 SEC13
Q9Y6K5	UniProt:Q9Y6K5 OAS3			Q29940	UniProt:Q29940 HLA-B			P12270	UniProt:P12270 TPR
P18146	UniProt:P18146 EGR1			P30443	UniProt:P30443 HLA-A			P49790	UniProt:P49790 NUP153
Q9Y3Z3	UniProt:Q9Y3Z3 SAMHD1			P30475	UniProt:P30475 HLA-B			Q99567	UniProt:Q99567 NUP88
Q8WXG1	UniProt:Q8WXG1 RSAD2			P01889	UniProt:P01889 HLA-B			Q5SRE5	UniProt:Q5SRE5 NUP188
Q10589	UniProt:Q10589 BST2			P01892	UniProt:P01892 HLA-A			P35658	UniProt:P35658 NUP214
P09912	UniProt:P09912 IFI6			Q04826	UniProt:Q04826 HLA-B			Q9BTX1	UniProt:Q9BTX1 NDC1
Q6GPH4	UniProt:Q6GPH4 XAF1			P10319	UniProt:P10319 HLA-B			Q8TEM1	UniProt:Q8TEM1 NUP210
Q01629	UniProt:Q01629 IFITM2			P30479	UniProt:P30479 HLA-B			Q96HA1	UniProt:Q96HA1 POM121
Q9UHH9	UniProt:Q9UHH9 IP6K2			P04222	UniProt:P04222 HLA-C			A8CG34	UniProt:A8CG34 POM121C
Q01628	UniProt:Q01628 IFITM3			P30480	UniProt:P30480 HLA-B			Q8NFH5	UniProt:Q8NFH5 NUP35
P30501	UniProt:P30501 HLA-C			Q95365	UniProt:Q95365 HLA-B			Q8N1F7	UniProt:Q8N1F7 NUP93
P30486	UniProt:P30486 HLA-B			Q9TNN7	UniProt:Q9TNN7 HLA-C			O75694	UniProt:O75694 NUP155
P01893	UniProt:P01893 HLA-H			P30481	UniProt:P30481 HLA-B			Q92621	UniProt:Q92621 NUP205
P30447	UniProt:P30447 HLA-A			Q31612	UniProt:Q31612 HLA-B			Q96EE3-2	UniProt:Q96EE3-2 SEH1L
P30685	UniProt:P30685 HLA-B			P30504	UniProt:P30504 HLA-C			P78406	UniProt:P78406 RAE1
P18465	UniProt:P18465 HLA-B			P17693	UniProt:P17693 HLA-G			P52948-3	UniProt:P52948-3 NUP98
P18464	UniProt:P18464 HLA-B			P30461	UniProt:P30461 HLA-B			P52948-4	UniProt:P52948-4 NUP98
P30460	UniProt:P30460 HLA-B			P30487	UniProt:P30487 HLA-B			P37198	UniProt:P37198 NUP62
P30490	UniProt:P30490 HLA-B			P30464	UniProt:P30464 HLA-B			Q9BVL2-2	UniProt:Q9BVL2-2 NUP58
P30495	UniProt:P30495 HLA-B			P30491	UniProt:P30491 HLA-B			Q9BVL2-1	UniProt:Q9BVL2-1 NUP58
P30493	UniProt:P30493 HLA-B			P30485	UniProt:P30485 HLA-B			Q7Z3B4	UniProt:Q7Z3B4 NUP54
P13747	UniProt:P13747 HLA-E			P30453	UniProt:P30453 HLA-A			Q9UKX7	UniProt:Q9UKX7 NUP50
P30488	UniProt:P30488 HLA-B			P03989	UniProt:P03989 HLA-B			Q9NRG9	UniProt:Q9NRG9 AAAS
P30511	UniProt:P30511 HLA-F			P30457	UniProt:P30457 HLA-A			P49792	UniProt:P49792 RANBP2
P30483	UniProt:P30483 HLA-B			P10321	UniProt:P10321 HLA-C			O15504	UniProt:O15504 NUP42
P30462	UniProt:P30462 HLA-B			P30466	UniProt:P30466 HLA-B			O00629	UniProt:O00629 KPNA4
P04439	UniProt:P04439 HLA-A			P30492	UniProt:P30492 HLA-B			P52294	UniProt:P52294 KPNA1
Q29940	UniProt:Q29940 HLA-B			P30498	UniProt:P30498 HLA-B			O00505	UniProt:O00505 KPNA3
P30443	UniProt:P30443 HLA-A			Q29718	UniProt:Q29718 HLA-B			A9QM74	UniProt:A9QM74 KPNA7
P30475	UniProt:P30475 HLA-B			P30484	UniProt:P30484 HLA-B			P52292	UniProt:P52292 KPNA2
P01889	UniProt:P01889 HLA-B			P18463	UniProt:P18463 HLA-B			O15131	UniProt:O15131 KPNA5
P01892	UniProt:P01892 HLA-A			Q31610	UniProt:Q31610 HLA-B			Q14974	UniProt:Q14974 KPNB1
Q04826	UniProt:Q04826 HLA-B			Q29963	UniProt:Q29963 HLA-C			P12493	UniProt:P12493 gag
P10319	UniProt:P10319 HLA-B			Q95604	UniProt:Q95604 HLA-C			P0CG48	UniProt:P0CG48 UBC
P30479	UniProt:P30479 HLA-B			Q07000	UniProt:Q07000 HLA-C			P0CG47	UniProt:P0CG47 UBB
P04222	UniProt:P04222 HLA-C			Q29865	UniProt:Q29865 HLA-C			P62987	UniProt:P62987 UBA52
P30480	UniProt:P30480 HLA-B			Q29836	UniProt:Q29836 HLA-B			P62979	UniProt:P62979 RPS27A
Q95365	UniProt:Q95365 HLA-B			P30505	UniProt:P30505 HLA-C			P61088	UniProt:P61088 UBE2N
Q9TNN7	UniProt:Q9TNN7 HLA-C			P30450	UniProt:P30450 HLA-A			O75688	UniProt:O75688 PPM1B
P30481	UniProt:P30481 HLA-B			P30512	UniProt:P30512 HLA-A			P29728	UniProt:P29728 OAS2
Q31612	UniProt:Q31612 HLA-B			P30510	UniProt:P30510 HLA-C			P00973	UniProt:P00973 OAS1
P30504	UniProt:P30504 HLA-C			P16190	UniProt:P16190 HLA-A			Q15646	UniProt:Q15646 OASL
P17693	UniProt:P17693 HLA-G			Q29960	UniProt:Q29960 HLA-C			Q9Y6K5	UniProt:Q9Y6K5 OAS3
P30461	UniProt:P30461 HLA-B			P16189	UniProt:P16189 HLA-A			P21333	UniProt:P21333 FLNA
P30487	UniProt:P30487 HLA-B			P30508	UniProt:P30508 HLA-C			Q05823	UniProt:Q05823 RNASEL
P30464	UniProt:P30464 HLA-B			Q09160	UniProt:Q09160 HLA-A			P61221	UniProt:P61221 ABCE1
P30491	UniProt:P30491 HLA-B			P30499	UniProt:P30499 HLA-C			B1NKT1	UniProt:B1NKT1 No name
P30485	UniProt:P30485 HLA-B			P18462	UniProt:P18462 HLA-A			Q6L8Q7	UniProt:Q6L8Q7 PDE12
P30453	UniProt:P30453 HLA-A			P01891	UniProt:P01891 HLA-A
P03989	UniProt:P03989 HLA-B			P30455	UniProt:P30455 HLA-A
P30457	UniProt:P30457 HLA-A			P10316	UniProt:P10316 HLA-A
P10321	UniProt:P10321 HLA-C			P30459	UniProt:P30459 HLA-A
P30466	UniProt:P30466 HLA-B			P13746	UniProt:P13746 HLA-A
P30492	UniProt:P30492 HLA-B			P10314	UniProt:P10314 HLA-A
P30498	UniProt:P30498 HLA-B			P16188	UniProt:P16188 HLA-A
Q29718	UniProt:Q29718 HLA-B			P30456	UniProt:P30456 HLA-A
P30484	UniProt:P30484 HLA-B			P05534	UniProt:P05534 HLA-A
P18463	UniProt:P18463 HLA-B			P20036	UniProt:P20036 HLA-DPA1
Q31610	UniProt:Q31610 HLA-B			P01909	UniProt:P01909 HLA-DQA1
Q29963	UniProt:Q29963 HLA-C			P01903	UniProt:P01903 HLA-DRA
Q95604	UniProt:Q95604 HLA-C			P01906	UniProt:P01906 HLA-DQA2
Q07000	UniProt:Q07000 HLA-C			P13760	UniProt:P13760 HLA-DRB1
Q29865	UniProt:Q29865 HLA-C			Q30134	UniProt:Q30134 HLA-DRB1
Q29836	UniProt:Q29836 HLA-B			P20039	UniProt:P20039 HLA-DRB1
P30505	UniProt:P30505 HLA-C			P01912	UniProt:P01912 HLA-DRB1
P30450	UniProt:P30450 HLA-A			P01920	UniProt:P01920 HLA-DQB1
P30512	UniProt:P30512 HLA-A			P79483	UniProt:P79483 HLA-DRB3
P30510	UniProt:P30510 HLA-C			Q9TQE0	UniProt:Q9TQE0 HLA-DRB1
P16190	UniProt:P16190 HLA-A			P01911	UniProt:P01911 HLA-DRB1
Q29960	UniProt:Q29960 HLA-C			P05538	UniProt:P05538 HLA-DQB2
P16189	UniProt:P16189 HLA-A			P04440	UniProt:P04440 HLA-DPB1
P30508	UniProt:P30508 HLA-C			Q30167	UniProt:Q30167 HLA-DRB1
Q09160	UniProt:Q09160 HLA-A			Q30154	UniProt:Q30154 HLA-DRB5
P30499	UniProt:P30499 HLA-C			Q5Y7A7	UniProt:Q5Y7A7 HLA-DRB1
P18462	UniProt:P18462 HLA-A			P13762	UniProt:P13762 HLA-DRB4
P01891	UniProt:P01891 HLA-A			Q9GIY3	UniProt:Q9GIY3 HLA-DRB1
P30455	UniProt:P30455 HLA-A			Q95IE3	UniProt:Q95IE3 HLA-DRB1
P10316	UniProt:P10316 HLA-A			Q29974	UniProt:Q29974 HLA-DRB1
P30459	UniProt:P30459 HLA-A			P04229	UniProt:P04229 HLA-DRB1
P13746	UniProt:P13746 HLA-A			P13761	UniProt:P13761 HLA-DRB1
P10314	UniProt:P10314 HLA-A			P05362	UniProt:P05362 ICAM1
P16188	UniProt:P16188 HLA-A			P16070	UniProt:P16070 CD44
P30456	UniProt:P30456 HLA-A			P19320	UniProt:P19320 VCAM1
P05534	UniProt:P05534 HLA-A			P13591	UniProt:P13591 NCAM1
P20592	UniProt:P20592 MX2			Q9UDY6	UniProt:Q9UDY6 TRIM10
P20591	UniProt:P20591 MX1			Q14134	UniProt:Q14134 TRIM29
P28062	UniProt:P28062 PSMB8			Q7Z4K8	UniProt:Q7Z4K8 TRIM46
Q15306	UniProt:Q15306 IRF4			Q9UPQ4	UniProt:Q9UPQ4 TRIM35
Q13568	UniProt:Q13568 IRF5			Q8IWZ4	UniProt:Q8IWZ4 TRIM48
P10914	UniProt:P10914 IRF1			Q9C040	UniProt:Q9C040 TRIM2
Q14653	UniProt:Q14653 IRF3			Q14142	UniProt:Q14142 TRIM14
O14896	UniProt:O14896 IRF6			Q9H8W5	UniProt:Q9H8W5 TRIM45
Q02556	UniProt:Q02556 IRF8			Q9Y577	UniProt:Q9Y577 TRIM17
P14316	UniProt:P14316 IRF2			O75382	UniProt:O75382 TRIM3
Q92985	UniProt:Q92985 IRF7			Q9C030	UniProt:Q9C030 TRIM6
Q9UMW8	UniProt:Q9UMW8 USP18			Q9BVG3	UniProt:Q9BVG3 TRIM62
P18031	UniProt:P18031 PTPN1			Q9C035	UniProt:Q9C035 TRIM5
				Q14258	UniProt:Q14258 TRIM25
				Q6AZZ1	UniProt:Q6AZZ1 TRIM68
				Q9BZY9	UniProt:Q9BZY9 TRIM31
				O00635	UniProt:O00635 TRIM38
				Q12899	UniProt:Q12899 TRIM26
				P29590	UniProt:P29590 PML
				O15344	UniProt:O15344 MID1
				Q8IYM9	UniProt:Q8IYM9 TRIM22
				Q9BYJ4	UniProt:Q9BYJ4 TRIM34
				Q9BZR9	UniProt:Q9BZR9 TRIM8
				P19474	UniProt:P19474 TRIM21
				P02795	UniProt:P02795 MT2A
				P23497	UniProt:P23497 SP100
				P25105	UniProt:P25105 PTAFR
				P13284	UniProt:P13284 IFI30
				P61769	UniProt:P61769 B2M
				P33076	UniProt:P33076 CIITA
				P00973	UniProt:P00973 OAS1
				Q15646	UniProt:Q15646 OASL
				P29728	UniProt:P29728 OAS2
				Q9Y6K5	UniProt:Q9Y6K5 OAS3
				P29350	UniProt:P29350 PTPN6
				Q06124	UniProt:Q06124 PTPN11
				P18031	UniProt:P18031 PTPN1
				P17706-2	UniProt:P17706-2 PTPN2
				O15524	UniProt:O15524 SOCS1
				O14543	UniProt:O14543 SOCS3
				P63165	UniProt:P63165 SUMO1
				O75925	UniProt:O75925 PIAS1
				Q13554	UniProt:Q13554 CAMK2B
				Q9UQM7	UniProt:Q9UQM7 CAMK2A
				Q13557	UniProt:Q13557 CAMK2D
				Q13555	UniProt:Q13555 CAMK2G
				Q05655	UniProt:Q05655 PRKCD
