# Supplementary material for: Systemic multi-omics analysis reveals interferon response heterogeneity and links lipid metabolism to immune alterations in severe COVID-19
Source: Genome Med. 2026 May 29;18:74. doi: 10.1186/s13073-026-01677-z (PMC13220500; doi:10.1186/s13073-026-01677-z)
Supplement: Supplementary file 2 — Additional file 2: Table S2. Summary of patient-specific ISG scores for type I, type II, and antiviral ISGs. [file 13073_2026_1677_MOESM2_ESM.xlsx]

## Sheet: ISG_Score
Table S2: Patientwise ISG scores
ID	Cluster	Age	Gender	BMI	ISG_Antiviral	ISG_IFN_AB	ISG_IFN_G
COVID19_1_HC	1. HC	55	Male	1. Normal weight	-69.1524	-40.3805	-72.9269
COVID19_2_HC	1. HC	46	Male	1. Normal weight	-42.3986	-30.953	-36.2716
COVID19_4_HC	1. HC	45	Female	1. Normal weight	-12.6036	-11.7014	-25.292
COVID19_5_HC	1. HC	62	Female	3. Obesity_class_1	-24.7226	-26.3599	-19.4736
COVID19_6_HC	1. HC	41	Male	1. Normal weight	-11.4709	-20.9198	-12.4728
COVID19_7_HC	1. HC	49	Male	1. Normal weight	-1.59344	-11.0089	10.6005
COVID19_8_HC	1. HC	45	Male	3. Obesity_class_1	-80.391	-47.3365	-74.0708
COVID19_9_HC	1. HC	60	Male	2. Pre_obesity	-106.417	-51.6075	-83.6466
COVID19_11_HC	1. HC	44	Male	1. Normal weight	16.73	-20.0968	-6.00236
COVID19_16_HC	1. HC	52	Male	4. Obesity_class_2	-106.796	-56.993	-87.8576
COVID19_17_HC	1. HC	46	Male	2. Pre_obesity	-16.8446	7.1881	9.01946
COVID19_19_HC	1. HC	46	Male	1. Normal weight	-8.34548	-15.2967	-15.899
COVID19_20_HC	1. HC	55	Female	2. Pre_obesity	-35.3598	-33.3941	-38.017
COVID19_21_HC	1. HC	48	Male	1. Normal weight	-43.7823	-29.243	-38.6989
COVID19_22_HC	1. HC	59	Male	1. Normal weight	0.496656	-17.1661	-0.885028
COVID19_25_HC	1. HC	46	Male	1. Normal weight	-42.8716	-24.1398	-50.6729
COVID19_27_HC	1. HC	48	Male	1. Normal weight	-54.1526	-36.5071	-46.7229
COVID19_28_HC	1. HC	38	Male	1. Normal weight	31.7996	-10.0759	7.80583
COVID19_29_HC	1. HC	46	Male	1. Normal weight	5.60012	-19.2654	-7.39077
COVID19_24_HC	1. HC	48	Male	3. Obesity_class_1	-46.2034	-33.1542	-52.8684
COVID19_31_HC	1. HC	61	Male	1. Normal weight	-32.3794	-26.0801	-33.5875
COVID19_3_Conv	2. Convalescent	50	Female	1. Normal weight	-56.6053	-38.1913	-56.2567
COVID19_10_Conv	2. Convalescent	65	Male	1. Normal weight	-83.848	-49.2108	-77.9093
COVID19_12_Conv	2. Convalescent	49	Female	2. Pre_obesity	-26.1066	-29.0869	-25.8171
COVID19_13_Conv	2. Convalescent	48	Female	1. Normal weight	17.3983	-0.25635	10.4648
COVID19_14_Conv	2. Convalescent	51	Male	1. Normal weight	-12.0898	-24.0015	-19.0897
COVID19_15_Conv	2. Convalescent	66	Male	1. Normal weight	-17.2498	-23.7635	1.727
COVID19_18_Conv	2. Convalescent	49	Male	2. Pre_obesity	-71.7421	-43.2952	-65.8078
COVID19_23_Conv	2. Convalescent	41	Male	2. Pre_obesity	-106.708	-54.5448	-91.7078
COVID19_26_Conv	2. Convalescent	54	Female	1. Normal weight	-19.9365	-23.7828	-5.66585
COVID19_32_Conv	2. Convalescent	43	Male	1. Normal weight	-43.8774	-27.7052	-30.4952
COVID19_002_Mild	5. HIS	44	Female	5. Obesity_class_3	106.965	103.504	104.952
COVID19_006_Mild	3. LIS	59	Male	3. Obesity_class_1	-77.3397	-43.8028	-72.2419
COVID19_008_Mild	5. HIS	60	Male	2. Pre_obesity	57.1577	82.2346	63.1906
COVID19_010_Mild	5. HIS	74	Male	2. Pre_obesity	16.1925	34.1637	22.781
COVID19_011_Mild	5. HIS	64	Male	2. Pre_obesity	27.5333	47.424	60.1185
COVID19_012_Mild	4. MIS	48	Male	3. Obesity_class_1	78.3341	24.7185	40.8555
COVID19_013_Mild	5. HIS	53	Male	2. Pre_obesity	137.592	123.933	114.271
COVID19_014_Mild	4. MIS	63	Male	2. Pre_obesity	61.9425	25.3929	40.4962
COVID19_015_Mild	4. MIS	44	Male	2. Pre_obesity	123.935	38.0073	67.6792
COVID19_016_Mild	4. MIS	72	Male	1. Normal weight	82.6788	41.3107	69.5679
COVID19_017_Mild	3. LIS	47	Male	3. Obesity_class_1	-59.5309	-37.1022	-59.2249
COVID19_018_Mild	4. MIS	38	Female	1. Normal weight	82.5829	27.6208	35.4292
COVID19_019_Mild	3. LIS	66	Male	1. Normal weight	32.4263	-0.0457179	41.3274
COVID19_023_Mild	3. LIS	59	Male	2. Pre_obesity	-18.2567	-17.7253	-12.7414
COVID19_029_Mild	4. MIS	50	Male	2. Pre_obesity	62.3047	33.1805	61.1805
COVID19_030_Mild	5. HIS	59	Male	3. Obesity_class_1	111.182	78.9503	134.665
COVID19_032_Mild	4. MIS	59	Male	3. Obesity_class_1	86.6461	14.2352	34.9776
COVID19_036_Mild	4. MIS	69	Male	3. Obesity_class_1	58.007	28.5762	43.6925
COVID19_039_Mild	4. MIS	64	Female	1. Normal weight	68.5364	16.9268	22.112
COVID19_041_Mild	4. MIS	34	Male	3. Obesity_class_1	50.6392	22.5843	35.013
COVID19_001_Mild	3. LIS	45	Female	1. Normal weight	-76.5524	-40.0094	-63.8842
COVID19_004_Mild	4. MIS	66	Male	1. Normal weight	47.9242	44.7928	62.7128
COVID19_005_Mild	5. HIS	38	Female	2. Pre_obesity	-8.40566	29.6386	-12.8034
COVID19_022_Mild	3. LIS	61	Male	3. Obesity_class_1	-20.9059	-18.5809	-19.5776
COVID19_024_Mild	3. LIS	32	Male	2. Pre_obesity	10.6762	13.737	23.2945
COVID19_027_Mild	4. MIS	57	Male	2. Pre_obesity	-8.17404	1.57554	-2.36739
COVID19_031_Severe	3. LIS	55	Male	1. Normal weight	58.7535	22.7755	71.8437
COVID19_009_Severe	4. MIS	52	Male	3. Obesity_class_1	-13.6712	-14.8068	-19.9084
COVID19_028_Severe	4. MIS	71	Male	2. Pre_obesity	-72.3902	-40.7719	-58.9945
COVID19_033_Severe	3. LIS	52	Male	3. Obesity_class_1	-56.4436	-34.9868	-56.1068
COVID19_034_Severe	3. LIS	76	Male	2. Pre_obesity	-36.3072	-26.8371	-34.0755
COVID19_035_Severe	5. HIS	57	Male	3. Obesity_class_1	70.6587	72.1887	73.0378
COVID19_026_Severe	5. HIS	58	Male	1. Normal weight	51.8392	67.5798	86.4535
COVID19_037_Severe	4. MIS	62	Male	5. Obesity_class_3	-113.67	-58.8592	-99.8829
COVID19_007_Severe	5. HIS	39	Male	1. Normal weight	81.4954	88.8109	127.313
COVID19_020_Severe	5. HIS	75	Male	2. Pre_obesity	108.419	111.312	106.639
COVID19_021_Severe	5. HIS	65	Male	2. Pre_obesity	-11.151	6.68492	4.09294
