# Supplementary material for: Systemic multi-omics analysis reveals interferon response heterogeneity and links lipid metabolism to immune alterations in severe COVID-19
Source: Genome Med. 2026 May 29;18:74. doi: 10.1186/s13073-026-01677-z (PMC13220500; doi:10.1186/s13073-026-01677-z)
Supplement: Supplementary file 4 — Additional file 4: Table S3. Plasma levels of IFNs measured using LEGENDplex assay. [file 13073_2026_1677_MOESM4_ESM.xlsx]

## Sheet: Sheet1
Table S3: IFN LEGENDplex assay Kruskal-Wallis test conditions
BIOCHEMICAL	Mean rank diff.	P.Value	adj.P.Val	Comp
IFN-λ1	-11.29	0.134	0.202	HC-Conv
IFN-λ1	0.69	0.904	0.904	HC-Mild
IFN-λ1	-14.19	0.052	0.156	HC-Severe
IFN-λ1	11.98	0.101	0.202	Conv-Mild
IFN-λ1	-2.90	0.735	0.882	Conv-Severe
IFN-λ1	-14.88	0.035	0.156	Mild-Severe
IFN-λ2-3	-6.81	0.367	0.455	HC-Conv
IFN-λ2-3	6.97	0.226	0.455	HC-Mild
IFN-λ2-3	0.74	0.919	0.919	HC-Severe
IFN-λ2-3	13.79	0.059	0.356	Conv-Mild
IFN-λ2-3	7.55	0.379	0.455	Conv-Severe
IFN-λ2-3	-6.23	0.377	0.455	Mild-Severe
IFN-γ	-10.65	0.155	0.311	HC-Conv
IFN-γ	-4.74	0.4079	0.416	HC-Mild
IFN-γ	-19.59	0.007	0.042	HC-Severe
IFN-γ	5.90	0.416	0.416	Conv-Mild
IFN-γ	-8.94	0.294	0.416	Conv-Severe
IFN-γ	-14.85	0.034	0.103	Mild-Severe
IFN-β	-3.03	0.571	0.594	HC-Conv
IFN-β	3.08	0.452	0.594	HC-Mild
IFN-β	-6.28	0.226	0.479	HC-Severe
IFN-β	6.11	0.239	0.479	Conv-Mild
IFN-β	-3.25	0.594	0.594	Conv-Severe
IFN-β	-9.36	0.062	0.374	Mild-Severe
IFN-α2	-0.92	0.902	>0.999	HC-Conv
IFN-α2	6.07	0.294	>0.999	HC-Mild
IFN-α2	-0.70	0.924	>0.999	HC-Severe
IFN-α2	7.00	0.341	>0.999	Conv-Mild
IFN-α2	0.22	0.979	>0.999	Conv-Severe
IFN-α2	-6.77	0.340	>0.999	Mild-Severe
