# Supplementary material for: Systemic multi-omics analysis reveals interferon response heterogeneity and links lipid metabolism to immune alterations in severe COVID-19
Source: Genome Med. 2026 May 29;18:74. doi: 10.1186/s13073-026-01677-z (PMC13220500; doi:10.1186/s13073-026-01677-z)
Supplement: Supplementary file 6 — Additional file 6: Table S5. List of significantly altered metabolites in ISG-defined clusters. [file 13073_2026_1677_MOESM6_ESM.xlsx]

## Sheet: HIS_vs_LIS(ctrl)
Table S5: Metabolic changes between the clusters
Compound Name	Type	HMDB ID	logFC	AveExpr	t	P.Value	adj.P.Val	B
1,2-dilinoleoyl-GPC (18:2||18:2)	Lipid	HMDB0008138	-1.42269	0.0198835	-5.45147	1.08597e-06	0.00104237	5.39187
retinol (Vitamin A)	Cofactors and Vitamins	HMDB0000305	-1.24884	0.0736906	-5.29725	1.91966e-06	0.00104237	4.86215
1-(1-enyl-palmitoyl)-GPC (P-16:0)*	Lipid	HMDB0010407	-1.29963	-0.374763	-5.12741	3.57526e-06	0.00119149	4.28428
cerotoylcarnitine (C26)*	Lipid	HMDB0006347	-0.904246	0.0863318	-5.04662	4.79555e-06	0.00119149	4.01159
arachidoylcarnitine (C20)*	Lipid	HMDB0006460	-1.04806	0.0361086	-5.00489	5.57747e-06	0.00119149	3.87138
1-(1-enyl-palmitoyl)-2-arachidonoyl-GPC (P-16:0||20:4)*	Lipid	HMDB0011220	-0.946289	-0.150705	-4.95899	6.5828e-06	0.00119149	3.71759
1-(1-enyl-palmitoyl)-2-palmitoleoyl-GPC (P-16:0||16:1)*	Lipid	HMDB0011207	-1.16018	-0.0657827	-4.74656	1.40749e-05	0.00218363	3.01306
1-palmitoleoyl-GPC* (16:1)*	Lipid	HMDB0010383	-1.14884	-0.230613	-4.60205	2.34394e-05	0.00276823	2.54094
margaroylcarnitine (C17)*	Lipid	HMDB0006210	-0.940769	-0.0933297	-4.58842	2.45868e-05	0.00276823	2.49674
1-linoleoyl-2-linolenoyl-GPC (18:2||18:3)*	Lipid	HMDB0008141	-1.71851	0.209125	-4.57812	2.54901e-05	0.00276823	2.46337
1-oleoyl-GPC (18:1)	Lipid	HMDB0002815	-0.689447	-0.0906846	-4.43065	4.25757e-05	0.00420339	1.98936
dihydroorotate	Nucleotide	HMDB03349	-1.56243	0.120996	-4.30701	6.51064e-05	0.00589213	1.59755
6-bromotryptophan	Amino Acid	NA	-1.13998	-0.197013	-4.25965	7.65059e-05	0.00639118	1.44889
1-palmitoyl-GPC (16:0)	Lipid	HMDB0010382	-0.550751	-0.197707	-4.2161	8.86817e-05	0.00687917	1.3129
pristanate	Lipid	HMDB0000795	-1.98698	-0.147596	-4.17372	0.00010232	0.00740794	1.18127
gamma-carboxyglutamate	Amino Acid	HMDB0041900	-0.492614	-0.10184	-4.12273	0.000121434	0.00824233	1.02378
3-hydroxyhippurate	Xenobiotics	HMDB0006116	-3.39396	-0.282375	-4.08416	0.00013814	0.00855244	0.905347
1-linolenoyl-GPC (18:3)*	Lipid	HMDB0010388	-1.114	0.283386	-4.07642	0.000141753	0.00855244	0.881635
1-(1-enyl-palmitoyl)-2-palmitoyl-GPC (P-16:0||16:0)*	Lipid	HMDB0011206	-0.674455	-0.112408	-4.04632	0.000156681	0.00895557	0.789703
dihomo-linolenoylcarnitine (C20:3n3 or 6)*	Lipid	NA	-1.08942	-0.298893	-3.97275	0.000199834	0.010851	0.566544
1-stearoyl-2-arachidonoyl-GPI (18:0||20:4)	Lipid	HMDB0009815	-0.499151	0.0143437	-3.88379	0.00026742	0.0138295	0.299716
arginine	Amino Acid	HMDB0000517	-0.932984	0.0324084	-3.8523	0.000296237	0.0141663	0.206101
1-linoleoyl-GPC (18:2)	Lipid	HMDB0010386	-0.876767	0.00293055	-3.84839	0.000300022	0.0141663	0.194491
1-palmitoyl-2-dihomo-linolenoyl-GPC (16:0||20:3n3 or 6)*	Lipid	NA	-0.51127	0.0158967	-3.76861	0.000388072	0.0172763	-0.0406071
arachidonoylcarnitine (C20:4)	Lipid	HMDB0006455	-1.09104	-0.3093	-3.76097	0.000397705	0.0172763	-0.0629863
1-stearoyl-2-docosahexaenoyl-GPE (18:0||22:6)*	Lipid	HMDB0009012	0.940545	-0.210727	3.74584	0.000417449	0.0174365	-0.107198
dihydrocaffeate sulfate (2)	Xenobiotics	NA	-3.12394	0.0136125	-3.72173	0.00045087	0.018135	-0.177439
N-acetylarginine	Amino Acid	HMDB0004620	-1.13864	-0.231926	-3.70456	0.000476202	0.0184698	-0.22727
1-palmitoyl-2-arachidonoyl-GPI (16:0||20:4)*	Lipid	HMDB0009789	-1.12194	0.00468685	-3.67292	0.000526526	0.0197175	-0.318793
pyrraline	Xenobiotics	HMDB0033143	-1.74581	-0.54914	-3.65721	0.000553357	0.0200315	-0.364048
1-(1-enyl-stearoyl)-2-linoleoyl-GPE (P-18:0||18:2)*	Lipid	HMDB0011376	-1.05813	0.102782	-3.63871	0.00058663	0.020551	-0.417191
4-cholesten-3-one	Lipid	HMDB0000921	-0.601026	-0.0535909	-3.52147	0.000846293	0.0287211	-0.750131
1-linoleoyl-GPE (18:2)*	Lipid	HMDB0011507	-1.08684	0.175738	-3.50573	0.000888532	0.0292408	-0.794298
1-stearoyl-GPC (18:0)	Lipid	HMDB0010384	-0.62691	-0.196266	-3.48044	0.000960634	0.0306838	-0.865009
stearoylcarnitine (C18)	Lipid	HMDB0000848	-0.700045	0.0259275	-3.46316	0.00101307	0.0314342	-0.913149
ximenoylcarnitine (C26:1)*	Lipid	NA	-0.737189	0.14577	-3.44216	0.00108047	0.0325941	-0.971448
N-formylanthranilic acid	Amino Acid	HMDB0004089	0.858186	0.0457884	3.39721	0.00123924	0.0363733	-1.09543
1-myristoyl-2-arachidonoyl-GPC (14:0||20:4)*	Lipid	HMDB0007883	-0.939231	0.121873	-3.37134	0.00134039	0.0383071	-1.16631
N-stearoyl-sphingosine (d18:1||18:0)*	Lipid	HMDB0004950	0.646444	-0.1166	3.31707	0.00157859	0.0437013	-1.31386
1-palmitoyl-2-docosahexaenoyl-GPE (16:0||22:6)*	Lipid	HMDB0008946	0.791133	-0.194104	3.31058	0.00160963	0.0437013	-1.3314
lignoceroylcarnitine (C24)*	Lipid	NA	-0.637774	0.0573744	-3.30073	0.00165777	0.0439107	-1.35796
4-hydroxyhippurate	Xenobiotics	HMDB0013678	-1.25101	0.0371067	-3.24369	0.00196468	0.050801	-1.5108
choline	Lipid	HMDB0000097	-0.429936	-0.0651345	-3.22917	0.00205095	0.0509367	-1.54942
2-palmitoleoyl-GPC* (16:1)*	Lipid	HMDB10383	-1.0859	-0.370972	-3.22229	0.00209309	0.0509367	-1.56769
sphingomyelin (d17:1||14:0, d16:1||15:0)*	Lipid	NA	-0.767714	0.324949	-3.21436	0.00214258	0.0509367	-1.58868
1-stearoyl-2-oleoyl-GPC (18:0||18:1)	Lipid	HMDB0008038	-0.332917	0.123734	-3.212	0.00215754	0.0509367	-1.59493
1-palmitoyl-2-stearoyl-GPC (16:0||18:0)	Lipid	HMDB0007970	-0.400184	-0.0302328	-3.20049	0.00223194	0.051572	-1.62536
phytanate	Xenobiotics	HMDB0000801	-1.33458	0.702638	-3.18069	0.00236547	0.0535187	-1.67749
11beta-hydroxyandrosterone sulfate (1)	Lipid	NA	1.32993	-1.26526	3.14658	0.00261337	0.0579209	-1.76681
3b-hydroxy-5-cholenoic acid	Lipid	HMDB0000308	1.38756	-0.0748045	3.12271	0.0028011	0.0605386	-1.82892
retinal	Cofactors and Vitamins	HMDB0001358	-1.1144	-0.40898	-3.1176	0.00284297	0.0605386	-1.84219
N-acetyl-isoputreanine	Amino Acid	NA	-0.767209	-0.246568	-3.09287	0.00305361	0.0617759	-1.9061
N1-Methyl-2-pyridone-5-carboxamide	Cofactors and Vitamins	HMDB0004193	-1.2031	-0.263925	-3.08855	0.00309195	0.0617759	-1.91724
2-hydroxyphytanate*	Lipid	HMDB0061666	-0.959211	0.658234	-3.08593	0.00311532	0.0617759	-1.92397
2-methoxyacetaminophen glucuronide*	Xenobiotics	HMDB0240215	3.40001	-3.37532	3.08445	0.00312861	0.0617759	-1.92778
isoleucylglycine	Peptide	HMDB0028907	-1.10107	-0.557429	-3.07614	0.0032044	0.0618906	-1.94916
4-acetamidophenol	Xenobiotics	HMDB0001859	4.86586	-3.8059	3.07139	0.0032484	0.0618906	-1.96133
4-acetamidobutanoate	Amino Acid	HMDB0003681	-0.683126	-0.159383	-3.05179	0.00343617	0.0640222	-2.01149
5-acetylamino-6-amino-3-methyluracil	Xenobiotics	HMDB0004400	-2.86701	-0.648719	-3.04754	0.00347819	0.0640222	-2.02233
1-linoleoyl-GPI* (18:2)*	Lipid	NA	0.697547	-0.106631	3.02327	0.00372763	0.0674701	-2.08407
3-methylhistidine	Amino Acid	HMDB0000479	-2.29144	0.0767657	-3.00515	0.00392457	0.0698703	-2.12992
1-(1-enyl-palmitoyl)-2-linoleoyl-GPC (P-16:0||18:2)*	Lipid	HMDB0011211	-0.641864	0.09457	-2.99002	0.00409644	0.0717538	-2.16807
N-acetylglucosaminylasparagine	Carbohydrate	HMDB0000489	-0.765497	-0.00748908	-2.97695	0.00425049	0.0732704	-2.2009
3-hydroxypyridine sulfate	Xenobiotics	NA	-3.38264	1.08251	-2.94361	0.00466835	0.079216	-2.28421
1-methylxanthine	Xenobiotics	HMDB0010738	-2.02925	0.754227	-2.9317	0.00482657	0.0797293	-2.31379
N-acetyl-beta-alanine	Nucleotide	HMDB0061880	-0.486965	-0.00445232	-2.92879	0.00486602	0.0797293	-2.32101
2'-deoxyuridine	Nucleotide	HMDB0000012	-1.27952	-0.621587	-2.92492	0.00491884	0.0797293	-2.33059
N-acetylputrescine	Amino Acid	HMDB0002064	-0.592547	-0.126858	-2.90772	0.00516039	0.0824145	-2.37309
picolinoylglycine	Lipid	HMDB0059766	-0.926949	-0.0183662	-2.89825	0.00529816	0.0824236	-2.39643
pregnenetriol sulfate*	Lipid	NA	0.904994	0.0968682	2.89393	0.00536199	0.0824236	-2.40704
2-piperidinone	Xenobiotics	HMDB0011749	-1.70626	-0.291665	-2.89214	0.00538865	0.0824236	-2.41143
2-methoxyacetaminophen sulfate*	Xenobiotics	HMDB0062550	3.16295	-3.52212	2.87891	0.00558984	0.0843134	-2.44388
1-stearoyl-GPE (18:0)	Lipid	HMDB0011130	-0.499943	-0.369568	-2.85415	0.00598504	0.087567	-2.50429
linoleoylcarnitine (C18:2)*	Lipid	HMDB0006469	-0.647176	-0.318663	-2.85198	0.0060209	0.087567	-2.50957
N-carbamoylvaline	Amino Acid	NA	-0.804597	-0.274428	-2.84112	0.00620326	0.087567	-2.53593
1-(1-enyl-stearoyl)-2-oleoyl-GPE (P-18:0||18:1)	Lipid	HMDB0011375	-0.665344	0.245731	-2.84102	0.00620508	0.087567	-2.53619
2-methoxyhydroquinone sulfate (1)	Xenobiotics	NA	-1.87705	-0.29331	-2.8397	0.0062276	0.087567	-2.53938
tigloylglycine	Amino Acid	HMDB0000959	-1.34643	-0.716022	-2.83247	0.00635224	0.087567	-2.55688
N-octanoylglycine	Lipid	HMDB0000832	-1.03535	-0.581363	-2.83145	0.00636998	0.087567	-2.55934
docosapentaenoylcarnitine (C22:5n3)*	Lipid	NA	-0.878222	-0.445457	-2.82495	0.0064844	0.0880258	-2.57506
1-palmitoyl-GPE (16:0)	Lipid	HMDB0011503	-0.485254	-0.302585	-2.81743	0.00661903	0.0886553	-2.59319
5-methyluridine (ribothymidine)	Nucleotide	HMDB0000884	-0.386062	0.0988129	-2.8133	0.00669405	0.0886553	-2.60312
1-(1-enyl-palmitoyl)-2-oleoyl-GPC (P-16:0||18:1)*	Lipid	HMDB0007996	-0.531717	0.0725453	-2.79838	0.00697182	0.0912217	-2.63897
1-palmitoyl-2-linoleoyl-GPC (16:0||18:2)	Lipid	HMDB0007973	-0.223766	0.0336388	-2.79205	0.0070927	0.0916984	-2.65411
palmitoylcarnitine (C16)	Lipid	HMDB0000222	-0.493421	-0.169976	-2.77938	0.00734072	0.0929338	-2.68437
N-stearoyl-sphingadienine (d18:2||18:0)*	Lipid	NA	0.564055	-0.159594	2.77844	0.0073594	0.0929338	-2.68661
1-lignoceroyl-GPC (24:0)	Lipid	HMDB0010405	-0.867499	-0.460191	-2.77064	0.00751654	0.0938271	-2.7052
I-urobilinogen	Cofactors and Vitamins	HMDB0004157	-2.17388	-2.5545	-2.74036	0.00815556	0.100286	-2.77693
3-(N-acetyl-L-cystein-S-yl) acetaminophen	Xenobiotics	NA	2.95323	-3.62983	2.73749	0.00821862	0.100286	-2.78369
sphingomyelin (d18:1||25:0, d19:0||24:1, d20:1||23:0, d19:1||24:0)*	Lipid	NA	-0.652438	0.160716	-2.72901	0.00840772	0.101453	-2.80366
1-(1-enyl-palmitoyl)-2-linoleoyl-GPE (P-16:0||18:2)*	Lipid	HMDB0011343	-0.884718	0.118953	-2.72125	0.00858423	0.102062	-2.82189
N-palmitoyl-sphingosine (d18:1||16:0)	Lipid	HMDB0004949	0.392942	-0.112654	2.71856	0.00864612	0.102062	-2.8282
dihomo-linoleoylcarnitine (C20:2)*	Lipid	NA	-0.679604	-0.342616	-2.67636	0.0096734	0.11296	-2.92655
methylsuccinoylcarnitine	Amino Acid	NA	-0.872325	-0.445948	-2.66241	0.0100368	0.115348	-2.9588
vanillactate	Amino Acid	HMDB0000913	-0.613642	-0.139657	-2.65664	0.0101907	0.115348	-2.97211
proline	Amino Acid	HMDB0000162,HMDB0003411	-0.505503	0.0846097	-2.65643	0.0101965	0.115348	-2.9726
gamma-glutamylphenylalanine	Peptide	HMDB0000594	0.373405	-0.0373842	2.64824	0.0104189	0.116649	-2.99145
catechol sulfate	Xenobiotics	HMDB0059724	-2.2533	0.455231	-2.61946	0.0112355	0.124508	-3.05729
1-oleoyl-GPE (18:1)	Lipid	HMDB0011506	-0.688374	0.0621755	-2.61175	0.0114641	0.125758	-3.07485
1-stearoyl-2-linoleoyl-GPC (18:0||18:2)*	Lipid	HMDB0008039	-0.276713	0.0429624	-2.60261	0.0117405	0.127501	-3.0956
1-methyl-5-imidazolelactate	Amino Acid	NA	-1.37455	-0.104704	-2.59308	0.0120351	0.12926	-3.11718
1-(1-enyl-stearoyl)-GPE (P-18:0)*	Lipid	NA	-0.574198	-0.698458	-2.58972	0.0121405	0.12926	-3.12476
prolylglycine	Peptide	HMDB0011178	-1.01658	0.475357	-2.57956	0.0124646	0.130989	-3.14768
guaiacol sulfate	Xenobiotics	HMDB0060013	-2.0958	0.0463537	-2.57429	0.0126357	0.130989	-3.15954
3-(3-hydroxyphenyl)propionate	Xenobiotics	HMDB0000375	-2.39091	-0.553204	-2.57341	0.0126646	0.130989	-3.16152
prolylhydroxyproline	Amino Acid	HMDB0006695	-0.827808	-0.16994	-2.56254	0.013025	0.133445	-3.1859
methionine sulfone	Amino Acid	HMDB0062174	0.776702	-0.0649049	2.55626	0.0132376	0.133647	-3.19995
4-vinylcatechol sulfate	Xenobiotics	NA	-2.92234	-0.862779	-2.5522	0.0133766	0.133647	-3.20902
ethyl beta-glucopyranoside	Xenobiotics	HMDB0029968	-2.30668	0.602145	-2.55112	0.0134139	0.133647	-3.21144
N-acetyltryptophan	Amino Acid	HMDB0013713	-0.421674	-0.013483	-2.54136	0.0137545	0.134338	-3.23319
3-(cystein-S-yl)acetaminophen*	Xenobiotics	HMDB0240217	2.2087	-2.78363	2.54032	0.013791	0.134338	-3.23549
lysine	Amino Acid	HMDB0003405	-0.380057	-0.0375126	-2.53853	0.0138544	0.134338	-3.23947
1-palmitoleoyl-2-linolenoyl-GPC (16:1||18:3)*	Lipid	HMDB0008008	-1.23853	0.255293	-2.53317	0.0140463	0.134993	-3.25139
N-methylproline	Amino Acid	HMDB0094696	-2.49934	0.480592	-2.52046	0.0145101	0.138227	-3.27953
asparagine	Amino Acid	HMDB0000168	-0.314468	0.0568786	-2.51552	0.0146942	0.138765	-3.29045
arabonate||xylonate	Carbohydrate	HMDB0000539	-0.526354	-0.196214	-2.49739	0.0153877	0.142054	-3.33035
glycosyl ceramide (d18:1||23:1, d17:1||24:1)*	Lipid	NA	-1.01101	-0.190444	-2.49716	0.0153968	0.142054	-3.33086
1-(1-enyl-palmitoyl)-2-oleoyl-GPE (P-16:0||18:1)*	Lipid	HMDB0011342	-0.500044	0.115329	-2.49433	0.015508	0.142054	-3.33708
1-stearoyl-2-oleoyl-GPI (18:0||18:1)*	Lipid	NA	-0.485286	0.30393	-2.49286	0.0155657	0.142054	-3.34029
1,2-dilinoleoyl-GPE (18:2||18:2)*	Lipid	HMDB0009093	-1.23521	-0.0581752	-2.4769	0.0162074	0.146677	-3.37518
dimethylarginine (ADMA + SDMA)	Amino Acid	HMDB0003334,HMDB0001539	-0.247808	-0.107733	-2.46892	0.0165372	0.148229	-3.39256
N-methylhydroxyproline	Amino Acid	NA	-2.02737	-0.280689	-2.46617	0.0166519	0.148229	-3.39852
DSGEGDFXAEGGGVR*	Peptide	NA	1.29904	-3.15109	2.4568	0.0170494	0.150534	-3.41886
glucuronide of C10H18O2 (1)*	Partially Characterized Molecules	NA	-1.70139	-1.34327	-2.44714	0.0174676	0.152658	-3.43974
adenosine 3',5'-cyclic monophosphate (cAMP)	Nucleotide	HMDB0000058	-0.62737	-0.211326	-2.44479	0.0175711	0.152658	-3.44483
guanidinoacetate	Amino Acid	HMDB0000128	-0.781098	0.379149	-2.44071	0.0177512	0.152998	-3.45361
citrulline	Amino Acid	HMDB0000904	-0.38114	0.0767969	-2.4374	0.017899	0.153058	-3.46075
lidocaine	Xenobiotics	HMDB0014426	0.719212	-2.55004	2.42968	0.0182477	0.15482	-3.47735
3-methylcrotonylglycine	Amino Acid	HMDB0000459	-1.04096	-0.475292	-2.42209	0.0185961	0.156511	-3.49361
(S)-a-amino-omega-caprolactam	Xenobiotics	NA	-0.455142	-0.230732	-2.41752	0.0188089	0.156511	-3.50339
dihydroferulic acid sulfate	Xenobiotics	HMDB0041724	-1.63441	-0.584235	-2.41602	0.0188793	0.156511	-3.5066
5,6-dihydrothymine	Nucleotide	HMDB0000079	-0.4612	-0.0481282	-2.39787	0.019749	0.16248	-3.54526
hydroxyproline	Amino Acid	HMDB0000725	-0.6447	-0.0801206	-2.39259	0.0200086	0.163378	-3.55646
3-(methylthio)acetaminophen sulfate*	Xenobiotics	NA	2.21583	-3.39424	2.37873	0.020705	0.167804	-3.58579
1-myristoyl-2-palmitoyl-GPC (14:0||16:0)	Lipid	HMDB0007869	-0.645252	0.434308	-2.37092	0.0211071	0.168993	-3.60226
N-acetyl-3-methylhistidine*	Amino Acid	NA	-1.28884	-1.16408	-2.36984	0.021163	0.168993	-3.60452
glycerophosphorylcholine (GPC)	Lipid	HMDB0000086	-0.362931	-0.316205	-2.35808	0.0217826	0.172671	-3.62921
trimethylamine N-oxide	Lipid	HMDB0000925	-1.55193	0.219535	-2.35451	0.021974	0.172926	-3.63669
myristoyl dihydrosphingomyelin (d18:0||14:0)*	Lipid	HMDB0012085	-0.458637	0.0998472	-2.34803	0.0223251	0.173212	-3.65024
5-acetylamino-6-formylamino-3-methyluracil	Xenobiotics	HMDB0011105	-1.75915	-0.494908	-2.34795	0.0223293	0.173212	-3.6504
chiro-inositol	Lipid	HMDB0240209	-2.05666	-1.40379	-2.33259	0.0231818	0.178549	-3.68239
beta-hydroxyisovaleroylcarnitine	Amino Acid	NA	-0.452798	-0.0666269	-2.32919	0.023374	0.178762	-3.68943
perfluorohexanesulfonic acid	Xenobiotics	NA	0.840374	0.384749	2.32447	0.0236441	0.179563	-3.69923
urea	Amino Acid	HMDB0000294	-0.438714	-0.155955	-2.31855	0.0239862	0.180896	-3.71148
4-guanidinobutanoate	Amino Acid	HMDB0003464	-1.06907	0.294038	-2.31532	0.0241748	0.181061	-3.71815
4-acetamidophenylglucuronide	Xenobiotics	HMDB0010316	3.37268	-4.2695	2.31044	0.0244616	0.181954	-3.7282
branched chain 14:0 dicarboxylic acid	Lipid	NA	-1.8459	-0.451333	-2.29881	0.025159	0.183707	-3.75212
2-hydroxyacetaminophen sulfate*	Xenobiotics	HMDB0062547	3.14687	-2.65238	2.29868	0.0251667	0.183707	-3.75238
1-oleoyl-2-docosahexaenoyl-GPC (18:1||22:6)*	Lipid	HMDB0008123	-0.329709	0.0304553	-2.296	0.0253299	0.183707	-3.75788
1-palmitoyl-GPG (16:0)*	Lipid	NA	-0.577639	-0.230039	-2.29528	0.0253739	0.183707	-3.75936
4-vinylguaiacol sulfate	Xenobiotics	HMDB0127980	-1.77368	-1.20014	-2.29064	0.0256587	0.184539	-3.76885
1-palmitoyl-2-oleoyl-GPI (16:0||18:1)*	Lipid	HMDB0009783	-0.446253	0.144541	-2.28451	0.0260402	0.186051	-3.78139
valine	Amino Acid	HMDB0000883	-0.259992	0.0446024	-2.27005	0.0269587	0.191354	-3.81082
phenylalanine	Amino Acid	HMDB0000159	0.18305	-0.0416562	2.26443	0.0273238	0.192686	-3.82224
corticosterone	Lipid	HMDB0001547	1.34041	-1.05403	2.25609	0.0278731	0.194122	-3.83911
glycosyl ceramide (d18:1||20:0, d16:1||22:0)*	Lipid	NA	-0.574685	0.118158	-2.25591	0.027885	0.194122	-3.83947
caprate (10:0)	Lipid	HMDB0000511	-1.16358	0.378498	-2.24546	0.0285875	0.196889	-3.86055
pregnenediol sulfate (C21H34O5S)*	Lipid	HMDB0000774	0.723486	0.132007	2.24442	0.0286582	0.196889	-3.86264
ferulic acid 4-sulfate	Xenobiotics	HMDB0029200	-1.60931	-1.04084	-2.24196	0.0288263	0.196889	-3.86759
1,7-dimethylurate	Xenobiotics	HMDB0011103	-1.70566	-0.0552775	-2.21341	0.0308398	0.209325	-3.92465
alpha-tocopherol	Cofactors and Vitamins	HMDB0001893	-0.230462	0.0487687	-2.20925	0.0311437	0.210075	-3.93292
hydroxy-N6,N6,N6-trimethyllysine*	Amino Acid	NA	-0.88683	-0.295697	-2.20532	0.0314328	0.210716	-3.94072
pantothenate (Vitamin B5)	Cofactors and Vitamins	HMDB0000210	0.45429	-0.102652	2.19592	0.0321341	0.214096	-3.95932
sphingomyelin (d17:1||16:0, d18:1||15:0, d16:1||17:0)*	Lipid	NA	-0.312895	0.048257	-2.19278	0.0323712	0.21436	-3.96551
1-methylurate	Xenobiotics	HMDB0003099	-1.39136	-0.534012	-2.18498	0.0329674	0.216098	-3.98088
serine	Amino Acid	HMDB0000187	-0.290225	0.0725957	-2.18415	0.0330315	0.216098	-3.98251
7-methylxanthine	Xenobiotics	HMDB0001991	-1.33904	0.0785188	-2.18139	0.033245	0.216192	-3.98793
cortisol 21-sulfate	Lipid	HMDB0062779	0.950413	-2.72556	2.17779	0.0335258	0.216721	-3.99501
stachydrine	Xenobiotics	HMDB0004827	-2.13203	-0.120614	-2.16771	0.0343218	0.217031	-4.01473
uridine	Nucleotide	HMDB0000296	-0.338036	-0.061761	-2.16348	0.0346615	0.217031	-4.023
tryptophan	Amino Acid	HMDB0000929	-0.274703	0.110004	-2.16268	0.0347257	0.217031	-4.02456
1-palmitoyl-2-oleoyl-GPC (16:0||18:1)	Lipid	HMDB0007972	-0.236304	0.0469868	-2.15814	0.0350936	0.217031	-4.0334
gamma-glutamyl-alpha-lysine	Peptide	NA	-0.516531	0.0622582	-2.15689	0.0351953	0.217031	-4.03583
2-palmitoyl-GPC* (16:0)*	Lipid	HMDB0061702	-0.448044	-0.313278	-2.15638	0.035237	0.217031	-4.03683
behenoylcarnitine (C22)*	Lipid	HMDB0062468	-0.59137	-0.164208	-2.15585	0.03528	0.217031	-4.03785
1,3-dimethylurate	Xenobiotics	HMDB0001857	-1.26421	-0.659908	-2.15574	0.0352892	0.217031	-4.03807
threonine	Amino Acid	HMDB0000167	-0.439296	-0.0234935	-2.15472	0.0353725	0.217031	-4.04005
1-(1-enyl-palmitoyl)-GPE (P-16:0)*	Lipid	HMDB0011152	-0.473072	-0.768313	-2.1335	0.0371499	0.226131	-4.08113
4-acetylcatechol sulfate (1)	Xenobiotics	NA	-1.55009	-1.59148	-2.13207	0.0372721	0.226131	-4.08388
homoarginine	Amino Acid	HMDB0000670	-0.58506	0.0627522	-2.12257	0.0380952	0.229841	-4.10216
alpha-hydroxyisocaproate	Amino Acid	HMDB0000665,HMDB0000624,HMDB00746	-0.654578	-0.0994318	-2.11158	0.0390665	0.234399	-4.1232
eicosenoylcarnitine (C20:1)*	Lipid	NA	-0.499878	-0.0737877	-2.10659	0.0395151	0.235788	-4.13273
N-palmitoyl-sphingadienine (d18:2||16:0)*	Lipid	NA	0.284154	-0.0754264	2.07817	0.0421545	0.250163	-4.18662
dihydroferulate	Xenobiotics	HMDB0062121	-1.41702	-0.329046	-2.07394	0.0425606	0.2512	-4.1946
propionylcarnitine (C3)	Lipid	HMDB0000824	-0.525792	-0.0535456	-2.07114	0.0428306	0.251427	-4.19985
N-acetylneuraminate	Carbohydrate	HMDB0000230	0.287429	-0.192587	2.06145	0.0437776	0.255206	-4.21803
5-oxoproline	Amino Acid	HMDB0000267	0.335325	-0.24195	2.05977	0.0439442	0.255206	-4.22118
4-vinylphenol sulfate	Xenobiotics	HMDB0062775	-1.34884	-0.11613	-2.04602	0.0453242	0.261749	-4.24683
glycosyl-N-behenoyl-sphingadienine (d18:2||22:0)*	Lipid	NA	-0.52729	-0.0149625	-2.04377	0.045553	0.261749	-4.25101
gamma-glutamylcitrulline*	Peptide	NA	-0.546423	0.223878	-2.0372	0.0462287	0.263627	-4.26321
N-acetyltaurine	Amino Acid	HMDB0240253	-0.597832	-0.296718	-2.03401	0.0465597	0.263627	-4.26912
sphingomyelin (d17:2||16:0, d18:2||15:0)*	Lipid	NA	-0.393014	0.0591661	-2.03147	0.0468245	0.263627	-4.27381
nicotinamide	Cofactors and Vitamins	HMDB0001406	0.518363	-0.356197	2.03122	0.0468508	0.263627	-4.27428
beta-alanine	Nucleotide	HMDB0000056	-0.46922	0.110986	-2.02476	0.0475307	0.266074	-4.28619
adrenoylcarnitine (C22:4)*	Lipid	NA	-0.390794	-0.501315	-2.02222	0.0478006	0.266212	-4.29088
1-palmitoyl-2-palmitoleoyl-GPC (16:0||16:1)*	Lipid	HMDB0007969	-0.461616	0.0706662	-2.01837	0.0482125	0.267137	-4.29797
sulfate*	Xenobiotics	HMDB01448	-0.290653	-0.126561	-2.01168	0.0489344	0.267996	-4.31024
dimethyl sulfone	Xenobiotics	HMDB0004983	1.02955	0.244115	2.01168	0.0489344	0.267996	-4.31024
isovalerylglycine	Amino Acid	HMDB00678	-0.914835	-0.262257	-2.00821	0.0493129	0.267996	-4.3166
linoleoyl ethanolamide	Lipid	HMDB0012252	0.681826	-0.153164	2.00783	0.0493546	0.267996	-4.3173
valylglycine	Peptide	HMDB0029127	-0.859902	-0.820354	-2.0031	0.0498747	0.269251	-4.32595
branched-chain, straight-chain, or cyclopropyl 10:1 fatty acid (1)*	Partially Characterized Molecules	NA	-1.25073	-0.191621	-2.00122	0.0500818	0.269251	-4.32937
tetrahydrocortisol sulfate (1)	Lipid	NA	0.960875	-0.935584	1.99435	0.0508493	0.272031	-4.3419
acisoga	Amino Acid	HMDB0061384	-0.574729	-0.323526	-1.98372	0.0520544	0.277113	-4.36119
docosapentaenoate (n6 DPA; 22:5n6)	Lipid	HMDB0001976	-1.05383	-1.13189	-1.97145	0.0534763	0.282985	-4.38335
(14 or 15)-methylpalmitate (a17:0 or i17:0)	Lipid	HMDB0061859	-0.907796	0.038247	-1.96973	0.0536785	0.282985	-4.38645
N-acetylcitrulline	Amino Acid	HMDB0000856	-1.12288	-0.663916	-1.95135	0.0558785	0.292991	-4.4194
sphingomyelin (d18:2||14:0, d18:1||14:1)*	Lipid	NA	-0.436768	0.0834012	-1.9494	0.0561162	0.292991	-4.42288
N-acetyltyrosine	Amino Acid	HMDB0000866	-0.412468	0.0616319	-1.94256	0.0569581	0.295964	-4.43507
cortisol	Lipid	HMDB0000063	0.520239	-0.189038	1.93294	0.0581595	0.300768	-4.45214
sphingomyelin (d18:1||14:0, d16:1||16:0)*	Lipid	HMDB0012097	-0.243792	0.148253	-1.91915	0.0599182	0.307678	-4.47648
2-aminophenol sulfate	Xenobiotics	HMDB0061116	-1.56686	0.135409	-1.91485	0.0604768	0.307678	-4.48404
3-methyl catechol sulfate (1)	Xenobiotics	NA	-2.20827	-0.457037	-1.91392	0.0605971	0.307678	-4.48566
glycerol 3-phosphate	Lipid	HMDB0000126	-0.354299	0.355791	-1.91157	0.060905	0.307678	-4.4898
4-acetaminophen sulfate	Xenobiotics	HMDB0059911	2.98314	-3.2662	1.91151	0.0609123	0.307678	-4.48989
ribonate	Carbohydrate	HMDB0000867	-0.291968	-0.0715871	-1.90628	0.0616019	0.309721	-4.49907
myristoylcarnitine (C14)	Lipid	HMDB000506	-0.415723	-0.097171	-1.89847	0.0626417	0.313497	-4.51269
xanthurenate	Amino Acid	HMDB0000881	-1.01675	-0.492933	-1.88988	0.0638035	0.316651	-4.52764
ceramide (d18:1||17:0, d17:1||18:0)*	Lipid	NA	0.435081	-0.108435	1.88828	0.0640216	0.316651	-4.53041
4-methylbenzenesulfonate	Xenobiotics	HMDB0059933	0.747335	-0.857617	1.88737	0.0641466	0.316651	-4.53199
oleoylcarnitine (C18:1)	Lipid	HMDB0005065	-0.371455	-0.177218	-1.87717	0.0655568	0.322148	-4.54965
pregnenetriol disulfate*	Lipid	NA	0.643257	-0.205303	1.87287	0.0661582	0.32241	-4.55705
beta-citrylglutamate	Amino Acid	NA	0.429216	-0.20878	1.87255	0.0662039	0.32241	-4.55761
4-hydroxynonenal	Lipid	HMDB0004362	0.938458	-0.604207	1.85556	0.0686293	0.33273	-4.58675
glycosyl-N-behenoyl-sphingosine (d18:1||22:0)*	Lipid	NA	-0.459078	0.00762903	-1.85271	0.0690436	0.332826	-4.59162
1-oleoyl-GPG (18:1)*	Lipid	NA	-0.759268	-0.151177	-1.85121	0.0692621	0.332826	-4.59417
sarcosine	Amino Acid	HMDB0000271	-0.279168	-0.0607491	-1.84709	0.069867	0.332967	-4.6012
gamma-tocopherol||beta-tocopherol	Cofactors and Vitamins	HMDB0006335,HMDB0001492	-0.661677	0.348452	-1.84683	0.0699046	0.332967	-4.60163
hippurate	Xenobiotics	HMDB0000714	-1.08433	0.681148	-1.84343	0.0704072	0.333896	-4.60742
5-hydroxyindole sulfate	Amino Acid	NA	-0.922964	-0.696494	-1.83955	0.0709835	0.335165	-4.61399
N-(2-furoyl)glycine	Xenobiotics	HMDB0000439	-2.02065	-0.0299431	-1.83691	0.0713777	0.335568	-4.61846
sphingomyelin (d18:1||18:1, d18:2||18:0)	Lipid	HMDB0012101	0.227219	-0.0581566	1.83301	0.0719651	0.33675	-4.62507
vanillic acid glycine	Xenobiotics	HMDB0060026	-1.62155	-0.702923	-1.83113	0.0722493	0.33675	-4.62825
valerate (5:0)	Lipid	HMDB0000892	0.691859	-0.14259	1.82824	0.0726867	0.337341	-4.63311
cysteinylglycine disulfide*	Amino Acid	HMDB0000709	-0.259211	0.0861016	-1.8213	0.0737492	0.33959	-4.64479
FAD	Cofactors and Vitamins	HMDB0001248	-0.447862	-0.201852	-1.82098	0.0737982	0.33959	-4.64533
cholesterol sulfate	Lipid	HMDB00653	-0.342864	0.138335	-1.81755	0.0743299	0.33959	-4.6511
1-palmitoyl-2-arachidonoyl-GPE (16:0||20:4)*	Lipid	HMDB0005323	0.424735	-0.184494	1.815	0.0747253	0.33959	-4.65537
11-ketoetiocholanolone glucuronide	Lipid	NA	0.848472	-0.669207	1.8136	0.0749441	0.33959	-4.65772
4-ethylphenyl sulfate	Xenobiotics	HMDB0062551	-1.03549	0.394149	-1.81145	0.0752798	0.33959	-4.66131
N-acetylthreonine	Amino Acid	HMDB0062557	-0.266409	-0.0831892	-1.81094	0.0753603	0.33959	-4.66217
2R,3R-dihydroxybutyrate	Lipid	HMDB0000498	-0.407009	0.0163154	-1.80439	0.0763936	0.342824	-4.6731
glutamine conjugate of C6H10O2 (2)*	Partially Characterized Molecules	NA	0.940934	0.126005	1.80092	0.0769446	0.343876	-4.67887
3-amino-2-piperidone	Amino Acid	HMDB0000323	-0.300279	-0.22247	-1.79864	0.0773101	0.344093	-4.68267
nonanoylcarnitine (C9)	Lipid	HMDB0013288	-0.675905	0.0796168	-1.79347	0.078142	0.345727	-4.69125
methyl-4-hydroxybenzoate sulfate	Xenobiotics	HMDB0041646	-1.63938	-1.20041	-1.79241	0.0783138	0.345727	-4.69301
6-oxopiperidine-2-carboxylate	Amino Acid	HMDB0061705	0.704149	-0.00117791	1.78623	0.0793202	0.348752	-4.70323
gamma-glutamylthreonine	Peptide	HMDB0029159	-0.3418	0.119057	-1.78081	0.0802104	0.349971	-4.71216
5alpha-androstan-3beta,17beta-diol disulfate	Lipid	HMDB00493	-0.839001	0.0317642	-1.78026	0.0803014	0.349971	-4.71307
tyramine O-sulfate	Amino Acid	HMDB0006409	-1.22397	-1.00505	-1.7742	0.0813091	0.349971	-4.72303
N-acetylhistidine	Amino Acid	HMDB0032055	-0.607212	-0.517794	-1.77349	0.0814276	0.349971	-4.7242
3-hydroxydecanoylcarnitine	Lipid	HMDB0061636	-0.623605	-0.0646444	-1.7734	0.0814422	0.349971	-4.72434
4-ethylcatechol sulfate	Xenobiotics	NA	-1.70221	0.634968	-1.77287	0.081531	0.349971	-4.72521
stearoyl-arachidonoyl-glycerol (18:0||20:4) [1]*	Lipid	HMDB0007170	-0.423429	-0.0357973	-1.77045	0.081937	0.349971	-4.72918
sphingomyelin (d18:0||20:0, d16:0||22:0)*	Lipid	NA	-0.450482	0.0682797	-1.76904	0.0821756	0.349971	-4.7315
hydroxyasparagine	Amino Acid	HMDB32332	-0.229357	-0.150691	-1.76698	0.0825229	0.350078	-4.73486
2-methylserine	Amino Acid	NA	-0.528441	-0.501764	-1.757	0.0842263	0.35465	-4.75115
oleoyl ethanolamide	Lipid	HMDB0002088	0.550644	-0.0949157	1.75684	0.0842539	0.35465	-4.75141
trigonelline (N'-methylnicotinate)	Cofactors and Vitamins	HMDB0000875	-1.47226	1.02466	-1.74558	0.0862093	0.361439	-4.76967
salicylate	Xenobiotics	HMDB0001895	1.40685	0.314542	1.73974	0.0872395	0.361439	-4.77911
isoleucine	Amino Acid	HMDB0000172	-0.227405	0.0174002	-1.73885	0.0873967	0.361439	-4.78054
1-carboxyethylisoleucine	Amino Acid	NA	-0.721461	-0.172807	-1.73877	0.0874112	0.361439	-4.78068
gamma-glutamylisoleucine*	Peptide	HMDB0011170	-0.322502	-0.0825817	-1.7381	0.0875308	0.361439	-4.78176
3-hydroxystachydrine*	Xenobiotics	NA	-2.46152	-0.715632	-1.73317	0.0884106	0.361996	-4.7897
N-acetylleucine	Amino Acid	HMDB0011756	-0.258238	0.0695435	-1.73222	0.0885797	0.361996	-4.79122
2-oxoarginine*	Amino Acid	HMDB0004225	-0.551684	0.00960649	-1.73033	0.0889192	0.361996	-4.79425
quinate	Xenobiotics	HMDB0003072	-1.55553	1.60709	-1.72849	0.0892523	0.361996	-4.79722
tetrahydrocortisol glucuronide	Lipid	NA	0.689746	-0.341974	1.72804	0.0893324	0.361996	-4.79793
1-(1-enyl-stearoyl)-2-arachidonoyl-GPE (P-18:0||20:4)*	Lipid	HMDB0005779	-0.404398	0.152475	-1.71122	0.0924154	0.371526	-4.82479
1-arachidonoyl-GPE (20:4n6)*	Lipid	HMDB0011517	-0.419584	0.0815294	-1.70981	0.0926777	0.371526	-4.82703
diacylglycerol (14:0||18:1, 16:0||16:1) [1]*	Lipid	NA	-0.812553	-0.256241	-1.70798	0.0930183	0.371526	-4.82993
maltol sulfate	Xenobiotics	NA	-1.31141	-0.569319	-1.7078	0.0930525	0.371526	-4.83022
1-(1-enyl-oleoyl)-GPE (P-18:1)*	Lipid	NA	-0.401279	-0.821531	-1.69858	0.0947878	0.377068	-4.8448
3-hydroxykynurenine	Amino Acid	HMDB0000732	0.853079	-1.49693	1.69486	0.0954959	0.377581	-4.85067
dopamine 3-O-sulfate	Amino Acid	HMDB0006275	-0.878212	0.18019	-1.69425	0.0956121	0.377581	-4.85163
leucylglycine	Peptide	HMDB0028929	-0.718302	-1.903	-1.6899	0.0964465	0.379007	-4.85848
3-hydroxy-3-methylglutarate	Lipid	HMDB0000355	-0.300705	-0.0281477	-1.68695	0.0970163	0.379007	-4.86312
paraxanthine	Xenobiotics	HMDB0001860	-1.46907	-0.242674	-1.68693	0.0970202	0.379007	-4.86315
isobutyrylglycine (C4)	Amino Acid	HMDB0000730	-0.526275	0.0552514	-1.68299	0.0977836	0.38062	-4.86932
cis-3,4-methyleneheptanoylglycine	Lipid	NA	-0.608433	0.0193434	-1.68056	0.0982589	0.381104	-4.87313
S-allylcysteine	Xenobiotics	HMDB0034323	-1.50957	-1.02768	-1.67495	0.0993586	0.383998	-4.88188
cysteine s-sulfate	Amino Acid	HMDB0000731	-0.290236	0.472625	-1.67171	0.0999998	0.385105	-4.88693
indolepropionate	Amino Acid	HMDB0002302	-1.18003	-0.409287	-1.66779	0.100779	0.386179	-4.89302
erythritol	Xenobiotics	HMDB0002994	-0.3983	-0.103025	-1.66674	0.10099	0.386179	-4.89466
ceramide (d18:2||24:1, d18:1||24:2)*	Lipid	NA	0.297247	-0.0800582	1.66044	0.102254	0.389642	-4.90441
undecenoylcarnitine (C11:1)	Lipid	NA	-0.431916	0.306049	-1.65633	0.103088	0.391445	-4.91077
glycine	Amino Acid	HMDB0000123	-0.294526	-0.0612236	-1.65018	0.104342	0.392893	-4.92023
1-stearoyl-2-arachidonoyl-GPE (18:0||20:4)	Lipid	HMDB0009003	0.339473	-0.206515	1.6484	0.104709	0.392893	-4.92297
2-hydroxysebacate	Lipid	HMDB0000424	-0.642022	0.318264	-1.64766	0.104861	0.392893	-4.92411
salicyluric glucuronide*	Xenobiotics	HMDB0240252	1.27164	-1.85293	1.64739	0.104916	0.392893	-4.92452
2-keto-3-deoxy-gluconate	Xenobiotics	HMDB0001353	-0.393269	-0.324403	-1.64327	0.105769	0.394726	-4.93085
arachidonate (20:4n6)	Lipid	HMDB0001043	0.547185	-0.425267	1.63352	0.107808	0.400172	-4.94574
glycosyl-N-(2-hydroxynervonoyl)-sphingosine (d18:1||24:1(2OH))*	Lipid	NA	-0.468773	-0.107382	-1.63174	0.108183	0.400172	-4.94845
ornithine	Amino Acid	HMDB0000214	-0.273015	-0.00283278	-1.63103	0.108334	0.400172	-4.94954
N-acetylisoleucine	Amino Acid	HMDB0061684	-0.281547	-0.0483521	-1.61657	0.11143	0.41011	-4.97146
3-hydroxy-2-methylpyridine sulfate	Xenobiotics	NA	-1.75062	-0.988596	-1.61449	0.11188	0.41011	-4.97459
2,3-dihydroxyisovalerate	Xenobiotics	HMDB0012141	-1.16008	0.334819	-1.61322	0.112157	0.41011	-4.97651
3-(3-hydroxyphenyl)propionate sulfate	Xenobiotics	HMDB0094710	-0.761804	-0.749779	-1.61117	0.112604	0.410362	-4.9796
hydrochlorothiazide	Xenobiotics	HMDB0001928	-0.106728	-0.17496	-1.60735	0.113439	0.412024	-4.98534
glucuronide of C10H18O2 (7)*	Partially Characterized Molecules	NA	-1.83472	-0.258418	-1.59745	0.115632	0.418586	-5.00017
metabolonic lactone sulfate	Partially Characterized Molecules	NA	-0.853212	-0.399386	-1.59407	0.116387	0.418931	-5.00521
1,2,3-benzenetriol sulfate (2)	Xenobiotics	HMDB0060018,HMDB0060016	-1.20492	-0.954833	-1.59269	0.116698	0.418931	-5.00727
1-palmitoyl-2-oleoyl-GPE (16:0||18:1)	Lipid	HMDB0005320	0.442235	-0.132931	1.59186	0.116884	0.418931	-5.0085
1-methylnicotinamide	Cofactors and Vitamins	HMDB0000699	-0.691404	-0.183457	-1.58957	0.1174	0.419217	-5.01191
glycerophosphoethanolamine	Lipid	HMDB0000114	-0.21584	-0.30406	-1.58808	0.117736	0.419217	-5.01412
4-methylguaiacol sulfate	Xenobiotics	NA	-1.05386	-0.561401	-1.58349	0.118779	0.421548	-5.02093
N-acetylkynurenine (2)	Amino Acid	NA	-0.628829	-0.0418607	-1.57319	0.121145	0.428544	-5.03614
inosine 5'-monophosphate (IMP)	Nucleotide	HMDB0000175	0.570177	-1.02964	1.55958	0.124331	0.438389	-5.05611
gamma-glutamylglycine	Peptide	HMDB0011667	-0.33486	-0.0456329	-1.55725	0.124883	0.43891	-5.05951
methionine	Amino Acid	HMDB0000696	-0.227251	0.0361802	-1.54856	0.126959	0.444768	-5.07216
tetrahydrocortisone glucuronide (5)	Lipid	NA	-0.606111	-0.69898	-1.54307	0.128285	0.447965	-5.08011
alpha-hydroxyisovalerate	Amino Acid	HMDB0000407	-0.556089	-0.0470143	-1.53674	0.129826	0.449811	-5.08925
glucuronide of C10H18O2 (8)*	Partially Characterized Molecules	NA	-1.62283	-1.17434	-1.53655	0.129872	0.449811	-5.08952
isocaproate (i6:0)	Lipid	HMDB00689	-1.14017	-1.15575	-1.53448	0.13038	0.449811	-5.0925
glycyrrhetinate	Xenobiotics	HMDB0011628	-1.16137	-1.57253	-1.53411	0.13047	0.449811	-5.09303
3-hydroxyoctanoylcarnitine (1)	Lipid	NA	-0.49295	0.0652153	-1.53237	0.130899	0.449863	-5.09554
pyridoxal	Cofactors and Vitamins	HMDB0001545	0.117045	0.0578845	1.52897	0.131739	0.451319	-5.10042
5-hydroxy-2-methylpyridine sulfate	Xenobiotics	NA	-1.96438	-1.9927	-1.52252	0.133343	0.455379	-5.10965
leucine	Amino Acid	HMDB0000687	-0.190481	0.0303587	-1.5192	0.134176	0.456787	-5.1144
androsterone glucuronide	Lipid	HMDB0002829	-0.647064	0.00339449	-1.51434	0.135403	0.45705	-5.12133
behenoyl sphingomyelin (d18:1||22:0)*	Lipid	HMDB0012103	-0.197023	0.0600579	-1.51304	0.135732	0.45705	-5.12317
5alpha-pregnan-3beta,20beta-diol monosulfate (1)	Lipid	HMDB0240580	0.819254	-0.115671	1.51152	0.136116	0.45705	-5.12532
N-methyltaurine	Amino Acid	NA	-1.04584	-1.10247	-1.51087	0.136283	0.45705	-5.12625
1-arachidonoyl-GPC* (20:4)*	Lipid	HMDB0010395	-0.346539	-0.257022	-1.51047	0.136384	0.45705	-5.12682
1-palmitoyl-2-stearoyl-GPE (16:0||18:0)*	Lipid	HMDB08925	-0.533522	-0.555331	-1.50844	0.136902	0.45705	-5.1297
pantoate	Cofactors and Vitamins	NA	-0.473123	-0.0752858	-1.50565	0.137615	0.45705	-5.13364
bilirubin	Cofactors and Vitamins	HMDB0000054	-0.268737	0.102933	-1.50563	0.13762	0.45705	-5.13367
hydroxypalmitoyl sphingomyelin (d18:1||16:0(OH))	Lipid	NA	0.236441	-0.0353724	1.50036	0.138978	0.459677	-5.14112
levulinate (4-oxovalerate)	Xenobiotics	HMDB0000720	-0.573114	-0.0557436	-1.49768	0.139671	0.459677	-5.14489
metoprolol acid metabolite*	Xenobiotics	NA	-0.163443	-0.430879	-1.49639	0.140004	0.459677	-5.1467
3,4-dihydroxybutyrate	Lipid	HMDB0000337	0.288329	-0.085417	1.49581	0.140157	0.459677	-5.14752
glycosyl-N-palmitoyl-sphingosine (d18:1||16:0)	Lipid	NA	-0.304899	-0.042845	-1.49438	0.140528	0.459677	-5.14953
leukotriene B4	Lipid	HMDB0001085	0.147368	-1.78043	1.49253	0.141012	0.459876	-5.15213
alanine	Amino Acid	HMDB0000161	-0.237332	0.065098	-1.48216	0.143743	0.467141	-5.16664
1-stearoyl-GPG (18:0)	Lipid	NA	-0.533927	-0.480834	-1.48081	0.1441	0.467141	-5.16851
fructosyllysine	Amino Acid	HMDB0034879	-0.402196	0.186519	-1.47085	0.146768	0.474376	-5.18235
(N(1) + N(8))-acetylspermidine	Amino Acid	HMDB0001276,HMDB0002189	-0.310383	-0.230713	-1.46852	0.147396	0.474991	-5.18556
kynurenine	Amino Acid	HMDB0000684	0.270134	-0.058644	1.4662	0.148025	0.475608	-5.18877
sebacate (C10-DC)	Lipid	HMDB0000792	-0.56792	0.0451334	-1.46338	0.148792	0.476661	-5.19266
hexanoylglutamine	Lipid	NA	0.67148	-0.195388	1.45543	0.150973	0.479666	-5.20359
spermine	Amino Acid	HMDB0001256	0.461899	-1.62274	1.4552	0.151035	0.479666	-5.2039
2-hydroxynervonate*	Lipid	NA	0.378517	-0.0415194	1.45364	0.151466	0.479666	-5.20603
riboflavin (Vitamin B2)	Cofactors and Vitamins	HMDB0000244	0.612801	-0.780778	1.45353	0.151497	0.479666	-5.20619
serotonin	Amino Acid	HMDB0000259	-0.909467	-0.745594	-1.45151	0.152057	0.480041	-5.20896
3-methoxycatechol sulfate (1)	Xenobiotics	NA	-1.28887	-0.628783	-1.44814	0.152994	0.481597	-5.21356
N-formylmethionine	Amino Acid	HMDB0001015	-0.168736	-0.0554182	-1.44548	0.153735	0.482534	-5.21718
carnitine	Lipid	HMDB0000062	-0.240241	-0.125118	-1.44171	0.154794	0.484457	-5.22232
valylleucine	Peptide	HMDB0029131	-0.235011	-0.574732	-1.43363	0.157077	0.488108	-5.23326
N-acetyl-aspartyl-glutamate (NAAG)	Amino Acid	HMDB0001067	-0.380482	-0.0298198	-1.43288	0.157291	0.488108	-5.23428
3-hydroxyoctanoylcarnitine (2)	Lipid	NA	-0.417159	0.0736723	-1.43207	0.157521	0.488108	-5.23537
1-(1-enyl-palmitoyl)-2-arachidonoyl-GPE (P-16:0||20:4)*	Lipid	HMDB0011352	-0.346991	0.165342	-1.43124	0.157759	0.488108	-5.23649
malate	Energy	HMDB0000744,HMDB0031518,HMDB0000156	0.232648	-0.178444	1.42729	0.15889	0.48817	-5.24182
allantoin	Nucleotide	HMDB0000462	-0.167254	-0.0399239	-1.4262	0.159203	0.48817	-5.24329
3-methylxanthine	Xenobiotics	HMDB0001886	-0.96799	-0.234583	-1.42533	0.159451	0.48817	-5.24445
linolenoylcarnitine (C18:3)*	Lipid	NA	-0.61546	-0.484908	-1.4249	0.159577	0.48817	-5.24504
3-aminoisobutyrate	Nucleotide	HMDB0002166	-0.434791	-0.148238	-1.42114	0.160662	0.490108	-5.25008
stearoyl sphingomyelin (d18:1||18:0)	Lipid	HMDB0001348	0.197328	-0.0725357	1.4135	0.162883	0.495494	-5.26029
dihomolinoleate (20:2n6)	Lipid	HMDB0005060	0.596237	-0.409289	1.40895	0.164219	0.498163	-5.26636
1-methyl-4-imidazoleacetate	Amino Acid	HMDB0002820	-0.815082	-0.751516	-1.40422	0.165617	0.501004	-5.27265
glycosyl-N-stearoyl-sphingosine (d18:1||18:0)	Lipid	NA	-0.322668	-0.0290779	-1.39715	0.167723	0.504496	-5.282
stearoyl-arachidonoyl-glycerol (18:0||20:4) [2]*	Lipid	HMDB0007170	-0.313897	-0.158615	-1.39505	0.168352	0.504496	-5.28477
glutarate (C5-DC)	Lipid	HMDB0000661	-0.633629	-0.461975	-1.39435	0.168562	0.504496	-5.28569
glutathione, oxidized (GSSG)	Amino Acid	HMDB0003337	0.032447	-0.40901	1.39412	0.16863	0.504496	-5.28599
caffeic acid sulfate	Xenobiotics	HMDB0041708	-1.01531	-1.7799	-1.39082	0.169622	0.506071	-5.29033
xanthosine	Nucleotide	HMDB0000299	0.26845	-1.58278	1.38856	0.170308	0.506724	-5.2933
5,6-dihydrouracil	Nucleotide	HMDB0000076	-0.308219	-0.269718	-1.38322	0.171928	0.507882	-5.30029
linoleate (18:2n6)	Lipid	HMDB0000673,HMDB0006270	0.585768	-0.434658	1.38289	0.172029	0.507882	-5.30072
ceramide (d18:1||20:0, d16:1||22:0, d20:1||18:0)*	Lipid	NA	0.239664	0.00155143	1.38183	0.172353	0.507882	-5.30211
3-ureidopropionate	Nucleotide	HMDB0000026	0.376692	0.0662477	1.38113	0.172568	0.507882	-5.30302
sphingomyelin (d18:1||21:0, d17:1||22:0, d16:1||23:0)*	Lipid	NA	-0.254812	0.173205	-1.37619	0.174083	0.509309	-5.30946
gamma-glutamylvaline	Peptide	HMDB0011172	-0.192452	-0.0625134	-1.37554	0.174282	0.509309	-5.3103
mannose	Carbohydrate	HMDB0000169	0.356668	0.0762689	1.37497	0.174459	0.509309	-5.31105
4-methylcatechol sulfate	Xenobiotics	HMDB0240459	-1.31499	-0.368109	-1.37045	0.175859	0.512019	-5.31692
1-stearoyl-2-docosahexaenoyl-GPC (18:0||22:6)	Lipid	HMDB0008057	0.267089	0.0145885	1.36832	0.176518	0.512563	-5.31967
3-hydroxy-2-ethylpropionate	Amino Acid	HMDB0000396	-0.288368	-0.0244574	-1.36599	0.177247	0.513308	-5.3227
1,5-anhydroglucitol (1,5-AG)	Carbohydrate	HMDB0002712	0.53744	-0.323902	1.36091	0.178836	0.516531	-5.32924
pregnenolone sulfate	Lipid	HMDB0000774	0.456862	-0.0250577	1.35197	0.181665	0.523312	-5.34073
13-HODE + 9-HODE	Lipid	HMDB0004667,HMDB0004670	-0.486062	-0.0326653	-1.34486	0.183937	0.527809	-5.3498
phenylpyruvate	Amino Acid	HMDB0000205	0.315211	0.098457	1.34404	0.184198	0.527809	-5.35084
palmitoleoyl-arachidonoyl-glycerol (16:1||20:4) [2]*	Lipid	NA	-0.720844	-0.413738	-1.34001	0.185498	0.528403	-5.35597
uracil	Nucleotide	HMDB0000300	0.384146	-0.630495	1.33759	0.186282	0.528403	-5.35904
indoleacetoylcarnitine*	Amino Acid	NA	0.765896	-0.242301	1.33685	0.186522	0.528403	-5.35997
octadecanedioylcarnitine (C18-DC)*	Lipid	NA	-0.371212	-0.0836324	-1.33627	0.186709	0.528403	-5.3607
palmitoyl ethanolamide	Lipid	HMDB0002100	0.276668	-0.156854	1.33464	0.187241	0.528403	-5.36277
gamma-glutamylglutamine	Peptide	HMDB0011738	-0.201865	0.465043	-1.33438	0.187325	0.528403	-5.3631
arachidonoyl ethanolamide	Lipid	HMDB0004080	0.273928	-0.488167	1.33163	0.188221	0.528545	-5.36657
homostachydrine*	Xenobiotics	HMDB0033433	0.570461	-0.144982	1.33124	0.188349	0.528545	-5.36706
N6,N6,N6-trimethyllysine	Amino Acid	HMDB0001325	-0.333278	-0.0906929	-1.32846	0.189261	0.529036	-5.37057
gamma-glutamylalanine	Peptide	HMDB0029142	-0.421486	0.0579097	-1.32452	0.190556	0.529036	-5.37552
N6,N6-dimethyllysine	Amino Acid	HMDB0013287	-0.369585	-0.0474805	-1.32443	0.190586	0.529036	-5.37564
sphingomyelin (d18:2||24:2)*	Lipid	NA	0.225383	-0.323961	1.32389	0.190764	0.529036	-5.37631
oleate||vaccenate (18:1)	Lipid	HMDB0000207,HMDB0000573,HMDB0003231,HMDB0240219	0.560274	-0.35643	1.32211	0.191351	0.529036	-5.37854
tridecenedioate (C13:1-DC)*	Lipid	NA	-0.487314	-0.156954	-1.32143	0.191578	0.529036	-5.3794
androstenediol (3beta,17beta) monosulfate (1)	Lipid	HMDB0240429	0.518039	0.141575	1.31796	0.192729	0.529036	-5.38374
caprylate (8:0)	Lipid	HMDB0000482	-0.613018	0.363386	-1.31746	0.192894	0.529036	-5.38436
2-methylbutyrylcarnitine (C5)	Amino Acid	HMDB0000378	-0.333541	0.0505836	-1.31676	0.193129	0.529036	-5.38524
pyridoxate	Cofactors and Vitamins	HMDB0000017	-0.341872	0.211754	-1.31506	0.193694	0.529036	-5.38735
xanthine	Nucleotide	HMDB0000292	0.368553	-0.490434	1.3145	0.193883	0.529036	-5.38806
gamma-glutamylmethionine	Peptide	HMDB0029155	-0.279926	0.348828	-1.31292	0.194411	0.529148	-5.39003
gamma-glutamylhistidine	Peptide	HMDB0029151	-0.235967	0.0119341	-1.30805	0.196047	0.530575	-5.39608
lanthionine	Amino Acid	NA	-0.636241	-0.633436	-1.30718	0.19634	0.530575	-5.39716
1-methyl-5-imidazoleacetate	Amino Acid	HMDB04988	-1.18038	-0.725543	-1.3069	0.196435	0.530575	-5.39751
histidine	Amino Acid	HMDB0000177	-0.178779	-0.0222705	-1.30423	0.197336	0.530575	-5.40081
5alpha-androstan-3alpha,17beta-diol monosulfate (2)	Lipid	NA	-0.718751	0.0818239	-1.30337	0.197627	0.530575	-5.40187
androstenediol (3beta,17beta) monosulfate (2)	Lipid	HMDB0186954,HMDB0240429	-0.597474	-0.123153	-1.30267	0.197866	0.530575	-5.40274
pipecolate	Amino Acid	NA	-0.540986	0.312177	-1.29902	0.199107	0.532586	-5.40725
2-naphthol sulfate	Xenobiotics	NA	-0.482563	-0.914041	-1.2957	0.200242	0.534307	-5.41134
1-oleoyl-2-linoleoyl-GPE (18:1||18:2)*	Lipid	HMDB0005349	-0.450053	0.0673083	-1.29326	0.201078	0.535224	-5.41434
lactosyl-N-palmitoyl-sphingosine (d18:1||16:0)	Lipid	NA	0.176252	-0.0615487	1.28636	0.203457	0.539658	-5.42278
adrenate (22:4n6)	Lipid	HMDB0002226	0.512119	-0.417169	1.28555	0.203738	0.539658	-5.42377
spermidine	Amino Acid	HMDB0001257	-0.452147	-0.712887	-1.27451	0.207594	0.548534	-5.43719
feruloylquinate (4)	Xenobiotics	NA	-0.927045	-1.86217	-1.26789	0.209934	0.55337	-5.4452
2-aminoheptanoate	Lipid	HMDB0094649	-0.399757	-0.0208174	-1.26573	0.210699	0.554042	-5.44779
2-hydroxydecanoate	Lipid	HMDB0094656	-0.448657	0.585752	-1.25381	0.21497	0.563906	-5.46207
benzoate	Xenobiotics	HMDB0001870	0.243524	0.244901	1.25047	0.216179	0.565712	-5.46605
diacylglycerol (14:0||18:1, 16:0||16:1) [2]*	Lipid	NA	-0.576994	0.0849381	-1.24516	0.21811	0.56833	-5.47235
S-methylcysteine	Amino Acid	HMDB0002108	-0.367173	0.0733584	-1.24347	0.218728	0.56833	-5.47435
N-oleoylserine	Lipid	NA	0.250565	-0.183629	1.24341	0.21875	0.56833	-5.47442
1-carboxyethylphenylalanine	Amino Acid	NA	0.364955	-0.0244692	1.24185	0.219318	0.568448	-5.47626
creatinine	Amino Acid	HMDB0000562	-0.120541	0.0138328	-1.23452	0.222017	0.573203	-5.4849
arabitol||xylitol	Carbohydrate	HMDB0002917,HMDB0001851,HMDB0000568	0.24846	-0.0170702	1.2327	0.222691	0.573203	-5.48704
behenoyl dihydrosphingomyelin (d18:0||22:0)*	Lipid	HMDB0012091	-0.307404	-0.00550671	-1.23257	0.222736	0.573203	-5.48718
creatine	Amino Acid	HMDB0000064	-0.425676	-0.218552	-1.22577	0.225269	0.57835	-5.49515
suberoylcarnitine (C8-DC)	Lipid	NA	0.593494	-1.10772	1.22047	0.227255	0.582073	-5.50132
2-methoxyresorcinol sulfate	Xenobiotics	NA	-0.925159	-0.616782	-1.2116	0.230608	0.586127	-5.5116
trizma acetate	Xenobiotics	NA	1.04611	0.931256	1.20912	0.23155	0.586127	-5.51445
deoxycarnitine	Lipid	HMDB0001161	-0.293567	-0.043931	-1.20861	0.231747	0.586127	-5.51504
N-acetyltheanine	Xenobiotics	NA	-0.942385	-2.32384	-1.20654	0.232537	0.586127	-5.51742
taurodeoxycholic acid 3-sulfate	Lipid	NA	-0.890649	-0.508811	-1.20584	0.232802	0.586127	-5.51822
1-carboxyethylleucine	Amino Acid	NA	0.303118	0.0876572	1.20563	0.232883	0.586127	-5.51846
3-hydroxypyridine glucuronide	Xenobiotics	NA	-0.984558	-1.92813	-1.2027	0.234009	0.586127	-5.52183
phosphoethanolamine (PE)	Lipid	HMDB0000224	0.256659	-0.231129	1.20215	0.234217	0.586127	-5.52245
adipoylcarnitine (C6-DC)	Lipid	HMDB0061677	0.351275	0.00166048	1.20166	0.234408	0.586127	-5.52302
cystine	Amino Acid	HMDB0000192	-0.158487	0.00793398	-1.20106	0.234639	0.586127	-5.52371
5,6-dihydrouridine	Nucleotide	HMDB0000497	0.187358	-0.176616	1.2007	0.234775	0.586127	-5.52411
alliin	Xenobiotics	HMDB0033592	-1.06611	-1.29822	-1.19779	0.235899	0.587582	-5.52744
1-arachidonylglycerol (20:4)	Lipid	HMDB11578	0.933215	-0.230433	1.19295	0.237773	0.590896	-5.53296
bilirubin degradation product, C16H18N2O5 (3)	Partially Characterized Molecules	NA	-0.392827	-0.16682	-1.19097	0.238545	0.591461	-5.53521
sphinganine-1-phosphate	Lipid	HMDB0001383	0.242259	0.0569125	1.18609	0.240449	0.594329	-5.54074
11beta-hydroxyetiocholanolone glucuronide*	Lipid	NA	0.706985	-0.397701	1.18521	0.240796	0.594329	-5.54174
gamma-glutamyltryptophan	Peptide	HMDB0029160	-0.186463	-0.0710119	-1.18299	0.241666	0.59433	-5.54424
3-methyl catechol sulfate (2)	Xenobiotics	NA	-0.809232	-1.70979	-1.18242	0.241891	0.59433	-5.54489
3-acetylphenol sulfate	Xenobiotics	NA	-0.625435	-1.21897	-1.17969	0.242969	0.59563	-5.54797
methionine sulfoxide	Amino Acid	HMDB0002005	-0.212077	0.155054	-1.17074	0.246519	0.602973	-5.558
cholesterol	Lipid	HMDB0000067	-0.13844	0.045217	-1.16682	0.248086	0.603059	-5.56237
gamma-CEHC	Cofactors and Vitamins	HMDB0001931	-0.516992	-0.0151012	-1.16675	0.248113	0.603059	-5.56245
5-hydroxylysine	Amino Acid	HMDB0000450	-0.451753	0.0366875	-1.16532	0.248686	0.603059	-5.56404
eicosenoate (20:1n9 or 1n11)	Lipid	HMDB0002231,HMDB0062436	0.54393	-0.059262	1.1651	0.248776	0.603059	-5.56429
linoleoyl-arachidonoyl-glycerol (18:2||20:4) [1]*	Lipid	HMDB0007257	0.411331	-0.266775	1.1572	0.251962	0.608483	-5.57304
feruloylquinate (1)	Xenobiotics	NA	-0.65427	-1.13083	-1.15678	0.252134	0.608483	-5.57351
sphingomyelin (d18:1||20:2, d18:2||20:1, d16:1||22:2)*	Lipid	NA	0.214957	-0.236827	1.15402	0.253252	0.608918	-5.57655
carnitine of C10H14O2 (5)*	Partially Characterized Molecules	NA	0.493296	-0.273332	1.15274	0.253773	0.608918	-5.57796
glutamine conjugate of C6H10O2 (1)*	Partially Characterized Molecules	NA	0.456851	0.0998761	1.15174	0.25418	0.608918	-5.57906
1-methylhistidine	Amino Acid	HMDB0000001	-0.274448	-0.101301	-1.15043	0.254717	0.608918	-5.58051
3-hydroxybutyrate (BHBA)	Lipid	HMDB0000011,HMDB0000357,HMDB0000442	0.802027	-0.00264249	1.14831	0.255583	0.608918	-5.58283
S-methylcysteine sulfoxide	Amino Acid	HMDB0029432	-0.48541	0.256171	-1.14807	0.255678	0.608918	-5.58309
12,13-DiHOME	Lipid	HMDB0004705	-0.65144	-0.141919	-1.14582	0.256603	0.608938	-5.58556
GlcNAc sulfate conjugate of C21H34O2 steroid	Partially Characterized Molecules	NA	0.65617	-0.386603	1.14532	0.256808	0.608938	-5.58611
alpha-CMBHC glucuronide	Cofactors and Vitamins	NA	0.520467	-0.720043	1.14143	0.258411	0.611403	-5.59036
alpha-ketoglutarate	Energy	HMDB0000208	0.256641	-0.142324	1.13345	0.261717	0.617338	-5.59903
bilirubin (E,E)*	Cofactors and Vitamins	NA	-0.369698	0.220517	-1.13152	0.262519	0.617338	-5.60111
glucuronide of piperine metabolite C17H21NO3 (3)*	Xenobiotics	NA	-0.799065	-0.816433	-1.13127	0.262624	0.617338	-5.60139
docosadienoate (22:2n6)	Lipid	HMDB0061714	0.419412	-0.412031	1.12971	0.263277	0.617362	-5.60308
gamma-CEHC glucuronide*	Cofactors and Vitamins	NA	-0.426873	-0.685872	-1.12852	0.263772	0.617362	-5.60435
chenodeoxycholic acid sulfate (1)	Lipid	HMDB0002522	0.617605	-0.715271	1.12414	0.265612	0.619522	-5.60908
1-stearoyl-2-oleoyl-GPS (18:0||18:1)	Lipid	HMDB0010163	0.359943	-0.0346168	1.12361	0.265835	0.619522	-5.60965
tartronate (hydroxymalonate)	Xenobiotics	HMDB0035227	0.466681	-0.389796	1.12093	0.266963	0.619752	-5.61252
citrate	Energy	HMDB0000094	-0.145047	-0.047507	-1.12039	0.267192	0.619752	-5.6131
2-hydroxy-3-methylvalerate	Amino Acid	HMDB0000317	-0.444384	-0.148879	-1.11932	0.267646	0.619752	-5.61425
N2-acetyl,N6-methyllysine	Amino Acid	NA	-0.826817	-0.941588	-1.11704	0.268611	0.620664	-5.61669
sphingosine	Lipid	HMDB0000252	0.440142	-2.2817	1.11559	0.269224	0.620758	-5.61823
docosadioate (C22-DC)	Lipid	HMDB0061714	-0.279432	0.435455	-1.10929	0.27191	0.623384	-5.62493
2-linoleoylglycerol (18:2)	Lipid	HMDB0011538	0.819448	-0.0517564	1.10775	0.27257	0.623384	-5.62657
glutarylcarnitine (C5-DC)	Amino Acid	HMDB0013130	-0.315089	-0.0161161	-1.10747	0.272689	0.623384	-5.62686
cholic acid glucuronide	Lipid	HMDB0002577	-0.689845	-1.53929	-1.10621	0.273231	0.623384	-5.6282
thymol sulfate	Xenobiotics	HMDB0062720	-1.07891	0.531338	-1.1062	0.273233	0.623384	-5.62821
cis-3,4-methyleneheptanoylcarnitine	Lipid	NA	-0.299575	0.340432	-1.10482	0.273828	0.623432	-5.62967
3-hydroxybutyroylglycine	Lipid	NA	0.371397	-0.128132	1.10266	0.274755	0.624235	-5.63195
butyrate||isobutyrate (4:0)	Lipid	HMDB0000039	0.238034	-0.00696338	1.09819	0.276684	0.626114	-5.63665
palmitoleate (16:1n7)	Lipid	HMDB0003229	0.621027	-0.538104	1.09807	0.276736	0.626114	-5.63678
lignoceroyl sphingomyelin (d18:1||24:0)	Lipid	NA	-0.169822	0.00774917	-1.09074	0.279922	0.632008	-5.64446
octanoylcarnitine (C8)	Lipid	HMDB0000791	-0.4205	-0.0782757	-1.08869	0.28082	0.632719	-5.6466
N-stearoyl-sphinganine (d18:0||18:0)*	Lipid	NA	0.328034	-0.305262	1.08124	0.284092	0.638765	-5.65434
etiocholanolone glucuronide	Lipid	HMDB0004484	-0.434426	0.0172484	-1.07927	0.284963	0.6394	-5.65638
catechol glucuronide	Amino Acid	NA	-0.569226	-1.18504	-1.07732	0.285826	0.640013	-5.6584
indolelactate	Amino Acid	HMDB0000671	-0.165161	0.0234396	-1.07428	0.287172	0.641706	-5.66153
3-phosphoglycerate	Carbohydrate	HMDB0000807	0.354887	-0.439169	1.068	0.28997	0.646626	-5.66797
1,2-dipalmitoyl-GPC (16:0||16:0)	Lipid	HMDB0000564	-0.107175	-0.101077	-1.05986	0.293628	0.652761	-5.67627
L-urobilin	Cofactors and Vitamins	HMDB0004159	0.882268	-1.54835	1.05851	0.294236	0.652761	-5.67764
phenylacetylglutamate	Peptide	HMDB0059772	-0.604626	-0.793041	-1.05785	0.294536	0.652761	-5.67831
acetylcarnitine (C2)	Lipid	HMDB0000201	-0.239084	-0.212725	-1.05596	0.295389	0.652761	-5.68022
gluconate	Xenobiotics	HMDB0000625	-0.210941	-0.128368	-1.05494	0.295853	0.652761	-5.68126
glucuronide of piperine metabolite C17H21NO3 (4)*	Xenobiotics	NA	-0.78212	-0.709024	-1.05389	0.296327	0.652761	-5.68231
2-acetamidophenol sulfate	Xenobiotics	NA	-0.761695	0.0565734	-1.05132	0.297498	0.654013	-5.68491
decanoylcarnitine (C10)	Lipid	HMDB0000651	-0.420038	0.0242703	-1.04746	0.299259	0.655781	-5.6888
N-delta-acetylornithine	Amino Acid	HMDB0003357	0.476118	0.0299456	1.04691	0.299509	0.655781	-5.68935
cotinine	Xenobiotics	HMDB0001046	-1.58206	-5.89952	-1.0424	0.301578	0.658313	-5.69387
sphingomyelin (d18:2||23:0, d18:1||23:1, d17:1||24:1)*	Lipid	NA	-0.170693	0.124582	-1.03967	0.302831	0.658313	-5.69659
2-hydroxystearate	Lipid	HMDB0062549	0.199413	-0.126625	1.03879	0.303238	0.658313	-5.69747
docosapentaenoate (DPA; 22:5n3)	Lipid	HMDB0001976,HMDB0006528	0.486834	0.165822	1.03795	0.303626	0.658313	-5.69831
ascorbic acid 3-sulfate*	Cofactors and Vitamins	NA	-0.31449	0.215792	-1.0378	0.303697	0.658313	-5.69846
p-cresol sulfate	Xenobiotics	HMDB0011635	-0.877282	-0.366396	-1.0364	0.304342	0.658397	-5.69985
eugenol sulfate	Xenobiotics	HMDB0135245	-0.988103	-1.44582	-1.03243	0.306182	0.658904	-5.70379
1-linoleoylglycerol (18:2)	Lipid	HMDB0011568	0.841178	0.447054	1.03173	0.306505	0.658904	-5.70448
2-hydroxyhippurate (salicylurate)	Xenobiotics	HMDB0000840	0.906454	-0.0997452	1.03143	0.306643	0.658904	-5.70477
5alpha-androstan-3alpha,17beta-diol disulfate	Lipid	HMDB0094682	-0.741667	-1.1387	-1.03066	0.307003	0.658904	-5.70554
isobutyrylcarnitine (C4)	Amino Acid	HMDB0000736	-0.406783	-0.0222046	-1.02821	0.308144	0.659496	-5.70796
5-methylthioadenosine (MTA)	Amino Acid	HMDB0001173	0.271176	-0.00417753	1.02705	0.308684	0.659496	-5.7091
hypoxanthine	Nucleotide	HMDB0000157	-1.1213	-1.60248	-1.02616	0.309101	0.659496	-5.70998
3-methyl-2-oxovalerate	Amino Acid	HMDB0000491	-0.200141	0.0645873	-1.01681	0.313492	0.667553	-5.71915
o-cresol sulfate	Xenobiotics	HMDB0011635	-0.585774	-1.0689	-1.01175	0.315886	0.671334	-5.72408
eicosanedioate (C20-DC)	Lipid	NA	-0.26623	0.341121	-1.00541	0.318901	0.676419	-5.73022
palmitate (16:0)	Lipid	HMDB0000220	0.323532	-0.244891	0.99948	0.321738	0.681106	-5.73593
glycoursodeoxycholate	Lipid	HMDB0000708	-0.614635	0.0797981	-0.994588	0.324092	0.684754	-5.74061
perfluorooctanoate (PFOA)	Xenobiotics	HMDB0059587	0.288169	-0.104375	0.992401	0.325148	0.685652	-5.7427
21-hydroxypregnenolone disulfate	Lipid	NA	0.285045	-0.137353	0.990347	0.326142	0.686414	-5.74465
ceramide (d16:1||24:1, d18:1||22:1)*	Lipid	NA	0.209047	0.0870189	0.986816	0.327855	0.68718	-5.74801
citraconate||glutaconate	Energy	HMDB0000620,HMDB0000634	-0.685521	1.70073	-0.985914	0.328294	0.68718	-5.74886
1-docosahexaenoylglycerol (22:6)	Lipid	HMDB0011587	0.764244	-1.11916	0.985688	0.328404	0.68718	-5.74908
3-methyladipate	Lipid	HMDB0000555	-0.361222	-0.632396	-0.983293	0.329571	0.688296	-5.75135
hexanoylglycine (C6)	Lipid	HMDB0000701	-0.404681	-1.29878	-0.981574	0.33041	0.688724	-5.75297
octadecadienedioate (C18:2-DC)*	Lipid	NA	-0.352898	-0.0178248	-0.978115	0.332103	0.690927	-5.75623
palmitoleoyl-linoleoyl-glycerol (16:1||18:2) [1]*	Lipid	HMDB0007132	-0.730217	-0.768523	-0.974591	0.333834	0.693199	-5.75953
N,N,N-trimethyl-5-aminovalerate	Amino Acid	NA	-0.268956	0.208803	-0.971992	0.335114	0.693287	-5.76197
laurylcarnitine (C12)	Lipid	HMDB000225	-0.322647	-0.043093	-0.971914	0.335153	0.693287	-5.76204
tauro-beta-muricholate	Lipid	HMDB0000932	0.744071	-0.757633	0.970352	0.335923	0.693545	-5.7635
phenyllactate (PLA)	Amino Acid	HMDB0000779,HMDB0000563	0.220624	-0.0730045	0.968448	0.336865	0.693545	-5.76527
tyrosine	Amino Acid	HMDB0000158	-0.193899	0.0568583	-0.967777	0.337197	0.693545	-5.7659
2-butenoylglycine	Lipid	NA	0.47083	-0.514524	0.966497	0.337832	0.693545	-5.76709
sphingadienine	Lipid	NA	-0.191124	-1.16799	-0.961137	0.340496	0.696182	-5.77206
cys-gly, oxidized	Amino Acid	NA	-0.311388	0.183759	-0.960598	0.340765	0.696182	-5.77255
dodecanedioate (C12)	Lipid	HMDB0000623	-0.298581	0.134924	-0.959418	0.341353	0.696182	-5.77364
1-myristoylglycerol (14:0)	Lipid	HMDB0011561	-0.768401	0.218009	-0.958764	0.34168	0.696182	-5.77425
3-carboxy-4-methyl-5-pentyl-2-furanpropionate (3-CMPFP)	Lipid	HMDB0061643	-0.268882	-0.0295866	-0.956194	0.342966	0.697492	-5.77661
N-acetyl-2-aminoadipate	Amino Acid	NA	0.307965	-0.472889	0.946415	0.347886	0.704818	-5.78557
glycocholate sulfate	Lipid	NA	-0.281689	-3.45101	-0.946083	0.348054	0.704818	-5.78587
6-hydroxyindole sulfate	Xenobiotics	HMDB0000682	-0.490808	-0.11285	-0.944961	0.348621	0.704818	-5.78689
anthranilate	Amino Acid	HMDB0001123	0.335619	-0.656163	0.943889	0.349164	0.704818	-5.78786
carotene diol (2)	Cofactors and Vitamins	NA	0.274525	-0.309521	0.938171	0.352069	0.70925	-5.79304
trans-2-hexenoylglycine	Lipid	NA	0.53138	-0.843628	0.937001	0.352666	0.70925	-5.7941
1-oleoyl-2-arachidonoyl-GPE (18:1||20:4)*	Lipid	HMDB0009069	0.2305	-0.207368	0.93286	0.354782	0.711785	-5.79783
carotene diol (3)	Cofactors and Vitamins	NA	-0.398771	-0.276754	-0.931971	0.355237	0.711785	-5.79862
threonate	Cofactors and Vitamins	HMDB0000943,HMDB0062620	0.263702	0.0410804	0.925415	0.358607	0.717214	-5.80449
N-acetyl-2-aminooctanoate*	Lipid	HMDB0059745	-0.297878	0.186793	-0.921134	0.360818	0.717539	-5.80829
homovanillate (HVA)	Amino Acid	HMDB0000118	-0.253949	-0.872419	-0.920261	0.36127	0.717539	-5.80907
N-palmitoyl-heptadecasphingosine (d17:1||16:0)*	Lipid	NA	0.179436	0.0360131	0.919854	0.361481	0.717539	-5.80943
erucate (22:1n9)	Lipid	HMDB0002068	0.386927	0.124974	0.918719	0.362069	0.717539	-5.81043
epiandrosterone sulfate	Lipid	HMDB0062657	-0.509705	0.0440059	-0.917147	0.362885	0.717539	-5.81182
succinoyltaurine	Amino Acid	NA	0.374198	-0.23062	0.916291	0.36333	0.717539	-5.81258
2-methylmalonylcarnitine (C4-DC)	Lipid	HMDB0013133	0.277307	-0.736803	0.916167	0.363395	0.717539	-5.81269
docosahexaenoylcarnitine (C22:6)*	Lipid	NA	-0.326409	-0.422319	-0.90928	0.366987	0.723317	-5.81874
2,3-dihydroxy-5-methylthio-4-pentenoate (DMTPA)*	Amino Acid	HMDB0240388	0.105192	-0.197198	0.905393	0.369024	0.724951	-5.82214
5-dodecenoate (12:1n7)	Lipid	HMDB0000529	-0.458165	-0.315145	-0.904359	0.369567	0.724951	-5.82304
4-hydroxycoumarin	Xenobiotics	NA	-0.567014	-1.24143	-0.902969	0.370298	0.724951	-5.82425
5-hydroxyhexanoate	Lipid	HMDB0000525,HMDB0000409	-0.280133	-0.00951133	-0.902155	0.370727	0.724951	-5.82496
glycocholate glucuronide (1)	Lipid	NA	0.593479	-0.850803	0.899959	0.371885	0.724951	-5.82687
methylsuccinate	Amino Acid	HMDB0001844	-0.228545	0.0743044	-0.899735	0.372003	0.724951	-5.82706
2-stearoyl-GPE (18:0)*	Lipid	HMDB0011129	-0.275031	-0.324146	-0.898815	0.372489	0.724951	-5.82786
acetoacetate	Lipid	HMDB0000060	0.63239	-0.783212	0.895084	0.374463	0.72749	-5.83109
3-ethylcatechol sulfate (1)	Xenobiotics	NA	-0.428949	-1.09765	-0.89198	0.376111	0.729267	-5.83376
cystathionine	Amino Acid	HMDB0000099	0.409088	0.0234537	0.888956	0.37772	0.729267	-5.83636
3-methylglutarylcarnitine (2)	Amino Acid	HMDB0000552	-0.3135	-0.382514	-0.888392	0.37802	0.729267	-5.83684
palmitoyl-linolenoyl-glycerol (16:0||18:3) [2]*	Lipid	HMDB0007104,HMDB0007105	-0.356199	0.408401	-0.888311	0.378064	0.729267	-5.83691
3-formylindole	Xenobiotics	HMDB29737	-0.143605	0.248637	-0.886477	0.379042	0.729301	-5.83848
5alpha-pregnan-3beta,20alpha-diol monosulfate (2)	Lipid	NA	0.535792	0.249725	0.885762	0.379425	0.729301	-5.83909
imidazole propionate	Amino Acid	HMDB0002271	0.530367	-0.527169	0.883494	0.380638	0.73034	-5.84102
ceramide (d18:1||14:0, d16:1||16:0)*	Lipid	NA	0.14364	0.0933235	0.880496	0.382245	0.732132	-5.84357
glycochenodeoxycholate 3-sulfate	Lipid	HMDB0002409,HMDB0002497,HMDB0002496	-0.409939	-0.0476732	-0.877687	0.383756	0.732363	-5.84596
carboxyethyl-GABA	Amino Acid	HMDB0002201	-0.249097	-0.113381	-0.875516	0.384925	0.732363	-5.84779
androstenediol (3beta,17beta) disulfate (2)	Lipid	HMDB0240313	-0.22543	-0.148148	-0.875268	0.385059	0.732363	-5.848
isoursodeoxycholate	Lipid	HMDB0000686	-0.609351	-0.184596	-0.875259	0.385064	0.732363	-5.84801
glucuronide of piperine metabolite C17H21NO3 (5)*	Xenobiotics	NA	-0.735601	-0.748817	-0.873426	0.386054	0.732791	-5.84955
10-undecenoate (11:1n1)	Lipid	HMDB0033724	-0.280009	0.540047	-0.872166	0.386735	0.732791	-5.85062
(R)-3-hydroxybutyrylcarnitine	Lipid	HMDB0013127	0.641992	-1.15407	0.871097	0.387313	0.732791	-5.85151
ursodeoxycholate	Lipid	HMDB0000946	-0.91365	-0.915485	-0.869392	0.388237	0.733262	-5.85295
glycerate	Carbohydrate	HMDB0006372,HMDB0000139	0.120717	-0.0629231	0.866171	0.389986	0.735286	-5.85564
2-hydroxypalmitate	Lipid	HMDB0031057	0.168607	-0.111309	0.863192	0.391608	0.736128	-5.85813
N-formylphenylalanine	Amino Acid	HMDB0240317	0.423682	-0.256112	0.862495	0.391988	0.736128	-5.85871
glycoursodeoxycholic acid sulfate (1)	Lipid	NA	-0.551925	-0.411895	-0.861066	0.392768	0.736128	-5.8599
taurocholenate sulfate*	Lipid	NA	0.358693	-0.240711	0.860378	0.393144	0.736128	-5.86047
3,5-dichloro-2,6-dihydroxybenzoic acid	Xenobiotics	NA	-0.287423	0.0616257	-0.857563	0.394684	0.736867	-5.8628
argininate*	Amino Acid	HMDB0003148	-0.487727	-0.874902	-0.857176	0.394896	0.736867	-5.86312
N4-acetylcytidine	Nucleotide	HMDB0005923	0.185405	-0.27148	0.853515	0.396905	0.73851	-5.86614
biliverdin	Cofactors and Vitamins	HMDB0001008	-0.278245	-0.156765	-0.850629	0.398494	0.73851	-5.86852
EDTA	Xenobiotics	HMDB0015109	-0.0943008	-0.0403029	-0.849888	0.398902	0.73851	-5.86913
dihomolinolenate (20:3n3 or 3n6)	Lipid	HMDB0002925	0.305525	-0.17202	0.849689	0.399012	0.73851	-5.86929
octadecanedioate (C18)	Lipid	HMDB0000782	-0.288976	-0.101131	-0.848327	0.399763	0.73851	-5.8704
S-1-pyrroline-5-carboxylate	Amino Acid	HMDB0001301	-0.315571	-0.394825	-0.848159	0.399856	0.73851	-5.87054
phosphocholine	Lipid	HMDB0001565	-0.102906	0.0593229	-0.842704	0.402876	0.742426	-5.875
N-acetylalliin	Xenobiotics	NA	-0.526172	-0.973956	-0.84186	0.403344	0.742426	-5.87568
heptenedioate (C7:1-DC)*	Lipid	NA	-0.265072	0.0164612	-0.839585	0.404608	0.742528	-5.87753
lithocholate sulfate (1)	Lipid	NA	0.654682	-0.25048	0.839301	0.404767	0.742528	-5.87776
beta-hydroxyisovalerate	Amino Acid	HMDB0000754	-0.192098	-0.0598109	-0.838058	0.405458	0.742543	-5.87877
laurate (12:0)	Lipid	HMDB0000638	-0.346445	0.207317	-0.833622	0.407933	0.745818	-5.88235
thioproline	Xenobiotics	NA	0.136436	0.505781	0.828374	0.410874	0.747314	-5.88656
nervonoylcarnitine (C24:1)*	Lipid	NA	-0.280123	-0.153097	-0.828349	0.410888	0.747314	-5.88658
galactitol (dulcitol)	Carbohydrate	HMDB0000107	0.267845	-0.626466	0.828304	0.410914	0.747314	-5.88661
androstenediol (3alpha, 17alpha) monosulfate (2)	Lipid	NA	0.356559	-0.167282	0.827252	0.411504	0.747314	-5.88746
oxindolylalanine	Amino Acid	NA	-0.214201	-0.230093	-0.823448	0.413646	0.749949	-5.89049
N-acetylvaline	Amino Acid	HMDB0011757	-0.0751185	-0.0745925	-0.821136	0.41495	0.749993	-5.89233
estrone 3-sulfate	Lipid	HMDB0001425	0.27422	-0.851957	0.820958	0.415051	0.749993	-5.89247
sphingomyelin (d18:1||24:1, d18:2||24:0)*	Lipid	HMDB0012107	-0.147473	0.045846	-0.818502	0.41644	0.751252	-5.89441
1H-indole-7-acetic acid	Xenobiotics	NA	0.469484	-0.578301	0.814442	0.418742	0.754122	-5.89761
myo-inositol	Lipid	HMDB0000211	0.188798	-0.003842	0.81325	0.41942	0.754122	-5.89855
glycosyl ceramide (d18:2||24:1, d18:1||24:2)*	Lipid	NA	-0.191474	-0.175442	-0.805385	0.423906	0.760929	-5.9047
3-hydroxyhexanoate	Lipid	HMDB0061652,HMDB0010718	-0.197146	-0.0407179	-0.800483	0.426717	0.76471	-5.90851
caproate (6:0)	Lipid	HMDB0000535	-0.149359	-0.0364371	-0.796204	0.429179	0.767232	-5.91181
2-hydroxylaurate	Lipid	NA	0.217813	0.0421381	0.795546	0.429558	0.767232	-5.91232
octadecenedioate (C18:1-DC)	Lipid	NA	-0.276395	-0.0165386	-0.794359	0.430243	0.767232	-5.91323
dihomo-linolenoyl-choline	Lipid	NA	-0.446372	-1.30858	-0.792659	0.431225	0.767335	-5.91453
genistein sulfate*	Xenobiotics	NA	0.256707	-2.60642	0.791067	0.432147	0.767335	-5.91575
pregnen-diol disulfate*	Lipid	NA	0.271096	-0.0949962	0.790593	0.432421	0.767335	-5.91612
p-cresol glucuronide*	Amino Acid	HMDB0011686	-0.771811	-0.72918	-0.787935	0.433962	0.768813	-5.91814
fructose	Carbohydrate	HMDB0000660	0.353654	0.471489	0.783448	0.43657	0.770355	-5.92155
2-hydroxyphenylacetate	Amino Acid	HMDB0000669	0.437117	-1.77807	0.782995	0.436834	0.770355	-5.9219
stearate (18:0)	Lipid	HMDB0000827	0.232585	-0.164475	0.78254	0.437099	0.770355	-5.92224
4-hydroxy-2-oxoglutaric acid	Lipid	HMDB0002070	0.628137	-0.145998	0.781561	0.43767	0.770355	-5.92298
1-arachidonoyl-GPI* (20:4)*	Lipid	HMDB0061690	0.173295	0.00633661	0.770422	0.444195	0.780575	-5.93134
phenylacetylglutamine	Peptide	HMDB0006344	-0.361462	-0.18842	-0.768538	0.445304	0.781229	-5.93275
1-stearoyl-2-oleoyl-GPE (18:0||18:1)	Lipid	HMDB0008993	0.225945	0.10169	0.767347	0.446006	0.781229	-5.93363
3beta-hydroxy-5-cholestenoate	Lipid	NA	0.199325	-0.035291	0.760611	0.449989	0.784311	-5.93861
docosahexaenoate (DHA; 22:6n3)	Lipid	HMDB0002183	0.31048	-0.103795	0.760354	0.450141	0.784311	-5.9388
iminodiacetate (IDA)	Xenobiotics	HMDB0011753	-0.0872364	-0.209363	-0.759394	0.45071	0.784311	-5.93951
1-palmitoyl-2-linoleoyl-GPI (16:0||18:2)	Lipid	HMDB0009784	-0.17139	-0.10041	-0.758403	0.451298	0.784311	-5.94023
sphingomyelin (d18:1||22:2, d18:2||22:1, d16:1||24:2)*	Lipid	NA	0.117225	-0.143275	0.758272	0.451376	0.784311	-5.94033
2-O-methylascorbic acid	Cofactors and Vitamins	HMDB0240294	-0.148113	-0.100195	-0.756909	0.452186	0.784463	-5.94133
linoleoyl-linoleoyl-glycerol (18:2||18:2) [1]*	Lipid	HMDB0007248	0.264193	-0.121408	0.751574	0.455364	0.788113	-5.94523
N-acetylalanine	Amino Acid	HMDB0000766	-0.0678102	-0.0191937	-0.750325	0.45611	0.788113	-5.94613
mannitol||sorbitol	Carbohydrate	HMDB0000247,HMDB0000765	0.485984	0.047717	0.749727	0.456467	0.788113	-5.94657
imidazole lactate	Amino Acid	HMDB0002320	0.172118	0.0898737	0.747544	0.457772	0.789113	-5.94815
indolin-2-one	Xenobiotics	NA	-0.307473	-0.257042	-0.739917	0.462352	0.794545	-5.95364
N,N,N-trimethyl-alanylproline betaine (TMAP)	Amino Acid	HMDB0240365	0.143358	-0.0675026	0.739858	0.462387	0.794545	-5.95368
linoleoyl-arachidonoyl-glycerol (18:2||20:4) [2]*	Lipid	HMDB0007257	0.218744	-0.01232	0.737738	0.463665	0.795483	-5.9552
1,3,7-trimethylurate	Xenobiotics	HMDB0002123	-0.53487	-0.823581	-0.729934	0.468386	0.799442	-5.96075
2-hydroxyarachidate*	Lipid	NA	-0.203871	0.134103	-0.729553	0.468616	0.799442	-5.96102
4-imidazoleacetate	Amino Acid	HMDB0002024	-0.281108	-0.215761	-0.729326	0.468754	0.799442	-5.96118
heme	Cofactors and Vitamins	HMDB0003178	0.425049	-0.341424	0.729056	0.468918	0.799442	-5.96137
bilirubin degradation product, C16H18N2O5 (2)	Partially Characterized Molecules	NA	-0.26195	-0.00109577	-0.727411	0.469917	0.79989	-5.96253
3-hydroxyoleoylcarnitine	Lipid	NA	0.232583	-0.231235	0.724697	0.471568	0.801444	-5.96444
linolenate (18:3n3 or 3n6)	Lipid	HMDB0001388,HMDB0003073	0.354556	0.343479	0.722175	0.473105	0.802761	-5.9662
ethyl alpha-glucopyranoside	Xenobiotics	HMDB0029968	-0.558093	-1.0676	-0.721002	0.473821	0.802761	-5.96702
sulfate of piperine metabolite C16H19NO3 (3)*	Xenobiotics	NA	-0.500645	-0.501141	-0.719017	0.475034	0.803562	-5.96841
5alpha-pregnan-diol disulfate	Lipid	HMDB0240582,HMDB0240581	0.4851	-0.571492	0.711113	0.47988	0.810498	-5.97389
hydroxycotinine	Xenobiotics	HMDB0001390	-0.553103	-3.2442	-0.707758	0.481946	0.812723	-5.97619
androsterone sulfate	Lipid	HMDB0002759	-0.383643	-0.096805	-0.704302	0.484079	0.815055	-5.97856
(S)-3-hydroxybutyrylcarnitine	Lipid	HMDB0013127	0.36414	-0.544822	0.700037	0.486719	0.81823	-5.98146
3-methoxycatechol sulfate (2)	Xenobiotics	NA	-0.450039	-0.829397	-0.695039	0.489822	0.822175	-5.98484
N-methylpipecolate	Xenobiotics	NA	0.260578	-0.0246664	0.690164	0.492859	0.825517	-5.98811
2-oleoylglycerol (18:1)	Lipid	HMDB0011537	0.555238	0.307086	0.688732	0.493753	0.825517	-5.98907
bilirubin (E,Z or Z,E)*	Cofactors and Vitamins	HMDB0000488	-0.174265	0.19642	-0.687162	0.494735	0.825517	-5.99012
2-furoic acid	Xenobiotics	HMDB0000691	-0.484817	-2.22952	-0.686043	0.495435	0.825517	-5.99086
4-hydroxyphenylacetylglutamine	Peptide	NA	-0.247267	-0.355141	-0.685757	0.495614	0.825517	-5.99105
glutamate	Amino Acid	HMDB0000148	0.149261	-0.435581	0.682883	0.497415	0.827091	-5.99296
N-palmitoyl-sphinganine (d18:0||16:0)	Lipid	HMDB11760	0.153391	0.00086541	0.68182	0.498082	0.827091	-5.99366
(2 or 3)-decenoate (10:1n7 or n8)	Lipid	NA	-0.301837	-0.327214	-0.680384	0.498984	0.827323	-5.99461
1-oleoyl-GPI (18:1)	Lipid	HMDB0061693	0.154263	0.0978363	0.677983	0.500494	0.828561	-5.99619
N-acetylcarnosine	Amino Acid	HMDB0012881	-0.196883	0.344762	-0.676271	0.501572	0.828751	-5.99732
citramalate	Amino Acid	HMDB0000426	0.259567	0.247746	0.672631	0.503868	0.828751	-5.9997
sphingomyelin (d18:2||24:1, d18:1||24:2)*	Lipid	NA	0.0695316	-0.0967105	0.672409	0.504009	0.828751	-5.99984
cytidine	Nucleotide	HMDB0000089	0.343689	-0.347229	0.672027	0.50425	0.828751	-6.00009
N-behenoyl-sphingadienine (d18:2||22:0)*	Lipid	NA	0.137575	0.0163777	0.66831	0.506602	0.828751	-6.00251
oxalate (ethanedioate)	Cofactors and Vitamins	HMDB0002329	0.17127	0.177996	0.668179	0.506685	0.828751	-6.00259
1-dihomo-linolenylglycerol (20:3)	Lipid	NA	0.50726	-0.143966	0.666339	0.507852	0.828751	-6.00378
3-indoxyl sulfate	Amino Acid	HMDB0000682	-0.395701	-0.141194	-0.666049	0.508035	0.828751	-6.00397
1-stearoyl-2-arachidonoyl-GPC (18:0||20:4)	Lipid	HMDB0008048	0.0731239	-0.118532	0.665892	0.508135	0.828751	-6.00407
lopinavir	Xenobiotics	HMDB0015539	0.362225	-9.25183	0.664591	0.508961	0.828751	-6.00491
C-glycosyltryptophan	Amino Acid	HMDB0240296	-0.0839228	-0.145496	-0.664526	0.509003	0.828751	-6.00496
saccharin	Xenobiotics	HMDB0029723	0.34344	-1.68207	0.658435	0.512879	0.833812	-6.00886
glycohyocholate	Lipid	HMDB0000138	-0.462724	-0.150743	-0.656961	0.513819	0.834081	-6.0098
lactosyl-N-behenoyl-sphingosine (d18:1||22:0)*	Lipid	HMDB0011594	0.100662	0.03304	0.655465	0.514775	0.834081	-6.01076
gamma-glutamylleucine	Peptide	HMDB0011171	-0.108741	0.0935259	-0.653479	0.516045	0.834081	-6.01202
palmitoyl-arachidonoyl-glycerol (16:0||20:4) [1]*	Lipid	HMDB0007112	0.300359	-0.593317	0.653366	0.516117	0.834081	-6.01209
alpha-CEHC sulfate	Cofactors and Vitamins	NA	0.127968	-1.56801	0.651855	0.517084	0.834404	-6.01305
5-methylthioribose	Amino Acid	HMDB0001087	0.204089	-0.354012	0.642654	0.522996	0.84269	-6.01883
sphingomyelin (d18:1||20:0, d16:1||22:0)*	Lipid	HMDB0012102	-0.0717109	0.078358	-0.638794	0.525486	0.844995	-6.02123
O-sulfo-L-tyrosine	Xenobiotics	NA	-0.10398	-0.117572	-0.638026	0.525982	0.844995	-6.0217
levulinoylcarnitine	Xenobiotics	NA	-0.364208	-0.95017	-0.63661	0.526898	0.845216	-6.02258
4-hydroxyglutamate	Amino Acid	HMDB0001344	-0.246715	-0.260019	-0.633146	0.529141	0.847563	-6.02472
N-oleoyltaurine	Lipid	NA	0.224371	-0.313428	0.63005	0.531151	0.849528	-6.02661
10-heptadecenoate (17:1n7)	Lipid	HMDB0060038	0.319417	-0.283575	0.625698	0.533981	0.851758	-6.02927
methyl glucopyranoside (alpha + beta)	Xenobiotics	HMDB0029965	-0.528421	0.0756475	-0.625496	0.534113	0.851758	-6.02939
2,3-dihydroxy-2-methylbutyrate	Amino Acid	HMDB0029576	-0.242829	-0.283024	-0.622813	0.535863	0.852996	-6.03102
2'-O-methylcytidine	Nucleotide	NA	-0.174061	-0.184838	-0.620518	0.537361	0.852996	-6.0324
3-(3-amino-3-carboxypropyl)uridine*	Nucleotide	NA	-0.093783	-0.179717	-0.620113	0.537626	0.852996	-6.03265
diacylglycerol (16:1||18:2 [2], 16:0||18:3 [1])*	Lipid	NA	-0.20671	0.128238	-0.6193	0.538158	0.852996	-6.03313
3-hydroxyoctanoate	Lipid	HMDB0001954	-0.218868	0.0793958	-0.617691	0.539211	0.852996	-6.0341
bilirubin degradation product, C17H18N2O4 (1)	Partially Characterized Molecules	NA	-0.167726	0.0938218	-0.617092	0.539603	0.852996	-6.03446
N-acetylserine	Amino Acid	HMDB0002931	0.070059	-0.0649965	0.61468	0.541184	0.854252	-6.0359
linoleoyl-linolenoyl-glycerol (18:2||18:3) [2]*	Lipid	HMDB0007250	-0.233683	0.26146	-0.612318	0.542735	0.854277	-6.03731
lactosyl-N-nervonoyl-sphingosine (d18:1||24:1)*	Lipid	NA	-0.111718	-0.017489	-0.61196	0.542969	0.854277	-6.03752
taurocholate	Lipid	HMDB0000036	0.482383	0.437283	0.610999	0.543601	0.854277	-6.03809
N,N-dimethylalanine	Amino Acid	NA	-0.280629	-0.295761	-0.609866	0.544346	0.854277	-6.03877
dopamine 4-sulfate	Amino Acid	HMDB0004148	-0.372854	-1.08162	-0.607497	0.545906	0.855306	-6.04017
14-HDoHE||17-HDoHE	Lipid	HMDB0010213,HMDB0060044	0.276463	-2.73558	0.606479	0.546577	0.855306	-6.04077
carnosine	Amino Acid	HMDB0000033	-0.165063	-0.468011	-0.601671	0.549751	0.859036	-6.04359
1-oleoylglycerol (18:1)	Lipid	HMDB0011567	0.459865	0.692664	0.600429	0.550573	0.859083	-6.04431
eicosapentaenoate (EPA; 20:5n3)	Lipid	HMDB0001999	0.245011	0.1732	0.599072	0.551471	0.859251	-6.0451
cis-4-decenoylcarnitine (C10:1)	Lipid	HMDB0013205	-0.195267	-0.404431	-0.592659	0.555726	0.864539	-6.04882
glycine conjugate of C10H14O2 (1)*	Partially Characterized Molecules	NA	-0.207102	0.134124	-0.591559	0.556458	0.864539	-6.04945
dodecenedioate (C12:1-DC)*	Lipid	HMDB0000933	-0.197043	-0.0424174	-0.587202	0.55936	0.867142	-6.05195
branched-chain, straight-chain, or cyclopropyl 12:1 fatty acid*	Partially Characterized Molecules	NA	0.308548	-0.397379	0.586561	0.559788	0.867142	-6.05231
4-hydroxyphenylpyruvate	Amino Acid	HMDB0000707	0.264326	0.135825	0.58468	0.561044	0.867142	-6.05338
isovalerate (C5)	Amino Acid	HMDB0000718	0.151194	0.0264432	0.583698	0.561699	0.867142	-6.05394
4-methoxyphenol sulfate	Amino Acid	NA	0.432752	-2.66083	0.581012	0.563497	0.867142	-6.05546
sphingomyelin (d18:2||23:1)*	Lipid	NA	-0.107072	0.0157425	-0.580892	0.563577	0.867142	-6.05553
vanillylmandelate (VMA)	Amino Acid	HMDB0000291	-0.134229	-0.140856	-0.580675	0.563722	0.867142	-6.05565
1-stearoyl-2-linoleoyl-GPI (18:0||18:2)	Lipid	HMDB0009809	0.100841	-0.0951384	0.574761	0.567689	0.871628	-6.05897
taurine	Amino Acid	HMDB0000251	0.0821196	-0.133797	0.573935	0.568243	0.871628	-6.05943
3-methyl-2-oxobutyrate	Amino Acid	HMDB0000019	-0.0942892	-0.0210107	-0.571209	0.570077	0.873207	-6.06095
N-acetylglucosamine||N-acetylgalactosamine	Carbohydrate	HMDB0000212,HMDB0000215	0.0883672	-0.206055	0.568353	0.572002	0.874921	-6.06253
gulonate*	Cofactors and Vitamins	HMDB0003290	-0.147909	-0.181499	-0.566387	0.573329	0.875717	-6.06362
3-hydroxyisobutyrate	Amino Acid	HMDB0000023,HMDB0000336	-0.20674	-0.067277	-0.560655	0.577205	0.878942	-6.06676
4-hydroxyphenylacetate	Amino Acid	HMDB0000020	-0.211661	-0.257536	-0.558805	0.578459	0.878942	-6.06776
ethylmalonate	Amino Acid	HMDB0000622	0.226061	0.166292	0.558057	0.578966	0.878942	-6.06817
N-stearoyltaurine	Lipid	NA	-0.202019	-0.382933	-0.557884	0.579083	0.878942	-6.06826
hydroquinone sulfate	Xenobiotics	HMDB0240263	-0.296663	-0.520689	-0.557289	0.579487	0.878942	-6.06859
androstenediol (3beta,17beta) disulfate (1)	Lipid	HMDB0240313	-0.22518	0.193041	-0.553435	0.582105	0.881682	-6.07067
ergothioneine	Xenobiotics	HMDB0003045	-0.281093	-0.0372537	-0.548026	0.585789	0.886027	-6.07357
8-methoxykynurenate	Amino Acid	HMDB0060426	0.22613	-0.710463	0.545767	0.587331	0.887123	-6.07477
2-hydroxyadipate	Lipid	HMDB0000321	-0.209453	-1.29368	-0.543972	0.588558	0.887742	-6.07572
cholate	Lipid	HMDB0000619	-0.438079	0.50373	-0.538184	0.592521	0.89125	-6.07877
quinolinate	Cofactors and Vitamins	HMDB0000232	0.153215	-0.344882	0.538178	0.592525	0.89125	-6.07877
bilirubin degradation product, C16H18N2O5 (4)	Partially Characterized Molecules	NA	-0.18302	-0.00334059	-0.534641	0.594954	0.891281	-6.08061
2,6-dihydroxybenzoic acid	Xenobiotics	HMDB0013676	-0.361662	0.202088	-0.534552	0.595015	0.891281	-6.08066
tetradecanedioate (C14)	Lipid	HMDB0000872	-0.171685	-0.0173902	-0.534519	0.595038	0.891281	-6.08068
alpha-CEHC glucuronide*	Cofactors and Vitamins	HMDB0062445	0.121495	-0.961216	0.533368	0.595829	0.891281	-6.08128
butyrylglycine (C4)	Lipid	HMDB0000808	0.317469	-0.799877	0.531495	0.597117	0.891713	-6.08225
tiglyl carnitine (C5)	Amino Acid	HMDB0002366	-0.172073	-0.00853614	-0.530463	0.597828	0.891713	-6.08278
margarate (17:0)	Lipid	HMDB0002259	0.208305	-0.0313608	0.528616	0.5991	0.891713	-6.08373
sphingomyelin (d18:2||21:0, d16:2||23:0)*	Lipid	NA	-0.106307	0.113315	-0.528179	0.599402	0.891713	-6.08395
sulfate of piperine metabolite C16H19NO3 (2)*	Xenobiotics	NA	-0.432268	-0.95435	-0.522902	0.603046	0.895907	-6.08665
3-hydroxyhexanoylcarnitine (1)	Lipid	NA	0.126568	0.0120592	0.521361	0.604112	0.896264	-6.08744
galactonate	Carbohydrate	HMDB0000565	0.397266	-0.180486	0.518513	0.606084	0.896706	-6.08888
1-linoleoyl-GPG (18:2)*	Lipid	NA	-0.154037	0.0419984	-0.518287	0.606241	0.896706	-6.08899
aspartate	Amino Acid	HMDB0000191	0.0850927	-0.283697	0.517356	0.606887	0.896706	-6.08946
(2,4 or 2,5)-dimethylphenol sulfate	Xenobiotics	NA	-0.169316	-1.5795	-0.510681	0.611524	0.902183	-6.0928
3-bromo-5-chloro-2,6-dihydroxybenzoic acid*	Xenobiotics	NA	-0.205539	-0.182285	-0.508949	0.61273	0.902183	-6.09366
glycosyl-N-nervonoyl-sphingosine (d18:1||24:1)*	Lipid	HMDB0010712,HMDB0004975	-0.119709	-0.0370222	-0.507685	0.61361	0.902183	-6.09428
2-hydroxybutyrate||2-hydroxyisobutyrate	Amino Acid	HMDB0000729,HMDB00008	0.157469	-0.142402	0.507246	0.613917	0.902183	-6.0945
theophylline	Xenobiotics	HMDB0001889	-0.448876	0.151345	-0.504193	0.616047	0.903232	-6.096
5alpha-androstan-3alpha,17alpha-diol monosulfate	Lipid	HMDB0000412	-0.280531	-0.690368	-0.503839	0.616294	0.903232	-6.09618
bilirubin degradation product, C17H20N2O5 (1)	Partially Characterized Molecules	NA	-0.232939	-0.26537	-0.502577	0.617176	0.903306	-6.0968
glycodeoxycholate	Lipid	HMDB00631	-0.711265	-2.72702	-0.500092	0.618913	0.903878	-6.09801
xylose	Carbohydrate	HMDB0000098	-0.205476	0.165734	-0.49898	0.619692	0.903878	-6.09855
glycolithocholate	Lipid	HMDB00698	-0.464827	-0.518532	-0.498448	0.620064	0.903878	-6.09881
cysteine sulfinic acid	Amino Acid	HMDB0000996	0.168091	-0.290923	0.495513	0.622121	0.905662	-6.10023
1-ribosyl-imidazoleacetate*	Amino Acid	HMDB0002331	-0.114777	-0.0156683	-0.490486	0.625651	0.909581	-6.10264
3-methylglutaconate	Amino Acid	HMDB0000522	-0.106676	-0.180289	-0.487224	0.627946	0.910946	-6.10419
2S,3R-dihydroxybutyrate	Lipid	HMDB0002453	-0.115076	0.163249	-0.486769	0.628267	0.910946	-6.10441
hexadecadienoate (16:2n6)	Lipid	HMDB0000477	0.225798	-0.194306	0.483813	0.630351	0.911932	-6.10581
11beta-hydroxyandrosterone glucuronide	Lipid	NA	0.158504	-0.220422	0.483422	0.630627	0.911932	-6.10599
bilirubin degradation product, C17H18N2O4 (2)	Partially Characterized Molecules	NA	-0.127144	0.0276729	-0.476632	0.635425	0.915989	-6.10916
3-methylcytidine	Nucleotide	HMDB0240577	-0.151873	-0.0316185	-0.476085	0.635812	0.915989	-6.10942
oleoyl-linoleoyl-glycerol (18:1||18:2) [1]	Lipid	HMDB0007219	0.113462	-0.04617	0.475393	0.636302	0.915989	-6.10974
N-acetylglycine	Amino Acid	HMDB0000532	0.134064	-0.259687	0.474346	0.637044	0.915989	-6.11022
N6-succinyladenosine	Nucleotide	HMDB0000912	0.138232	-0.433376	0.472906	0.638065	0.915989	-6.11089
phenylacetate	Amino Acid	HMDB0000209	-0.282616	-0.381513	-0.472303	0.638493	0.915989	-6.11117
cysteinylglycine	Amino Acid	HMDB0000078	0.110711	0.386675	0.470981	0.639431	0.916124	-6.11177
cortolone glucuronide (1)	Lipid	NA	0.169784	-0.364929	0.467801	0.64169	0.91815	-6.11323
homocitrulline	Amino Acid	HMDB0000679	-0.15937	-0.131744	-0.464791	0.643831	0.91902	-6.11459
aconitate [cis or trans]	Energy	HMDB0000958,HMDB000072	-0.0743799	-0.132171	-0.464235	0.644227	0.91902	-6.11485
N2,N5-diacetylornithine	Amino Acid	NA	-0.204796	-0.249964	-0.463378	0.644837	0.91902	-6.11523
pimelate (C7-DC)	Lipid	HMDB0000857	-0.159067	-0.506923	-0.459769	0.647411	0.921479	-6.11686
3-hydroxysebacate	Lipid	HMDB0000350	-0.22523	-0.306732	-0.458116	0.64859	0.921949	-6.11759
cyclo(leu-pro)	Peptide	HMDB0034276	0.234948	0.324573	0.448787	0.655267	0.929853	-6.12172
5-dodecenoylcarnitine (C12:1)	Lipid	HMDB13326	0.291214	-0.783506	0.447651	0.656082	0.929853	-6.12221
hydroxy-CMPF*	Lipid	NA	-0.30761	0.0100683	-0.446256	0.657084	0.929853	-6.12282
N6-methyllysine	Amino Acid	HMDB0002038	-0.192282	0.188036	-0.444527	0.658326	0.929853	-6.12357
kynurenate	Amino Acid	HMDB0000715	-0.0974181	-0.0411807	-0.444379	0.658432	0.929853	-6.12363
indoleacetylglutamine	Amino Acid	HMDB0013240	0.244352	-0.669232	0.442006	0.660138	0.930336	-6.12466
N1-methylinosine	Nucleotide	HMDB0002721	-0.0613534	-0.128786	-0.44152	0.660487	0.930336	-6.12487
5-(galactosylhydroxy)-L-lysine	Amino Acid	NA	-0.158161	-0.976561	-0.437354	0.663488	0.933353	-6.12665
5-hydroxyindole glucuronide	Amino Acid	NA	-0.18772	-0.788261	-0.434694	0.665407	0.93484	-6.12778
1-stearoyl-2-linoleoyl-GPE (18:0||18:2)*	Lipid	HMDB0008994	-0.123075	0.00935579	-0.429857	0.668902	0.935956	-6.12982
S-adenosylhomocysteine (SAH)	Amino Acid	HMDB00939	0.0791592	-0.398189	0.429741	0.668986	0.935956	-6.12987
palmitoleoylcarnitine (C16:1)*	Lipid	NA	-0.116659	-0.267004	-0.429145	0.669417	0.935956	-6.13012
9,10-DiHOME	Lipid	HMDB0004704	-0.226926	0.151446	-0.428537	0.669857	0.935956	-6.13037
glutamine conjugate of C7H12O2*	Partially Characterized Molecules	NA	0.273612	-0.0465158	0.425404	0.672126	0.935956	-6.13168
oleoylcholine	Lipid	HMDB0240596	-0.244469	-0.479501	-0.425285	0.672212	0.935956	-6.13173
1-heptadecenoylglycerol (17:1)*	Lipid	NA	0.339389	-0.415993	0.425255	0.672234	0.935956	-6.13174
3-methoxytyramine sulfate	Amino Acid	NA	0.191235	-0.436617	0.420576	0.675628	0.937794	-6.13367
eicosenedioate (C20:1-DC)*	Lipid	NA	-0.189623	0.000634429	-0.419113	0.676691	0.937794	-6.13427
sphingomyelin (d18:1||20:1, d18:2||20:0)*	Lipid	NA	0.0551606	-0.0393416	0.419009	0.676766	0.937794	-6.13431
S-carboxyethylcysteine	Amino Acid	NA	-0.212727	0.0244353	-0.418677	0.677008	0.937794	-6.13444
stearoylcholine*	Lipid	NA	-0.258058	-1.02698	-0.410285	0.683117	0.945052	-6.13783
cysteine	Amino Acid	HMDB0000574	0.0494876	0.160191	0.40602	0.686231	0.947974	-6.13953
2-hydroxy-4-(methylthio)butanoic acid	Amino Acid	HMDB0037115	0.103417	-0.171223	0.404026	0.687688	0.947974	-6.14032
tricosanoyl sphingomyelin (d18:1||23:0)*	Lipid	HMDB0012105	-0.0614774	0.0463639	-0.403754	0.687887	0.947974	-6.14043
sphingomyelin (d18:1||19:0, d19:1||18:0)*	Lipid	NA	-0.0743708	0.0703582	-0.402613	0.688721	0.947974	-6.14087
inosine	Nucleotide	HMDB0000195	-0.228162	-1.13195	-0.400286	0.690425	0.948353	-6.14179
isovalerylcarnitine (C5)	Amino Acid	HMDB0000688	-0.100278	0.157535	-0.399376	0.691091	0.948353	-6.14214
betaine	Amino Acid	HMDB0000043	-0.0573976	-0.0376576	-0.39866	0.691616	0.948353	-6.14242
3-decenoylcarnitine	Lipid	NA	-0.15404	-0.566696	-0.397024	0.692816	0.948799	-6.14305
butyrylcarnitine (C4)	Lipid	HMDB0002013	0.182158	0.000832642	0.39577	0.693735	0.948862	-6.14354
erythronate*	Carbohydrate	HMDB0000613	-0.0513052	-0.0705464	-0.39081	0.697377	0.950191	-6.14544
sphingomyelin (d18:2||16:0, d18:1||16:1)*	Lipid	NA	-0.0385319	-0.10346	-0.389008	0.698703	0.950191	-6.14613
N-acetyl-1-methylhistidine*	Amino Acid	NA	-0.18151	-1.44362	-0.387158	0.700064	0.950191	-6.14683
bilirubin degradation product, C16H18N2O5 (1)	Partially Characterized Molecules	NA	-0.219417	-0.627271	-0.385746	0.701104	0.950191	-6.14736
dimethylglycine	Amino Acid	HMDB0000092	-0.0800372	-0.080639	-0.385382	0.701373	0.950191	-6.14749
7-ketodeoxycholate	Lipid	HMDB0000391	0.244248	-0.573899	0.383005	0.703125	0.950191	-6.14839
linoleoylcholine*	Lipid	HMDB0013213	-0.234222	-0.58003	-0.382639	0.703394	0.950191	-6.14852
theobromine	Xenobiotics	HMDB0002825	-0.278558	0.530007	-0.381917	0.703926	0.950191	-6.14879
stearoyl ethanolamide	Lipid	HMDB0013078	-0.061733	-0.0585155	-0.381574	0.70418	0.950191	-6.14892
pyruvate	Carbohydrate	HMDB0000243	0.0576977	0.184375	0.381468	0.704258	0.950191	-6.14896
palmitoyl-oleoyl-glycerol (16:0||18:1) [2]*	Lipid	HMDB0007102	-0.110254	-0.0761336	-0.381368	0.704331	0.950191	-6.149
beta-sitosterol	Lipid	HMDB0000852	0.187171	-0.575992	0.379741	0.705532	0.950208	-6.1496
16a-hydroxy DHEA 3-sulfate	Lipid	HMDB0062544	0.187015	0.144438	0.378037	0.706791	0.950208	-6.15023
decadienedioic acid (C10:2-DC)	Lipid	NA	0.179137	-0.472355	0.377796	0.706969	0.950208	-6.15032
palmitoyl-linoleoyl-glycerol (16:0||18:2) [1]*	Lipid	HMDB0007103	0.136903	-0.240913	0.373414	0.71021	0.952347	-6.15192
pentadecanoate (15:0)	Lipid	HMDB0000826	-0.141582	0.0810125	-0.373273	0.710314	0.952347	-6.15198
phenol sulfate	Amino Acid	HMDB0060015	-0.290688	-0.557782	-0.369078	0.713421	0.954531	-6.15349
guanidinosuccinate	Amino Acid	HMDB0003157	-0.185129	-0.334214	-0.367066	0.714913	0.954531	-6.15422
10-nonadecenoate (19:1n9)	Lipid	HMDB0013622	0.164875	-0.0510165	0.367046	0.714928	0.954531	-6.15422
17alpha-hydroxypregnanolone glucuronide	Lipid	NA	0.147406	-0.139934	0.366331	0.715459	0.954531	-6.15448
glycerol	Lipid	HMDB0000131	0.156056	-0.0662998	0.363788	0.717347	0.954935	-6.15538
2-aminoadipate	Amino Acid	HMDB0000510	0.120331	0.0593391	0.363111	0.717849	0.954935	-6.15562
1-palmitoleoylglycerol (16:1)*	Lipid	NA	0.334377	0.316138	0.362371	0.7184	0.954935	-6.15589
sucrose	Carbohydrate	HMDB0000258	0.340022	-0.52135	0.355647	0.723402	0.959724	-6.15824
glutamine	Amino Acid	HMDB0000641	-0.0376247	0.00270248	-0.354234	0.724456	0.959724	-6.15873
oleoyl-arachidonoyl-glycerol (18:1||20:4) [2]*	Lipid	HMDB0007228	-0.0932433	-0.00756959	-0.353969	0.724653	0.959724	-6.15882
4-methyl-2-oxopentanoate	Amino Acid	HMDB0000695	-0.0748707	0.111758	-0.351587	0.726429	0.959844	-6.15964
hydantoin-5-propionate	Amino Acid	HMDB0001212	0.151581	-0.0838496	0.351476	0.726512	0.959844	-6.15968
hexadecenedioate (C16:1-DC)*	Lipid	NA	-0.108545	-0.0736925	-0.348657	0.728617	0.961456	-6.16064
dodecadienoate (12:2)*	Lipid	NA	-0.128943	-0.426459	-0.344888	0.731433	0.963591	-6.16192
N-acetylphenylalanine	Amino Acid	HMDB0000512	0.0915913	-0.0941931	0.344117	0.73201	0.963591	-6.16218
bilirubin degradation product, C17H20N2O5 (2)	Partially Characterized Molecules	NA	-0.15843	-0.256577	-0.338348	0.73633	0.968104	-6.1641
taurochenodeoxycholate	Lipid	HMDB0000951	0.235151	0.229346	0.333378	0.740058	0.97183	-6.16573
hexadecasphingosine (d16:1)*	Lipid	NA	-0.083298	-0.933784	-0.328733	0.743548	0.972408	-6.16723
succinylcarnitine (C4-DC)	Energy	HMDB0061717	0.089232	-0.1903	0.327617	0.744388	0.972408	-6.16759
1-methyladenosine	Nucleotide	HMDB0003331	0.0348674	-0.0664935	0.326644	0.74512	0.972408	-6.1679
glycochenodeoxycholate glucuronide (1)	Lipid	HMDB0002579	-0.18349	0.233046	-0.325706	0.745826	0.972408	-6.1682
taurochenodeoxycholic acid 3-sulfate	Lipid	HMDB0002486	-0.219935	-0.141994	-0.325656	0.745863	0.972408	-6.16821
Urolithin B glucuronide	Xenobiotics	HMDB41787	0.135181	-1.44625	0.325646	0.745871	0.972408	-6.16821
glycodeoxycholate 3-sulfate	Lipid	NA	-0.205814	-0.0306227	-0.317129	0.752291	0.979602	-6.17089
3-hydroxylaurate	Lipid	HMDB0000387	-0.151119	-0.20178	-0.310078	0.75762	0.98316	-6.17304
3-hydroxydecanoate	Lipid	HMDB0002203	-0.0848385	0.00511341	-0.309072	0.758381	0.98316	-6.17335
nonadecanoate (19:0)	Lipid	HMDB0000772	-0.100701	-0.00186766	-0.308544	0.75878	0.98316	-6.17351
trans-urocanate	Amino Acid	HMDB0000301	-0.108387	-0.0790811	-0.307673	0.759439	0.98316	-6.17377
campesterol	Lipid	HMDB0002869	0.106831	0.0144919	0.307527	0.75955	0.98316	-6.17381
glycochenodeoxycholate	Lipid	HMDB0000637	-0.158357	0.313466	-0.304388	0.761928	0.985064	-6.17475
alpha-hydroxycaproate	Lipid	HMDB0001624	-0.124376	-0.627145	-0.300919	0.764558	0.98729	-6.17578
cortisone	Lipid	HMDB0002802	0.0638128	0.0325276	0.29949	0.765643	0.987516	-6.1762
3-indoleglyoxylic acid	Xenobiotics	NA	-0.0837499	-0.0910408	-0.297757	0.766959	0.98804	-6.1767
suberate (C8-DC)	Lipid	HMDB0000893	-0.106384	-0.000155474	-0.295707	0.768516	0.988873	-6.17729
1-dihomo-linoleoylglycerol (20:2)	Lipid	NA	0.146947	-1.44766	0.294281	0.7696	0.989095	-6.17771
linoleoyl-docosahexaenoyl-glycerol (18:2||22:6) [2]*	Lipid	HMDB0007266	0.114943	0.0862412	0.292593	0.770883	0.989574	-6.17819
omeprazole	Xenobiotics	HMDB0001913	-0.103327	-3.10768	-0.289329	0.773367	0.99159	-6.17912
tryptophan betaine	Amino Acid	HMDB0061115	0.257531	-0.110986	0.287815	0.77452	0.991897	-6.17954
sphingomyelin (d18:0||18:0, d19:0||17:0)*	Lipid	HMDB0012087	-0.0773457	-0.18227	-0.284552	0.777006	0.993909	-6.18045
theanine	Xenobiotics	HMDB0034365	0.45295	-2.32801	0.279763	0.78066	0.995898	-6.18177
myristoleoylcarnitine (C14:1)*	Lipid	HMDB0240588	0.100834	-0.173663	0.278796	0.781399	0.995898	-6.18204
4-acetylphenyl sulfate	Xenobiotics	NA	-0.133241	-0.319532	-0.27837	0.781724	0.995898	-6.18215
1-palmitoylglycerol (16:0)	Lipid	HMDB0011564	0.186687	0.221058	0.277708	0.782229	0.995898	-6.18233
bilirubin degradation product, C17H18N2O4 (3)	Partially Characterized Molecules	NA	-0.0786244	-0.0131599	-0.274817	0.784439	0.997542	-6.18311
arabinose	Carbohydrate	HMDB0029942	-0.148354	-0.579712	-0.269101	0.788812	1	-6.18463
hydroxystearate sulfate	Lipid	NA	-0.102632	-1.18287	-0.265789	0.79135	1	-6.1855
N-acetylglutamate	Amino Acid	HMDB0001138	-0.0706474	-0.0525341	-0.264918	0.792017	1	-6.18572
stearidonate (18:4n3)	Lipid	HMDB0006547	-0.138511	0.326786	-0.262836	0.793614	1	-6.18626
N,N-dimethyl-pro-pro	Peptide	NA	-0.0403341	-0.145058	-0.259587	0.796107	1	-6.18709
(16 or 17)-methylstearate (a19:0 or i19:0)	Lipid	HMDB0037397	-0.0975416	-0.0108231	-0.258404	0.797015	1	-6.18739
gamma-glutamylglutamate	Peptide	HMDB0011737	0.0602432	0.32637	0.25552	0.79923	1	-6.18811
androstenediol (3alpha, 17alpha) monosulfate (3)	Lipid	NA	0.101656	-0.110633	0.254578	0.799955	1	-6.18835
3-methoxytyrosine	Amino Acid	HMDB0001434	-0.0430267	-0.154942	-0.249177	0.804109	1	-6.18967
oleoyl-linoleoyl-glycerol (18:1||18:2) [2]	Lipid	HMDB0007219	0.0597256	0.0215822	0.247416	0.805465	1	-6.1901
nervonate (24:1n9)*	Lipid	HMDB0002368	0.232999	-0.902235	0.242511	0.809245	1	-6.19128
2-methylcitrate||homocitrate	Energy	HMDB0003518,HMDB0000379	0.168556	-1.154	0.242199	0.809486	1	-6.19135
palmitoyl-linoleoyl-glycerol (16:0||18:2) [2]*	Lipid	HMDB0007103	0.0708162	-0.18111	0.238947	0.811994	1	-6.19211
furosemide	Xenobiotics	HMDB0001933	0.00446786	-2.2327	0.237678	0.812973	1	-6.19241
palmitoylcholine	Lipid	HMDB0240592	-0.137418	-0.595084	-0.236885	0.813586	1	-6.19259
palmitoyl dihydrosphingomyelin (d18:0||16:0)*	Lipid	HMDB0010168	0.0327721	-0.0442956	0.236575	0.813825	1	-6.19266
histidine betaine (hercynine)*	Xenobiotics	NA	0.128929	-1.10456	0.235558	0.81461	1	-6.1929
1-palmitoyl-2-arachidonoyl-GPC (16:0||20:4n6)	Lipid	HMDB0007982	-0.0315989	-0.0644321	-0.234559	0.815382	1	-6.19313
picolinate	Amino Acid	HMDB0002243	0.0786466	0.120056	0.233726	0.816026	1	-6.19332
phenylacetylcarnitine	Peptide	NA	-0.131844	-0.281299	-0.232471	0.816996	1	-6.1936
7-methylguanine	Nucleotide	HMDB0000897	-0.0307933	-0.0959528	-0.2319	0.817437	1	-6.19373
sphingosine 1-phosphate	Lipid	HMDB0000277	0.0338645	0.135864	0.23105	0.818094	1	-6.19393
N-stearoylserine*	Lipid	NA	-0.0650574	-0.045645	-0.230977	0.818151	1	-6.19394
palmitoyl-arachidonoyl-glycerol (16:0||20:4) [2]*	Lipid	HMDB0007112	-0.0902698	-0.302402	-0.230756	0.818321	1	-6.19399
1-linolenoylglycerol (18:3)	Lipid	HMDB0011569	0.200468	0.263317	0.228718	0.819898	1	-6.19445
N-palmitoylglycine	Lipid	HMDB0013034	-0.0541714	-0.21784	-0.228698	0.819913	1	-6.19445
tadalafil	Xenobiotics	HMDB0014958	-0.0584404	-4.72929	-0.227929	0.820508	1	-6.19463
hexadecanedioate (C16)	Lipid	HMDB0000672	-0.073224	-0.147185	-0.225088	0.822706	1	-6.19525
perfluorooctanesulfonate (PFOS)	Xenobiotics	HMDB0059586	-0.0910036	0.398407	-0.224871	0.822875	1	-6.1953
mannonate*	Xenobiotics	NA	-0.0416433	-0.0737764	-0.223072	0.824267	1	-6.1957
indole-3-carboxylate	Amino Acid	HMDB0003320	-0.11345	-0.698967	-0.222694	0.82456	1	-6.19578
N6-carbamoylthreonyladenosine	Nucleotide	HMDB0041623	0.0339797	-0.105838	0.22067	0.826129	1	-6.19622
4-chlorobenzoic acid	Xenobiotics	NA	0.0153249	-0.0271892	0.220097	0.826573	1	-6.19634
17alpha-hydroxypregnenolone 3-sulfate	Lipid	HMDB00416	0.0877976	-0.62771	0.219069	0.82737	1	-6.19656
1-stearoyl-GPI (18:0)	Lipid	HMDB0240261	0.0648913	-0.211497	0.218368	0.827914	1	-6.19671
pseudouridine	Nucleotide	HMDB0000767	-0.0225165	-0.16492	-0.217201	0.828818	1	-6.19696
(15:3)-anacardic acid	Xenobiotics	HMDB31059	0.110589	-2.68053	0.216675	0.829227	1	-6.19707
glycocholate	Lipid	HMDB0000138	0.127953	0.432501	0.215757	0.829938	1	-6.19726
2-hydroxyoctanoate	Lipid	HMDB0002264	-0.0553358	0.255641	-0.213756	0.831492	1	-6.19768
2-ketocaprylate	Amino Acid	HMDB13211	-0.070886	0.507562	-0.211448	0.833283	1	-6.19816
piperine	Xenobiotics	HMDB0029377	-0.201372	0.390235	-0.211077	0.833571	1	-6.19824
2-isopropylmalate	Xenobiotics	HMDB0000402	-0.133216	0.558226	-0.209387	0.834884	1	-6.19859
glucose	Carbohydrate	HMDB0000122	-0.0323958	0.148401	-0.20703	0.836716	1	-6.19907
myristoleate (14:1n5)	Lipid	HMDB0002000	-0.0957985	-0.301763	-0.205517	0.837892	1	-6.19937
tauroursodeoxycholate	Lipid	HMDB0000874	-0.143334	-0.749529	-0.201775	0.840803	1	-6.20012
caffeine	Xenobiotics	HMDB0001847	-0.204296	0.950569	-0.200778	0.841578	1	-6.20031
phosphate	Energy	HMDB0001429	0.0196614	-0.0460352	0.200551	0.841755	1	-6.20036
4-hydroxychlorothalonil	Xenobiotics	NA	0.0618654	0.0597614	0.199303	0.842727	1	-6.2006
4-methylhexanoylglutamine	Lipid	NA	-0.097486	-0.293365	-0.193072	0.847581	1	-6.2018
palmitoyl-sphingosine-phosphoethanolamine (d18:1||16:0)	Lipid	NA	-0.0233973	-0.0021059	-0.190895	0.849278	1	-6.2022
pregnanediol-3-glucuronide	Lipid	HMDB0010318	0.10437	-0.0697764	0.190604	0.849505	1	-6.20226
arachidate (20:0)	Lipid	HMDB0002212	-0.0600536	0.0260105	-0.188801	0.850912	1	-6.20259
formiminoglutamate	Amino Acid	HMDB0000854	0.0593513	-0.0565175	0.175469	0.861326	1	-6.20497
propyl 4-hydroxybenzoate sulfate	Xenobiotics	HMDB0135261	-0.0456137	-1.95866	-0.175133	0.861589	1	-6.20502
palmitoyl-oleoyl-glycerol (16:0||18:1) [1]*	Lipid	HMDB0007102	-0.0520341	-0.0669319	-0.174707	0.861922	1	-6.2051
7-dehydrocholesterol	Lipid	HMDB0000032	-0.052828	-0.0628377	-0.173955	0.86251	1	-6.20522
dehydroepiandrosterone sulfate (DHEA-S)	Lipid	HMDB0001032	-0.0591005	0.178115	-0.173156	0.863135	1	-6.20536
1-palmitoyl-2-docosahexaenoyl-GPC (16:0||22:6)	Lipid	HMDB0007991	0.0253363	0.00811506	0.171147	0.864708	1	-6.2057
chenodeoxycholate	Lipid	HMDB0000518	0.110648	-1.14147	0.165338	0.869257	1	-6.20665
alpha-ketoglutaramate*	Amino Acid	HMDB0001552	0.0275573	0.0284381	0.161411	0.872334	1	-6.20728
(15:2)-anacardic acid	Xenobiotics	HMDB0033896	0.0464322	-1.17243	0.160845	0.872778	1	-6.20737
3-hydroxydodecanedioate*	Lipid	HMDB0000413	-0.0641692	-0.0293223	-0.160148	0.873324	1	-6.20748
1-carboxyethyltyrosine	Amino Acid	NA	0.0540761	0.0613159	0.159513	0.873822	1	-6.20758
ibuprofen acyl glucuronide	Xenobiotics	HMDB0010343	-0.0223621	-1.82359	-0.158339	0.874743	1	-6.20776
arachidonoylcholine	Lipid	HMDB0240583	-0.0880694	-0.673297	-0.156465	0.876213	1	-6.20805
fumarate	Energy	HMDB0000134	0.0674719	-0.225538	0.156206	0.876416	1	-6.20809
N2,N2-dimethylguanosine	Nucleotide	HMDB0004824	-0.0218438	-0.137922	-0.155962	0.876608	1	-6.20812
tetradecadienoate (14:2)*	Lipid	HMDB0000560	0.0669032	-0.57207	0.152479	0.879341	1	-6.20865
oleoyl-oleoyl-glycerol (18:1||18:1) [2]*	Lipid	HMDB0007218	-0.0377704	0.0815116	-0.150381	0.880988	1	-6.20896
taurolithocholate 3-sulfate	Lipid	HMDB0002580	-0.103211	-0.0677782	-0.14946	0.881712	1	-6.2091
1-palmitoyl-GPI* (16:0)	Lipid	HMDB0061695	0.0431274	-0.26718	0.149128	0.881973	1	-6.20914
linoleoyl-linoleoyl-glycerol (18:2||18:2) [2]*	Lipid	HMDB0007248	0.0535825	-0.0751133	0.145069	0.885162	1	-6.20973
naproxen	Xenobiotics	HMDB0001923	0.0504795	-3.01492	0.144528	0.885587	1	-6.2098
thyroxine	Amino Acid	HMDB0000248	-0.0271757	-0.128987	-0.144039	0.885972	1	-6.20987
carboxyibuprofen	Xenobiotics	HMDB0060564	-0.0364168	-2.50831	-0.143523	0.886378	1	-6.20995
lactate	Carbohydrate	HMDB0000190	0.0261231	-0.250597	0.13245	0.895089	1	-6.21144
indoleacetate	Amino Acid	HMDB0000197	-0.0614305	0.160006	-0.130006	0.897014	1	-6.21175
5alpha-androstan-3alpha,17beta-diol monosulfate (1)	Lipid	NA	0.0676063	-0.322816	0.127558	0.898943	1	-6.21206
cytosine	Nucleotide	HMDB0000630	-0.0694369	-0.140031	-0.127072	0.899326	1	-6.21212
glycocholenate sulfate*	Lipid	NA	0.045446	-0.271424	0.127019	0.899367	1	-6.21213
AMP	Nucleotide	HMDB0000045	-0.0536612	-0.917351	-0.124198	0.901591	1	-6.21247
maleate	Lipid	HMDB0000176	-0.0641307	0.82588	-0.123191	0.902385	1	-6.2126
andro steroid monosulfate C19H28O6S (1)*	Lipid	HMDB0002759	-0.053898	-0.238913	-0.118491	0.90609	1	-6.21315
beta-cryptoxanthin	Cofactors and Vitamins	HMDB0033844	0.0568089	-0.218792	0.117599	0.906794	1	-6.21325
5alpha-androstan-3beta,17alpha-diol disulfate	Lipid	HMDB0094682	-0.104612	0.530108	-0.115047	0.908808	1	-6.21354
4-allylcatechol sulfate	Xenobiotics	NA	0.0735572	-0.337555	0.114821	0.908986	1	-6.21357
pregnanolone||allopregnanolone sulfate	Lipid	HMDB0240591,HMDB0062782	0.0769909	-1.21164	0.114664	0.909109	1	-6.21359
glyco-beta-muricholate	Lipid	NA	0.0825068	-0.433634	0.113702	0.909869	1	-6.21369
desmethylnaproxen sulfate	Xenobiotics	NA	0.0289198	-2.52405	0.108693	0.913823	1	-6.21424
N-acetylglutamine	Amino Acid	HMDB0006029	-0.0243637	0.0586338	-0.108353	0.914092	1	-6.21428
desmethylnaproxen	Xenobiotics	HMDB0013989	0.0301539	-2.46681	0.107834	0.914502	1	-6.21433
1-carboxyethylvaline	Amino Acid	NA	0.0263801	0.0788096	0.107193	0.915008	1	-6.2144
2-hydroxybehenate	Lipid	HMDB0061660	-0.0244675	-0.0289291	-0.107075	0.915101	1	-6.21441
acesulfame	Xenobiotics	HMDB0033585	-0.150003	-4.00371	-0.106514	0.915544	1	-6.21447
deoxycholate	Lipid	HMDB0000626	-0.0744599	-0.346912	-0.104905	0.916815	1	-6.21463
N6-acetyllysine	Amino Acid	HMDB0000206	0.0150807	-0.0849163	0.104307	0.917288	1	-6.2147
glycolithocholate sulfate*	Lipid	HMDB0002639	-0.0668021	-0.110113	-0.102377	0.918812	1	-6.21489
cis-4-decenoate (10:1n6)*	Lipid	HMDB0004980	0.0433267	-0.52214	0.100766	0.920086	1	-6.21505
3-(4-hydroxyphenyl)lactate (HPLA)	Amino Acid	HMDB0000755	-0.0175968	-0.0892843	-0.10042	0.920359	1	-6.21509
urate	Nucleotide	HMDB0000289	0.014801	-0.00418608	0.0979232	0.922333	1	-6.21533
glycodeoxycholate glucuronide (1)	Lipid	NA	-0.0795883	-0.324077	-0.0973614	0.922777	1	-6.21538
phenylacetylglycine	Peptide	HMDB0000821	0.0613757	-1.33818	0.0945767	0.924979	1	-6.21564
sphingomyelin (d18:1||17:0, d17:1||18:0, d19:1||16:0)	Lipid	NA	0.0134745	0.0219075	0.0939511	0.925474	1	-6.2157
cis-3,4-methyleneheptanoate	Lipid	NA	0.0374725	0.370811	0.09208	0.926954	1	-6.21587
umbelliferone sulfate	Xenobiotics	HMDB0240565	-0.06939	-0.985947	-0.0896937	0.928841	1	-6.21608
succinate	Energy	HMDB0000254	-0.0595783	-0.802333	-0.0870337	0.930946	1	-6.21631
oleoyl-arachidonoyl-glycerol (18:1||20:4) [1]*	Lipid	HMDB0007228	0.0213228	-0.0165456	0.0854175	0.932225	1	-6.21645
7-HOCA	Lipid	HMDB0012458	-0.0146683	-0.0201744	-0.0851291	0.932454	1	-6.21647
adipate	Lipid	HMDB0000448	0.0324629	-0.213869	0.0845379	0.932922	1	-6.21652
glucuronate	Carbohydrate	HMDB0000127	0.0236172	-0.0554664	0.0821565	0.934807	1	-6.21672
sphingomyelin (d18:2||18:1)*	Lipid	HMDB0001348	0.0115669	-0.0959523	0.0795783	0.936848	1	-6.21692
taurodeoxycholate	Lipid	HMDB0000896	-0.0813884	-0.858565	-0.0788451	0.937429	1	-6.21698
sulfate of piperine metabolite C18H21NO3 (3)*	Xenobiotics	NA	-0.0451873	-1.10143	-0.0786439	0.937588	1	-6.21699
palmitoyl-docosahexaenoyl-glycerol (16:0||22:6) [1]*	Lipid	HMDB0007121	-0.034658	-0.273155	-0.0738501	0.941385	1	-6.21735
N2-acetyl,N6,N6-dimethyllysine	Amino Acid	NA	-0.0425876	-1.28658	-0.0677706	0.946203	1	-6.21777
propionylglycine (C3)	Lipid	HMDB0000783	-0.0298284	-0.553259	-0.0665703	0.947154	1	-6.21785
ribitol	Carbohydrate	HMDB0002917,HMDB0000508,HMDB0001851,HMDB0000568	-0.0098389	-0.13481	-0.0654512	0.948041	1	-6.21792
myristate (14:0)	Lipid	HMDB0000806	-0.0274783	0.0229372	-0.0638593	0.949303	1	-6.21802
gamma-glutamyltyrosine	Peptide	HMDB0011741	-0.0119759	0.0793862	-0.0622229	0.950601	1	-6.21812
palmitoyl sphingomyelin (d18:1||16:0)	Lipid	HMDB0010169	-0.00577717	-0.0234541	-0.0620246	0.950758	1	-6.21813
docosahexaenoylcholine	Lipid	NA	0.0315944	-0.700706	0.0615504	0.951134	1	-6.21816
hexanoylcarnitine (C6)	Lipid	HMDB0000756	-0.0180506	-0.212123	-0.0615358	0.951145	1	-6.21816
carboxyibuprofen glucuronide*	Xenobiotics	HMDB60564	0.000986861	-0.141675	0.059969	0.952388	1	-6.21826
5alpha-androstan-3beta,17beta-diol monosulfate (2)	Lipid	NA	-0.0278972	-0.100083	-0.0589152	0.953223	1	-6.21832
tauroursodeoxycholic acid sulfate (1)	Lipid	NA	-0.0214804	-1.3912	-0.0549446	0.956373	1	-6.21854
emtricitabine	Xenobiotics	HMDB0015017	-0.0275358	-1.98896	-0.0547692	0.956512	1	-6.21855
orotate	Nucleotide	HMDB0000226	-0.00915965	-0.0902435	-0.0514944	0.95911	1	-6.21872
alpha-ketobutyrate	Amino Acid	HMDB0000005	0.0244339	0.265505	0.0497955	0.960457	1	-6.2188
dimethylguanidino valeric acid (DMGV)*	Amino Acid	NA	0.0306608	-0.808676	0.0481273	0.961781	1	-6.21888
lyxonate	Carbohydrate	NA	0.0146927	-0.0103777	0.0475717	0.962222	1	-6.21891
2-aminooctanoate	Lipid	HMDB0000991	-0.018716	-0.101916	-0.0464848	0.963084	1	-6.21896
pimeloylcarnitine||3-methyladipoylcarnitine (C7-DC)	Lipid	NA	0.0158042	-0.602078	0.0453644	0.963974	1	-6.21901
octadecenedioylcarnitine (C18:1-DC)*	Lipid	NA	-0.0131833	-0.111971	-0.0435172	0.96544	1	-6.21909
sphinganine	Lipid	HMDB0000269	-0.00753804	-0.775598	-0.0396057	0.968544	1	-6.21925
cysteine-glutathione disulfide	Amino Acid	HMDB0000656	0.0279401	0.674204	0.038429	0.969478	1	-6.21929
Glutamine degradant*	Partially Characterized Molecules	NA	0.0112114	0.250153	0.0307472	0.975577	1	-6.21955
tetradecadienedioate (C14:2-DC)*	Lipid	NA	-0.0147392	-0.460906	-0.0300223	0.976153	1	-6.21957
2'-O-methyluridine	Nucleotide	NA	-0.0110891	-0.151121	-0.0289421	0.977011	1	-6.21961
orotidine	Nucleotide	HMDB0000788	-0.00834846	-0.540938	-0.0279616	0.977789	1	-6.21963
oleoyl-oleoyl-glycerol (18:1||18:1) [1]*	Lipid	HMDB0007218	0.00644281	0.087048	0.0275611	0.978107	1	-6.21964
vanillic alcohol sulfate	Amino Acid	HMDB0041788	-0.0232404	-0.792068	-0.0251859	0.979994	1	-6.21971
2-hydroxyglutarate	Lipid	HMDB0059655	0.00574929	-0.140556	0.0250621	0.980092	1	-6.21971
carotene diol (1)	Cofactors and Vitamins	NA	-0.00693255	-0.0303769	-0.0236629	0.981203	1	-6.21974
5alpha-pregnan-3beta,20alpha-diol disulfate	Lipid	HMDB0094650	-0.0137498	0.0443786	-0.0235071	0.981327	1	-6.21975
deoxycholic acid glucuronide	Lipid	NA	0.0100743	-0.172294	0.0223381	0.982255	1	-6.21977
3-carboxy-4-methyl-5-propyl-2-furanpropanoate (CMPF)	Lipid	HMDB0061112	0.0155413	0.0423212	0.021724	0.982743	1	-6.21978
4-allylphenol sulfate	Xenobiotics	NA	-0.0146484	-0.287563	-0.020405	0.983791	1	-6.21981
1-palmitoyl-2-linoleoyl-GPE (16:0||18:2)	Lipid	HMDB0005322	-0.00415485	-0.0823146	-0.0154007	0.987766	1	-6.2199
pentose acid*	Partially Characterized Molecules	HMDB0000892	-0.00782937	0.270506	-0.0135015	0.989274	1	-6.21993
ascorbic acid 2-sulfate	Cofactors and Vitamins	HMDB0060649	-0.0066911	-0.464509	-0.0119984	0.990468	1	-6.21994
3-phenylpropionate (hydrocinnamate)	Xenobiotics	HMDB0000764	0.0103054	0.222465	0.0114753	0.990884	1	-6.21995
N-acetylmethionine	Amino Acid	HMDB0011745	-0.00227243	-0.0958486	-0.0107146	0.991488	1	-6.21996
daidzein sulfate (2)	Xenobiotics	NA	0.00335093	-2.56775	0.00797959	0.993661	1	-6.21998
2,8-quinolinediol sulfate	Xenobiotics	NA	-0.0010055	-1.20331	-0.00718265	0.994294	1	-6.21999
cinnamoylglycine	Xenobiotics	HMDB0011621	0.00384982	-0.439021	0.00502341	0.996009	1	-6.22
1,2-dipalmitoyl-GPE (16:0||16:0)*	Lipid	HMDB0008923	-0.00132755	-0.714249	-0.00457066	0.996369	1	-6.22001
sulfate of piperine metabolite C18H21NO3 (1)*	Xenobiotics	NA	-0.00281736	-1.33241	-0.00428725	0.996594	1	-6.22001
oxypurinol	Xenobiotics	HMDB0000786	-8.88178e-15	-9.70275	-9.91226e-13	1	1	-6.22002
Gliclazide	Xenobiotics	NA	-7.10543e-15	-10.7027	-7.92981e-13	1	1	-6.22002
Nimesulide	Xenobiotics	NA	-2.66454e-15	-4.16877	-2.97368e-13	1	1	-6.22002
ciprofloxacin	Xenobiotics	HMDB0014677	1.77636e-15	-4.65109	1.98245e-13	1	1	-6.22002
pantoprazole	Xenobiotics	HMDB0005017	-1.77636e-15	-4.25154	-1.98245e-13	1	1	-6.22002
metformin	Xenobiotics	HMDB0001921	-1.33227e-15	-2.15359	-1.48684e-13	1	1	-6.22002
azithromycin	Xenobiotics	HMDB0014352	-8.88178e-16	-3.84063	-9.91226e-14	1	1	-6.22002
desmethylcitalopram*	Xenobiotics	HMDB0014021	8.88178e-16	-4.50635	9.91226e-14	1	1	-6.22002
diclofenac	Xenobiotics	HMDB0014724	-8.88178e-16	-4.14051	-9.91226e-14	1	1	-6.22002
rocuronium	Xenobiotics	HMDB0014866	-8.88178e-16	-3.2723	-9.91226e-14	1	1	-6.22002
sulfociprofloxacin*	Xenobiotics	NA	-8.88178e-16	-5.86145	-9.91226e-14	1	1	-6.22002
4-hydroxy duloxetine glucuronide*	Xenobiotics	HMDB0060763	-6.66134e-16	-1.11904	-7.43419e-14	1	1	-6.22002
N4-acetylsulfamethoxazole*	Xenobiotics	HMDB0013854	-6.66134e-16	-1.39062	-7.43419e-14	1	1	-6.22002
ritonavir	Xenobiotics	HMDB0014646	-6.66134e-16	-1.03712	-7.43419e-14	1	1	-6.22002
cetirizine	Xenobiotics	HMDB0005032	-4.44089e-16	-1.12847	-4.95613e-14	1	1	-6.22002
N4-acetyl-5-hydroxysulfamethoxazole*	Xenobiotics	NA	-4.44089e-16	-2.76808	-4.95613e-14	1	1	-6.22002
O-desmethyltramadol glucuronide	Xenobiotics	HMDB0060856	-4.44089e-16	-0.737687	-4.95613e-14	1	1	-6.22002
tramadol	Xenobiotics	HMDB0014339	-4.44089e-16	-1.04484	-4.95613e-14	1	1	-6.22002
ofloxacin	Xenobiotics	HMDB0015296	-3.33067e-16	-0.799621	-3.7171e-14	1	1	-6.22002
clarithromycin	Xenobiotics	HMDB0015342	-2.22045e-16	-1.52575	-2.47806e-14	1	1	-6.22002
De(carboxymethoxy) cetirizine acetic acid	Xenobiotics	NA	-2.22045e-16	-0.668409	-2.47806e-14	1	1	-6.22002
fluconazole	Xenobiotics	HMDB0014342	-2.22045e-16	-1.83084	-2.47806e-14	1	1	-6.22002
prednisolone	Xenobiotics	HMDB0014998	-2.22045e-16	-0.915664	-2.47806e-14	1	1	-6.22002
pregabalin	Xenobiotics	HMDB0014375	-2.22045e-16	-0.940091	-2.47806e-14	1	1	-6.22002
sulfamethoxazole	Xenobiotics	HMDB0015150	-1.38778e-16	-0.181313	-1.54879e-14	1	1	-6.22002
amoxicillin	Xenobiotics	HMDB0015193	-1.11022e-16	-0.614403	-1.23903e-14	1	1	-6.22002
O-desmethyltramadol	Xenobiotics	HMDB0060997	-1.11022e-16	-0.820107	-1.23903e-14	1	1	-6.22002
5-hydroxy-6-methoxy duloxetine sulfate*	Xenobiotics	NA	-5.55112e-17	-0.481566	-6.19516e-15	1	1	-6.22002
candesartan	Xenobiotics	HMDB0014934	-5.55112e-17	-0.151042	-6.19516e-15	1	1	-6.22002
citalopram propionate*	Xenobiotics	HMDB60463	-5.55112e-17	-0.326986	-6.19516e-15	1	1	-6.22002
sertraline	Xenobiotics	HMDB0005010	-5.55112e-17	-0.211565	-6.19516e-15	1	1	-6.22002
1-hydroxy-2-naphthalenecarboxylate	Xenobiotics	NA	0	0	0	1	1	-6.22002
10-hydroxywarfarin	Xenobiotics	HMDB0013884	0	0	0	1	1	-6.22002
2-hydroxyibuprofen	Xenobiotics	HMDB0060920	0	0	0	1	1	-6.22002
6-aminopenicillanate	Xenobiotics	HMDB0060618	0	0	0	1	1	-6.22002
7-hydroxywarfarin	Xenobiotics	HMDB0013886	0	0	0	1	1	-6.22002
allopurinol	Xenobiotics	HMDB0014581	0	0	0	1	1	-6.22002
allopurinol riboside	Xenobiotics	HMDB0000481	0	0	0	1	1	-6.22002
atenolol	Xenobiotics	HMDB0001924	0	0	0	1	1	-6.22002
celecoxib	Xenobiotics	HMDB0005014	0	0	0	1	1	-6.22002
citalopram||escitalopram	Xenobiotics	HMDB0005028	0	-5.52616	0	1	1	-6.22002
clomipramine	Xenobiotics	HMDB0015372	0	0	0	1	1	-6.22002
dexamethasone	Xenobiotics	HMDB0015364	0	0	0	1	1	-6.22002
dexpanthenol	Xenobiotics	HMDB0004231	0	0	0	1	1	-6.22002
diazepam	Xenobiotics	HMDB0014967	0	0	0	1	1	-6.22002
diltiazem	Xenobiotics	HMDB0014487	0	0	0	1	1	-6.22002
efavirenz	Xenobiotics	HMDB0014763	0	0	0	1	1	-6.22002
enalapril	Xenobiotics	HMDB0014722	0	0	0	1	1	-6.22002
febuxostat	Xenobiotics	NA	0	0	0	1	1	-6.22002
gabapentin	Xenobiotics	HMDB0005015	0	0	0	1	1	-6.22002
lamivudine	Xenobiotics	HMDB0014847	0	0	0	1	1	-6.22002
lamotrigine	Xenobiotics	HMDB0014695	0	0	0	1	1	-6.22002
linezolid	Xenobiotics	HMDB0014739	0	0	0	1	1	-6.22002
losartan	Xenobiotics	HMDB0014816	0	0	0	1	1	-6.22002
meropenem	Xenobiotics	HMDB0014898	0	0	0	1	1	-6.22002
methadone	Xenobiotics	HMDB0014477	0	0	0	1	1	-6.22002
methylprednisolone	Xenobiotics	HMDB0015094	0	0	0	1	1	-6.22002
metoclopramide	Xenobiotics	HMDB0015363	0	0	0	1	1	-6.22002
N-desalkylquetiapine*	Xenobiotics	NA	0	0	0	1	1	-6.22002
N-desmethyl tramadol	Xenobiotics	HMDB0061007	0	-2.19034	0	1	1	-6.22002
nevirapine	Xenobiotics	HMDB0014383	0	0	0	1	1	-6.22002
O-desmethylvenlafaxine	Xenobiotics	HMDB0015646	0	0	0	1	1	-6.22002
olanzapine	Xenobiotics	HMDB0005012	0	0	0	1	1	-6.22002
olmesartan	Xenobiotics	HMDB0014420	0	0	0	1	1	-6.22002
oxazepam	Xenobiotics	HMDB14980	0	0	0	1	1	-6.22002
penicillin G	Xenobiotics	HMDB0015186	0	0	0	1	1	-6.22002
quetiapine	Xenobiotics	HMDB0005021	0	0	0	1	1	-6.22002
quinine	Xenobiotics	HMDB0014611	0	0	0	1	1	-6.22002
rosuvastatin	Xenobiotics	HMDB0015230	0	0	0	1	1	-6.22002
tenofovir	Xenobiotics	HMDB0014445	0	0	0	1	1	-6.22002
ticlopidine	Xenobiotics	HMDB0014353	0	0	0	1	1	-6.22002
trimethoprim	Xenobiotics	HMDB0014583	0	-0.793107	0	1	1	-6.22002
valsartan	Xenobiotics	HMDB0014323	0	0	0	1	1	-6.22002
venlafaxine	Xenobiotics	HMDB0005016	0	0	0	1	1	-6.22002
warfarin	Xenobiotics	HMDB0001935	0	0	0	1	1	-6.22002

## Sheet: HIS_vs_MIS(ctrl)
Compound Name	Type	HMDB ID	logFC	AveExpr	t	P.Value	adj.P.Val	B
1,2-dilinoleoyl-GPC (18:2||18:2)	Lipid	HMDB0008138	-1.23877	0.0198835	-5.33426	1.67509e-06	0.00181915	4.95943
1-oleoyl-GPC (18:1)	Lipid	HMDB0002815	-0.681716	-0.0906846	-4.92321	7.48756e-06	0.00406574	3.59059
arachidoylcarnitine (C20)*	Lipid	HMDB0006460	-0.865232	0.0361086	-4.6432	2.02828e-05	0.00734239	2.68121
cerotoylcarnitine (C26)*	Lipid	HMDB0006347	-0.705233	0.0863318	-4.42308	4.37037e-05	0.00887201	1.98211
1-palmitoyl-GPC (16:0)	Lipid	HMDB0010382	-0.510915	-0.197707	-4.39524	4.8107e-05	0.00887201	1.8948
1-(1-enyl-palmitoyl)-GPC (P-16:0)*	Lipid	HMDB0010407	-0.99012	-0.374763	-4.3898	4.90166e-05	0.00887201	1.87776
1-palmitoleoyl-GPC* (16:1)*	Lipid	HMDB0010383	-0.958881	-0.230613	-4.31652	6.30252e-05	0.00977791	1.64927
pregnenetriol sulfate*	Lipid	NA	1.15568	0.0968682	4.15297	0.00010972	0.0148945	1.1461
1-linolenoyl-GPC (18:3)*	Lipid	HMDB0010388	-0.996613	0.283386	-4.09827	0.000131787	0.0159023	0.98003
1-linoleoyl-2-linolenoyl-GPC (18:2||18:3)*	Lipid	HMDB0008141	-1.35317	0.209125	-4.05102	0.000154256	0.0167522	0.837478
1-palmitoyl-2-stearoyl-GPC (16:0||18:0)	Lipid	HMDB0007970	-0.416505	-0.0302328	-3.74331	0.000420841	0.0402802	-0.068468
1-linoleoyl-GPC (18:2)	Lipid	HMDB0010386	-0.749648	0.00293055	-3.69769	0.000486728	0.0402802	-0.199288
margaroylcarnitine (C17)*	Lipid	HMDB0006210	-0.668265	-0.0933297	-3.66274	0.000543755	0.0402802	-0.298847
lignoceroylcarnitine (C24)*	Lipid	NA	-0.629127	0.0573744	-3.65898	0.000550259	0.0402802	-0.309525
arginine	Amino Acid	HMDB0000517	-0.78781	0.0324084	-3.6555	0.000556356	0.0402802	-0.319421
1-stearoyl-GPC (18:0)	Lipid	HMDB0010384	-0.577127	-0.196266	-3.60063	0.000661222	0.0448805	-0.474396
1-palmitoyl-2-arachidonoyl-GPI (16:0||20:4)*	Lipid	HMDB0009789	-0.955114	0.00468685	-3.51378	0.000866669	0.0553648	-0.71678
retinol (Vitamin A)	Cofactors and Vitamins	HMDB0000305	-0.728059	0.0736906	-3.47046	0.000990596	0.059766	-0.836299
1-stearoyl-2-oleoyl-GPC (18:0||18:1)	Lipid	HMDB0008038	-0.315885	0.123734	-3.4249	0.00113901	0.0651033	-0.960986
glycerophosphorylcholine (GPC)	Lipid	HMDB0000086	-0.453404	-0.316205	-3.31054	0.00160982	0.087413	-1.26922
pregnenediol sulfate (C21H34O5S)*	Lipid	HMDB0000774	0.942675	0.132007	3.28635	0.00173058	0.089496	-1.33353
uridine	Nucleotide	HMDB0000296	-0.449459	-0.061761	-3.23265	0.00202997	0.100207	-1.47519
1-stearoyl-2-arachidonoyl-GPI (18:0||20:4)	Lipid	HMDB0009815	-0.366923	0.0143437	-3.20831	0.00218114	0.102988	-1.53887
tetrahydrocortisol sulfate (1)	Lipid	NA	1.31139	-0.935584	3.05876	0.00336831	0.148789	-1.92288
pregnenetriol disulfate*	Lipid	NA	0.933068	-0.205303	3.05291	0.00342516	0.148789	-1.93762
1-palmitoyl-2-dihomo-linolenoyl-GPC (16:0||20:3n3 or 6)*	Lipid	NA	-0.366707	0.0158967	-3.03759	0.0035785	0.149471	-1.97618
gamma-carboxyglutamate	Amino Acid	HMDB0041900	-0.320789	-0.10184	-3.017	0.00379469	0.150787	-2.02779
1-lignoceroyl-GPC (24:0)	Lipid	HMDB0010405	-0.837109	-0.460191	-3.00449	0.00393198	0.150787	-2.05904
phenylpyruvate	Amino Acid	HMDB0000205	0.625269	0.098457	2.9961	0.00402653	0.150787	-2.07992
1-linoleoyl-GPE (18:2)*	Lipid	HMDB0011507	-0.821875	0.175738	-2.97917	0.00422395	0.152787	-2.12196
estrone 3-sulfate	Lipid	HMDB0001425	0.882142	-0.851957	2.96782	0.00436131	0.152787	-2.15005
1-palmitoyl-GPE (16:0)	Lipid	HMDB0011503	-0.451048	-0.302585	-2.94296	0.00467676	0.154588	-2.21129
N4-acetylcytidine	Nucleotide	HMDB0005923	0.567607	-0.27148	2.9364	0.00476348	0.154588	-2.2274
2-piperidinone	Xenobiotics	HMDB0011749	-1.53416	-0.291665	-2.9223	0.00495492	0.154588	-2.26191
1-palmitoyl-2-oleoyl-GPI (16:0||18:1)*	Lipid	HMDB0009783	-0.507271	0.144541	-2.9183	0.00501062	0.154588	-2.2717
4-ethylphenyl sulfate	Xenobiotics	HMDB0062551	-1.48036	0.394149	-2.91023	0.00512447	0.154588	-2.29136
myristoyl dihydrosphingomyelin (d18:0||14:0)*	Lipid	HMDB0012085	-0.498913	0.0998472	-2.87036	0.00572349	0.158468	-2.38802
1-(1-enyl-stearoyl)-GPE (P-18:0)*	Lipid	NA	-0.564861	-0.698458	-2.86294	0.00584197	0.158468	-2.40591
1-oleoyl-2-docosahexaenoyl-GPC (18:1||22:6)*	Lipid	HMDB0008123	-0.364755	0.0304553	-2.85444	0.00598035	0.158468	-2.42634
linoleoyl ethanolamide	Lipid	HMDB0012252	0.862561	-0.153164	2.85444	0.00598038	0.158468	-2.42635
1-stearoyl-GPE (18:0)	Lipid	HMDB0011130	-0.444902	-0.369568	-2.8543	0.00598269	0.158468	-2.42669
stearoylcarnitine (C18)	Lipid	HMDB0000848	-0.511159	0.0259275	-2.84172	0.00619311	0.160136	-2.45684
N-acetylarginine	Amino Acid	HMDB0004620	-0.773522	-0.231926	-2.82815	0.00642775	0.162338	-2.48927
lidocaine	Xenobiotics	HMDB0014426	0.732126	-2.55004	2.77943	0.00733973	0.180125	-2.60475
behenoylcarnitine (C22)*	Lipid	HMDB0062468	-0.675203	-0.164208	-2.76613	0.00760853	0.180125	-2.636
asparagine	Amino Acid	HMDB0000168	-0.307597	0.0568786	-2.76511	0.0076296	0.180125	-2.63841
serotonin	Amino Acid	HMDB0000259	-1.52404	-0.745594	-2.73342	0.0083088	0.186407	-2.71241
glycosyl ceramide (d18:1||23:1, d17:1||24:1)*	Lipid	NA	-0.979892	-0.190444	-2.71987	0.00861597	0.186407	-2.74388
1-docosahexaenoylglycerol (22:6)	Lipid	HMDB0011587	1.87612	-1.11916	2.71923	0.00863059	0.186407	-2.74535
1-linoleoylglycerol (18:2)	Lipid	HMDB0011568	1.964	0.447054	2.70707	0.00891538	0.186407	-2.77346
11beta-hydroxyandrosterone glucuronide	Lipid	NA	0.788656	-0.220422	2.70303	0.00901196	0.186407	-2.78279
sphingomyelin (d18:1||14:0, d16:1||16:0)*	Lipid	HMDB0012097	-0.305477	0.148253	-2.70238	0.00902753	0.186407	-2.78428
1-palmitoyl-2-linoleoyl-GPC (16:0||18:2)	Lipid	HMDB0007973	-0.19252	0.0336388	-2.69949	0.00909722	0.186407	-2.79094
ximenoylcarnitine (C26:1)*	Lipid	NA	-0.504295	0.14577	-2.64615	0.0104762	0.207665	-2.91287
arachidonate (20:4n6)	Lipid	HMDB0001043	0.788319	-0.425267	2.64467	0.0105171	0.207665	-2.91624
1-(1-enyl-palmitoyl)-2-arachidonoyl-GPC (P-16:0||20:4)*	Lipid	HMDB0011220	-0.446521	-0.150705	-2.6296	0.0109414	0.210738	-2.95033
glycerophosphoethanolamine	Lipid	HMDB0000114	-0.31753	-0.30406	-2.62545	0.0110608	0.210738	-2.95968
1-stearoyl-2-oleoyl-GPI (18:0||18:1)*	Lipid	NA	-0.452906	0.30393	-2.61449	0.0113825	0.213128	-2.98437
sphingomyelin (d18:1||25:0, d19:0||24:1, d20:1||23:0, d19:1||24:0)*	Lipid	NA	-0.554536	0.160716	-2.60659	0.0116193	0.213873	-3.00208
docosapentaenoate (DPA; 22:5n3)	Lipid	HMDB0001976,HMDB0006528	1.07268	0.165822	2.57007	0.0127742	0.231213	-3.08352
1-(1-enyl-stearoyl)-2-linoleoyl-GPE (P-18:0||18:2)*	Lipid	HMDB0011376	-0.658324	0.102782	-2.54405	0.0136599	0.242402	-3.14101
1-(1-enyl-stearoyl)-2-oleoyl-GPE (P-18:0||18:1)	Lipid	HMDB0011375	-0.528702	0.245731	-2.53698	0.0139099	0.242402	-3.15654
1-palmitoyl-GPG (16:0)*	Lipid	NA	-0.567193	-0.230039	-2.53273	0.014062	0.242402	-3.16585
1-arachidonylglycerol (20:4)	Lipid	HMDB11578	1.74641	-0.230433	2.5088	0.0149481	0.25365	-3.21812
N-acetyl-isoputreanine	Amino Acid	NA	-0.551037	-0.246568	-2.49636	0.0154281	0.254845	-3.24513
linoleate (18:2n6)	Lipid	HMDB0000673,HMDB0006270	0.940374	-0.434658	2.49484	0.0154878	0.254845	-3.24843
prolylhydroxyproline	Amino Acid	HMDB0006695	-0.709288	-0.16994	-2.46742	0.0165998	0.256576	-3.30757
dimethylarginine (ADMA + SDMA)	Amino Acid	HMDB0003334,HMDB0001539	-0.220304	-0.107733	-2.46656	0.0166358	0.256576	-3.30941
1-(1-enyl-palmitoyl)-2-palmitoyl-GPC (P-16:0||16:0)*	Lipid	HMDB0011206	-0.365795	-0.112408	-2.46617	0.0166519	0.256576	-3.31024
dihomolinoleate (20:2n6)	Lipid	HMDB0005060	0.92546	-0.409289	2.45761	0.0170147	0.256576	-3.3286
1-oleoyl-GPE (18:1)	Lipid	HMDB0011506	-0.575728	0.0621755	-2.45473	0.0171383	0.256576	-3.33476
threonine	Amino Acid	HMDB0000167	-0.444384	-0.0234935	-2.44946	0.0173662	0.256576	-3.346
2-palmitoleoyl-GPC* (16:1)*	Lipid	HMDB10383	-0.734539	-0.370972	-2.44945	0.0173667	0.256576	-3.34603
docosadioate (C22-DC)	Lipid	HMDB0061714	-0.547854	0.435455	-2.44406	0.0176028	0.256576	-3.35752
lysine	Amino Acid	HMDB0003405	-0.324238	-0.0375126	-2.43376	0.0180627	0.256576	-3.37944
21-hydroxypregnenolone disulfate	Lipid	NA	0.623054	-0.137353	2.43264	0.018113	0.256576	-3.38181
1-palmitoyl-2-oleoyl-GPC (16:0||18:1)	Lipid	HMDB0007972	-0.236854	0.0469868	-2.4309	0.0181919	0.256576	-3.3855
1,2-dilinoleoyl-GPE (18:2||18:2)*	Lipid	HMDB0009093	-1.06704	-0.0581752	-2.4045	0.0194271	0.268502	-3.44127
cystine	Amino Acid	HMDB0000192	-0.282088	0.00793398	-2.40233	0.0195319	0.268502	-3.44583
palmitoyl ethanolamide	Lipid	HMDB0002100	0.441224	-0.156854	2.3919	0.0200431	0.272027	-3.46773
gamma-glutamylthreonine	Peptide	HMDB0029159	-0.407309	0.119057	-2.38478	0.0203986	0.272027	-3.48261
phenyllactate (PLA)	Amino Acid	HMDB0000779,HMDB0000563	0.482876	-0.0730045	2.38198	0.0205398	0.272027	-3.48845
dihomolinolenate (20:3n3 or 3n6)	Lipid	HMDB0002925	0.75526	-0.17202	2.36042	0.0216581	0.283383	-3.53329
2-methoxyhydroquinone sulfate (1)	Xenobiotics	NA	-1.38256	-0.29331	-2.35049	0.022191	0.286898	-3.55382
dihomo-linolenoylcarnitine (C20:3n3 or 6)*	Lipid	NA	-0.571666	-0.298893	-2.3427	0.0226177	0.288975	-3.5699
N-formylanthranilic acid	Amino Acid	HMDB0004089	0.524081	0.0457884	2.33141	0.0232486	0.293581	-3.5931
cortolone glucuronide (1)	Lipid	NA	0.74631	-0.364929	2.3108	0.0244404	0.295735	-3.6352
serine	Amino Acid	HMDB0000187	-0.272878	0.0725957	-2.30778	0.0246197	0.295735	-3.64135
behenoyl sphingomyelin (d18:1||22:0)*	Lipid	HMDB0012103	-0.266963	0.0600579	-2.3039	0.0248519	0.295735	-3.64924
6-bromotryptophan	Amino Acid	NA	-0.547321	-0.197013	-2.29825	0.0251926	0.295735	-3.66069
sphingomyelin (d17:1||14:0, d16:1||15:0)*	Lipid	NA	-0.487106	0.324949	-2.29191	0.0255809	0.295735	-3.67354
2-linoleoylglycerol (18:2)	Lipid	HMDB0011538	1.50452	-0.0517564	2.28558	0.0259731	0.295735	-3.68632
1-stearoyl-2-linoleoyl-GPC (18:0||18:2)*	Lipid	HMDB0008039	-0.216181	0.0429624	-2.28494	0.026013	0.295735	-3.68761
pregnenolone sulfate	Lipid	HMDB0000774	0.686651	-0.0250577	2.28347	0.0261054	0.295735	-3.69059
oleoyl ethanolamide	Lipid	HMDB0002088	0.635261	-0.0949157	2.27767	0.026471	0.295735	-3.70225
1-(1-enyl-palmitoyl)-2-palmitoleoyl-GPC (P-16:0||16:1)*	Lipid	HMDB0011207	-0.494608	-0.0657827	-2.27402	0.0267038	0.295735	-3.7096
2-acetamidophenol sulfate	Xenobiotics	NA	-1.46588	0.0565734	-2.27368	0.0267256	0.295735	-3.71028
spermidine	Amino Acid	HMDB0001257	-0.717405	-0.712887	-2.27251	0.0268003	0.295735	-3.71262
1-myristoyl-2-palmitoyl-GPC (14:0||16:0)	Lipid	HMDB0007869	-0.549754	0.434308	-2.27004	0.0269593	0.295735	-3.71758
beta-hydroxyisovaleroylcarnitine	Amino Acid	NA	-0.390217	-0.0666269	-2.25572	0.0278974	0.301942	-3.74624
1-myristoyl-2-arachidonoyl-GPC (14:0||20:4)*	Lipid	HMDB0007883	-0.558529	0.121873	-2.25297	0.0280811	0.301942	-3.75174
hexadecasphingosine (d16:1)*	Lipid	NA	-0.505793	-0.933784	-2.24316	0.0287441	0.30604	-3.77126
1-linoleoyl-GPI* (18:2)*	Lipid	NA	0.45791	-0.106631	2.23029	0.0296346	0.310685	-3.79676
gamma-glutamyl-alpha-lysine	Peptide	NA	-0.473805	0.0622582	-2.22336	0.0301246	0.310685	-3.81045
sphingomyelin (d17:1||16:0, d18:1||15:0, d16:1||17:0)*	Lipid	NA	-0.282291	0.048257	-2.22317	0.0301381	0.310685	-3.81083
lanthionine	Amino Acid	NA	-0.961737	-0.633436	-2.22049	0.0303294	0.310685	-3.81611
2-aminophenol sulfate	Xenobiotics	HMDB0061116	-1.61398	0.135409	-2.21657	0.0306108	0.310685	-3.82381
sphingomyelin (d18:0||20:0, d16:0||22:0)*	Lipid	NA	-0.500256	0.0682797	-2.20765	0.031261	0.312463	-3.84134
adrenate (22:4n6)	Lipid	HMDB0002226	0.782104	-0.417169	2.20629	0.0313614	0.312463	-3.84401
L-urobilin	Cofactors and Vitamins	HMDB0004159	1.62492	-1.54835	2.19081	0.0325212	0.321073	-3.87425
sphingomyelin (d18:1||18:1, d18:2||18:0)	Lipid	HMDB0012101	0.240143	-0.0581566	2.17705	0.0335836	0.328575	-3.90098
alpha-tocopherol	Cofactors and Vitamins	HMDB0001893	-0.201582	0.0487687	-2.17158	0.0340146	0.32982	-3.91157
glutamine conjugate of C6H10O2 (2)*	Partially Characterized Molecules	NA	1.00656	0.126005	2.16498	0.0345408	0.331959	-3.92432
gulonate*	Cofactors and Vitamins	HMDB0003290	-0.501095	-0.181499	-2.15633	0.0352406	0.335714	-3.94096
guanidinoacetate	Amino Acid	HMDB0000128	-0.611949	0.379149	-2.14884	0.0358573	0.336886	-3.95534
hydroxyproline	Amino Acid	HMDB0000725	-0.51488	-0.0801206	-2.14732	0.0359842	0.336886	-3.95826
glutamine conjugate of C6H10O2 (1)*	Partially Characterized Molecules	NA	0.753629	0.0998761	2.13509	0.0370139	0.341469	-3.98162
N-acetylalanine	Amino Acid	HMDB0000766	-0.171351	-0.0191937	-2.13069	0.0373912	0.341469	-3.99001
phosphoethanolamine (PE)	Lipid	HMDB0000224	-0.403788	-0.231129	-2.12538	0.0378503	0.341469	-4.0001
oleate||vaccenate (18:1)	Lipid	HMDB0000207,HMDB0000573,HMDB0003231,HMDB0240219	0.800069	-0.35643	2.12165	0.0381757	0.341469	-4.00717
1,2-dipalmitoyl-GPC (16:0||16:0)	Lipid	HMDB0000564	-0.19068	-0.101077	-2.11903	0.0384061	0.341469	-4.01214
2-palmitoyl-GPC* (16:0)*	Lipid	HMDB0061702	-0.391472	-0.313278	-2.1173	0.0385583	0.341469	-4.01541
1-dihomo-linoleoylglycerol (20:2)	Lipid	NA	0.940059	-1.44766	2.11561	0.0387082	0.341469	-4.01861
erucate (22:1n9)	Lipid	HMDB0002068	0.791526	0.124974	2.11202	0.0390277	0.341469	-4.0254
picolinoylglycine	Lipid	HMDB0059766	-0.600214	-0.0183662	-2.10894	0.0393036	0.341469	-4.03121
tyramine O-sulfate	Amino Acid	HMDB0006409	-1.28157	-1.00505	-2.08762	0.0412603	0.351227	-4.07125
palmitate (16:0)	Lipid	HMDB0000220	0.600748	-0.244891	2.08558	0.0414518	0.351227	-4.07506
hexadecadienoate (16:2n6)	Lipid	HMDB0000477	0.865252	-0.194306	2.08343	0.0416547	0.351227	-4.07908
3b-hydroxy-5-cholenoic acid	Lipid	HMDB0000308	0.823524	-0.0748045	2.08274	0.0417203	0.351227	-4.08037
cotinine	Xenobiotics	HMDB0001046	-2.80546	-5.89952	-2.07726	0.0422414	0.352372	-4.09058
16a-hydroxy DHEA 3-sulfate	Lipid	HMDB0062544	0.913154	0.144438	2.07434	0.0425219	0.352372	-4.09602
proline	Amino Acid	HMDB0000162,HMDB0003411	-0.350686	0.0846097	-2.07096	0.0428484	0.352372	-4.10231
docosadienoate (22:2n6)	Lipid	HMDB0061714	0.681413	-0.412031	2.0626	0.0436649	0.352372	-4.11781
N,N,N-trimethyl-5-aminovalerate	Amino Acid	NA	-0.507669	0.208803	-2.06177	0.0437463	0.352372	-4.11934
propionylcarnitine (C3)	Lipid	HMDB0000824	-0.465635	-0.0535456	-2.06119	0.0438031	0.352372	-4.1204
sphingomyelin (d18:1||21:0, d17:1||22:0, d16:1||23:0)*	Lipid	NA	-0.338062	0.173205	-2.05179	0.04474	0.353107	-4.13776
phosphocholine	Lipid	HMDB0001565	-0.22293	0.0593229	-2.05155	0.0447643	0.353107	-4.1382
1-(1-enyl-palmitoyl)-GPE (P-16:0)*	Lipid	HMDB0011152	-0.404591	-0.768313	-2.0505	0.0448699	0.353107	-4.14014
methionine	Amino Acid	HMDB0000696	-0.266999	0.0361802	-2.0446	0.045468	0.353269	-4.15099
pyrraline	Xenobiotics	HMDB0033143	-0.867362	-0.54914	-2.04189	0.0457454	0.353269	-4.15597
docosapentaenoate (n6 DPA; 22:5n6)	Lipid	HMDB0001976	-0.967925	-1.13189	-2.03487	0.0464702	0.353269	-4.16884
eicosenoate (20:1n9 or 1n11)	Lipid	HMDB0002231,HMDB0062436	0.845246	-0.059262	2.03461	0.046497	0.353269	-4.16931
tetrahydrocortisol glucuronide	Lipid	NA	0.722115	-0.341974	2.03306	0.0466582	0.353269	-4.17214
behenoyl dihydrosphingomyelin (d18:0||22:0)*	Lipid	HMDB0012091	-0.449167	-0.00550671	-2.0239	0.047622	0.353269	-4.18885
choline	Lipid	HMDB0000097	-0.239781	-0.0651345	-2.02386	0.0476261	0.353269	-4.18893
citrulline	Amino Acid	HMDB0000904	-0.281434	0.0767969	-2.02254	0.0477662	0.353269	-4.19132
hydroxycotinine	Xenobiotics	HMDB0001390	-1.40584	-3.2442	-2.02158	0.0478685	0.353269	-4.19307
I-urobilinogen	Cofactors and Vitamins	HMDB0004157	-1.42311	-2.5545	-2.01599	0.0484678	0.353269	-4.20323
ornithine	Amino Acid	HMDB0000214	-0.299887	-0.00283278	-2.01332	0.0487566	0.353269	-4.20808
linolenate (18:3n3 or 3n6)	Lipid	HMDB0001388,HMDB0003073	0.878293	0.343479	2.01037	0.049077	0.353269	-4.21343
cysteinylglycine disulfide*	Amino Acid	HMDB0000709	-0.253976	0.0861016	-2.0054	0.049621	0.353269	-4.22242
succinoyltaurine	Amino Acid	NA	0.728352	-0.23062	2.00425	0.0497474	0.353269	-4.22449
linoleoyl-linoleoyl-glycerol (18:2||18:2) [1]*	Lipid	HMDB0007248	0.626871	-0.121408	2.00405	0.0497699	0.353269	-4.22486
salicylate	Xenobiotics	HMDB0001895	1.43376	0.314542	1.99246	0.0510609	0.356304	-4.24572
trans-2-hexenoylglycine	Lipid	NA	1.00382	-0.843628	1.98915	0.0514353	0.356304	-4.25167
gamma-glutamylvaline	Peptide	HMDB0011172	-0.247161	-0.0625134	-1.98523	0.0518823	0.356304	-4.2587
1-oleoylglycerol (18:1)	Lipid	HMDB0011567	1.35124	0.692664	1.98263	0.0521793	0.356304	-4.26335
1-dihomo-linolenylglycerol (20:3)	Lipid	NA	1.34271	-0.143966	1.9821	0.0522399	0.356304	-4.26429
1-heptadecenoylglycerol (17:1)*	Lipid	NA	1.40621	-0.415993	1.98007	0.0524746	0.356304	-4.26793
gamma-glutamylisoleucine*	Peptide	HMDB0011170	-0.326089	-0.0825817	-1.97495	0.0530675	0.356304	-4.27706
pristanate	Lipid	HMDB0000795	-0.836556	-0.147596	-1.97471	0.0530963	0.356304	-4.2775
perfluorohexanesulfonic acid	Xenobiotics	NA	0.634372	0.384749	1.97185	0.0534304	0.356304	-4.2826
3-amino-2-piperidone	Amino Acid	HMDB0000323	-0.292878	-0.22247	-1.97144	0.0534784	0.356304	-4.28333
valerate (5:0)	Lipid	HMDB0000892	0.660582	-0.14259	1.96165	0.0546365	0.359944	-4.30071
(N(1) + N(8))-acetylspermidine	Amino Acid	HMDB0001276,HMDB0002189	-0.368863	-0.230713	-1.96122	0.0546876	0.359944	-4.30147
2-methylserine	Amino Acid	NA	-0.522075	-0.501764	-1.95068	0.0559604	0.364287	-4.32011
1-arachidonoyl-GPC* (20:4)*	Lipid	HMDB0010395	-0.39797	-0.257022	-1.94935	0.056123	0.364287	-4.32246
1-stearoyl-2-docosahexaenoyl-GPE (18:0||22:6)*	Lipid	HMDB0009012	0.435132	-0.210727	1.94746	0.0563539	0.364287	-4.32578
N-methylpipecolate	Xenobiotics	NA	0.65145	-0.0246664	1.93899	0.0574015	0.365846	-4.34068
androsterone glucuronide	Lipid	HMDB0002829	0.736348	0.00339449	1.93659	0.0577013	0.365846	-4.34489
valine	Amino Acid	HMDB0000883	-0.19712	0.0446024	-1.93412	0.0580103	0.365846	-4.34921
1-palmitoleoylglycerol (16:1)*	Lipid	NA	1.58396	0.316138	1.92904	0.058652	0.365846	-4.3581
dimethyl sulfone	Xenobiotics	HMDB0004983	0.876877	0.244115	1.92542	0.0591124	0.365846	-4.36441
eicosenoylcarnitine (C20:1)*	Lipid	NA	-0.40651	-0.0737877	-1.92516	0.0591464	0.365846	-4.36487
methionine sulfone	Amino Acid	HMDB0062174	0.520222	-0.0649049	1.92406	0.0592872	0.365846	-4.36679
N-stearoyl-sphingadienine (d18:2||18:0)*	Lipid	NA	0.34758	-0.159594	1.92404	0.05929	0.365846	-4.36683
1-palmitoyl-2-stearoyl-GPE (16:0||18:0)*	Lipid	HMDB08925	-0.604371	-0.555331	-1.92025	0.0597763	0.36655	-4.37342
sulfate*	Xenobiotics	HMDB01448	-0.246333	-0.126561	-1.91596	0.0603325	0.36655	-4.38089
dihydrocaffeate sulfate (2)	Xenobiotics	NA	-1.4306	0.0136125	-1.91531	0.0604166	0.36655	-4.38201
gamma-glutamylglutamate	Peptide	HMDB0011737	-0.400477	0.32637	-1.90886	0.0612612	0.369609	-4.39319
margarate (17:0)	Lipid	HMDB0002259	0.666411	-0.0313608	1.90047	0.0623736	0.37203	-4.40768
sphingomyelin (d18:2||23:0, d18:1||23:1, d17:1||24:1)*	Lipid	NA	-0.277632	0.124582	-1.90033	0.0623923	0.37203	-4.40792
1-carboxyethylphenylalanine	Amino Acid	NA	0.496378	-0.0244692	1.89811	0.0626902	0.37203	-4.41175
AMP	Nucleotide	HMDB0000045	-0.723951	-0.917351	-1.88296	0.0647532	0.381033	-4.43776
arachidonoylcarnitine (C20:4)	Lipid	HMDB0006455	-0.485574	-0.3093	-1.88103	0.0650203	0.381033	-4.44106
2,3-dihydroxyisovalerate	Xenobiotics	HMDB0012141	-1.20239	0.334819	-1.879	0.0653014	0.381033	-4.44452
octadecanedioylcarnitine (C18-DC)*	Lipid	NA	-0.463939	-0.0836324	-1.87678	0.0656107	0.381033	-4.44831
N-carbamoylvaline	Amino Acid	NA	-0.472101	-0.274428	-1.87338	0.0660871	0.381759	-4.45411
4-hydroxyglutamate	Amino Acid	HMDB0001344	-0.648114	-0.260019	-1.86912	0.0666865	0.38241	-4.46134
1-palmitoylglycerol (16:0)	Lipid	HMDB0011564	1.11719	0.221058	1.86759	0.0669042	0.38241	-4.46395
1-palmitoleoyl-2-linolenoyl-GPC (16:1||18:3)*	Lipid	HMDB0008008	-0.809523	0.255293	-1.86065	0.0678954	0.385707	-4.47572
eicosapentaenoate (EPA; 20:5n3)	Lipid	HMDB0001999	0.676212	0.1732	1.85803	0.0682714	0.385707	-4.48014
1-methylnicotinamide	Cofactors and Vitamins	HMDB0000699	-0.718428	-0.183457	-1.85613	0.0685464	0.385707	-4.48335
dopamine 3-O-sulfate	Amino Acid	HMDB0006275	-0.853893	0.18019	-1.85123	0.0692593	0.387709	-4.49162
methionine sulfoxide	Amino Acid	HMDB0002005	-0.297114	0.155054	-1.84318	0.0704438	0.392318	-4.50515
C-glycosyltryptophan	Amino Acid	HMDB0240296	-0.20616	-0.145496	-1.83448	0.0717424	0.392613	-4.51972
androstenediol (3beta,17beta) monosulfate (1)	Lipid	HMDB0240429	0.640692	0.141575	1.83175	0.0721545	0.392613	-4.52428
2-oleoylglycerol (18:1)	Lipid	HMDB0011537	1.31288	0.307086	1.8301	0.0724055	0.392613	-4.52705
glycoursodeoxycholate	Lipid	HMDB0000708	-1.00633	0.0797981	-1.82998	0.0724228	0.392613	-4.52724
1-(1-enyl-palmitoyl)-2-oleoyl-GPC (P-16:0||18:1)*	Lipid	HMDB0007996	-0.309351	0.0725453	-1.82959	0.0724814	0.392613	-4.52788
1-(1-enyl-palmitoyl)-2-oleoyl-GPE (P-16:0||18:1)*	Lipid	HMDB0011342	-0.326169	0.115329	-1.82838	0.0726659	0.392613	-4.52991
N1-Methyl-2-pyridone-5-carboxamide	Cofactors and Vitamins	HMDB0004193	-0.632419	-0.263925	-1.82446	0.0732636	0.393883	-4.53643
gamma-glutamylmethionine	Peptide	HMDB0029155	-0.345588	0.348828	-1.82151	0.0737175	0.39437	-4.54134
tetrahydrocortisone glucuronide (5)	Lipid	NA	0.63478	-0.69898	1.81608	0.0745578	0.395277	-4.55035
palmitoleate (16:1n7)	Lipid	HMDB0003229	0.912001	-0.538104	1.81215	0.0751696	0.395277	-4.55684
stearate (18:0)	Lipid	HMDB0000827	0.479129	-0.164475	1.81157	0.0752604	0.395277	-4.5578
dehydroepiandrosterone sulfate (DHEA-S)	Lipid	HMDB0001032	0.549353	0.178115	1.80874	0.0757054	0.395277	-4.56248
salicyluric glucuronide*	Xenobiotics	HMDB0240252	1.2424	-1.85293	1.80873	0.0757069	0.395277	-4.5625
urea	Amino Acid	HMDB0000294	-0.303546	-0.155955	-1.80276	0.0766517	0.398295	-4.57234
1-stearoyl-2-oleoyl-GPS (18:0||18:1)	Lipid	HMDB0010163	-0.51293	-0.0346168	-1.79936	0.0771947	0.399207	-4.57794
sphingadienine	Lipid	NA	-0.315516	-1.16799	-1.78308	0.0798367	0.40949	-4.60458
tryptophan	Amino Acid	HMDB0000929	-0.200975	0.110004	-1.77807	0.0806647	0.40949	-4.61273
cholesterol	Lipid	HMDB0000067	-0.187355	0.045217	-1.77453	0.0812532	0.40949	-4.61847
xanthosine	Nucleotide	HMDB0000299	0.305212	-1.58278	1.77411	0.081324	0.40949	-4.61916
1-palmitoyl-2-palmitoleoyl-GPC (16:0||16:1)*	Lipid	HMDB0007969	-0.361042	0.0706662	-1.77401	0.0813414	0.40949	-4.61933
isoleucine	Amino Acid	HMDB0000172	-0.206377	0.0174002	-1.77338	0.0814456	0.40949	-4.62034
glycerol	Lipid	HMDB0000131	0.675473	-0.0662998	1.76952	0.0820948	0.410852	-4.62661
N-acetylserine	Amino Acid	HMDB0002931	-0.178936	-0.0649965	-1.76425	0.0829859	0.410981	-4.63512
N-acetyl-aspartyl-glutamate (NAAG)	Amino Acid	HMDB0001067	-0.415648	-0.0298198	-1.75906	0.0838726	0.410981	-4.64349
5-hydroxylysine	Amino Acid	HMDB0000450	-0.606309	0.0366875	-1.75759	0.0841247	0.410981	-4.64586
lignoceroyl sphingomyelin (d18:1||24:0)	Lipid	NA	-0.243462	0.00774917	-1.75727	0.0841788	0.410981	-4.64636
arabonate||xylonate	Carbohydrate	HMDB0000539	-0.329241	-0.196214	-1.7555	0.0844841	0.410981	-4.64921
indoleacetoylcarnitine*	Amino Acid	NA	0.894737	-0.242301	1.75504	0.0845639	0.410981	-4.64996
docosapentaenoylcarnitine (C22:5n3)*	Lipid	NA	-0.484634	-0.445457	-1.75185	0.0851151	0.410981	-4.65507
N-acetyltaurine	Amino Acid	HMDB0240253	-0.458141	-0.296718	-1.75166	0.0851481	0.410981	-4.65537
fructosyllysine	Amino Acid	HMDB0034879	-0.425596	0.186519	-1.74906	0.0856007	0.411338	-4.65954
1-(1-enyl-palmitoyl)-2-linoleoyl-GPE (P-16:0||18:2)*	Lipid	HMDB0011343	-0.505167	0.118953	-1.74613	0.0861137	0.41198	-4.66424
gamma-glutamylhistidine	Peptide	HMDB0029151	-0.279788	0.0119341	-1.74293	0.0866761	0.412852	-4.66936
tiglyl carnitine (C5)	Amino Acid	HMDB0002366	-0.501795	-0.00853614	-1.73839	0.0874789	0.414856	-4.6766
2-hydroxyphytanate*	Lipid	HMDB0061666	-0.479641	0.658234	-1.73407	0.0882483	0.416042	-4.68347
dihydroorotate	Nucleotide	HMDB03349	-0.559331	0.120996	-1.7327	0.088495	0.416042	-4.68566
glutarylcarnitine (C5-DC)	Amino Acid	HMDB0013130	-0.436243	-0.0161161	-1.72308	0.0902326	0.422382	-4.70089
N-stearoyl-sphingosine (d18:1||18:0)*	Lipid	HMDB0004950	0.296018	-0.1166	1.70695	0.0932108	0.432244	-4.72628
N-octanoylglycine	Lipid	HMDB0000832	-0.555217	-0.581363	-1.70634	0.093326	0.432244	-4.72725
gamma-glutamylcitrulline*	Peptide	NA	-0.406743	0.223878	-1.70413	0.0937399	0.432244	-4.7307
4-acetamidobutanoate	Amino Acid	HMDB0003681	-0.339243	-0.159383	-1.70311	0.0939315	0.432244	-4.7323
10-heptadecenoate (17:1n7)	Lipid	HMDB0060038	0.77119	-0.283575	1.69765	0.0949655	0.433863	-4.74083
palmitoyl dihydrosphingomyelin (d18:0||16:0)*	Lipid	HMDB0010168	-0.209193	-0.0442956	-1.69703	0.0950823	0.433863	-4.74179
linoleoyl-arachidonoyl-glycerol (18:2||20:4) [1]*	Lipid	HMDB0007257	0.534644	-0.266775	1.69028	0.096373	0.437912	-4.75229
gluconate	Xenobiotics	HMDB0000625	-0.299917	-0.128368	-1.68557	0.0972833	0.438847	-4.75961
11-ketoetiocholanolone glucuronide	Lipid	NA	0.701498	-0.669207	1.68503	0.0973869	0.438847	-4.76044
N-oleoyltaurine	Lipid	NA	0.531401	-0.313428	1.67691	0.0989739	0.443954	-4.773
N-acetyl-beta-alanine	Nucleotide	HMDB0061880	-0.247334	-0.00445232	-1.67168	0.100006	0.443954	-4.78106
1-oleoyl-GPG (18:1)*	Lipid	NA	-0.609434	-0.151177	-1.66981	0.100377	0.443954	-4.78393
4-methylbenzenesulfonate	Xenobiotics	HMDB0059933	0.587642	-0.857617	1.66776	0.100786	0.443954	-4.78708
alpha-hydroxyisocaproate	Amino Acid	HMDB0000665,HMDB0000624,HMDB00746	-0.458704	-0.0994318	-1.66287	0.101765	0.443954	-4.79458
phytanate	Xenobiotics	HMDB0000801	-0.620838	0.702638	-1.66278	0.101783	0.443954	-4.79472
1-arachidonoyl-GPE (20:4n6)*	Lipid	HMDB0011517	-0.361821	0.0815294	-1.65692	0.102967	0.443954	-4.80367
5-oxoproline	Amino Acid	HMDB0000267	0.239919	-0.24195	1.65613	0.103127	0.443954	-4.80487
carnitine of C10H14O2 (5)*	Partially Characterized Molecules	NA	0.630266	-0.273332	1.6551	0.103336	0.443954	-4.80644
hexanoylglutamine	Lipid	NA	0.678651	-0.195388	1.65304	0.103758	0.443954	-4.80959
phenylalanine	Amino Acid	HMDB0000159	0.118804	-0.0416562	1.65157	0.104057	0.443954	-4.81181
aspartate	Amino Acid	HMDB0000191	-0.241625	-0.283697	-1.65089	0.104198	0.443954	-4.81286
tricosanoyl sphingomyelin (d18:1||23:0)*	Lipid	HMDB0012105	-0.223569	0.0463639	-1.65003	0.104373	0.443954	-4.81416
10-nonadecenoate (19:1n9)	Lipid	HMDB0013622	0.659111	-0.0510165	1.64894	0.104598	0.443954	-4.81583
octadecadienedioate (C18:2-DC)*	Lipid	NA	-0.528955	-0.0178248	-1.64755	0.104885	0.443954	-4.81794
trizma acetate	Xenobiotics	NA	1.26777	0.931256	1.64669	0.105061	0.443954	-4.81923
homoarginine	Amino Acid	HMDB0000670	-0.402349	0.0627522	-1.64037	0.106371	0.446213	-4.8288
2-hydroxyhippurate (salicylurate)	Xenobiotics	HMDB0000840	1.28057	-0.0997452	1.63748	0.106975	0.446213	-4.83317
2-butenoylglycine	Lipid	NA	0.709722	-0.514524	1.6372	0.107034	0.446213	-4.83359
3-ureidopropionate	Nucleotide	HMDB0000026	-0.397082	0.0662477	-1.63609	0.107268	0.446213	-4.83528
gamma-glutamylphenylalanine	Peptide	HMDB0000594	0.205054	-0.0373842	1.63427	0.10765	0.446213	-4.83802
leucine	Amino Acid	HMDB0000687	-0.181675	0.0303587	-1.62831	0.10891	0.44972	-4.84698
bilirubin	Cofactors and Vitamins	HMDB0000054	-0.257849	0.102933	-1.62344	0.10995	0.450877	-4.85429
beta-alanine	Nucleotide	HMDB0000056	-0.334681	0.110986	-1.62295	0.110054	0.450877	-4.85502
inosine 5'-monophosphate (IMP)	Nucleotide	HMDB0000175	-0.526751	-1.02964	-1.61913	0.110876	0.450877	-4.86074
3-indoxyl sulfate	Amino Acid	HMDB0000682	0.855005	-0.141194	1.61729	0.111274	0.450877	-4.86349
eicosanedioate (C20-DC)	Lipid	NA	-0.380712	0.341121	-1.61569	0.111619	0.450877	-4.86587
myristate (14:0)	Lipid	HMDB0000806	0.618542	0.0229372	1.61541	0.111681	0.450877	-4.8663
arabitol||xylitol	Carbohydrate	HMDB0002917,HMDB0001851,HMDB0000568	0.288511	-0.0170702	1.60857	0.113172	0.45196	-4.87647
taurine	Amino Acid	HMDB0000251	-0.204795	-0.133797	-1.60847	0.113194	0.45196	-4.87662
1-(1-enyl-palmitoyl)-2-linoleoyl-GPC (P-16:0||18:2)*	Lipid	HMDB0011211	-0.307254	0.09457	-1.60845	0.113198	0.45196	-4.87665
2-keto-3-deoxy-gluconate	Xenobiotics	HMDB0001353	-0.342085	-0.324403	-1.60632	0.113667	0.452169	-4.87982
phenylacetylglutamine	Peptide	HMDB0006344	0.666107	-0.18842	1.59157	0.116949	0.463384	-4.90161
1-carboxyethylleucine	Amino Acid	NA	0.355689	0.0876572	1.58984	0.117339	0.463384	-4.90415
androstenediol (3beta,17beta) monosulfate (2)	Lipid	HMDB0186954,HMDB0240429	-0.64752	-0.123153	-1.58652	0.118089	0.463523	-4.90902
fumarate	Energy	HMDB0000134	0.609572	-0.225538	1.58591	0.118228	0.463523	-4.90992
2-hydroxyoctanoate	Lipid	HMDB0002264	0.362469	0.255641	1.57348	0.121078	0.47299	-4.92808
N,N,N-trimethyl-alanylproline betaine (TMAP)	Amino Acid	HMDB0240365	0.270667	-0.0675026	1.56979	0.121936	0.473381	-4.93345
sarcosine	Amino Acid	HMDB0000271	-0.210319	-0.0607491	-1.56379	0.123338	0.473381	-4.94215
glycoursodeoxycholic acid sulfate (1)	Lipid	NA	-0.891532	-0.411895	-1.56304	0.123514	0.473381	-4.94323
deoxycholic acid glucuronide	Lipid	NA	-0.626537	-0.172294	-1.56119	0.12395	0.473381	-4.94591
1,3,7-trimethylurate	Xenobiotics	HMDB0002123	1.01702	-0.823581	1.5597	0.124301	0.473381	-4.94806
4-hydroxynonenal	Lipid	HMDB0004362	0.701471	-0.604207	1.55865	0.124551	0.473381	-4.94958
1-(1-enyl-oleoyl)-GPE (P-18:1)*	Lipid	NA	-0.327278	-0.821531	-1.55681	0.124988	0.473381	-4.95224
uracil	Nucleotide	HMDB0000300	-0.397814	-0.630495	-1.55663	0.12503	0.473381	-4.9525
6-oxopiperidine-2-carboxylate	Amino Acid	HMDB0061705	0.545473	-0.00117791	1.55497	0.125424	0.473381	-4.95488
1-linolenoylglycerol (18:3)	Lipid	HMDB0011569	1.2092	0.263317	1.55036	0.126527	0.473381	-4.96153
acetoacetate	Lipid	HMDB0000060	0.973927	-0.783212	1.54911	0.126826	0.473381	-4.96331
4-vinylphenol sulfate	Xenobiotics	HMDB0062775	-0.908299	-0.11613	-1.5483	0.127021	0.473381	-4.96447
glutamate	Amino Acid	HMDB0000148	-0.301008	-0.435581	-1.5476	0.12719	0.473381	-4.96548
sphingomyelin (d17:2||16:0, d18:2||15:0)*	Lipid	NA	-0.266362	0.0591661	-1.54722	0.127281	0.473381	-4.96602
citramalate	Amino Acid	HMDB0000426	0.530003	0.247746	1.54342	0.128199	0.475167	-4.97146
oxindolylalanine	Amino Acid	NA	-0.356688	-0.230093	-1.54093	0.128805	0.475788	-4.97503
5alpha-pregnan-3beta,20beta-diol monosulfate (1)	Lipid	HMDB0240580	0.740914	-0.115671	1.53618	0.129962	0.478437	-4.9818
taurocholenate sulfate*	Lipid	NA	0.568037	-0.240711	1.53116	0.131196	0.480487	-4.98893
tigloylglycine	Amino Acid	HMDB0000959	-0.647329	-0.716022	-1.53032	0.131404	0.480487	-4.99013
11beta-hydroxyandrosterone sulfate (1)	Lipid	NA	0.574233	-1.26526	1.52678	0.132282	0.482074	-4.99515
2R,3R-dihydroxybutyrate	Lipid	HMDB0000498	-0.304115	0.0163154	-1.5151	0.135209	0.48905	-5.01163
glycine conjugate of C10H14O2 (1)*	Partially Characterized Molecules	NA	0.471752	0.134124	1.51428	0.135417	0.48905	-5.01279
docosahexaenoate (DHA; 22:6n3)	Lipid	HMDB0002183	0.549674	-0.103795	1.51275	0.135805	0.48905	-5.01494
linoleoyl-arachidonoyl-glycerol (18:2||20:4) [2]*	Lipid	HMDB0007257	0.398937	-0.01232	1.51199	0.135997	0.48905	-5.016
palmitoylcarnitine (C16)	Lipid	HMDB0000222	-0.238461	-0.169976	-1.50948	0.136637	0.489729	-5.01953
S-methylcysteine sulfoxide	Amino Acid	HMDB0029432	-0.565864	0.256171	-1.50401	0.138036	0.493115	-5.02718
methylsuccinoylcarnitine	Amino Acid	NA	-0.43689	-0.445948	-1.49847	0.139465	0.495451	-5.03491
glycine	Amino Acid	HMDB0000123	-0.237838	-0.0612236	-1.4975	0.139717	0.495451	-5.03625
sphinganine	Lipid	HMDB0000269	-0.253264	-0.775598	-1.49538	0.140268	0.495451	-5.0392
sphingomyelin (d18:2||23:1)*	Lipid	NA	-0.245	0.0157425	-1.49371	0.140703	0.495451	-5.04152
2-methoxyresorcinol sulfate	Xenobiotics	NA	-1.01337	-0.616782	-1.49137	0.141313	0.495451	-5.04476
lactosyl-N-nervonoyl-sphingosine (d18:1||24:1)*	Lipid	NA	-0.242204	-0.017489	-1.49094	0.141427	0.495451	-5.04536
N-stearoyltaurine	Lipid	NA	0.479753	-0.382933	1.48884	0.141978	0.495782	-5.04827
3-aminoisobutyrate	Nucleotide	HMDB0002166	-0.40348	-0.148238	-1.48203	0.143777	0.497274	-5.05768
glutathione, oxidized (GSSG)	Amino Acid	HMDB0003337	0.0306635	-0.40901	1.48056	0.144167	0.497274	-5.0597
2-hydroxyarachidate*	Lipid	NA	-0.368087	0.134103	-1.48024	0.144253	0.497274	-5.06015
isoleucylglycine	Peptide	HMDB0028907	-0.470868	-0.557429	-1.47831	0.144765	0.497274	-5.06279
(S)-3-hydroxybutyrylcarnitine	Lipid	HMDB0013127	0.683013	-0.544822	1.47557	0.145499	0.497274	-5.06656
alpha-ketoglutarate	Energy	HMDB0000208	-0.29672	-0.142324	-1.47266	0.146281	0.497274	-5.07056
S-methylcysteine	Amino Acid	HMDB0002108	-0.386258	0.0733584	-1.47	0.146996	0.497274	-5.07419
(R)-3-hydroxybutyrylcarnitine	Lipid	HMDB0013127	0.963742	-1.15407	1.46952	0.147126	0.497274	-5.07485
glycosyl-N-(2-hydroxynervonoyl)-sphingosine (d18:1||24:1(2OH))*	Lipid	NA	-0.375506	-0.107382	-1.46887	0.147302	0.497274	-5.07574
benzoate	Xenobiotics	HMDB0001870	0.25436	0.244901	1.46777	0.147599	0.497274	-5.07724
glutamine conjugate of C7H12O2*	Partially Characterized Molecules	NA	0.838959	-0.0465158	1.46583	0.148125	0.497274	-5.07988
glycosyl-N-palmitoyl-sphingosine (d18:1||16:0)	Lipid	NA	-0.26606	-0.042845	-1.46542	0.148237	0.497274	-5.08044
6-hydroxyindole sulfate	Xenobiotics	HMDB0000682	0.677096	-0.11285	1.46498	0.148358	0.497274	-5.08105
cortisol 21-sulfate	Lipid	HMDB0062779	0.56794	-2.72556	1.46246	0.149044	0.498035	-5.08448
allantoin	Nucleotide	HMDB0000462	-0.15211	-0.0399239	-1.4576	0.150375	0.500131	-5.09109
gamma-glutamylglycine	Peptide	HMDB0011667	-0.27876	-0.0456329	-1.45681	0.150592	0.500131	-5.09216
vanillactate	Amino Acid	HMDB0000913	-0.295098	-0.139657	-1.4357	0.15649	0.518135	-5.1206
docosahexaenoylcarnitine (C22:6)*	Lipid	NA	-0.453378	-0.422319	-1.4193	0.161194	0.532089	-5.14243
pentadecanoate (15:0)	Lipid	HMDB0000826	0.478302	0.0810125	1.41709	0.161836	0.532128	-5.14535
5,6-dihydrouridine	Nucleotide	HMDB0000497	0.196601	-0.176616	1.41589	0.162186	0.532128	-5.14694
3-methoxycatechol sulfate (1)	Xenobiotics	NA	-1.11993	-0.628783	-1.41407	0.162718	0.532265	-5.14935
trans-urocanate	Amino Acid	HMDB0000301	0.442749	-0.0790811	1.41238	0.163213	0.532279	-5.15157
3-(4-hydroxyphenyl)lactate (HPLA)	Amino Acid	HMDB0000755	0.219476	-0.0892843	1.40752	0.164642	0.534093	-5.15797
hydroxyasparagine	Amino Acid	HMDB32332	-0.162532	-0.150691	-1.40714	0.164752	0.534093	-5.15846
2-hydroxyadipate	Lipid	HMDB0000321	0.481455	-1.29368	1.40515	0.16534	0.534402	-5.16107
N-acetylhistidine	Amino Acid	HMDB0032055	-0.42743	-0.517794	-1.40292	0.166003	0.534953	-5.164
dihomo-linoleoylcarnitine (C20:2)*	Lipid	NA	-0.315804	-0.342616	-1.39761	0.167584	0.53845	-5.17094
1-carboxyethylisoleucine	Amino Acid	NA	-0.510296	-0.172807	-1.38207	0.17228	0.551907	-5.19112
1-palmitoyl-2-linoleoyl-GPI (16:0||18:2)	Lipid	HMDB0009784	-0.27667	-0.10041	-1.3758	0.174203	0.556312	-5.1992
arachidate (20:0)	Lipid	HMDB0002212	0.388977	0.0260105	1.37426	0.17468	0.556312	-5.20119
1-(1-enyl-stearoyl)-2-arachidonoyl-GPE (P-18:0||20:4)*	Lipid	HMDB0005779	-0.287525	0.152475	-1.36726	0.176851	0.560273	-5.21016
prolylglycine	Peptide	HMDB0011178	-0.479334	0.475357	-1.36685	0.176977	0.560273	-5.21068
2'-deoxyuridine	Nucleotide	HMDB0000012	-0.531461	-0.621587	-1.36527	0.177471	0.560273	-5.2127
17alpha-hydroxypregnanolone glucuronide	Lipid	NA	0.488091	-0.139934	1.36313	0.178141	0.560758	-5.21543
cholate	Lipid	HMDB0000619	-0.984854	0.50373	-1.35965	0.179232	0.56256	-5.21985
glycosyl-N-behenoyl-sphingosine (d18:1||22:0)*	Lipid	NA	-0.298697	0.00762903	-1.35466	0.180809	0.564582	-5.22619
sphingomyelin (d18:1||24:1, d18:2||24:0)*	Lipid	HMDB0012107	-0.217139	0.045846	-1.35433	0.180916	0.564582	-5.22662
androstenediol (3beta,17beta) disulfate (2)	Lipid	HMDB0240313	0.309569	-0.148148	1.35072	0.182063	0.56647	-5.23119
4-hydroxyphenylpyruvate	Amino Acid	HMDB0000707	0.541861	0.135825	1.34693	0.183272	0.56647	-5.23597
2'-O-methyluridine	Nucleotide	NA	-0.459007	-0.151121	-1.34627	0.183485	0.56647	-5.23681
indoleacetate	Amino Acid	HMDB0000197	0.565913	0.160006	1.34588	0.183607	0.56647	-5.23729
4-imidazoleacetate	Amino Acid	HMDB0002024	0.4599	-0.215761	1.34088	0.185217	0.567499	-5.24358
glycosyl ceramide (d18:1||20:0, d16:1||22:0)*	Lipid	NA	-0.303598	0.118158	-1.33927	0.185736	0.567499	-5.24559
4-hydroxy-2-oxoglutaric acid	Lipid	HMDB0002070	0.957551	-0.145998	1.3389	0.185857	0.567499	-5.24606
indolelactate	Amino Acid	HMDB0000671	0.183099	0.0234396	1.33836	0.186031	0.567499	-5.24674
N-oleoylserine	Lipid	NA	0.239235	-0.183629	1.33412	0.187409	0.5701	-5.25205
1-myristoylglycerol (14:0)	Lipid	HMDB0011561	0.945098	0.218009	1.32519	0.190334	0.577383	-5.26317
hexanoylglycine (C6)	Lipid	HMDB0000701	-0.484552	-1.29878	-1.32078	0.191793	0.580189	-5.26865
N-acetylmethionine	Amino Acid	HMDB0011745	0.248861	-0.0958486	1.31862	0.192509	0.580735	-5.27131
ribonate	Carbohydrate	HMDB0000867	-0.179385	-0.0715871	-1.31618	0.193321	0.58157	-5.27432
1,2,3-benzenetriol sulfate (2)	Xenobiotics	HMDB0060018,HMDB0060016	-0.883279	-0.954833	-1.31204	0.194705	0.584116	-5.27943
glycerol 3-phosphate	Lipid	HMDB0000126	-0.21597	0.355791	-1.30946	0.195572	0.585101	-5.2826
theophylline	Xenobiotics	HMDB0001889	1.03277	0.151345	1.30362	0.197544	0.588137	-5.28976
propionylglycine (C3)	Lipid	HMDB0000783	0.519265	-0.553259	1.30232	0.197984	0.588137	-5.29134
4-cholesten-3-one	Lipid	HMDB0000921	-0.19769	-0.0535909	-1.30165	0.198212	0.588137	-5.29216
3-formylindole	Xenobiotics	HMDB29737	0.185939	0.248637	1.28987	0.202245	0.597789	-5.30649
trimethylamine N-oxide	Lipid	HMDB0000925	-0.755266	0.219535	-1.28767	0.203003	0.597789	-5.30914
alanine	Amino Acid	HMDB0000161	-0.183238	0.065098	-1.28597	0.203592	0.597789	-5.3112
3-methyladipate	Lipid	HMDB0000555	-0.420312	-0.632396	-1.28576	0.203667	0.597789	-5.31146
3-hydroxyhexanoylcarnitine (1)	Lipid	NA	0.276459	0.0120592	1.27974	0.20576	0.601471	-5.3187
N-acetylglucosamine||N-acetylgalactosamine	Carbohydrate	HMDB0000212,HMDB0000215	-0.176837	-0.206055	-1.27814	0.206321	0.601471	-5.32063
gamma-glutamylglutamine	Peptide	HMDB0011738	-0.17196	0.465043	-1.27739	0.206583	0.601471	-5.32152
acisoga	Amino Acid	HMDB0061384	-0.328293	-0.323526	-1.27338	0.207993	0.603957	-5.32633
eugenol sulfate	Xenobiotics	HMDB0135245	-1.08041	-1.44582	-1.2686	0.20968	0.606212	-5.33203
N-acetylkynurenine (2)	Amino Acid	NA	-0.451023	-0.0418607	-1.26802	0.209885	0.606212	-5.33272
cyclo(leu-pro)	Peptide	HMDB0034276	0.588931	0.324573	1.26419	0.211249	0.608386	-5.33729
theobromine	Xenobiotics	HMDB0002825	0.819573	0.530007	1.26276	0.211759	0.608386	-5.33899
tyrosine	Amino Acid	HMDB0000158	-0.224274	0.0568583	-1.25793	0.213486	0.61173	-5.3447
adrenoylcarnitine (C22:4)*	Lipid	NA	-0.215105	-0.501315	-1.25086	0.216036	0.617409	-5.35304
2,3-dihydroxy-5-methylthio-4-pentenoate (DMTPA)*	Amino Acid	HMDB0240388	0.128991	-0.197198	1.24764	0.217204	0.619117	-5.35682
glutarate (C5-DC)	Lipid	HMDB0000661	-0.503674	-0.461975	-1.24556	0.217964	0.619656	-5.35927
3-hydroxykynurenine	Amino Acid	HMDB0000732	0.556375	-1.49693	1.2422	0.219191	0.621342	-5.3632
carnitine	Lipid	HMDB0000062	-0.183991	-0.125118	-1.24081	0.219701	0.621342	-5.36482
nonadecanoate (19:0)	Lipid	HMDB0000772	0.357501	-0.00186766	1.23094	0.223341	0.6286	-5.37629
5-hydroxyindole glucuronide	Amino Acid	NA	0.472827	-0.788261	1.23042	0.223534	0.6286	-5.37689
guaiacol sulfate	Xenobiotics	HMDB0060013	-0.890475	0.0463537	-1.22916	0.224004	0.6286	-5.37836
palmitoyl sphingomyelin (d18:1||16:0)	Lipid	HMDB0010169	-0.101665	-0.0234541	-1.22658	0.224964	0.629001	-5.38133
linoleoyl-docosahexaenoyl-glycerol (18:2||22:6) [2]*	Lipid	HMDB0007266	0.42803	0.0862412	1.22444	0.225766	0.629001	-5.38381
3beta-hydroxy-5-cholestenoate	Lipid	NA	0.285256	-0.035291	1.22325	0.226212	0.629001	-5.38518
N-acetylputrescine	Amino Acid	HMDB0002064	-0.221231	-0.126858	-1.21998	0.227437	0.629001	-5.38893
omeprazole	Xenobiotics	HMDB0001913	0.387362	-3.10768	1.21892	0.227839	0.629001	-5.39016
undecenoylcarnitine (C11:1)	Lipid	NA	-0.282229	0.306049	-1.21626	0.22884	0.629001	-5.3932
2-aminoheptanoate	Lipid	HMDB0094649	-0.341553	-0.0208174	-1.2153	0.229204	0.629001	-5.3943
4-hydroxyhippurate	Xenobiotics	HMDB0013678	-0.416892	0.0371067	-1.21473	0.229419	0.629001	-5.39495
N-acetyltyrosine	Amino Acid	HMDB0000866	-0.229438	0.0616319	-1.2143	0.229581	0.629001	-5.39544
5,6-dihydrouracil	Nucleotide	HMDB0000076	-0.240591	-0.269718	-1.21336	0.229939	0.629001	-5.39652
3-hydroxybutyrate (BHBA)	Lipid	HMDB0000011,HMDB0000357,HMDB0000442	0.749457	-0.00264249	1.20585	0.232799	0.63351	-5.40508
ethyl alpha-glucopyranoside	Xenobiotics	HMDB0029968	-0.829463	-1.0676	-1.20422	0.233424	0.63351	-5.40693
vanillylmandelate (VMA)	Amino Acid	HMDB0000291	0.247595	-0.140856	1.20367	0.233635	0.63351	-5.40755
2'-O-methylcytidine	Nucleotide	NA	-0.299429	-0.184838	-1.19957	0.235211	0.63351	-5.41219
1-oleoyl-2-linoleoyl-GPE (18:1||18:2)*	Lipid	HMDB0005349	-0.371241	0.0673083	-1.19883	0.235499	0.63351	-5.41304
mannitol||sorbitol	Carbohydrate	HMDB0000247,HMDB0000765	0.68914	0.047717	1.19472	0.237086	0.63351	-5.41767
deoxycarnitine	Lipid	HMDB0001161	-0.257829	-0.043931	-1.19286	0.237811	0.63351	-5.41977
N-acetylthreonine	Amino Acid	HMDB0062557	-0.155888	-0.0831892	-1.19082	0.238603	0.63351	-5.42205
nonanoylcarnitine (C9)	Lipid	HMDB0013288	-0.399245	0.0796168	-1.19049	0.238731	0.63351	-5.42242
caffeine	Xenobiotics	HMDB0001847	1.07758	0.950569	1.19011	0.238881	0.63351	-5.42286
ribitol	Carbohydrate	HMDB0002917,HMDB0000508,HMDB0001851,HMDB0000568	-0.159116	-0.13481	-1.1895	0.239119	0.63351	-5.42354
5,6-dihydrothymine	Nucleotide	HMDB0000079	-0.203569	-0.0481282	-1.1894	0.239158	0.63351	-5.42365
lopinavir	Xenobiotics	HMDB0015539	0.576848	-9.25183	1.18936	0.23917	0.63351	-5.42369
pregnen-diol disulfate*	Lipid	NA	0.360782	-0.0949962	1.18237	0.241912	0.639212	-5.43151
N-acetylphenylalanine	Amino Acid	HMDB0000512	0.27563	-0.0941931	1.16374	0.24932	0.657188	-5.45212
nervonate (24:1n9)*	Lipid	HMDB0002368	0.991491	-0.902235	1.1597	0.250951	0.659885	-5.45656
homocitrulline	Amino Acid	HMDB0000679	-0.352432	-0.131744	-1.15507	0.252827	0.661593	-5.46162
corticosterone	Lipid	HMDB0001547	0.610591	-1.05403	1.15491	0.252892	0.661593	-5.46179
cortisone	Lipid	HMDB0002802	0.218554	0.0325276	1.15269	0.253793	0.661593	-5.46421
campesterol	Lipid	HMDB0002869	0.355816	0.0144919	1.15104	0.254466	0.661593	-5.466
N-palmitoyl-sphingadienine (d18:2||16:0)*	Lipid	NA	0.139997	-0.0754264	1.1506	0.254646	0.661593	-5.46648
andro steroid monosulfate C19H28O6S (1)*	Lipid	HMDB0002759	0.462403	-0.238913	1.14239	0.258015	0.668745	-5.47537
2-methylcitrate||homocitrate	Energy	HMDB0003518,HMDB0000379	-0.706324	-1.154	-1.14054	0.258777	0.668773	-5.47737
beta-citrylglutamate	Amino Acid	NA	-0.23229	-0.20878	-1.13885	0.259476	0.668773	-5.47919
1,3-dimethylurate	Xenobiotics	HMDB0001857	0.593807	-0.659908	1.13789	0.259873	0.668773	-5.48022
stearidonate (18:4n3)	Lipid	HMDB0006547	0.531521	0.326786	1.13344	0.261719	0.671931	-5.48499
succinate	Energy	HMDB0000254	0.686369	-0.802333	1.12677	0.264507	0.677043	-5.49212
phenylacetylcarnitine	Peptide	NA	0.568115	-0.281299	1.1257	0.264957	0.677043	-5.49326
maleate	Lipid	HMDB0000176	-0.51977	0.82588	-1.12202	0.266504	0.677199	-5.49716
2,6-dihydroxybenzoic acid	Xenobiotics	HMDB0013676	-0.675025	0.202088	-1.12121	0.266847	0.677199	-5.49803
myristoleate (14:1n5)	Lipid	HMDB0002000	0.465029	-0.301763	1.12111	0.266889	0.677199	-5.49813
cinnamoylglycine	Xenobiotics	HMDB0011621	0.758951	-0.439021	1.11289	0.270375	0.684305	-5.50682
N-acetylneuraminate	Carbohydrate	HMDB0000230	-0.137912	-0.192587	-1.11154	0.27095	0.684305	-5.50823
ibuprofen acyl glucuronide	Xenobiotics	HMDB0010343	-0.139012	-1.82359	-1.10612	0.273266	0.687156	-5.51391
nervonoylcarnitine (C24:1)*	Lipid	NA	-0.332805	-0.153097	-1.10594	0.273344	0.687156	-5.5141
glycodeoxycholate	Lipid	HMDB00631	-1.39756	-2.72702	-1.10425	0.27407	0.687391	-5.51587
catechol sulfate	Xenobiotics	HMDB0059724	-0.843119	0.455231	-1.10144	0.275281	0.688837	-5.5188
N-acetylvaline	Amino Acid	HMDB0011757	-0.089395	-0.0745925	-1.09815	0.276705	0.690808	-5.52223
oleoyl-linoleoyl-glycerol (18:1||18:2) [2]	Lipid	HMDB0007219	0.234763	0.0215822	1.09289	0.278987	0.694673	-5.52768
homostachydrine*	Xenobiotics	HMDB0033433	0.416199	-0.144982	1.09147	0.279607	0.694673	-5.52915
3-carboxy-4-methyl-5-pentyl-2-furanpropionate (3-CMPFP)	Lipid	HMDB0061643	0.272552	-0.0295866	1.08921	0.280592	0.694673	-5.53148
carboxyibuprofen	Xenobiotics	HMDB0060564	-0.245818	-2.50831	-1.08871	0.280812	0.694673	-5.532
2-hydroxydecanoate	Lipid	HMDB0094656	-0.344582	0.585752	-1.08215	0.28369	0.699211	-5.53874
4-allylphenol sulfate	Xenobiotics	NA	0.690941	-0.287563	1.0816	0.283934	0.699211	-5.5393
linoleoylcarnitine (C18:2)*	Lipid	HMDB0006469	-0.217668	-0.318663	-1.07795	0.285546	0.70159	-5.54304
N6,N6,N6-trimethyllysine	Amino Acid	HMDB0001325	-0.240071	-0.0906929	-1.07537	0.286688	0.702805	-5.54566
cholic acid glucuronide	Lipid	HMDB0002577	-0.594954	-1.53929	-1.07212	0.28813	0.704751	-5.54897
linolenoylcarnitine (C18:3)*	Lipid	NA	-0.408864	-0.484908	-1.06375	0.291874	0.709813	-5.55744
5alpha-pregnan-diol disulfate	Lipid	HMDB0240582,HMDB0240581	0.645702	-0.571492	1.0637	0.291899	0.709813	-5.55749
4-hydroxyphenylacetate	Amino Acid	HMDB0000020	0.358084	-0.257536	1.06239	0.292489	0.709813	-5.55881
3-phenylpropionate (hydrocinnamate)	Xenobiotics	HMDB0000764	0.848413	0.222465	1.06166	0.292814	0.709813	-5.55954
octadecenedioate (C18:1-DC)	Lipid	NA	-0.327659	-0.0165386	-1.05825	0.294355	0.711959	-5.56297
3-methoxytyrosine	Amino Acid	HMDB0001434	-0.161365	-0.154942	-1.05017	0.298022	0.718607	-5.57104
2-oxoarginine*	Amino Acid	HMDB0004225	-0.29711	0.00960649	-1.04721	0.299371	0.718607	-5.57398
erythritol	Xenobiotics	HMDB0002994	-0.222579	-0.103025	-1.04669	0.299609	0.718607	-5.5745
GlcNAc sulfate conjugate of C21H34O2 steroid	Partially Characterized Molecules	NA	0.53346	-0.386603	1.04638	0.29975	0.718607	-5.57481
3-hydroxybutyroylglycine	Lipid	NA	0.312623	-0.128132	1.04305	0.30128	0.719541	-5.57811
2,3-dihydroxy-2-methylbutyrate	Amino Acid	HMDB0029576	0.361249	-0.283024	1.04122	0.30212	0.719541	-5.57992
3-methylglutarylcarnitine (2)	Amino Acid	HMDB0000552	0.326956	-0.382514	1.0412	0.302128	0.719541	-5.57994
1-palmitoyl-2-docosahexaenoyl-GPE (16:0||22:6)*	Lipid	HMDB0008946	0.220547	-0.194104	1.03713	0.304005	0.720307	-5.58395
leukotriene B4	Lipid	HMDB0001085	0.0910617	-1.78043	1.03641	0.304337	0.720307	-5.58465
glutamine	Amino Acid	HMDB0000641	-0.0979365	0.00270248	-1.03619	0.304439	0.720307	-5.58487
isovalerylcarnitine (C5)	Amino Acid	HMDB0000688	-0.230192	0.157535	-1.03025	0.307195	0.724823	-5.5907
4-acetamidophenol	Xenobiotics	HMDB0001859	1.45093	-3.8059	1.0292	0.307683	0.724823	-5.59172
(S)-a-amino-omega-caprolactam	Xenobiotics	NA	-0.171758	-0.230732	-1.02522	0.309539	0.727241	-5.5956
(16 or 17)-methylstearate (a19:0 or i19:0)	Lipid	HMDB0037397	0.344009	-0.0108231	1.02413	0.310048	0.727241	-5.59665
theanine	Xenobiotics	HMDB0034365	1.47175	-2.32801	1.02153	0.311269	0.72853	-5.59918
bilirubin degradation product, C17H18N2O4 (1)	Partially Characterized Molecules	NA	-0.245571	0.0938218	-1.01532	0.314194	0.733204	-5.60518
caprylate (8:0)	Lipid	HMDB0000482	-0.419518	0.363386	-1.0132	0.315198	0.733204	-5.60723
2-methylbutyrylcarnitine (C5)	Amino Acid	HMDB0000378	-0.228336	0.0505836	-1.013	0.315291	0.733204	-5.60742
carnosine	Amino Acid	HMDB0000033	-0.246554	-0.468011	-1.00995	0.316739	0.734336	-5.61035
ergothioneine	Xenobiotics	HMDB0003045	-0.460591	-0.0372537	-1.00913	0.31713	0.734336	-5.61114
hydroxy-N6,N6,N6-trimethyllysine*	Amino Acid	NA	-0.360397	-0.295697	-1.00714	0.318074	0.734954	-5.61304
3-methylhistidine	Amino Acid	HMDB0000479	-0.682006	0.0767657	-1.00513	0.319031	0.735252	-5.61496
N-acetylglucosaminylasparagine	Carbohydrate	HMDB0000489	-0.229742	-0.00748908	-1.00403	0.319557	0.735252	-5.61601
oleoyl-linoleoyl-glycerol (18:1||18:2) [1]	Lipid	HMDB0007219	0.212619	-0.04617	1.00111	0.320956	0.73691	-5.61879
4-chlorobenzoic acid	Xenobiotics	NA	0.0619079	-0.0271892	0.999176	0.321884	0.73748	-5.62063
decadienedioic acid (C10:2-DC)	Lipid	NA	0.420513	-0.472355	0.996623	0.323111	0.738734	-5.62305
furosemide	Xenobiotics	HMDB0001933	-0.0166436	-2.2327	-0.994983	0.323901	0.738985	-5.6246
2-hydroxystearate	Lipid	HMDB0062549	0.169414	-0.126625	0.991754	0.325461	0.740061	-5.62765
pipecolate	Amino Acid	NA	-0.367322	0.312177	-0.991186	0.325736	0.740061	-5.62818
2-O-methylascorbic acid	Cofactors and Vitamins	HMDB0240294	-0.171922	-0.100195	-0.987327	0.327607	0.741657	-5.63181
p-cresol sulfate	Xenobiotics	HMDB0011635	0.743388	-0.366396	0.986921	0.327804	0.741657	-5.63219
DSGEGDFXAEGGGVR*	Peptide	NA	0.46332	-3.15109	0.984703	0.328883	0.742552	-5.63427
cytidine	Nucleotide	HMDB0000089	0.445632	-0.347229	0.97921	0.331567	0.747057	-5.63939
1H-indole-7-acetic acid	Xenobiotics	NA	0.501356	-0.578301	0.977381	0.332463	0.747525	-5.64109
gamma-glutamyltyrosine	Peptide	HMDB0011741	-0.167058	0.0793862	-0.975416	0.333428	0.748147	-5.64292
N-acetylisoleucine	Amino Acid	HMDB0061684	-0.150578	-0.0483521	-0.97159	0.335312	0.750822	-5.64646
cortisol	Lipid	HMDB0000063	0.231335	-0.189038	0.965905	0.338125	0.755014	-5.65169
beta-sitosterol	Lipid	HMDB0000852	0.423183	-0.575992	0.964839	0.338654	0.755014	-5.65267
diacylglycerol (14:0||18:1, 16:0||16:1) [2]*	Lipid	NA	-0.397343	0.0849381	-0.963601	0.33927	0.755014	-5.65381
cys-gly, oxidized	Amino Acid	NA	-0.277309	0.183759	-0.961354	0.340388	0.755953	-5.65586
chenodeoxycholate	Lipid	HMDB0000518	-0.570396	-1.14147	-0.95782	0.342152	0.757311	-5.65909
taurodeoxycholate	Lipid	HMDB0000896	-0.878197	-0.858565	-0.956055	0.343035	0.757311	-5.6607
octanoylcarnitine (C8)	Lipid	HMDB0000791	-0.328418	-0.0782757	-0.955526	0.3433	0.757311	-5.66118
alpha-CEHC glucuronide*	Cofactors and Vitamins	HMDB0062445	0.193137	-0.961216	0.952825	0.344655	0.757311	-5.66363
11beta-hydroxyetiocholanolone glucuronide*	Lipid	NA	0.505623	-0.397701	0.952553	0.344792	0.757311	-5.66388
ethyl beta-glucopyranoside	Xenobiotics	HMDB0029968	-0.765794	0.602145	-0.951775	0.345183	0.757311	-5.66458
stearoyl sphingomyelin (d18:1||18:0)	Lipid	HMDB0001348	0.117176	-0.0725357	0.943248	0.349489	0.765212	-5.67227
pimeloylcarnitine||3-methyladipoylcarnitine (C7-DC)	Lipid	NA	-0.291967	-0.602078	-0.941792	0.350228	0.765286	-5.67357
diacylglycerol (14:0||18:1, 16:0||16:1) [1]*	Lipid	NA	-0.39755	-0.256241	-0.939076	0.351608	0.76676	-5.67601
vanillic alcohol sulfate	Amino Acid	HMDB0041788	-0.763896	-0.792068	-0.93031	0.356089	0.773725	-5.68381
isobutyrylcarnitine (C4)	Amino Acid	HMDB0000736	-0.327419	-0.0222046	-0.930041	0.356227	0.773725	-5.68404
adenosine 3',5'-cyclic monophosphate (cAMP)	Nucleotide	HMDB0000058	-0.211463	-0.211326	-0.926042	0.358283	0.776638	-5.68758
malate	Energy	HMDB0000744,HMDB0031518,HMDB0000156	0.132474	-0.178444	0.913311	0.364882	0.781228	-5.69873
xanthurenate	Amino Acid	HMDB0000881	-0.436964	-0.492933	-0.91273	0.365184	0.781228	-5.69923
glycosyl-N-stearoyl-sphingosine (d18:1||18:0)	Lipid	NA	-0.187389	-0.0290779	-0.911816	0.365662	0.781228	-5.70003
S-allylcysteine	Xenobiotics	HMDB0034323	-0.730198	-1.02768	-0.910477	0.366361	0.781228	-5.70119
3,5-dichloro-2,6-dihydroxybenzoic acid	Xenobiotics	NA	-0.271416	0.0616257	-0.910035	0.366592	0.781228	-5.70157
cis-3,4-methyleneheptanoate	Lipid	NA	0.329534	0.370811	0.909978	0.366622	0.781228	-5.70162
pantothenate (Vitamin B5)	Cofactors and Vitamins	HMDB0000210	0.167447	-0.102652	0.909577	0.366832	0.781228	-5.70197
3-hydroxyisobutyrate	Amino Acid	HMDB0000023,HMDB0000336	-0.298213	-0.067277	-0.908817	0.36723	0.781228	-5.70263
1-stearoyl-2-arachidonoyl-GPC (18:0||20:4)	Lipid	HMDB0008048	0.0887366	-0.118532	0.908083	0.367614	0.781228	-5.70327
vanillic acid glycine	Xenobiotics	HMDB0060026	-0.71393	-0.702923	-0.905987	0.368713	0.781228	-5.70508
2-hydroxypalmitate	Lipid	HMDB0031057	0.157333	-0.111309	0.905171	0.369141	0.781228	-5.70578
sphingomyelin (d18:2||18:1)*	Lipid	HMDB0001348	0.116994	-0.0959523	0.904522	0.369482	0.781228	-5.70634
oleoyl-arachidonoyl-glycerol (18:1||20:4) [1]*	Lipid	HMDB0007228	0.200524	-0.0165456	0.902712	0.370434	0.781228	-5.7079
3-methylcrotonylglycine	Amino Acid	HMDB0000459	-0.34464	-0.475292	-0.901157	0.371253	0.781228	-5.70923
ascorbic acid 2-sulfate	Cofactors and Vitamins	HMDB0060649	0.446358	-0.464509	0.899469	0.372144	0.781228	-5.71068
oleoylcholine	Lipid	HMDB0240596	-0.459421	-0.479501	-0.898143	0.372844	0.781228	-5.71182
androstenediol (3alpha, 17alpha) monosulfate (2)	Lipid	NA	0.344068	-0.167282	0.897077	0.373408	0.781228	-5.71273
4-hydroxycoumarin	Xenobiotics	NA	-0.50115	-1.24143	-0.896861	0.373522	0.781228	-5.71292
pyridoxal	Cofactors and Vitamins	HMDB0001545	0.0610241	0.0578845	0.895828	0.374069	0.781228	-5.7138
caprate (10:0)	Lipid	HMDB0000511	-0.410422	0.378498	-0.890056	0.377134	0.78245	-5.71871
indoleacetylglutamine	Amino Acid	HMDB0013240	0.437821	-0.669232	0.889994	0.377167	0.78245	-5.71876
N-acetylcitrulline	Amino Acid	HMDB0000856	-0.454931	-0.663916	-0.888432	0.377999	0.78245	-5.72009
lactosyl-N-behenoyl-sphingosine (d18:1||22:0)*	Lipid	HMDB0011594	-0.121283	0.03304	-0.887488	0.378502	0.78245	-5.72089
linoleoyl-linoleoyl-glycerol (18:2||18:2) [2]*	Lipid	HMDB0007248	0.291691	-0.0751133	0.887467	0.378514	0.78245	-5.7209
3-indoleglyoxylic acid	Xenobiotics	NA	0.221908	-0.0910408	0.8866	0.378977	0.78245	-5.72164
pregnanolone||allopregnanolone sulfate	Lipid	HMDB0240591,HMDB0062782	0.528432	-1.21164	0.884417	0.380144	0.783371	-5.72348
1,2-dipalmitoyl-GPE (16:0||16:0)*	Lipid	HMDB0008923	-0.227175	-0.714249	-0.878958	0.383072	0.787909	-5.72807
phosphate	Energy	HMDB0001429	-0.0761381	-0.0460352	-0.872751	0.386419	0.790392	-5.73326
3-(methylthio)acetaminophen sulfate*	Xenobiotics	NA	0.722662	-3.39424	0.871811	0.386926	0.790392	-5.73404
genistein sulfate*	Xenobiotics	NA	0.251639	-2.60642	0.871428	0.387134	0.790392	-5.73436
pyridoxate	Cofactors and Vitamins	HMDB0000017	-0.201566	0.211754	-0.871324	0.38719	0.790392	-5.73444
17alpha-hydroxypregnenolone 3-sulfate	Lipid	HMDB00416	0.309372	-0.62771	0.867475	0.389277	0.793162	-5.73764
ceramide (d16:1||24:1, d18:1||22:1)*	Lipid	NA	-0.162993	0.0870189	-0.864646	0.390815	0.794804	-5.73997
histidine	Amino Acid	HMDB0000177	-0.104691	-0.0222705	-0.858272	0.394296	0.800384	-5.74521
sphingomyelin (d18:2||14:0, d18:1||14:1)*	Lipid	NA	-0.170395	0.0834012	-0.854647	0.396283	0.802917	-5.74818
5alpha-androstan-3alpha,17beta-diol monosulfate (2)	Lipid	NA	0.41587	0.0818239	0.847472	0.400236	0.809415	-5.754
1-carboxyethylvaline	Amino Acid	NA	0.184448	0.0788096	0.842253	0.403126	0.811143	-5.75821
2-hydroxyacetaminophen sulfate*	Xenobiotics	HMDB0062547	1.02582	-2.65238	0.842069	0.403228	0.811143	-5.75836
4-hydroxychlorothalonil	Xenobiotics	NA	-0.232545	0.0597614	-0.841884	0.403331	0.811143	-5.75851
valylglycine	Peptide	HMDB0029127	-0.320408	-0.820354	-0.838753	0.405071	0.813137	-5.76102
glycocholate glucuronide (1)	Lipid	NA	0.488329	-0.850803	0.832163	0.40875	0.819008	-5.76628
taurodeoxycholic acid 3-sulfate	Lipid	NA	-0.542479	-0.508811	-0.825365	0.412566	0.82392	-5.77166
p-cresol glucuronide*	Amino Acid	HMDB0011686	0.719193	-0.72918	0.825093	0.412719	0.82392	-5.77188
2-hydroxysebacate	Lipid	HMDB0000424	-0.285295	0.318264	-0.822794	0.414014	0.82499	-5.77368
4-hydroxyphenylacetylglutamine	Peptide	NA	0.263378	-0.355141	0.820847	0.415114	0.825366	-5.77521
gamma-tocopherol||beta-tocopherol	Cofactors and Vitamins	HMDB0006335,HMDB0001492	-0.260778	0.348452	-0.817958	0.416748	0.825366	-5.77748
2-hydroxybutyrate||2-hydroxyisobutyrate	Amino Acid	HMDB0000729,HMDB00008	0.22512	-0.142402	0.814922	0.41847	0.825366	-5.77984
S-1-pyrroline-5-carboxylate	Amino Acid	HMDB0001301	-0.269702	-0.394825	-0.814595	0.418655	0.825366	-5.7801
5alpha-androstan-3beta,17beta-diol disulfate	Lipid	HMDB00493	-0.341503	0.0317642	-0.814319	0.418812	0.825366	-5.78031
arachidonoyl ethanolamide	Lipid	HMDB0004080	0.148859	-0.488167	0.813208	0.419444	0.825366	-5.78118
ceramide (d18:1||17:0, d17:1||18:0)*	Lipid	NA	0.166706	-0.108435	0.813068	0.419523	0.825366	-5.78129
1-palmitoyl-2-arachidonoyl-GPE (16:0||20:4)*	Lipid	HMDB0005323	0.168313	-0.184494	0.808268	0.422258	0.828993	-5.785
1-stearoyl-2-arachidonoyl-GPE (18:0||20:4)	Lipid	HMDB0009003	0.147736	-0.206515	0.806161	0.423462	0.828993	-5.78663
palmitoyl-linoleoyl-glycerol (16:0||18:2) [2]*	Lipid	HMDB0007103	0.212516	-0.18111	0.805821	0.423657	0.828993	-5.78689
carboxyethyl-GABA	Amino Acid	HMDB0002201	-0.202807	-0.113381	-0.801047	0.426393	0.832846	-5.79056
formiminoglutamate	Amino Acid	HMDB0000854	-0.239093	-0.0565175	-0.794356	0.430245	0.836948	-5.79566
glycosyl-N-behenoyl-sphingadienine (d18:2||22:0)*	Lipid	NA	-0.182045	-0.0149625	-0.792941	0.431062	0.836948	-5.79673
lactate	Carbohydrate	HMDB0000190	-0.138881	-0.250597	-0.791313	0.432004	0.836948	-5.79797
pantoate	Cofactors and Vitamins	NA	-0.221029	-0.0752858	-0.790456	0.4325	0.836948	-5.79862
glycohyocholate	Lipid	HMDB0000138	-0.495045	-0.150743	-0.789843	0.432855	0.836948	-5.79908
sphingomyelin (d18:2||21:0, d16:2||23:0)*	Lipid	NA	-0.141383	0.113315	-0.789392	0.433117	0.836948	-5.79942
1-palmitoyl-GPI* (16:0)	Lipid	HMDB0061695	-0.202434	-0.26718	-0.786627	0.434721	0.837314	-5.8015
cysteinylglycine	Amino Acid	HMDB0000078	0.164496	0.386675	0.786408	0.434848	0.837314	-5.80167
bilirubin (E,Z or Z,E)*	Cofactors and Vitamins	HMDB0000488	-0.176932	0.19642	-0.784032	0.43623	0.83733	-5.80345
alpha-hydroxyisovalerate	Amino Acid	HMDB0000407	-0.252371	-0.0470143	-0.783743	0.436398	0.83733	-5.80367
alpha-CEHC sulfate	Cofactors and Vitamins	NA	0.135577	-1.56801	0.776089	0.440868	0.842126	-5.80938
N-acetyltryptophan	Amino Acid	HMDB0013713	-0.114206	-0.013483	-0.773493	0.44239	0.842126	-5.8113
adipate	Lipid	HMDB0000448	0.263971	-0.213869	0.772501	0.442972	0.842126	-5.81204
1-arachidonoyl-GPI* (20:4)*	Lipid	HMDB0061690	0.154589	0.00633661	0.772324	0.443076	0.842126	-5.81217
N6,N6-dimethyllysine	Amino Acid	HMDB0013287	-0.19154	-0.0474805	-0.771354	0.443647	0.842126	-5.81288
glycosyl ceramide (d18:2||24:1, d18:1||24:2)*	Lipid	NA	-0.163024	-0.175442	-0.770591	0.444095	0.842126	-5.81345
oleoylcarnitine (C18:1)	Lipid	HMDB0005065	-0.135485	-0.177218	-0.769424	0.444782	0.842126	-5.81431
palmitoyl-arachidonoyl-glycerol (16:0||20:4) [2]*	Lipid	HMDB0007112	0.267153	-0.302402	0.767448	0.445946	0.842126	-5.81576
5-dodecenoate (12:1n7)	Lipid	HMDB0000529	0.34587	-0.315145	0.767203	0.446091	0.842126	-5.81594
1-stearoyl-2-linoleoyl-GPI (18:0||18:2)	Lipid	HMDB0009809	-0.119262	-0.0951384	-0.763886	0.448049	0.842126	-5.81837
orotidine	Nucleotide	HMDB0000788	-0.202814	-0.540938	-0.763366	0.448357	0.842126	-5.81875
sphingomyelin (d18:1||20:2, d18:2||20:1, d16:1||22:2)*	Lipid	NA	0.126262	-0.236827	0.761748	0.449314	0.842126	-5.81993
anthranilate	Amino Acid	HMDB0001123	0.240673	-0.656163	0.760641	0.449971	0.842126	-5.82074
kynurenine	Amino Acid	HMDB0000684	0.124516	-0.058644	0.759485	0.450656	0.842126	-5.82158
4-methylcatechol sulfate	Xenobiotics	HMDB0240459	0.647034	-0.368109	0.757785	0.451665	0.842126	-5.82281
N-acetylleucine	Amino Acid	HMDB0011756	-0.100193	0.0695435	-0.755265	0.453164	0.842126	-5.82464
glycocholate	Lipid	HMDB0000138	-0.398172	0.432501	-0.754506	0.453616	0.842126	-5.82518
2-methoxyacetaminophen sulfate*	Xenobiotics	HMDB0062550	0.736547	-3.52212	0.753381	0.454286	0.842126	-5.826
gamma-glutamylalanine	Peptide	HMDB0029142	-0.213116	0.0579097	-0.75261	0.454746	0.842126	-5.82655
3-hydroxysebacate	Lipid	HMDB0000350	0.329147	-0.306732	0.752346	0.454903	0.842126	-5.82674
3-hydroxyhexanoate	Lipid	HMDB0061652,HMDB0010718	0.164781	-0.0407179	0.751878	0.455182	0.842126	-5.82708
bilirubin degradation product, C16H18N2O5 (3)	Partially Characterized Molecules	NA	-0.217703	-0.16682	-0.741724	0.461265	0.851928	-5.83434
cysteine sulfinic acid	Amino Acid	HMDB0000996	0.222792	-0.290923	0.738056	0.463473	0.853644	-5.83694
3-hydroxydecanoate	Lipid	HMDB0002203	0.180021	0.00511341	0.737	0.46411	0.853644	-5.83768
laurate (12:0)	Lipid	HMDB0000638	0.272208	0.207317	0.736061	0.464677	0.853644	-5.83834
1-methyl-4-imidazoleacetate	Amino Acid	HMDB0002820	-0.379283	-0.751516	-0.734301	0.465741	0.853644	-5.83958
cysteine s-sulfate	Amino Acid	HMDB0000731	-0.113347	0.472625	-0.733667	0.466124	0.853644	-5.84003
mannose	Carbohydrate	HMDB0000169	0.167956	0.0762689	0.727619	0.469791	0.856318	-5.84426
butyrylcarnitine (C4)	Lipid	HMDB0002013	-0.297972	0.000832642	-0.727524	0.469848	0.856318	-5.84433
2-hydroxynervonate*	Lipid	NA	0.167936	-0.0415194	0.72476	0.47153	0.856318	-5.84625
5alpha-pregnan-3beta,20alpha-diol monosulfate (2)	Lipid	NA	0.389534	0.249725	0.723677	0.472189	0.856318	-5.847
isovalerylglycine	Amino Acid	HMDB00678	-0.292677	-0.262257	-0.721993	0.473216	0.856318	-5.84817
3-methylxanthine	Xenobiotics	HMDB0001886	0.435729	-0.234583	0.721008	0.473818	0.856318	-5.84885
cystathionine	Amino Acid	HMDB0000099	-0.29518	0.0234537	-0.720823	0.473931	0.856318	-5.84898
N-acetyltheanine	Xenobiotics	NA	-0.50014	-2.32384	-0.719586	0.474686	0.856318	-5.84983
linoleoylcholine*	Lipid	HMDB0013213	-0.39109	-0.58003	-0.717986	0.475665	0.856318	-5.85093
1-stearoyl-GPG (18:0)	Lipid	NA	-0.230058	-0.480834	-0.717024	0.476254	0.856318	-5.85159
sphingomyelin (d18:0||18:0, d19:0||17:0)*	Lipid	HMDB0012087	-0.17343	-0.18227	-0.717017	0.476258	0.856318	-5.8516
palmitoylcholine	Lipid	HMDB0240592	-0.36816	-0.595084	-0.713196	0.478601	0.857878	-5.85422
heptenedioate (C7:1-DC)*	Lipid	NA	-0.200321	0.0164612	-0.713026	0.478705	0.857878	-5.85433
dodecenedioate (C12:1-DC)*	Lipid	HMDB0000933	0.212146	-0.0424174	0.710459	0.480283	0.858307	-5.85608
3-methylcytidine	Nucleotide	HMDB0240577	-0.201565	-0.0316185	-0.710065	0.480526	0.858307	-5.85635
2-hydroxy-3-methylvalerate	Amino Acid	HMDB0000317	-0.250176	-0.148879	-0.708139	0.481712	0.859013	-5.85766
bilirubin (E,E)*	Cofactors and Vitamins	NA	-0.203496	0.220517	-0.699923	0.486789	0.866644	-5.8632
9,10-DiHOME	Lipid	HMDB0004704	-0.328833	0.151446	-0.697842	0.48808	0.867474	-5.8646
3-(N-acetyl-L-cystein-S-yl) acetaminophen	Xenobiotics	NA	0.668728	-3.62983	0.696599	0.488853	0.867474	-5.86543
decanoylcarnitine (C10)	Lipid	HMDB0000651	-0.244929	0.0242703	-0.686382	0.495223	0.876521	-5.8722
1-(1-enyl-palmitoyl)-2-arachidonoyl-GPE (P-16:0||20:4)*	Lipid	HMDB0011352	-0.147437	0.165342	-0.68341	0.497085	0.876521	-5.87415
gamma-glutamylleucine	Peptide	HMDB0011171	-0.101182	0.0935259	-0.68331	0.497147	0.876521	-5.87422
isocaproate (i6:0)	Lipid	HMDB00689	-0.451769	-1.15575	-0.683259	0.497179	0.876521	-5.87425
urate	Nucleotide	HMDB0000289	0.0908222	-0.00418608	0.675252	0.502214	0.883962	-5.87947
metabolonic lactone sulfate	Partially Characterized Molecules	NA	-0.318735	-0.399386	-0.669205	0.506035	0.889246	-5.88337
creatine	Amino Acid	HMDB0000064	-0.205455	-0.218552	-0.664849	0.508797	0.892101	-5.88616
orotate	Nucleotide	HMDB0000226	-0.10511	-0.0902435	-0.664054	0.509302	0.892101	-5.88666
hexanoylcarnitine (C6)	Lipid	HMDB0000756	-0.172872	-0.212123	-0.662275	0.510433	0.892641	-5.88779
bilirubin degradation product, C17H18N2O4 (2)	Partially Characterized Molecules	NA	-0.156342	0.0276729	-0.658631	0.512754	0.89369	-5.8901
epiandrosterone sulfate	Lipid	HMDB0062657	0.325322	0.0440059	0.657827	0.513267	0.89369	-5.89061
5alpha-androstan-3alpha,17beta-diol monosulfate (1)	Lipid	NA	0.309189	-0.322816	0.655576	0.514704	0.89369	-5.89203
4-allylcatechol sulfate	Xenobiotics	NA	0.37344	-0.337555	0.65508	0.515021	0.89369	-5.89234
arabinose	Carbohydrate	HMDB0029942	-0.321268	-0.579712	-0.654882	0.515147	0.89369	-5.89247
3-methyl catechol sulfate (1)	Xenobiotics	NA	-0.669228	-0.457037	-0.651816	0.517109	0.895663	-5.89439
glycosyl-N-nervonoyl-sphingosine (d18:1||24:1)*	Lipid	HMDB0010712,HMDB0004975	-0.136144	-0.0370222	-0.648852	0.51901	0.896276	-5.89624
3-bromo-5-chloro-2,6-dihydroxybenzoic acid*	Xenobiotics	NA	-0.233119	-0.182285	-0.64869	0.519114	0.896276	-5.89634
glycochenodeoxycholate glucuronide (1)	Lipid	HMDB0002579	-0.324325	0.233046	-0.646951	0.520231	0.896778	-5.89742
2S,3R-dihydroxybutyrate	Lipid	HMDB0002453	0.135537	0.163249	0.644279	0.521949	0.898314	-5.89908
argininate*	Amino Acid	HMDB0003148	-0.325557	-0.874902	-0.642981	0.522785	0.898329	-5.89988
adipoylcarnitine (C6-DC)	Lipid	HMDB0061677	0.164228	0.00166048	0.631336	0.530315	0.908748	-5.907
sphingomyelin (d18:1||20:0, d16:1||22:0)*	Lipid	HMDB0012102	-0.0629985	0.078358	-0.630644	0.530765	0.908748	-5.90742
pregnanediol-3-glucuronide	Lipid	HMDB0010318	0.306844	-0.0697764	0.62973	0.531358	0.908748	-5.90797
3-methyl-2-oxovalerate	Amino Acid	HMDB0000491	-0.109735	0.0645873	-0.626509	0.533453	0.910221	-5.90992
sphingosine	Lipid	HMDB0000252	-0.219206	-2.2817	-0.624373	0.534845	0.910221	-5.9112
1-methyl-5-imidazolelactate	Amino Acid	NA	0.29387	-0.104704	0.623003	0.535739	0.910221	-5.91202
octadecanedioate (C18)	Lipid	HMDB0000782	-0.188768	-0.101131	-0.62274	0.53591	0.910221	-5.91218
taurolithocholate 3-sulfate	Lipid	HMDB0002580	0.381979	-0.0677782	0.621608	0.53665	0.910221	-5.91285
inosine	Nucleotide	HMDB0000195	-0.314723	-1.13195	-0.620488	0.537381	0.910221	-5.91352
sphingomyelin (d18:1||19:0, d19:1||18:0)*	Lipid	NA	-0.101815	0.0703582	-0.619409	0.538087	0.910221	-5.91416
1-stearoyl-2-oleoyl-GPE (18:0||18:1)	Lipid	HMDB0008993	0.161705	0.10169	0.61715	0.539565	0.911057	-5.9155
4-ethylcatechol sulfate	Xenobiotics	NA	-0.525398	0.634968	-0.614938	0.541015	0.911057	-5.91681
3-hydroxylaurate	Lipid	HMDB0000387	0.266633	-0.20178	0.614812	0.541097	0.911057	-5.91689
5-hydroxy-2-methylpyridine sulfate	Xenobiotics	NA	0.704283	-1.9927	0.613428	0.542005	0.911173	-5.9177
sphingomyelin (d18:1||20:1, d18:2||20:0)*	Lipid	NA	0.0713838	-0.0393416	0.609358	0.544681	0.914255	-5.92009
3-hydroxyoctanoate	Lipid	HMDB0001954	0.191256	0.0793958	0.606572	0.546516	0.91592	-5.92172
isobutyrylglycine (C4)	Amino Acid	HMDB0000730	-0.168249	0.0552514	-0.604646	0.547786	0.916635	-5.92284
stearoyl ethanolamide	Lipid	HMDB0013078	-0.0867428	-0.0585155	-0.602523	0.549188	0.917567	-5.92407
alpha-ketoglutaramate*	Amino Acid	HMDB0001552	0.0908706	0.0284381	0.598134	0.552092	0.921002	-5.9266
N-formylphenylalanine	Amino Acid	HMDB0240317	0.260277	-0.256112	0.59543	0.553886	0.922576	-5.92815
hydroquinone sulfate	Xenobiotics	HMDB0240263	-0.280691	-0.520689	-0.592549	0.5558	0.923704	-5.9298
isovalerate (C5)	Amino Acid	HMDB0000718	-0.136347	0.0264432	-0.591534	0.556475	0.923704	-5.93038
2-methoxyacetaminophen glucuronide*	Xenobiotics	HMDB0240215	0.57929	-3.37532	0.590572	0.557115	0.923704	-5.93092
glycolithocholate sulfate*	Lipid	HMDB0002639	0.341047	-0.110113	0.587364	0.559252	0.925141	-5.93274
tridecenedioate (C13:1-DC)*	Lipid	NA	-0.192045	-0.156954	-0.585215	0.560686	0.925141	-5.93395
lyxonate	Carbohydrate	NA	0.160753	-0.0103777	0.584904	0.560894	0.925141	-5.93412
5alpha-androstan-3alpha,17alpha-diol monosulfate	Lipid	HMDB0000412	0.289431	-0.690368	0.584163	0.561389	0.925141	-5.93454
7-methylguanine	Nucleotide	HMDB0000897	-0.0685499	-0.0959528	-0.580135	0.564084	0.927096	-5.93679
succinylcarnitine (C4-DC)	Energy	HMDB0061717	-0.140534	-0.1903	-0.579838	0.564282	0.927096	-5.93696
myristoylcarnitine (C14)	Lipid	HMDB000506	-0.112105	-0.097171	-0.575315	0.567316	0.930431	-5.93947
phenol sulfate	Amino Acid	HMDB0060015	0.401254	-0.557782	0.572518	0.569196	0.930431	-5.94101
3-hydroxypyridine sulfate	Xenobiotics	NA	-0.583159	1.08251	-0.570281	0.570702	0.930431	-5.94224
N-acetyl-3-methylhistidine*	Amino Acid	NA	-0.275724	-1.16408	-0.569734	0.571071	0.930431	-5.94254
N-acetylglutamine	Amino Acid	HMDB0006029	-0.113993	0.0586338	-0.56971	0.571087	0.930431	-5.94256
glycyrrhetinate	Xenobiotics	HMDB0011628	-0.383419	-1.57253	-0.569168	0.571452	0.930431	-5.94285
2-ketocaprylate	Amino Acid	HMDB13211	0.169371	0.507562	0.567756	0.572405	0.930586	-5.94362
quinolinate	Cofactors and Vitamins	HMDB0000232	-0.142667	-0.344882	-0.563154	0.575513	0.931906	-5.94613
glycocholenate sulfate*	Lipid	NA	0.179114	-0.271424	0.562576	0.575904	0.931906	-5.94644
sphingosine 1-phosphate	Lipid	HMDB0000277	-0.0730491	0.135864	-0.560086	0.57759	0.931906	-5.94778
methyl glucopyranoside (alpha + beta)	Xenobiotics	HMDB0029965	-0.420983	0.0756475	-0.559999	0.577649	0.931906	-5.94783
1-carboxyethyltyrosine	Amino Acid	NA	0.16842	0.0613159	0.558292	0.578806	0.931906	-5.94875
N-palmitoyl-heptadecasphingosine (d17:1||16:0)*	Lipid	NA	-0.0969017	0.0360131	-0.558238	0.578843	0.931906	-5.94878
thyroxine	Amino Acid	HMDB0000248	0.0935674	-0.128987	0.557315	0.579469	0.931906	-5.94927
caffeic acid sulfate	Xenobiotics	HMDB0041708	-0.359359	-1.7799	-0.5532	0.582265	0.931906	-5.95147
3-hydroxy-3-methylglutarate	Lipid	HMDB0000355	-0.0876124	-0.0281477	-0.552338	0.582851	0.931906	-5.95193
N6-methyllysine	Amino Acid	HMDB0002038	0.212288	0.188036	0.551521	0.583408	0.931906	-5.95236
branched chain 14:0 dicarboxylic acid	Lipid	NA	0.393883	-0.451333	0.551238	0.5836	0.931906	-5.95251
N-methylhydroxyproline	Amino Acid	NA	-0.40194	-0.280689	-0.549453	0.584816	0.931906	-5.95346
ceramide (d18:1||14:0, d16:1||16:0)*	Lipid	NA	-0.0794867	0.0933235	-0.547552	0.586113	0.931906	-5.95446
N-stearoyl-sphinganine (d18:0||18:0)*	Lipid	NA	0.147803	-0.305262	0.547476	0.586165	0.931906	-5.9545
3-hydroxydodecanedioate*	Lipid	HMDB0000413	0.195035	-0.0293223	0.547	0.58649	0.931906	-5.95475
sphingomyelin (d18:2||16:0, d18:1||16:1)*	Lipid	NA	-0.0481547	-0.10346	-0.546331	0.586946	0.931906	-5.9551
alliin	Xenobiotics	HMDB0033592	-0.431343	-1.29822	-0.544601	0.588128	0.932419	-5.95601
N-palmitoylglycine	Lipid	HMDB0013034	0.114479	-0.21784	0.543123	0.589139	0.93266	-5.95678
oleoyl-arachidonoyl-glycerol (18:1||20:4) [2]*	Lipid	HMDB0007228	0.126123	-0.00756959	0.538048	0.592614	0.936797	-5.95942
1-palmitoyl-2-oleoyl-GPE (16:0||18:1)	Lipid	HMDB0005320	0.132532	-0.132931	0.536104	0.593949	0.936922	-5.96043
3-hydroxyoleoylcarnitine	Lipid	NA	0.152148	-0.231235	0.532751	0.596253	0.936922	-5.96215
ursodeoxycholate	Lipid	HMDB0000946	-0.497957	-0.915485	-0.532483	0.596438	0.936922	-5.96229
2-hydroxyglutarate	Lipid	HMDB0059655	-0.108588	-0.140556	-0.53194	0.596811	0.936922	-5.96257
hydroxy-CMPF*	Lipid	NA	-0.326113	0.0100683	-0.531655	0.597007	0.936922	-5.96271
kynurenate	Amino Acid	HMDB0000715	0.103104	-0.0411807	0.528529	0.59916	0.937208	-5.96431
umbelliferone sulfate	Xenobiotics	HMDB0240565	-0.363422	-0.985947	-0.527903	0.599592	0.937208	-5.96462
hydroxypalmitoyl sphingomyelin (d18:1||16:0(OH))	Lipid	NA	-0.0735433	-0.0353724	-0.524436	0.601986	0.937208	-5.96638
3-hydroxystachydrine*	Xenobiotics	NA	-0.661103	-0.715632	-0.5231	0.602909	0.937208	-5.96705
retinal	Cofactors and Vitamins	HMDB0001358	-0.166296	-0.40898	-0.522804	0.603114	0.937208	-5.9672
5-(galactosylhydroxy)-L-lysine	Amino Acid	NA	-0.168219	-0.976561	-0.522741	0.603157	0.937208	-5.96723
biliverdin	Cofactors and Vitamins	HMDB0001008	-0.151899	-0.156765	-0.52185	0.603773	0.937208	-5.96768
stachydrine	Xenobiotics	HMDB0004827	-0.455356	-0.120614	-0.520282	0.604859	0.937208	-5.96847
glycochenodeoxycholate 3-sulfate	Lipid	HMDB0002409,HMDB0002497,HMDB0002496	-0.215925	-0.0476732	-0.519519	0.605387	0.937208	-5.96885
phenylacetate	Amino Acid	HMDB0000209	0.276298	-0.381513	0.518895	0.605819	0.937208	-5.96916
N-formylmethionine	Amino Acid	HMDB0001015	-0.053755	-0.0554182	-0.517491	0.606793	0.937379	-5.96986
EDTA	Xenobiotics	HMDB0015109	0.0505849	-0.0403029	0.512326	0.61038	0.93967	-5.97242
13-HODE + 9-HODE	Lipid	HMDB0004667,HMDB0004670	-0.163574	-0.0326653	-0.508602	0.612972	0.93967	-5.97425
cytosine	Nucleotide	HMDB0000630	0.247248	-0.140031	0.508476	0.613059	0.93967	-5.97431
N-acetylalliin	Xenobiotics	NA	-0.282788	-0.973956	-0.508455	0.613074	0.93967	-5.97432
mannonate*	Xenobiotics	NA	-0.0843785	-0.0737764	-0.507938	0.613434	0.93967	-5.97458
octadecenedioylcarnitine (C18:1-DC)*	Lipid	NA	-0.136916	-0.111971	-0.50789	0.613467	0.93967	-5.9746
androsterone sulfate	Lipid	HMDB0002759	0.245125	-0.096805	0.505705	0.614991	0.940677	-5.97566
hexadecenedioate (C16:1-DC)*	Lipid	NA	-0.13895	-0.0736925	-0.501563	0.617885	0.942064	-5.97767
imidazole propionate	Amino Acid	HMDB0002271	0.267465	-0.527169	0.500695	0.618492	0.942064	-5.97809
1-stearoyl-2-linoleoyl-GPE (18:0||18:2)*	Lipid	HMDB0008994	-0.127565	0.00935579	-0.500682	0.618501	0.942064	-5.9781
3-(3-hydroxyphenyl)propionate sulfate	Xenobiotics	HMDB0094710	0.207877	-0.749779	0.494063	0.623138	0.947799	-5.98127
3-(cystein-S-yl)acetaminophen*	Xenobiotics	HMDB0240217	0.379816	-2.78363	0.490913	0.625351	0.948666	-5.98276
lithocholate sulfate (1)	Lipid	NA	0.340649	-0.25048	0.490764	0.625456	0.948666	-5.98283
5-methyluridine (ribothymidine)	Nucleotide	HMDB0000884	-0.0592862	0.0988129	-0.485502	0.62916	0.952953	-5.9853
bilirubin degradation product, C17H18N2O4 (3)	Partially Characterized Molecules	NA	-0.123137	-0.0131599	-0.483676	0.630448	0.953574	-5.98616
picolinate	Amino Acid	HMDB0002243	0.143445	0.120056	0.479059	0.633708	0.955901	-5.9883
7-dehydrocholesterol	Lipid	HMDB0000032	-0.129446	-0.0628377	-0.479005	0.633746	0.955901	-5.98832
1-palmitoyl-2-docosahexaenoyl-GPC (16:0||22:6)	Lipid	HMDB0007991	-0.0626963	0.00811506	-0.475932	0.635921	0.95785	-5.98973
dimethylguanidino valeric acid (DMGV)*	Amino Acid	NA	0.268075	-0.808676	0.47287	0.638091	0.959787	-5.99113
sphingomyelin (d18:1||22:2, d18:2||22:1, d16:1||24:2)*	Lipid	NA	-0.0639068	-0.143275	-0.464546	0.644006	0.966347	-5.99489
homovanillate (HVA)	Amino Acid	HMDB0000118	0.113996	-0.872419	0.46423	0.644231	0.966347	-5.99503
o-cresol sulfate	Xenobiotics	HMDB0011635	-0.23813	-1.0689	-0.462205	0.645673	0.967174	-5.99594
gamma-glutamyltryptophan	Peptide	HMDB0029160	-0.0638414	-0.0710119	-0.455166	0.650699	0.971253	-5.99905
3-(3-amino-3-carboxypropyl)uridine*	Nucleotide	NA	-0.0612008	-0.179717	-0.45476	0.650989	0.971253	-5.99923
1-methyl-5-imidazoleacetate	Amino Acid	HMDB04988	0.364779	-0.725543	0.453868	0.651628	0.971253	-5.99962
bilirubin degradation product, C16H18N2O5 (1)	Partially Characterized Molecules	NA	-0.229487	-0.627271	-0.453384	0.651973	0.971253	-5.99983
eicosenedioate (C20:1-DC)*	Lipid	NA	-0.180445	0.000634429	-0.448191	0.655695	0.972751	-6.00208
methyl-4-hydroxybenzoate sulfate	Xenobiotics	HMDB0041646	0.364407	-1.20041	0.447737	0.65602	0.972751	-6.00228
tauroursodeoxycholic acid sulfate (1)	Lipid	NA	0.155679	-1.3912	0.447499	0.656191	0.972751	-6.00238
N-methylproline	Amino Acid	HMDB0094696	-0.391956	0.480592	-0.444191	0.658567	0.972751	-6.0038
N-acetylglutamate	Amino Acid	HMDB0001138	-0.105363	-0.0525341	-0.443999	0.658705	0.972751	-6.00389
4-guanidinobutanoate	Amino Acid	HMDB0003464	-0.182355	0.294038	-0.443812	0.65884	0.972751	-6.00397
hydroxystearate sulfate	Lipid	NA	-0.151828	-1.18287	-0.44186	0.660243	0.972751	-6.0048
linoleoyl-linolenoyl-glycerol (18:2||18:3) [2]*	Lipid	HMDB0007250	0.149774	0.26146	0.441026	0.660843	0.972751	-6.00515
N-methyltaurine	Amino Acid	NA	-0.27078	-1.10247	-0.4396	0.66187	0.972751	-6.00576
guanidinosuccinate	Amino Acid	HMDB0003157	-0.196732	-0.334214	-0.438352	0.662769	0.972751	-6.00629
deoxycholate	Lipid	HMDB0000626	0.276812	-0.346912	0.438264	0.662832	0.972751	-6.00632
(14 or 15)-methylpalmitate (a17:0 or i17:0)	Lipid	HMDB0061859	-0.178793	0.038247	-0.435962	0.664492	0.973025	-6.00729
daidzein sulfate (2)	Xenobiotics	NA	0.162748	-2.56775	0.43552	0.664811	0.973025	-6.00748
5-methylthioribose	Amino Acid	HMDB0001087	0.122318	-0.354012	0.432841	0.666745	0.974542	-6.0086
erythronate*	Carbohydrate	HMDB0000613	-0.0499404	-0.0705464	-0.427499	0.670608	0.978871	-6.01081
5alpha-androstan-3alpha,17beta-diol disulfate	Lipid	HMDB0094682	0.270721	-1.1387	0.422773	0.674033	0.982551	-6.01275
catechol glucuronide	Amino Acid	NA	0.197607	-1.18504	0.420281	0.675842	0.982759	-6.01376
N1-methylinosine	Nucleotide	HMDB0002721	-0.0517569	-0.128786	-0.418561	0.677092	0.982759	-6.01446
O-sulfo-L-tyrosine	Xenobiotics	NA	-0.0606508	-0.117572	-0.41822	0.67734	0.982759	-6.0146
1,5-anhydroglucitol (1,5-AG)	Carbohydrate	HMDB0002712	0.146748	-0.323902	0.417592	0.677796	0.982759	-6.01485
N-palmitoyl-sphingosine (d18:1||16:0)	Lipid	HMDB0004949	0.0534953	-0.112654	0.415915	0.679016	0.983215	-6.01552
stearoylcholine*	Lipid	NA	-0.232075	-1.02698	-0.414644	0.679941	0.983244	-6.01603
acetylcarnitine (C2)	Lipid	HMDB0000201	-0.0829648	-0.212725	-0.411785	0.682024	0.984944	-6.01717
stearoyl-arachidonoyl-glycerol (18:0||20:4) [1]*	Lipid	HMDB0007170	-0.0862097	-0.0357973	-0.405079	0.686919	0.988126	-6.01981
levulinoylcarnitine	Xenobiotics	NA	0.206206	-0.95017	0.405045	0.686943	0.988126	-6.01983
4-acetaminophen sulfate	Xenobiotics	HMDB0059911	0.560101	-3.2662	0.403319	0.688205	0.988126	-6.0205
beta-hydroxyisovalerate	Amino Acid	HMDB0000754	0.0822563	-0.0598109	0.403272	0.68824	0.988126	-6.02052
galactonate	Carbohydrate	HMDB0000565	-0.274442	-0.180486	-0.402538	0.688776	0.988126	-6.0208
N6-acetyllysine	Amino Acid	HMDB0000206	-0.0514877	-0.0849163	-0.400196	0.690491	0.989278	-6.02171
10-undecenoate (11:1n1)	Lipid	HMDB0033724	-0.112797	0.540047	-0.394825	0.694429	0.99361	-6.02377
dimethylglycine	Amino Acid	HMDB0000092	-0.072167	-0.080639	-0.390495	0.697609	0.994188	-6.02541
2-naphthol sulfate	Xenobiotics	NA	-0.128738	-0.914041	-0.38845	0.699113	0.994188	-6.02617
4-methoxyphenol sulfate	Amino Acid	NA	0.257314	-2.66083	0.388229	0.699276	0.994188	-6.02626
12,13-DiHOME	Lipid	HMDB0004705	-0.195459	-0.141919	-0.386345	0.700663	0.994188	-6.02696
1-oleoyl-GPI (18:1)	Lipid	HMDB0061693	-0.0780094	0.0978363	-0.385286	0.701443	0.994188	-6.02735
myristoleoylcarnitine (C14:1)*	Lipid	HMDB0240588	0.123554	-0.173663	0.383896	0.702467	0.994188	-6.02787
2-methylmalonylcarnitine (C4-DC)	Lipid	HMDB0013133	0.103213	-0.736803	0.383202	0.702979	0.994188	-6.02813
1-methylurate	Xenobiotics	HMDB0003099	0.217064	-0.534012	0.383068	0.703078	0.994188	-6.02818
leucylglycine	Peptide	HMDB0028929	-0.144586	-1.903	-0.382259	0.703675	0.994188	-6.02848
tetradecadienedioate (C14:2-DC)*	Lipid	NA	0.166811	-0.460906	0.381834	0.703988	0.994188	-6.02863
branched-chain, straight-chain, or cyclopropyl 10:1 fatty acid (1)*	Partially Characterized Molecules	NA	-0.207264	-0.191621	-0.37268	0.710753	1	-6.03196
4-vinylcatechol sulfate	Xenobiotics	NA	-0.377865	-0.862779	-0.370852	0.712107	1	-6.03262
indolepropionate	Amino Acid	HMDB0002302	-0.232318	-0.409287	-0.368988	0.713488	1	-6.03328
androstenediol (3alpha, 17alpha) monosulfate (3)	Lipid	NA	0.130693	-0.110633	0.367805	0.714365	1	-6.0337
1-methylxanthine	Xenobiotics	HMDB0010738	-0.226527	0.754227	-0.367775	0.714387	1	-6.03371
glucuronide of piperine metabolite C17H21NO3 (4)*	Xenobiotics	NA	-0.240083	-0.709024	-0.363549	0.717524	1	-6.03521
tetradecanedioate (C14)	Lipid	HMDB0000872	0.103708	-0.0173902	0.362843	0.718049	1	-6.03545
1-stearoyl-2-docosahexaenoyl-GPC (18:0||22:6)	Lipid	HMDB0008057	0.0624428	0.0145885	0.359496	0.720537	1	-6.03662
N2,N5-diacetylornithine	Amino Acid	NA	-0.141061	-0.249964	-0.358675	0.721148	1	-6.0369
histidine betaine (hercynine)*	Xenobiotics	NA	-0.174127	-1.10456	-0.357515	0.722012	1	-6.0373
cysteine-glutathione disulfide	Amino Acid	HMDB0000656	-0.228818	0.674204	-0.353672	0.724874	1	-6.03862
1-palmitoyl-2-linoleoyl-GPE (16:0||18:2)	Lipid	HMDB0005322	-0.084678	-0.0823146	-0.352723	0.725582	1	-6.03895
chenodeoxycholic acid sulfate (1)	Lipid	HMDB0002522	0.171928	-0.715271	0.351669	0.726368	1	-6.0393
alpha-CMBHC glucuronide	Cofactors and Vitamins	NA	0.142391	-0.720043	0.350926	0.726923	1	-6.03956
indolin-2-one	Xenobiotics	NA	0.128729	-0.257042	0.348121	0.729017	1	-6.0405
piperine	Xenobiotics	HMDB0029377	0.29505	0.390235	0.347549	0.729444	1	-6.04069
1-ribosyl-imidazoleacetate*	Amino Acid	HMDB0002331	-0.0714669	-0.0156683	-0.343207	0.732691	1	-6.04214
gamma-CEHC	Cofactors and Vitamins	HMDB0001931	0.135139	-0.0151012	0.34273	0.733048	1	-6.0423
sebacate (C10-DC)	Lipid	HMDB0000792	-0.117936	0.0451334	-0.341505	0.733965	1	-6.0427
N-(2-furoyl)glycine	Xenobiotics	HMDB0000439	0.329262	-0.0299431	0.336371	0.737812	1	-6.04438
palmitoyl-linolenoyl-glycerol (16:0||18:3) [2]*	Lipid	HMDB0007104,HMDB0007105	-0.119462	0.408401	-0.334797	0.738993	1	-6.04489
5alpha-androstan-3beta,17beta-diol monosulfate (2)	Lipid	NA	0.140771	-0.100083	0.334086	0.739527	1	-6.04512
dodecadienoate (12:2)*	Lipid	NA	0.109273	-0.426459	0.328454	0.743758	1	-6.04692
methylsuccinate	Amino Acid	HMDB0001844	0.0735379	0.0743044	0.325336	0.746104	1	-6.04791
dodecanedioate (C12)	Lipid	HMDB0000623	-0.0897601	0.134924	-0.324121	0.747019	1	-6.04829
3-decenoylcarnitine	Lipid	NA	0.111302	-0.566696	0.322376	0.748333	1	-6.04883
palmitoyl-sphingosine-phosphoethanolamine (d18:1||16:0)	Lipid	NA	-0.0350304	-0.0021059	-0.321183	0.749233	1	-6.0492
glycochenodeoxycholate	Lipid	HMDB0000637	-0.146986	0.313466	-0.317502	0.752009	1	-6.05034
citrate	Energy	HMDB0000094	0.0365335	-0.047507	0.317124	0.752295	1	-6.05045
sphingomyelin (d18:2||24:2)*	Lipid	NA	0.0476287	-0.323961	0.314397	0.754354	1	-6.05128
palmitoyl-arachidonoyl-glycerol (16:0||20:4) [1]*	Lipid	HMDB0007112	0.128523	-0.593317	0.314177	0.75452	1	-6.05135
arachidonoylcholine	Lipid	HMDB0240583	-0.156044	-0.673297	-0.311541	0.756513	1	-6.05215
N-stearoylserine*	Lipid	NA	-0.0778138	-0.045645	-0.310461	0.75733	1	-6.05247
phenylacetylglycine	Peptide	HMDB0000821	0.177855	-1.33818	0.307986	0.759203	1	-6.05321
pseudouridine	Nucleotide	HMDB0000767	0.0283588	-0.16492	0.307417	0.759633	1	-6.05338
N2-acetyl,N6-methyllysine	Amino Acid	NA	0.201909	-0.941588	0.306543	0.760295	1	-6.05364
ethylmalonate	Amino Acid	HMDB0000622	-0.110164	0.166292	-0.305614	0.760999	1	-6.05391
glucuronide of C10H18O2 (1)*	Partially Characterized Molecules	NA	-0.189038	-1.34327	-0.30555	0.761048	1	-6.05393
glucuronide of piperine metabolite C17H21NO3 (5)*	Xenobiotics	NA	0.228716	-0.748817	0.305182	0.761327	1	-6.05404
docosahexaenoylcholine	Lipid	NA	-0.138103	-0.700706	-0.302345	0.763477	1	-6.05487
1-methylhistidine	Amino Acid	HMDB0000001	-0.0641567	-0.101301	-0.302217	0.763574	1	-6.05491
quinate	Xenobiotics	HMDB0003072	0.241755	1.60709	0.301885	0.763826	1	-6.05501
N-acetylcarnosine	Amino Acid	HMDB0012881	0.0780527	0.344762	0.301286	0.76428	1	-6.05518
sphingomyelin (d18:2||24:1, d18:1||24:2)*	Lipid	NA	-0.027158	-0.0967105	-0.29514	0.768947	1	-6.05695
4-methylguaiacol sulfate	Xenobiotics	NA	0.174317	-0.561401	0.294342	0.769554	1	-6.05718
saccharin	Xenobiotics	HMDB0029723	-0.13135	-1.68207	-0.282991	0.778197	1	-6.06034
suberate (C8-DC)	Lipid	HMDB0000893	-0.0894119	-0.000155474	-0.279293	0.78102	1	-6.06135
sucrose	Carbohydrate	HMDB0000258	0.236266	-0.52135	0.27771	0.782228	1	-6.06177
carotene diol (2)	Cofactors and Vitamins	NA	-0.0721962	-0.309521	-0.277264	0.782569	1	-6.06189
4-acetylphenyl sulfate	Xenobiotics	NA	-0.117553	-0.319532	-0.275991	0.783542	1	-6.06223
glycocholate sulfate	Lipid	NA	-0.0724757	-3.45101	-0.273546	0.785411	1	-6.06288
N-acetylglycine	Amino Acid	HMDB0000532	-0.0685844	-0.259687	-0.272701	0.786058	1	-6.0631
N-delta-acetylornithine	Amino Acid	HMDB0003357	0.109684	0.0299456	0.27103	0.787336	1	-6.06354
3-hydroxyoctanoylcarnitine (1)	Lipid	NA	0.0769537	0.0652153	0.268824	0.789024	1	-6.06412
nicotinamide	Cofactors and Vitamins	HMDB0001406	-0.0609977	-0.356197	-0.268606	0.789192	1	-6.06417
3-phosphoglycerate	Carbohydrate	HMDB0000807	-0.0785784	-0.439169	-0.265745	0.791384	1	-6.06491
N,N-dimethylalanine	Amino Acid	NA	0.108586	-0.295761	0.265189	0.79181	1	-6.06505
glucuronide of piperine metabolite C17H21NO3 (3)*	Xenobiotics	NA	0.166516	-0.816433	0.264922	0.792015	1	-6.06512
(2,4 or 2,5)-dimethylphenol sulfate	Xenobiotics	NA	-0.0780646	-1.5795	-0.264597	0.792264	1	-6.06521
1-linoleoyl-GPG (18:2)*	Lipid	NA	-0.0698016	0.0419984	-0.263931	0.792774	1	-6.06538
tetradecadienoate (14:2)*	Lipid	HMDB0000560	0.102404	-0.57207	0.262275	0.794044	1	-6.0658
glyco-beta-muricholate	Lipid	NA	-0.168102	-0.433634	-0.260334	0.795533	1	-6.06629
butyrylglycine (C4)	Lipid	HMDB0000808	0.138363	-0.799877	0.260313	0.79555	1	-6.06629
maltol sulfate	Xenobiotics	NA	-0.177438	-0.569319	-0.259672	0.796042	1	-6.06645
dihomo-linolenoyl-choline	Lipid	NA	-0.129659	-1.30858	-0.258743	0.796755	1	-6.06669
4-acetamidophenylglucuronide	Xenobiotics	HMDB0010316	0.334126	-4.2695	0.257222	0.797923	1	-6.06706
tryptophan betaine	Amino Acid	HMDB0061115	-0.204267	-0.110986	-0.256543	0.798445	1	-6.06723
carotene diol (1)	Cofactors and Vitamins	NA	-0.0667692	-0.0303769	-0.256112	0.798776	1	-6.06734
palmitoyl-linoleoyl-glycerol (16:0||18:2) [1]*	Lipid	HMDB0007103	0.0824972	-0.240913	0.252869	0.801269	1	-6.06814
3-methoxycatechol sulfate (2)	Xenobiotics	NA	-0.145607	-0.829397	-0.252708	0.801392	1	-6.06818
2-hydroxy-4-(methylthio)butanoic acid	Amino Acid	HMDB0037115	0.0573846	-0.171223	0.251937	0.801985	1	-6.06836
branched-chain, straight-chain, or cyclopropyl 12:1 fatty acid*	Partially Characterized Molecules	NA	0.117348	-0.397379	0.250695	0.802941	1	-6.06867
bilirubin degradation product, C16H18N2O5 (2)	Partially Characterized Molecules	NA	-0.0802903	-0.00109577	-0.250556	0.803048	1	-6.0687
sphinganine-1-phosphate	Lipid	HMDB0001383	0.0452054	0.0569125	0.248719	0.804462	1	-6.06914
tauro-beta-muricholate	Lipid	HMDB0000932	0.169579	-0.757633	0.248522	0.804614	1	-6.06919
oxalate (ethanedioate)	Cofactors and Vitamins	HMDB0002329	0.0566469	0.177996	0.248351	0.804745	1	-6.06923
acesulfame	Xenobiotics	HMDB0033585	0.306603	-4.00371	0.244659	0.807589	1	-6.07011
14-HDoHE||17-HDoHE	Lipid	HMDB0010213,HMDB0060044	-0.0991271	-2.73558	-0.244371	0.807811	1	-6.07018
cysteine	Amino Acid	HMDB0000574	0.0264242	0.160191	0.24363	0.808382	1	-6.07035
perfluorooctanoate (PFOA)	Xenobiotics	HMDB0059587	0.0624035	-0.104375	0.241506	0.81002	1	-6.07085
xanthine	Nucleotide	HMDB0000292	-0.0600819	-0.490434	-0.240815	0.810553	1	-6.07101
creatinine	Amino Acid	HMDB0000562	-0.0208948	0.0138328	-0.24048	0.810811	1	-6.07109
palmitoleoyl-linoleoyl-glycerol (16:1||18:2) [1]*	Lipid	HMDB0007132	-0.159518	-0.768523	-0.239254	0.811757	1	-6.07137
tauroursodeoxycholate	Lipid	HMDB0000874	-0.150498	-0.749529	-0.238082	0.812662	1	-6.07164
glycerate	Carbohydrate	HMDB0006372,HMDB0000139	0.0293081	-0.0629231	0.236321	0.814021	1	-6.07205
glucuronide of C10H18O2 (8)*	Partially Characterized Molecules	NA	0.220239	-1.17434	0.23434	0.815551	1	-6.0725
N-palmitoyl-sphinganine (d18:0||16:0)	Lipid	HMDB11760	-0.0467615	0.00086541	-0.23358	0.816138	1	-6.07267
5-acetylamino-6-amino-3-methyluracil	Xenobiotics	HMDB0004400	-0.195208	-0.648719	-0.233182	0.816445	1	-6.07276
S-carboxyethylcysteine	Amino Acid	NA	-0.104697	0.0244353	-0.231564	0.817697	1	-6.07312
tadalafil	Xenobiotics	HMDB0014958	-0.0525723	-4.72929	-0.230421	0.81858	1	-6.07338
N-acetyl-1-methylhistidine*	Amino Acid	NA	0.0952062	-1.44362	0.228209	0.820291	1	-6.07387
sulfate of piperine metabolite C18H21NO3 (3)*	Xenobiotics	NA	-0.114468	-1.10143	-0.223878	0.823644	1	-6.07481
hydantoin-5-propionate	Amino Acid	HMDB0001212	0.0857907	-0.0838496	0.223547	0.8239	1	-6.07488
sphingomyelin (d18:1||17:0, d17:1||18:0, d19:1||16:0)	Lipid	NA	0.0284367	0.0219075	0.222817	0.824465	1	-6.07504
7-HOCA	Lipid	HMDB0012458	-0.0338369	-0.0201744	-0.220682	0.826119	1	-6.0755
dihydroferulate	Xenobiotics	HMDB0062121	-0.132617	-0.329046	-0.21812	0.828106	1	-6.07604
imidazole lactate	Amino Acid	HMDB0002320	0.0444345	0.0898737	0.216875	0.829071	1	-6.0763
glycodeoxycholate glucuronide (1)	Lipid	NA	-0.155814	-0.324077	-0.214202	0.831145	1	-6.07686
2-stearoyl-GPE (18:0)*	Lipid	HMDB0011129	-0.0574422	-0.324146	-0.210959	0.833663	1	-6.07753
cis-3,4-methyleneheptanoylcarnitine	Lipid	NA	0.0508962	0.340432	0.210935	0.833681	1	-6.07753
7-ketodeoxycholate	Lipid	HMDB0000391	-0.119067	-0.573899	-0.209818	0.834549	1	-6.07776
hydrochlorothiazide	Xenobiotics	HMDB0001928	0.0123262	-0.17496	0.208612	0.835487	1	-6.078
pimelate (C7-DC)	Lipid	HMDB0000857	-0.0639913	-0.506923	-0.207855	0.836075	1	-6.07816
indole-3-carboxylate	Amino Acid	HMDB0003320	-0.0921823	-0.698967	-0.203343	0.839582	1	-6.07905
bilirubin degradation product, C17H20N2O5 (1)	Partially Characterized Molecules	NA	-0.0831991	-0.26537	-0.201724	0.840843	1	-6.07937
aconitate [cis or trans]	Energy	HMDB0000958,HMDB000072	-0.02842	-0.132171	-0.199335	0.842702	1	-6.07983
1-oleoyl-2-arachidonoyl-GPE (18:1||20:4)*	Lipid	HMDB0009069	0.0437601	-0.207368	0.199023	0.842945	1	-6.07989
chiro-inositol	Lipid	HMDB0240209	-0.153473	-1.40379	-0.195608	0.845605	1	-6.08054
isoursodeoxycholate	Lipid	HMDB0000686	-0.12097	-0.184596	-0.195266	0.845871	1	-6.08061
2-aminooctanoate	Lipid	HMDB0000991	0.0695524	-0.101916	0.194128	0.846758	1	-6.08082
3-hydroxy-2-ethylpropionate	Amino Acid	HMDB0000396	0.0359359	-0.0244574	0.191296	0.848965	1	-6.08135
S-adenosylhomocysteine (SAH)	Amino Acid	HMDB00939	-0.0312611	-0.398189	-0.190717	0.849417	1	-6.08146
4-methyl-2-oxopentanoate	Amino Acid	HMDB0000695	0.0360523	0.111758	0.190253	0.849779	1	-6.08154
3-hydroxyoctanoylcarnitine (2)	Lipid	NA	0.049306	0.0736723	0.190214	0.84981	1	-6.08155
taurocholate	Lipid	HMDB0000036	0.13349	0.437283	0.19001	0.849968	1	-6.08159
glucuronide of C10H18O2 (7)*	Partially Characterized Molecules	NA	0.189603	-0.258418	0.185516	0.853475	1	-6.0824
sulfate of piperine metabolite C18H21NO3 (1)*	Xenobiotics	NA	-0.108447	-1.33241	-0.185453	0.853525	1	-6.08241
taurochenodeoxycholic acid 3-sulfate	Lipid	HMDB0002486	-0.110803	-0.141994	-0.184372	0.854369	1	-6.08261
FAD	Cofactors and Vitamins	HMDB0001248	-0.0394402	-0.201852	-0.18021	0.857619	1	-6.08334
palmitoyl-oleoyl-glycerol (16:0||18:1) [2]*	Lipid	HMDB0007102	-0.0460205	-0.0761336	-0.178888	0.858652	1	-6.08357
bilirubin degradation product, C17H20N2O5 (2)	Partially Characterized Molecules	NA	-0.0745164	-0.256577	-0.178837	0.858693	1	-6.08358
3-(3-hydroxyphenyl)propionate	Xenobiotics	HMDB0000375	0.14666	-0.553204	0.177392	0.859822	1	-6.08383
citraconate||glutaconate	Energy	HMDB0000620,HMDB0000634	-0.108968	1.70073	-0.176114	0.860821	1	-6.08404
dihydroferulic acid sulfate	Xenobiotics	HMDB0041724	-0.105192	-0.584235	-0.174744	0.861893	1	-6.08428
sulfate of piperine metabolite C16H19NO3 (2)*	Xenobiotics	NA	-0.12844	-0.95435	-0.174601	0.862005	1	-6.0843
valylleucine	Peptide	HMDB0029131	-0.0252627	-0.574732	-0.173185	0.863113	1	-6.08454
cis-3,4-methyleneheptanoylglycine	Lipid	NA	0.0557927	0.0193434	0.173179	0.863117	1	-6.08454
bilirubin degradation product, C16H18N2O5 (4)	Partially Characterized Molecules	NA	-0.0525884	-0.00334059	-0.172636	0.863542	1	-6.08463
Urolithin B glucuronide	Xenobiotics	HMDB41787	-0.0634677	-1.44625	-0.171815	0.864185	1	-6.08477
beta-cryptoxanthin	Cofactors and Vitamins	HMDB0033844	0.0732436	-0.218792	0.170387	0.865302	1	-6.085
Glutamine degradant*	Partially Characterized Molecules	NA	-0.0552209	0.250153	-0.170188	0.865458	1	-6.08504
palmitoleoylcarnitine (C16:1)*	Lipid	NA	-0.0410874	-0.267004	-0.169853	0.86572	1	-6.08509
3-methoxytyramine sulfate	Amino Acid	NA	-0.0685736	-0.436617	-0.169478	0.866014	1	-6.08515
cholesterol sulfate	Lipid	HMDB00653	-0.0277557	0.138335	-0.165346	0.86925	1	-6.08582
N2,N2-dimethylguanosine	Nucleotide	HMDB0004824	-0.0204279	-0.137922	-0.163905	0.870379	1	-6.08605
8-methoxykynurenate	Amino Acid	HMDB0060426	-0.0601038	-0.710463	-0.163016	0.871076	1	-6.08619
2-hydroxybehenate	Lipid	HMDB0061660	-0.0323889	-0.0289291	-0.159284	0.874002	1	-6.08677
ceramide (d18:1||20:0, d16:1||22:0, d20:1||18:0)*	Lipid	NA	0.0242025	0.00155143	0.156817	0.875937	1	-6.08715
5alpha-androstan-3beta,17alpha-diol disulfate	Lipid	HMDB0094682	0.125933	0.530108	0.155636	0.876864	1	-6.08733
thymol sulfate	Xenobiotics	HMDB0062720	0.133553	0.531338	0.153879	0.878242	1	-6.08759
3-hydroxyhippurate	Xenobiotics	HMDB0006116	-0.113178	-0.282375	-0.153051	0.878892	1	-6.08771
(15:3)-anacardic acid	Xenobiotics	HMDB31059	0.0693435	-2.68053	0.152679	0.879185	1	-6.08777
propyl 4-hydroxybenzoate sulfate	Xenobiotics	HMDB0135261	-0.0352114	-1.95866	-0.151927	0.879775	1	-6.08788
tartronate (hydroxymalonate)	Xenobiotics	HMDB0035227	0.0548414	-0.389796	0.148029	0.882837	1	-6.08844
5-dodecenoylcarnitine (C12:1)	Lipid	HMDB13326	0.0839515	-0.783506	0.145022	0.885199	1	-6.08887
trigonelline (N'-methylnicotinate)	Cofactors and Vitamins	HMDB0000875	0.108752	1.02466	0.144902	0.885294	1	-6.08889
3-hydroxydecanoylcarnitine	Lipid	HMDB0061636	0.0444933	-0.0646444	0.142191	0.887425	1	-6.08926
laurylcarnitine (C12)	Lipid	HMDB000225	-0.0412419	-0.043093	-0.13961	0.889454	1	-6.08961
5-methylthioadenosine (MTA)	Amino Acid	HMDB0001173	-0.0327444	-0.00417753	-0.139366	0.889646	1	-6.08965
pentose acid*	Partially Characterized Molecules	HMDB0000892	-0.0718814	0.270506	-0.1393	0.889698	1	-6.08966
3-ethylcatechol sulfate (1)	Xenobiotics	NA	-0.0595125	-1.09765	-0.139071	0.889879	1	-6.08969
glycolithocholate	Lipid	HMDB00698	0.114368	-0.518532	0.137819	0.890863	1	-6.08985
3,4-dihydroxybutyrate	Lipid	HMDB0000337	0.023544	-0.085417	0.13726	0.891303	1	-6.08993
dopamine 4-sulfate	Amino Acid	HMDB0004148	-0.0747343	-1.08162	-0.136837	0.891636	1	-6.08999
hippurate	Xenobiotics	HMDB0000714	-0.0707635	0.681148	-0.135193	0.89293	1	-6.0902
3-carboxy-4-methyl-5-propyl-2-furanpropanoate (CMPF)	Lipid	HMDB0061112	-0.0858987	0.0423212	-0.134933	0.893135	1	-6.09024
hexadecanedioate (C16)	Lipid	HMDB0000672	-0.0390215	-0.147185	-0.134798	0.893241	1	-6.09025
spermine	Amino Acid	HMDB0001256	-0.0377638	-1.62274	-0.1337	0.894105	1	-6.0904
caproate (6:0)	Lipid	HMDB0000535	0.0220793	-0.0364371	0.132268	0.895233	1	-6.09058
carotene diol (3)	Cofactors and Vitamins	NA	-0.0498636	-0.276754	-0.130961	0.896262	1	-6.09075
betaine	Amino Acid	HMDB0000043	-0.0164665	-0.0376576	-0.128525	0.89818	1	-6.09105
thioproline	Xenobiotics	NA	0.0187304	0.505781	0.127798	0.898754	1	-6.09114
butyrate||isobutyrate (4:0)	Lipid	HMDB0000039	0.0240863	-0.00696338	0.124878	0.901054	1	-6.0915
cis-4-decenoylcarnitine (C10:1)	Lipid	HMDB0013205	-0.0363384	-0.404431	-0.123943	0.901792	1	-6.09161
1-stearoyl-GPI (18:0)	Lipid	HMDB0240261	-0.0324741	-0.211497	-0.122806	0.902688	1	-6.09175
3-methylglutaconate	Amino Acid	HMDB0000522	-0.0238007	-0.180289	-0.122161	0.903196	1	-6.09182
desmethylnaproxen sulfate	Xenobiotics	NA	0.0281109	-2.52405	0.118729	0.905902	1	-6.09222
hypoxanthine	Nucleotide	HMDB0000157	-0.112812	-1.60248	-0.116019	0.90804	1	-6.09253
2-hydroxyphenylacetate	Amino Acid	HMDB0000669	0.0576168	-1.77807	0.115982	0.90807	1	-6.09253
desmethylnaproxen	Xenobiotics	HMDB0013989	0.0287226	-2.46681	0.115429	0.908506	1	-6.0926
stearoyl-arachidonoyl-glycerol (18:0||20:4) [2]*	Lipid	HMDB0007170	-0.0230119	-0.158615	-0.114929	0.9089	1	-6.09265
(2 or 3)-decenoate (10:1n7 or n8)	Lipid	NA	0.0448912	-0.327214	0.113716	0.909858	1	-6.09279
carboxyibuprofen glucuronide*	Xenobiotics	HMDB60564	0.00162565	-0.141675	0.111014	0.911991	1	-6.09308
N6-carbamoylthreonyladenosine	Nucleotide	HMDB0041623	0.0149622	-0.105838	0.109194	0.913428	1	-6.09327
3-hydroxypyridine glucuronide	Xenobiotics	NA	-0.0772763	-1.92813	-0.106081	0.915886	1	-6.0936
N-acetyl-2-aminoadipate	Amino Acid	NA	0.0301852	-0.472889	0.104245	0.917337	1	-6.09378
glucuronate	Carbohydrate	HMDB0000127	0.0266119	-0.0554664	0.104032	0.917505	1	-6.09381
(15:2)-anacardic acid	Xenobiotics	HMDB0033896	0.0267136	-1.17243	0.103991	0.917537	1	-6.09381
metoprolol acid metabolite*	Xenobiotics	NA	-0.00999928	-0.430879	-0.102879	0.918416	1	-6.09392
palmitoyl-docosahexaenoyl-glycerol (16:0||22:6) [1]*	Lipid	HMDB0007121	-0.0419775	-0.273155	-0.100518	0.920282	1	-6.09415
perfluorooctanesulfonate (PFOS)	Xenobiotics	HMDB0059586	-0.0361071	0.398407	-0.100264	0.920482	1	-6.09418
2-aminoadipate	Amino Acid	HMDB0000510	0.029452	0.0593391	0.0998743	0.92079	1	-6.09421
sulfate of piperine metabolite C16H19NO3 (3)*	Xenobiotics	NA	0.0594219	-0.501141	0.0959034	0.92393	1	-6.09459
2-furoic acid	Xenobiotics	HMDB0000691	-0.058712	-2.22952	-0.093364	0.925938	1	-6.09482
4-methylhexanoylglutamine	Lipid	NA	0.0414534	-0.293365	0.0922607	0.926811	1	-6.09492
levulinate (4-oxovalerate)	Xenobiotics	HMDB0000720	-0.0309739	-0.0557436	-0.0909604	0.927839	1	-6.09504
fructose	Carbohydrate	HMDB0000660	-0.0357955	0.471489	-0.0891124	0.929301	1	-6.0952
threonate	Cofactors and Vitamins	HMDB0000943,HMDB0062620	0.0225259	0.0410804	0.0888347	0.929521	1	-6.09522
phenylacetylglutamate	Peptide	HMDB0059772	0.0445233	-0.793041	0.0875392	0.930546	1	-6.09533
xylose	Carbohydrate	HMDB0000098	0.0311852	0.165734	0.0851038	0.932474	1	-6.09554
5-acetylamino-6-formylamino-3-methyluracil	Xenobiotics	HMDB0011105	-0.0565306	-0.494908	-0.0847907	0.932721	1	-6.09556
pyruvate	Carbohydrate	HMDB0000243	0.0112147	0.184375	0.0833232	0.933883	1	-6.09568
emtricitabine	Xenobiotics	HMDB0015017	-0.0367099	-1.98896	-0.0820542	0.934888	1	-6.09578
1,7-dimethylurate	Xenobiotics	HMDB0011103	-0.0555341	-0.0552775	-0.0809856	0.935734	1	-6.09587
diacylglycerol (16:1||18:2 [2], 16:0||18:3 [1])*	Lipid	NA	-0.0229853	0.128238	-0.0773872	0.938583	1	-6.09614
3-acetylphenol sulfate	Xenobiotics	NA	0.0362324	-1.21897	0.0767998	0.939049	1	-6.09619
lactosyl-N-palmitoyl-sphingosine (d18:1||16:0)	Lipid	NA	0.00930234	-0.0615487	0.0762959	0.939448	1	-6.09622
androstenediol (3beta,17beta) disulfate (1)	Lipid	HMDB0240313	0.0274242	0.193041	0.0757444	0.939885	1	-6.09626
3-methyl catechol sulfate (2)	Xenobiotics	NA	-0.0448944	-1.70979	-0.0737173	0.94149	1	-6.09641
1-methyladenosine	Nucleotide	HMDB0003331	0.00694696	-0.0664935	0.0731354	0.941951	1	-6.09645
iminodiacetate (IDA)	Xenobiotics	HMDB0011753	0.00701419	-0.209363	0.068616	0.945533	1	-6.09676
3-hydroxy-2-methylpyridine sulfate	Xenobiotics	NA	-0.0661095	-0.988596	-0.0685151	0.945613	1	-6.09677
oleoyl-oleoyl-glycerol (18:1||18:1) [1]*	Lipid	HMDB0007218	-0.0141477	0.087048	-0.0680121	0.946011	1	-6.0968
oleoyl-oleoyl-glycerol (18:1||18:1) [2]*	Lipid	HMDB0007218	-0.0150684	0.0815116	-0.0674197	0.946481	1	-6.09684
4-acetylcatechol sulfate (1)	Xenobiotics	NA	-0.0423054	-1.59148	-0.0653911	0.948089	1	-6.09697
2-hydroxylaurate	Lipid	NA	-0.0156871	0.0421381	-0.0643875	0.948884	1	-6.09703
cis-4-decenoate (10:1n6)*	Lipid	HMDB0004980	-0.024069	-0.52214	-0.0629062	0.950059	1	-6.09712
N,N-dimethyl-pro-pro	Peptide	NA	0.00866928	-0.145058	0.0627006	0.950222	1	-6.09714
glycodeoxycholate 3-sulfate	Lipid	NA	-0.0350116	-0.0306227	-0.0606252	0.951867	1	-6.09726
N-behenoyl-sphingadienine (d18:2||22:0)*	Lipid	NA	-0.0110847	0.0163777	-0.060512	0.951957	1	-6.09727
5alpha-pregnan-3beta,20alpha-diol disulfate	Lipid	HMDB0094650	0.028828	0.0443786	0.0553854	0.956023	1	-6.09755
heme	Cofactors and Vitamins	HMDB0003178	-0.0285272	-0.341424	-0.0549868	0.956339	1	-6.09758
ascorbic acid 3-sulfate*	Cofactors and Vitamins	NA	0.0144335	0.215792	0.0535246	0.957499	1	-6.09765
gamma-CEHC glucuronide*	Cofactors and Vitamins	NA	-0.0167158	-0.685872	-0.0496613	0.960564	1	-6.09785
palmitoyl-oleoyl-glycerol (16:0||18:1) [1]*	Lipid	HMDB0007102	-0.012143	-0.0669319	-0.0458168	0.963615	1	-6.09802
2,8-quinolinediol sulfate	Xenobiotics	NA	-0.00564455	-1.20331	-0.0453119	0.964015	1	-6.09805
myo-inositol	Lipid	HMDB0000211	0.0092642	-0.003842	0.0448449	0.964386	1	-6.09807
N-acetyl-2-aminooctanoate*	Lipid	HMDB0059745	-0.0125215	0.186793	-0.0435131	0.965443	1	-6.09812
N6-succinyladenosine	Nucleotide	HMDB0000912	-0.0109677	-0.433376	-0.0421659	0.966512	1	-6.09818
alpha-ketobutyrate	Amino Acid	HMDB0000005	0.0167054	0.265505	0.0382589	0.969613	1	-6.09833
etiocholanolone glucuronide	Lipid	HMDB0004484	0.0130732	0.0172484	0.0364984	0.971011	1	-6.09839
feruloylquinate (4)	Xenobiotics	NA	-0.0233517	-1.86217	-0.0358903	0.971494	1	-6.09841
5-hydroxyindole sulfate	Amino Acid	NA	-0.0154547	-0.696494	-0.0346151	0.972506	1	-6.09846
5-hydroxyhexanoate	Lipid	HMDB0000525,HMDB0000409	-0.00937416	-0.00951133	-0.0339256	0.973054	1	-6.09848
taurochenodeoxycholate	Lipid	HMDB0000951	0.0207987	0.229346	0.0331363	0.97368	1	-6.09851
paraxanthine	Xenobiotics	HMDB0001860	0.0240047	-0.242674	0.0309763	0.975395	1	-6.09857
palmitoleoyl-arachidonoyl-glycerol (16:1||20:4) [2]*	Lipid	NA	-0.013443	-0.413738	-0.0280829	0.977693	1	-6.09866
feruloylquinate (1)	Xenobiotics	NA	0.0122524	-1.13083	0.024344	0.980662	1	-6.09875
suberoylcarnitine (C8-DC)	Lipid	NA	0.0103929	-1.10772	0.0240173	0.980922	1	-6.09876
4-vinylguaiacol sulfate	Xenobiotics	HMDB0127980	-0.0164711	-1.20014	-0.0239047	0.981011	1	-6.09876
ceramide (d18:2||24:1, d18:1||24:2)*	Lipid	NA	0.00355819	-0.0800582	0.0223364	0.982257	1	-6.0988
1-palmitoyl-2-arachidonoyl-GPC (16:0||20:4n6)	Lipid	HMDB0007982	0.00267282	-0.0644321	0.0222961	0.982289	1	-6.0988
ferulic acid 4-sulfate	Xenobiotics	HMDB0029200	-0.013999	-1.04084	-0.021916	0.982591	1	-6.09881
alpha-hydroxycaproate	Lipid	HMDB0001624	0.00689011	-0.627145	0.0187335	0.985118	1	-6.09887
naproxen	Xenobiotics	HMDB0001923	0.00561586	-3.01492	0.0180689	0.985646	1	-6.09888
glucose	Carbohydrate	HMDB0000122	0.00244325	0.148401	0.0175465	0.986061	1	-6.09889
riboflavin (Vitamin B2)	Cofactors and Vitamins	HMDB0000244	0.00605493	-0.780778	0.0161396	0.987179	1	-6.09891
N2-acetyl,N6,N6-dimethyllysine	Amino Acid	NA	-0.00830244	-1.28658	-0.0148471	0.988205	1	-6.09893
7-methylxanthine	Xenobiotics	HMDB0001991	0.00693524	0.0785188	0.0126964	0.989914	1	-6.09896
2-isopropylmalate	Xenobiotics	HMDB0000402	0.00198332	0.558226	0.0035032	0.997217	1	-6.09903
3-methyl-2-oxobutyrate	Amino Acid	HMDB0000019	0.000360798	-0.0210107	0.00245627	0.998049	1	-6.09903
galactitol (dulcitol)	Carbohydrate	HMDB0000107	-1.08813e-05	-0.626466	-3.7815e-05	0.99997	1	-6.09904
Gliclazide	Xenobiotics	NA	-7.10543e-15	-10.7027	-8.9113e-13	1	1	-6.09904
oxypurinol	Xenobiotics	HMDB0000786	-7.10543e-15	-9.70275	-8.9113e-13	1	1	-6.09904
Nimesulide	Xenobiotics	NA	-2.66454e-15	-4.16877	-3.34174e-13	1	1	-6.09904
pantoprazole	Xenobiotics	HMDB0005017	-1.77636e-15	-4.25154	-2.22782e-13	1	1	-6.09904
metformin	Xenobiotics	HMDB0001921	-1.33227e-15	-2.15359	-1.67087e-13	1	1	-6.09904
N4-acetyl-5-hydroxysulfamethoxazole*	Xenobiotics	NA	-1.33227e-15	-2.76808	-1.67087e-13	1	1	-6.09904
4-hydroxy duloxetine glucuronide*	Xenobiotics	HMDB0060763	-8.88178e-16	-1.11904	-1.11391e-13	1	1	-6.09904
ciprofloxacin	Xenobiotics	HMDB0014677	-8.88178e-16	-4.65109	-1.11391e-13	1	1	-6.09904
desmethylcitalopram*	Xenobiotics	HMDB0014021	8.88178e-16	-4.50635	1.11391e-13	1	1	-6.09904
ritonavir	Xenobiotics	HMDB0014646	-8.88178e-16	-1.03712	-1.11391e-13	1	1	-6.09904
sulfociprofloxacin*	Xenobiotics	NA	8.88178e-16	-5.86145	1.11391e-13	1	1	-6.09904
O-desmethyltramadol	Xenobiotics	HMDB0060997	-7.77156e-16	-0.820107	-9.74673e-14	1	1	-6.09904
fluconazole	Xenobiotics	HMDB0014342	6.66134e-16	-1.83084	8.35434e-14	1	1	-6.09904
pregabalin	Xenobiotics	HMDB0014375	-6.66134e-16	-0.940091	-8.35434e-14	1	1	-6.09904
azithromycin	Xenobiotics	HMDB0014352	4.44089e-16	-3.84063	5.56956e-14	1	1	-6.09904
clarithromycin	Xenobiotics	HMDB0015342	-4.44089e-16	-1.52575	-5.56956e-14	1	1	-6.09904
De(carboxymethoxy) cetirizine acetic acid	Xenobiotics	NA	-4.44089e-16	-0.668409	-5.56956e-14	1	1	-6.09904
N4-acetylsulfamethoxazole*	Xenobiotics	HMDB0013854	-4.44089e-16	-1.39062	-5.56956e-14	1	1	-6.09904
O-desmethyltramadol glucuronide	Xenobiotics	HMDB0060856	-4.44089e-16	-0.737687	-5.56956e-14	1	1	-6.09904
ofloxacin	Xenobiotics	HMDB0015296	-4.44089e-16	-0.799621	-5.56956e-14	1	1	-6.09904
prednisolone	Xenobiotics	HMDB0014998	-4.44089e-16	-0.915664	-5.56956e-14	1	1	-6.09904
trimethoprim	Xenobiotics	HMDB0014583	-4.44089e-16	-0.793107	-5.56956e-14	1	1	-6.09904
amoxicillin	Xenobiotics	HMDB0015193	-2.22045e-16	-0.614403	-2.78478e-14	1	1	-6.09904
tramadol	Xenobiotics	HMDB0014339	-2.22045e-16	-1.04484	-2.78478e-14	1	1	-6.09904
5-hydroxy-6-methoxy duloxetine sulfate*	Xenobiotics	NA	-1.66533e-16	-0.481566	-2.08859e-14	1	1	-6.09904
sulfamethoxazole	Xenobiotics	HMDB0015150	-1.11022e-16	-0.181313	-1.39239e-14	1	1	-6.09904
citalopram propionate*	Xenobiotics	HMDB60463	-5.55112e-17	-0.326986	-6.96195e-15	1	1	-6.09904
candesartan	Xenobiotics	HMDB0014934	-2.77556e-17	-0.151042	-3.48098e-15	1	1	-6.09904
sertraline	Xenobiotics	HMDB0005010	2.77556e-17	-0.211565	3.48098e-15	1	1	-6.09904
1-hydroxy-2-naphthalenecarboxylate	Xenobiotics	NA	0	0	0	1	1	-6.09904
10-hydroxywarfarin	Xenobiotics	HMDB0013884	0	0	0	1	1	-6.09904
2-hydroxyibuprofen	Xenobiotics	HMDB0060920	0	0	0	1	1	-6.09904
6-aminopenicillanate	Xenobiotics	HMDB0060618	0	0	0	1	1	-6.09904
7-hydroxywarfarin	Xenobiotics	HMDB0013886	0	0	0	1	1	-6.09904
allopurinol	Xenobiotics	HMDB0014581	0	0	0	1	1	-6.09904
allopurinol riboside	Xenobiotics	HMDB0000481	0	0	0	1	1	-6.09904
atenolol	Xenobiotics	HMDB0001924	0	0	0	1	1	-6.09904
celecoxib	Xenobiotics	HMDB0005014	0	0	0	1	1	-6.09904
cetirizine	Xenobiotics	HMDB0005032	0	-1.12847	0	1	1	-6.09904
citalopram||escitalopram	Xenobiotics	HMDB0005028	0	-5.52616	0	1	1	-6.09904
clomipramine	Xenobiotics	HMDB0015372	0	0	0	1	1	-6.09904
dexamethasone	Xenobiotics	HMDB0015364	0	0	0	1	1	-6.09904
dexpanthenol	Xenobiotics	HMDB0004231	0	0	0	1	1	-6.09904
diazepam	Xenobiotics	HMDB0014967	0	0	0	1	1	-6.09904
diclofenac	Xenobiotics	HMDB0014724	0	-4.14051	0	1	1	-6.09904
diltiazem	Xenobiotics	HMDB0014487	0	0	0	1	1	-6.09904
efavirenz	Xenobiotics	HMDB0014763	0	0	0	1	1	-6.09904
enalapril	Xenobiotics	HMDB0014722	0	0	0	1	1	-6.09904
febuxostat	Xenobiotics	NA	0	0	0	1	1	-6.09904
gabapentin	Xenobiotics	HMDB0005015	0	0	0	1	1	-6.09904
lamivudine	Xenobiotics	HMDB0014847	0	0	0	1	1	-6.09904
lamotrigine	Xenobiotics	HMDB0014695	0	0	0	1	1	-6.09904
linezolid	Xenobiotics	HMDB0014739	0	0	0	1	1	-6.09904
losartan	Xenobiotics	HMDB0014816	0	0	0	1	1	-6.09904
meropenem	Xenobiotics	HMDB0014898	0	0	0	1	1	-6.09904
methadone	Xenobiotics	HMDB0014477	0	0	0	1	1	-6.09904
methylprednisolone	Xenobiotics	HMDB0015094	0	0	0	1	1	-6.09904
metoclopramide	Xenobiotics	HMDB0015363	0	0	0	1	1	-6.09904
N-desalkylquetiapine*	Xenobiotics	NA	0	0	0	1	1	-6.09904
N-desmethyl tramadol	Xenobiotics	HMDB0061007	0	-2.19034	0	1	1	-6.09904
nevirapine	Xenobiotics	HMDB0014383	0	0	0	1	1	-6.09904
O-desmethylvenlafaxine	Xenobiotics	HMDB0015646	0	0	0	1	1	-6.09904
olanzapine	Xenobiotics	HMDB0005012	0	0	0	1	1	-6.09904
olmesartan	Xenobiotics	HMDB0014420	0	0	0	1	1	-6.09904
oxazepam	Xenobiotics	HMDB14980	0	0	0	1	1	-6.09904
penicillin G	Xenobiotics	HMDB0015186	0	0	0	1	1	-6.09904
quetiapine	Xenobiotics	HMDB0005021	0	0	0	1	1	-6.09904
quinine	Xenobiotics	HMDB0014611	0	0	0	1	1	-6.09904
rocuronium	Xenobiotics	HMDB0014866	0	-3.2723	0	1	1	-6.09904
rosuvastatin	Xenobiotics	HMDB0015230	0	0	0	1	1	-6.09904
tenofovir	Xenobiotics	HMDB0014445	0	0	0	1	1	-6.09904
ticlopidine	Xenobiotics	HMDB0014353	0	0	0	1	1	-6.09904
valsartan	Xenobiotics	HMDB0014323	0	0	0	1	1	-6.09904
venlafaxine	Xenobiotics	HMDB0005016	0	0	0	1	1	-6.09904
warfarin	Xenobiotics	HMDB0001935	0	0	0	1	1	-6.09904

## Sheet: MIS_vs_LIS(ctrl)
Compound Name	Type	HMDB ID	logFC	AveExpr	t	P.Value	adj.P.Val	B
3-hydroxyhippurate	Xenobiotics	HMDB0006116	-3.28078	-0.282375	-4.25257	7.83683e-05	0.0851079	1.13453
androsterone glucuronide	Lipid	HMDB0002829	-1.38341	0.00339449	-3.48742	0.000940205	0.268827	-0.831651
1,3-dimethylurate	Xenobiotics	HMDB0001857	-1.85802	-0.659908	-3.41275	0.00118201	0.268827	-1.01192
tetrahydrocortisone glucuronide (5)	Lipid	NA	-1.24089	-0.69898	-3.40286	0.00121814	0.268827	-1.03561
1-methyl-5-imidazolelactate	Amino Acid	NA	-1.66842	-0.104704	-3.3903	0.00126553	0.268827	-1.06564
phosphoethanolamine (PE)	Lipid	HMDB0000224	0.660447	-0.231129	3.33211	0.00150884	0.268827	-1.2039
N-acetylneuraminate	Carbohydrate	HMDB0000230	0.425341	-0.192587	3.28593	0.00173277	0.268827	-1.31258
inosine 5'-monophosphate (IMP)	Nucleotide	HMDB0000175	1.09693	-1.02964	3.23186	0.00203467	0.276207	-1.43857
beta-citrylglutamate	Amino Acid	NA	0.661507	-0.20878	3.10862	0.00291781	0.30735	-1.72071
5-acetylamino-6-amino-3-methyluracil	Xenobiotics	HMDB0004400	-2.67181	-0.648719	-3.05917	0.00336438	0.30735	-1.83188
3-ureidopropionate	Nucleotide	HMDB0000026	0.773775	0.0662477	3.05591	0.00339594	0.30735	-1.83917
branched chain 14:0 dicarboxylic acid	Lipid	NA	-2.23979	-0.451333	-3.00454	0.00393142	0.30735	-1.95328
dihydroorotate	Nucleotide	HMDB03349	-1.0031	0.120996	-2.9785	0.00423201	0.30735	-2.01062
3-(3-hydroxyphenyl)propionate	Xenobiotics	HMDB0000375	-2.53757	-0.553204	-2.94199	0.00468959	0.30735	-2.09043
1-stearoyl-2-oleoyl-GPS (18:0||18:1)	Lipid	HMDB0010163	0.872872	-0.0346168	2.93501	0.0047821	0.30735	-2.10561
1-(1-enyl-palmitoyl)-2-palmitoleoyl-GPC (P-16:0||16:1)*	Lipid	HMDB0011207	-0.66557	-0.0657827	-2.93309	0.00480778	0.30735	-2.10977
uracil	Nucleotide	HMDB0000300	0.78196	-0.630495	2.93284	0.00481118	0.30735	-2.11032
retinal	Cofactors and Vitamins	HMDB0001358	-0.948107	-0.40898	-2.85701	0.00593808	0.358264	-2.27351
1-(1-enyl-palmitoyl)-2-arachidonoyl-GPC (P-16:0||20:4)*	Lipid	HMDB0011220	-0.499768	-0.150705	-2.82108	0.00655336	0.371427	-2.3498
1-methylxanthine	Xenobiotics	HMDB0010738	-1.80272	0.754227	-2.80537	0.00684028	0.371427	-2.38292
2-methoxyacetaminophen glucuronide*	Xenobiotics	HMDB0240215	2.82072	-3.37532	2.75636	0.00781191	0.403987	-2.48542
1-methylurate	Xenobiotics	HMDB0003099	-1.60842	-0.534012	-2.72074	0.0085959	0.424325	-2.55908
alpha-ketoglutarate	Energy	HMDB0000208	0.553361	-0.142324	2.63246	0.0108597	0.502289	-2.73858
3-hydroxypyridine sulfate	Xenobiotics	NA	-2.79948	1.08251	-2.62409	0.0111003	0.502289	-2.75536
pristanate	Lipid	HMDB0000795	-1.15043	-0.147596	-2.60295	0.01173	0.504075	-2.79759
1-palmitoyl-2-docosahexaenoyl-GPE (16:0||22:6)*	Lipid	HMDB0008946	0.570586	-0.194104	2.57189	0.0127142	0.504075	-2.85915
5-methyluridine (ribothymidine)	Nucleotide	HMDB0000884	-0.326775	0.0988129	-2.56499	0.0129428	0.504075	-2.87275
4-cholesten-3-one	Lipid	HMDB0000921	-0.403335	-0.0535909	-2.54551	0.0136087	0.504075	-2.91102
N-palmitoyl-sphingosine (d18:1||16:0)	Lipid	HMDB0004949	0.339447	-0.112654	2.52965	0.0141735	0.504075	-2.942
5-acetylamino-6-formylamino-3-methyluracil	Xenobiotics	HMDB0011105	-1.70262	-0.494908	-2.44783	0.0174375	0.504075	-3.09941
nicotinamide	Cofactors and Vitamins	HMDB0001406	0.579361	-0.356197	2.4454	0.0175442	0.504075	-3.10403
4-vinylguaiacol sulfate	Xenobiotics	HMDB0127980	-1.75721	-1.20014	-2.44446	0.0175853	0.504075	-3.1058
indolelactate	Amino Acid	HMDB0000671	-0.34826	0.0234396	-2.44001	0.0177827	0.504075	-3.11425
dihydroferulic acid sulfate	Xenobiotics	HMDB0041724	-1.52922	-0.584235	-2.43493	0.0180098	0.504075	-3.12386
6-hydroxyindole sulfate	Xenobiotics	HMDB0000682	-1.1679	-0.11285	-2.42207	0.018597	0.504075	-3.14813
ferulic acid 4-sulfate	Xenobiotics	HMDB0029200	-1.59531	-1.04084	-2.39392	0.0199429	0.504075	-3.20091
4-vinylcatechol sulfate	Xenobiotics	NA	-2.54447	-0.862779	-2.39365	0.0199566	0.504075	-3.20143
6-bromotryptophan	Amino Acid	NA	-0.592656	-0.197013	-2.38538	0.0203681	0.504075	-3.21682
retinol (Vitamin A)	Cofactors and Vitamins	HMDB0000305	-0.520786	0.0736906	-2.37946	0.0206677	0.504075	-3.22783
2-methoxyacetaminophen sulfate*	Xenobiotics	HMDB0062550	2.4264	-3.52212	2.3789	0.0206963	0.504075	-3.22887
7-methylxanthine	Xenobiotics	HMDB0001991	-1.34597	0.0785188	-2.36187	0.0215814	0.504075	-3.26042
methyl-4-hydroxybenzoate sulfate	Xenobiotics	HMDB0041646	-2.00378	-1.20041	-2.35986	0.0216879	0.504075	-3.26412
phenylacetylglutamine	Peptide	HMDB0006344	-1.02757	-0.18842	-2.35338	0.022035	0.504075	-3.27607
N-acetylserine	Amino Acid	HMDB0002931	0.248995	-0.0649965	2.35317	0.0220463	0.504075	-3.27646
glucuronide of C10H18O2 (1)*	Partially Characterized Molecules	NA	-1.51236	-1.34327	-2.34307	0.0225969	0.504075	-3.29501
4-hydroxyhippurate	Xenobiotics	HMDB0013678	-0.834118	0.0371067	-2.32961	0.0233502	0.504075	-3.31965
chiro-inositol	Lipid	HMDB0240209	-1.90319	-1.40379	-2.32506	0.0236099	0.504075	-3.32796
4-acetamidophenol	Xenobiotics	HMDB0001859	3.41493	-3.8059	2.32185	0.0237946	0.504075	-3.3338
1,7-dimethylurate	Xenobiotics	HMDB0011103	-1.65013	-0.0552775	-2.30656	0.0246925	0.504075	-3.36159
1-myristoylglycerol (14:0)	Lipid	HMDB0011561	-1.7135	0.218009	-2.30295	0.0249086	0.504075	-3.36812
N-(2-furoyl)glycine	Xenobiotics	HMDB0000439	-2.34991	-0.0299431	-2.30105	0.025023	0.504075	-3.37155
N-methylproline	Amino Acid	HMDB0094696	-2.10739	0.480592	-2.28916	0.0257505	0.504075	-3.39302
1,3,7-trimethylurate	Xenobiotics	HMDB0002123	-1.55189	-0.823581	-2.28125	0.0262446	0.504075	-3.40724
3-(N-acetyl-L-cystein-S-yl) acetaminophen	Xenobiotics	NA	2.2845	-3.62983	2.281	0.0262607	0.504075	-3.4077
3-methylhistidine	Amino Acid	HMDB0000479	-1.60944	0.0767657	-2.27358	0.0267322	0.504075	-3.42101
3-indoxyl sulfate	Amino Acid	HMDB0000682	-1.25071	-0.141194	-2.26763	0.0271153	0.504075	-3.43164
3-(cystein-S-yl)acetaminophen*	Xenobiotics	HMDB0240217	1.82888	-2.78363	2.26577	0.0272361	0.504075	-3.43496
arachidonoylcarnitine (C20:4)	Lipid	HMDB0006455	-0.605462	-0.3093	-2.24815	0.0284052	0.504075	-3.46634
N-acetylglucosaminylasparagine	Carbohydrate	HMDB0000489	-0.535755	-0.00748908	-2.24425	0.0286693	0.504075	-3.47324
4-acetamidophenylglucuronide	Xenobiotics	HMDB0010316	3.03856	-4.2695	2.24215	0.0288129	0.504075	-3.47697
androstenediol (3beta,17beta) disulfate (2)	Lipid	HMDB0240313	-0.534999	-0.148148	-2.23748	0.0291341	0.504075	-3.48523
4-acetylcatechol sulfate (1)	Xenobiotics	NA	-1.50779	-1.59148	-2.23389	0.029383	0.504075	-3.49157
5-hydroxy-2-methylpyridine sulfate	Xenobiotics	NA	-2.66867	-1.9927	-2.22797	0.0297977	0.504075	-3.50201
3-methylxanthine	Xenobiotics	HMDB0001886	-1.40372	-0.234583	-2.2264	0.0299088	0.504075	-3.50478
glutamate	Amino Acid	HMDB0000148	0.450269	-0.435581	2.21896	0.0304387	0.504075	-3.51785
5alpha-androstan-3alpha,17beta-diol monosulfate (2)	Lipid	NA	-1.13462	0.0818239	-2.21625	0.0306344	0.504075	-3.52262
3-(3-hydroxyphenyl)propionate sulfate	Xenobiotics	HMDB0094710	-0.969681	-0.749779	-2.20904	0.0311589	0.505053	-3.53525
4-methylcatechol sulfate	Xenobiotics	HMDB0240459	-1.96202	-0.368109	-2.20253	0.0316395	0.505302	-3.54662
3-formylindole	Xenobiotics	HMDB29737	-0.329544	0.248637	-2.19123	0.0324889	0.511348	-3.5663
dihydrocaffeate sulfate (2)	Xenobiotics	NA	-1.69334	0.0136125	-2.17302	0.0339007	0.52442	-3.59784
1-stearoyl-2-docosahexaenoyl-GPE (18:0||22:6)*	Lipid	HMDB0009012	0.505413	-0.210727	2.16817	0.0342853	0.52442	-3.6062
taurine	Amino Acid	HMDB0000251	0.286914	-0.133797	2.15996	0.0349455	0.527095	-3.62032
quinate	Xenobiotics	HMDB0003072	-1.79728	1.60709	-2.15121	0.0356618	0.53053	-3.63533
aspartate	Amino Acid	HMDB0000191	0.326717	-0.283697	2.13967	0.0366251	0.537498	-3.65502
N-methylhydroxyproline	Amino Acid	NA	-1.62543	-0.280689	-2.12979	0.0374686	0.542545	-3.67183
hydroxypalmitoyl sphingomyelin (d18:1||16:0(OH))	Lipid	NA	0.309985	-0.0353724	2.11879	0.0384268	0.549099	-3.69046
gamma-glutamylglutamate	Peptide	HMDB0011737	0.46072	0.32637	2.1049	0.0396677	0.559469	-3.71387
glycine conjugate of C10H14O2 (1)*	Partially Characterized Molecules	NA	-0.678855	0.134124	-2.08866	0.041163	0.570574	-3.74108
3-carboxy-4-methyl-5-pentyl-2-furanpropionate (3-CMPFP)	Lipid	HMDB0061643	-0.541433	-0.0295866	-2.07399	0.0425552	0.570574	-3.7655
4-imidazoleacetate	Amino Acid	HMDB0002024	-0.741008	-0.215761	-2.07085	0.0428584	0.570574	-3.77071
11beta-hydroxyandrosterone glucuronide	Lipid	NA	-0.630151	-0.220422	-2.07018	0.042924	0.570574	-3.77183
4-guanidinobutanoate	Amino Acid	HMDB0003464	-0.886719	0.294038	-2.06855	0.043082	0.570574	-3.77453
p-cresol sulfate	Xenobiotics	HMDB0011635	-1.62067	-0.366396	-2.06234	0.04369	0.571654	-3.7848
3-hydroxydecanoylcarnitine	Lipid	HMDB0061636	-0.668098	-0.0646444	-2.04652	0.045273	0.585315	-3.81086
linoleoylcarnitine (C18:2)*	Lipid	HMDB0006469	-0.429508	-0.318663	-2.03879	0.0460638	0.586422	-3.82352
dihomo-linolenoylcarnitine (C20:3n3 or 6)*	Lipid	NA	-0.517756	-0.298893	-2.03375	0.0465862	0.586422	-3.83176
N-stearoyltaurine	Lipid	NA	-0.681771	-0.382933	-2.028	0.0471883	0.586422	-3.84114
dihydroferulate	Xenobiotics	HMDB0062121	-1.28441	-0.329046	-2.02488	0.0475185	0.586422	-3.84623
trigonelline (N'-methylnicotinate)	Cofactors and Vitamins	HMDB0000875	-1.58101	1.02466	-2.01915	0.0481282	0.587272	-3.85553
N-acetyl-3-methylhistidine*	Amino Acid	NA	-1.01312	-1.16408	-2.00658	0.0494908	0.59719	-3.87588
N-acetyltryptophan	Amino Acid	HMDB0013713	-0.307468	-0.013483	-1.99603	0.0506607	0.599845	-3.89288
1-(1-enyl-palmitoyl)-2-palmitoyl-GPC (P-16:0||16:0)*	Lipid	HMDB0011206	-0.30866	-0.112408	-1.99465	0.0508156	0.599845	-3.8951
4-methylguaiacol sulfate	Xenobiotics	NA	-1.22817	-0.561401	-1.9878	0.0515894	0.602431	-3.90609
pyrraline	Xenobiotics	HMDB0033143	-0.878445	-0.54914	-1.98219	0.0522299	0.603423	-3.91505
cis-3,4-methyleneheptanoylglycine	Lipid	NA	-0.664226	0.0193434	-1.97621	0.0529211	0.604971	-3.9246
N-acetylputrescine	Amino Acid	HMDB0002064	-0.371317	-0.126858	-1.96269	0.0545123	0.61337	-3.94608
estrone 3-sulfate	Lipid	HMDB0001425	-0.607922	-0.851957	-1.96041	0.0547853	0.61337	-3.9497
3-methylglutarylcarnitine (2)	Amino Acid	HMDB0000552	-0.640457	-0.382514	-1.95494	0.0554428	0.614396	-3.95833
5-hydroxyindole sulfate	Amino Acid	NA	-0.907509	-0.696494	-1.9483	0.0562512	0.617059	-3.96881
N-stearoyl-sphingosine (d18:1||18:0)*	Lipid	HMDB0004950	0.350425	-0.1166	1.93685	0.0576676	0.621396	-3.98678
2-hydroxyadipate	Lipid	HMDB0000321	-0.690908	-1.29368	-1.9328	0.0581762	0.621396	-3.99312
hydrochlorothiazide	Xenobiotics	HMDB0001928	-0.119054	-0.17496	-1.93132	0.0583631	0.621396	-3.99544
11beta-hydroxyandrosterone sulfate (1)	Lipid	NA	0.755698	-1.26526	1.92591	0.0590504	0.622609	-4.00388
dehydroepiandrosterone sulfate (DHEA-S)	Lipid	HMDB0001032	-0.608453	0.178115	-1.92022	0.0597801	0.624243	-4.01274
3-hydroxyoctanoylcarnitine (1)	Lipid	NA	-0.569904	0.0652153	-1.90827	0.0613386	0.633188	-4.03127
glucuronide of C10H18O2 (7)*	Partially Characterized Molecules	NA	-2.02432	-0.258418	-1.89852	0.0626357	0.633188	-4.04632
isoleucylglycine	Peptide	HMDB0028907	-0.630206	-0.557429	-1.89648	0.0629089	0.633188	-4.04945
N4-acetylcytidine	Nucleotide	HMDB0005923	-0.382202	-0.27148	-1.89522	0.0630791	0.633188	-4.05139
ceramide (d16:1||24:1, d18:1||22:1)*	Lipid	NA	0.37204	0.0870189	1.89173	0.063552	0.633188	-4.05675
palmitoyl dihydrosphingomyelin (d18:0||16:0)*	Lipid	HMDB0010168	0.241965	-0.0442956	1.88146	0.0649604	0.637914	-4.07248
glucuronide of C10H18O2 (8)*	Partially Characterized Molecules	NA	-1.84307	-1.17434	-1.87972	0.0652011	0.637914	-4.07513
hippurate	Xenobiotics	HMDB0000714	-1.01357	0.681148	-1.85607	0.0685553	0.657731	-4.11104
paraxanthine	Xenobiotics	HMDB0001860	-1.49307	-0.242674	-1.84677	0.0699134	0.657731	-4.12505
1-methyl-5-imidazoleacetate	Amino Acid	HMDB04988	-1.54516	-0.725543	-1.84277	0.0705046	0.657731	-4.13106
2'-deoxyuridine	Nucleotide	HMDB0000012	-0.748058	-0.621587	-1.84196	0.0706247	0.657731	-4.13227
N-acetylglucosamine||N-acetylgalactosamine	Carbohydrate	HMDB0000212,HMDB0000215	0.265204	-0.206055	1.83732	0.0713166	0.657731	-4.13922
stachydrine	Xenobiotics	HMDB0004827	-1.67667	-0.120614	-1.83626	0.0714753	0.657731	-4.14081
ethyl beta-glucopyranoside	Xenobiotics	HMDB0029968	-1.54088	0.602145	-1.83565	0.0715667	0.657731	-4.14172
phytanate	Xenobiotics	HMDB0000801	-0.713742	0.702638	-1.8323	0.0720719	0.657731	-4.14673
sphingosine	Lipid	HMDB0000252	0.659348	-2.2817	1.80014	0.0770701	0.685556	-4.19437
cholesterol sulfate	Lipid	HMDB00653	-0.315108	0.138335	-1.79929	0.0772057	0.685556	-4.19562
branched-chain, straight-chain, or cyclopropyl 10:1 fatty acid (1)*	Partially Characterized Molecules	NA	-1.04346	-0.191621	-1.79841	0.077347	0.685556	-4.19692
hexadecasphingosine (d16:1)*	Lipid	NA	0.422495	-0.933784	1.79601	0.0777325	0.685556	-4.20044
theophylline	Xenobiotics	HMDB0001889	-1.48164	0.151345	-1.79263	0.0782771	0.685556	-4.20538
FAD	Cofactors and Vitamins	HMDB0001248	-0.408422	-0.201852	-1.78875	0.0789084	0.685556	-4.21107
vanillylmandelate (VMA)	Amino Acid	HMDB0000291	-0.381825	-0.140856	-1.77921	0.0804749	0.693617	-4.22497
ceramide (d18:2||24:1, d18:1||24:2)*	Lipid	NA	0.293689	-0.0800582	1.76714	0.0824958	0.701827	-4.24248
catechol sulfate	Xenobiotics	HMDB0059724	-1.41018	0.455231	-1.76582	0.0827199	0.701827	-4.2444
pentadecanoate (15:0)	Lipid	HMDB0000826	-0.619884	0.0810125	-1.76038	0.0836465	0.704187	-4.25225
adenosine 3',5'-cyclic monophosphate (cAMP)	Nucleotide	HMDB0000058	-0.415907	-0.211326	-1.74578	0.0861742	0.715251	-4.2732
3-methylcrotonylglycine	Amino Acid	HMDB0000459	-0.69632	-0.475292	-1.74519	0.086278	0.715251	-4.27405
2-hydroxyoctanoate	Lipid	HMDB0002264	-0.417805	0.255641	-1.73845	0.0874678	0.719622	-4.28367
3-(methylthio)acetaminophen sulfate*	Xenobiotics	NA	1.49317	-3.39424	1.72661	0.0895911	0.728627	-4.3005
3-hydroxyoctanoylcarnitine (2)	Lipid	NA	-0.466465	0.0736723	-1.72489	0.0899042	0.728627	-4.30295
cortolone glucuronide (1)	Lipid	NA	-0.576527	-0.364929	-1.71105	0.092447	0.734791	-4.32247
1-dihomo-linoleoylglycerol (20:2)	Lipid	NA	-0.793112	-1.44766	-1.71086	0.0924821	0.734791	-4.32273
5-dodecenoate (12:1n7)	Lipid	HMDB0000529	-0.804036	-0.315145	-1.70951	0.092733	0.734791	-4.32463
(14 or 15)-methylpalmitate (a17:0 or i17:0)	Lipid	HMDB0061859	-0.729002	0.038247	-1.70383	0.0937967	0.734791	-4.33259
DSGEGDFXAEGGGVR*	Peptide	NA	0.835723	-3.15109	1.70249	0.0940478	0.734791	-4.33446
spermine	Amino Acid	HMDB0001256	0.499662	-1.62274	1.69563	0.0953487	0.739633	-4.34404
trans-urocanate	Amino Acid	HMDB0000301	-0.551136	-0.0790811	-1.6852	0.0973551	0.742914	-4.35855
1-(1-enyl-palmitoyl)-2-linoleoyl-GPC (P-16:0||18:2)*	Lipid	HMDB0011211	-0.33461	0.09457	-1.67899	0.0985655	0.742914	-4.36715
3-hydroxy-2-methylpyridine sulfate	Xenobiotics	NA	-1.68451	-0.988596	-1.67338	0.0996685	0.742914	-4.37488
4-acetaminophen sulfate	Xenobiotics	HMDB0059911	2.42304	-3.2662	1.67241	0.0998619	0.742914	-4.37623
AMP	Nucleotide	HMDB0000045	0.67029	-0.917351	1.67106	0.100128	0.742914	-4.37808
2-hydroxyacetaminophen sulfate*	Xenobiotics	HMDB0062547	2.12106	-2.65238	1.6689	0.100559	0.742914	-4.38106
2,3-dihydroxy-2-methylbutyrate	Amino Acid	HMDB0029576	-0.604078	-0.283024	-1.66889	0.10056	0.742914	-4.38107
2-hydroxyphytanate*	Lipid	HMDB0061666	-0.479569	0.658234	-1.66189	0.101963	0.745653	-4.39068
4-acetamidobutanoate	Amino Acid	HMDB0003681	-0.343883	-0.159383	-1.65479	0.1034	0.745653	-4.40037
3-hydroxy-2-ethylpropionate	Amino Acid	HMDB0000396	-0.324304	-0.0244574	-1.65474	0.103411	0.745653	-4.40045
cystathionine	Amino Acid	HMDB0000099	0.704268	0.0234537	1.64846	0.104696	0.745653	-4.40899
5-hydroxyindole glucuronide	Amino Acid	NA	-0.660546	-0.788261	-1.64761	0.104871	0.745653	-4.41015
xanthine	Nucleotide	HMDB0000292	0.428635	-0.490434	1.64674	0.10505	0.745653	-4.41133
p-cresol glucuronide*	Amino Acid	HMDB0011686	-1.491	-0.72918	-1.63959	0.106535	0.751276	-4.42102
theobromine	Xenobiotics	HMDB0002825	-1.09813	0.530007	-1.62176	0.110311	0.760182	-4.44504
(S)-a-amino-omega-caprolactam	Xenobiotics	NA	-0.283384	-0.230732	-1.62135	0.110398	0.760182	-4.44558
4-hydroxyphenylacetate	Amino Acid	HMDB0000020	-0.569744	-0.257536	-1.62023	0.110638	0.760182	-4.44708
epiandrosterone sulfate	Lipid	HMDB0062657	-0.835027	0.0440059	-1.61845	0.111024	0.760182	-4.44947
myristate (14:0)	Lipid	HMDB0000806	-0.646021	0.0229372	-1.61718	0.111297	0.760182	-4.45116
laurate (12:0)	Lipid	HMDB0000638	-0.618654	0.207317	-1.60347	0.114295	0.77578	-4.46942
guaiacol sulfate	Xenobiotics	HMDB0060013	-1.20532	0.0463537	-1.59474	0.116238	0.780503	-4.48096
maltol sulfate	Xenobiotics	NA	-1.13397	-0.569319	-1.59066	0.117153	0.780503	-4.48633
gamma-CEHC	Cofactors and Vitamins	HMDB0001931	-0.652131	-0.0151012	-1.58528	0.118371	0.780503	-4.4934
tigloylglycine	Amino Acid	HMDB0000959	-0.699105	-0.716022	-1.58416	0.118626	0.780503	-4.49487
3-hydroxyhexanoate	Lipid	HMDB0061652,HMDB0010718	-0.361927	-0.0407179	-1.58293	0.118907	0.780503	-4.49649
16a-hydroxy DHEA 3-sulfate	Lipid	HMDB0062544	-0.726139	0.144438	-1.58108	0.119329	0.780503	-4.49891
N1-Methyl-2-pyridone-5-carboxamide	Cofactors and Vitamins	HMDB0004193	-0.570682	-0.263925	-1.57806	0.120022	0.780503	-4.50286
caprate (10:0)	Lipid	HMDB0000511	-0.75316	0.378498	-1.56557	0.122921	0.79134	-4.51913
catechol glucuronide	Amino Acid	NA	-0.766833	-1.18504	-1.56328	0.123458	0.79134	-4.5221
lactosyl-N-behenoyl-sphingosine (d18:1||22:0)*	Lipid	HMDB0011594	0.221944	0.03304	1.55671	0.125011	0.79134	-4.5306
N-acetyl-beta-alanine	Nucleotide	HMDB0061880	-0.239631	-0.00445232	-1.55242	0.126032	0.79134	-4.53613
riboflavin (Vitamin B2)	Cofactors and Vitamins	HMDB0000244	0.606746	-0.780778	1.55021	0.126563	0.79134	-4.53898
gamma-carboxyglutamate	Amino Acid	HMDB0041900	-0.171825	-0.10184	-1.54897	0.12686	0.79134	-4.54057
palmitoylcarnitine (C16)	Lipid	HMDB0000222	-0.25496	-0.169976	-1.54696	0.127343	0.79134	-4.54315
1-docosahexaenoylglycerol (22:6)	Lipid	HMDB0011587	-1.11188	-1.11916	-1.54469	0.127892	0.79134	-4.54606
dihomo-linoleoylcarnitine (C20:2)*	Lipid	NA	-0.3638	-0.342616	-1.54322	0.128247	0.79134	-4.54794
choline	Lipid	HMDB0000097	-0.190155	-0.0651345	-1.53841	0.129418	0.791559	-4.5541
levulinate (4-oxovalerate)	Xenobiotics	HMDB0000720	-0.54214	-0.0557436	-1.52604	0.132466	0.791559	-4.56984
N-palmitoyl-heptadecasphingosine (d17:1||16:0)*	Lipid	NA	0.276338	0.0360131	1.5259	0.1325	0.791559	-4.57002
4-hydroxyphenylacetylglutamine	Peptide	NA	-0.510645	-0.355141	-1.52546	0.13261	0.791559	-4.57058
arachidate (20:0)	Lipid	HMDB0002212	-0.44903	0.0260105	-1.52061	0.133821	0.791559	-4.57671
deoxycholic acid glucuronide	Lipid	NA	0.636611	-0.172294	1.52049	0.133852	0.791559	-4.57687
stearoyl-arachidonoyl-glycerol (18:0||20:4) [1]*	Lipid	HMDB0007170	-0.337219	-0.0357973	-1.51878	0.134282	0.791559	-4.57903
5alpha-androstan-3alpha,17beta-diol disulfate	Lipid	HMDB0094682	-1.01239	-1.1387	-1.51541	0.13513	0.791559	-4.58327
metoprolol acid metabolite*	Xenobiotics	NA	-0.153444	-0.430879	-1.51323	0.135682	0.791559	-4.58602
nonadecanoate (19:0)	Lipid	HMDB0000772	-0.458202	-0.00186766	-1.51223	0.135937	0.791559	-4.58728
citrate	Energy	HMDB0000094	-0.181581	-0.047507	-1.5108	0.1363	0.791559	-4.58908
N2-acetyl,N6-methyllysine	Amino Acid	NA	-1.02873	-0.941588	-1.49705	0.139835	0.792566	-4.60629
pantothenate (Vitamin B5)	Cofactors and Vitamins	HMDB0000210	0.286843	-0.102652	1.4935	0.140758	0.792566	-4.6107
myristoylcarnitine (C14)	Lipid	HMDB000506	-0.303617	-0.097171	-1.4935	0.140758	0.792566	-4.6107
1-palmitoylglycerol (16:0)	Lipid	HMDB0011564	-0.930503	0.221058	-1.49098	0.141418	0.792566	-4.61383
vanillactate	Amino Acid	HMDB0000913	-0.318544	-0.139657	-1.48547	0.142865	0.792566	-4.62065
1-linoleoylglycerol (18:2)	Lipid	HMDB0011568	-1.12283	0.447054	-1.48344	0.143403	0.792566	-4.62317
1-(1-enyl-stearoyl)-2-linoleoyl-GPE (P-18:0||18:2)*	Lipid	HMDB0011376	-0.39981	0.102782	-1.48094	0.144066	0.792566	-4.62625
omeprazole	Xenobiotics	HMDB0001913	-0.490689	-3.10768	-1.48	0.144316	0.792566	-4.62741
3,4-dihydroxybutyrate	Lipid	HMDB0000337	0.264785	-0.085417	1.47965	0.144409	0.792566	-4.62785
hexadecadienoate (16:2n6)	Lipid	HMDB0000477	-0.639454	-0.194306	-1.47586	0.145421	0.792566	-4.63251
ceramide (d18:1||14:0, d16:1||16:0)*	Lipid	NA	0.223127	0.0933235	1.47327	0.146117	0.792566	-4.6357
glucuronide of piperine metabolite C17H21NO3 (3)*	Xenobiotics	NA	-0.965581	-0.816433	-1.47248	0.146328	0.792566	-4.63666
1-myristoyl-2-arachidonoyl-GPC (14:0||20:4)*	Lipid	HMDB0007883	-0.380702	0.121873	-1.47195	0.14647	0.792566	-4.63731
isovalerylglycine	Amino Acid	HMDB00678	-0.622158	-0.262257	-1.47111	0.146698	0.792566	-4.63835
prolylglycine	Peptide	HMDB0011178	-0.537245	0.475357	-1.46843	0.14742	0.792566	-4.64162
1-palmitoleoylglycerol (16:1)*	Lipid	NA	-1.24959	0.316138	-1.45869	0.150077	0.797795	-4.65352
3-(4-hydroxyphenyl)lactate (HPLA)	Amino Acid	HMDB0000755	-0.237073	-0.0892843	-1.4573	0.150459	0.797795	-4.65521
gulonate*	Cofactors and Vitamins	HMDB0003290	0.353186	-0.181499	1.4568	0.150597	0.797795	-4.65582
leucylglycine	Peptide	HMDB0028929	-0.573717	-1.903	-1.45388	0.1514	0.798157	-4.65935
5,6-dihydrothymine	Nucleotide	HMDB0000079	-0.257631	-0.0481282	-1.44282	0.15448	0.798526	-4.67272
indolepropionate	Amino Acid	HMDB0002302	-0.94771	-0.409287	-1.44279	0.15449	0.798526	-4.67276
glycosyl-N-behenoyl-sphingadienine (d18:2||22:0)*	Lipid	NA	-0.345244	-0.0149625	-1.44141	0.154878	0.798526	-4.67443
1-heptadecenoylglycerol (17:1)*	Lipid	NA	-1.06682	-0.415993	-1.43986	0.155314	0.798526	-4.67629
3-methyl catechol sulfate (1)	Xenobiotics	NA	-1.53904	-0.457037	-1.43681	0.156174	0.798526	-4.67995
homovanillate (HVA)	Amino Acid	HMDB0000118	-0.367945	-0.872419	-1.43623	0.156339	0.798526	-4.68064
margaroylcarnitine (C17)*	Lipid	HMDB0006210	-0.272505	-0.0933297	-1.43163	0.157647	0.798526	-4.68616
methylsuccinoylcarnitine	Amino Acid	NA	-0.435435	-0.445948	-1.43152	0.157678	0.798526	-4.68629
indoleacetate	Amino Acid	HMDB0000197	-0.627344	0.160006	-1.43009	0.158088	0.798526	-4.688
N-formylanthranilic acid	Amino Acid	HMDB0004089	0.334106	0.0457884	1.42463	0.159653	0.799808	-4.69451
phenylpyruvate	Amino Acid	HMDB0000205	-0.310058	0.098457	-1.42407	0.159814	0.799808	-4.69517
palmitoleoyl-arachidonoyl-glycerol (16:1||20:4) [2]*	Lipid	NA	-0.707401	-0.413738	-1.41648	0.162014	0.806484	-4.70419
N-octanoylglycine	Lipid	HMDB0000832	-0.480129	-0.581363	-1.41436	0.162633	0.806484	-4.7067
hydroxy-N6,N6,N6-trimethyllysine*	Amino Acid	NA	-0.526433	-0.295697	-1.41011	0.163879	0.808868	-4.71172
EDTA	Xenobiotics	HMDB0015109	-0.144886	-0.0403029	-1.40653	0.164932	0.808868	-4.71593
3-phosphoglycerate	Carbohydrate	HMDB0000807	0.433465	-0.439169	1.40512	0.165349	0.808868	-4.71758
stearoyl-arachidonoyl-glycerol (18:0||20:4) [2]*	Lipid	HMDB0007170	-0.290886	-0.158615	-1.39252	0.169112	0.818915	-4.73234
cis-3,4-methyleneheptanoylcarnitine	Lipid	NA	-0.350471	0.340432	-1.39224	0.169195	0.818915	-4.73266
sphinganine	Lipid	HMDB0000269	0.245726	-0.775598	1.39068	0.169665	0.818915	-4.73448
valylleucine	Peptide	HMDB0029131	-0.209748	-0.574732	-1.37824	0.173452	0.833491	-4.7489
stearidonate (18:4n3)	Lipid	HMDB0006547	-0.670032	0.326786	-1.36954	0.176141	0.8401	-4.75892
3b-hydroxy-5-cholenoic acid	Lipid	HMDB0000308	0.564038	-0.0748045	1.36731	0.176835	0.8401	-4.76148
3-hydroxystachydrine*	Xenobiotics	NA	-1.80041	-0.715632	-1.36549	0.177403	0.8401	-4.76357
docosapentaenoylcarnitine (C22:5n3)*	Lipid	NA	-0.393588	-0.445457	-1.36372	0.177955	0.8401	-4.76559
caffeine	Xenobiotics	HMDB0001847	-1.28187	0.950569	-1.357	0.180068	0.8401	-4.77325
2-methylcitrate||homocitrate	Energy	HMDB0003518,HMDB0000379	0.87488	-1.154	1.35411	0.180985	0.8401	-4.77654
valylglycine	Peptide	HMDB0029127	-0.539494	-0.820354	-1.35368	0.181119	0.8401	-4.77702
fumarate	Energy	HMDB0000134	-0.5421	-0.225538	-1.35186	0.181698	0.8401	-4.77909
1-stearoyl-2-linoleoyl-GPI (18:0||18:2)	Lipid	HMDB0009809	0.220104	-0.0951384	1.3513	0.181876	0.8401	-4.77972
dihomolinolenate (20:3n3 or 3n6)	Lipid	HMDB0002925	-0.449736	-0.17202	-1.34725	0.183169	0.8401	-4.78431
docosapentaenoate (DPA; 22:5n3)	Lipid	HMDB0001976,HMDB0006528	-0.585849	0.165822	-1.34542	0.183755	0.8401	-4.78638
3-acetylphenol sulfate	Xenobiotics	NA	-0.661667	-1.21897	-1.34432	0.18411	0.8401	-4.78762
thymol sulfate	Xenobiotics	HMDB0062720	-1.21246	0.531338	-1.33905	0.18581	0.842128	-4.79356
ceramide (d18:1||20:0, d16:1||22:0, d20:1||18:0)*	Lipid	NA	0.215461	0.00155143	1.33813	0.186106	0.842128	-4.79459
feruloylquinate (4)	Xenobiotics	NA	-0.903693	-1.86217	-1.33131	0.188327	0.847932	-4.80224
phenylacetylcarnitine	Peptide	NA	-0.699959	-0.281299	-1.3294	0.18895	0.847932	-4.80436
corticosterone	Lipid	HMDB0001547	0.72982	-1.05403	1.32316	0.191006	0.851292	-4.81132
4-ethylcatechol sulfate	Xenobiotics	NA	-1.17681	0.634968	-1.32023	0.191975	0.851292	-4.81457
propionylglycine (C3)	Lipid	HMDB0000783	-0.549093	-0.553259	-1.32	0.19205	0.851292	-4.81483
1-(1-enyl-palmitoyl)-GPC (P-16:0)*	Lipid	HMDB0010407	-0.309509	-0.374763	-1.31532	0.19361	0.851976	-4.82002
dodecenedioate (C12:1-DC)*	Lipid	HMDB0000933	-0.409189	-0.0424174	-1.31349	0.194219	0.851976	-4.82203
lactosyl-N-palmitoyl-sphingosine (d18:1||16:0)	Lipid	NA	0.166949	-0.0615487	1.31248	0.194558	0.851976	-4.82315
glycerol	Lipid	HMDB0000131	-0.519417	-0.0662998	-1.30425	0.197329	0.853737	-4.8322
trimethylamine N-oxide	Lipid	HMDB0000925	-0.796666	0.219535	-1.30191	0.198123	0.853737	-4.83476
myristoleate (14:1n5)	Lipid	HMDB0002000	-0.560828	-0.301763	-1.29597	0.200148	0.853737	-4.84125
suberoylcarnitine (C8-DC)	Lipid	NA	0.583101	-1.10772	1.29161	0.201645	0.853737	-4.846
beta-hydroxyisovalerate	Amino Acid	HMDB0000754	-0.274355	-0.0598109	-1.28926	0.202455	0.853737	-4.84856
3-hydroxy-3-methylglutarate	Lipid	HMDB0000355	-0.213092	-0.0281477	-1.28768	0.203002	0.853737	-4.85027
gamma-glutamylphenylalanine	Peptide	HMDB0000594	0.168351	-0.0373842	1.28608	0.203553	0.853737	-4.852
oleoylcarnitine (C18:1)	Lipid	HMDB0005065	-0.23597	-0.177218	-1.28449	0.204106	0.853737	-4.85372
methylsuccinate	Amino Acid	HMDB0001844	-0.302083	0.0743044	-1.28099	0.205324	0.853737	-4.8575
sphingomyelin (d18:2||14:0, d18:1||14:1)*	Lipid	NA	-0.266373	0.0834012	-1.28061	0.205456	0.853737	-4.85791
N-acetylarginine	Amino Acid	HMDB0004620	-0.365115	-0.231926	-1.27955	0.205826	0.853737	-4.85905
carotene diol (2)	Cofactors and Vitamins	NA	0.346722	-0.309521	1.27632	0.20696	0.853737	-4.86253
N-acetylmethionine	Amino Acid	HMDB0011745	-0.251133	-0.0958486	-1.27546	0.207261	0.853737	-4.86345
feruloylquinate (1)	Xenobiotics	NA	-0.666522	-1.13083	-1.26936	0.209412	0.853737	-4.86999
sphingomyelin (d17:1||14:0, d16:1||15:0)*	Lipid	NA	-0.280609	0.324949	-1.26553	0.210769	0.853737	-4.87408
21-hydroxypregnenolone disulfate	Lipid	NA	-0.33801	-0.137353	-1.26497	0.210969	0.853737	-4.87468
N-carbamoylvaline	Amino Acid	NA	-0.332496	-0.274428	-1.26467	0.211078	0.853737	-4.875
sphingomyelin (d18:1||22:2, d18:2||22:1, d16:1||24:2)*	Lipid	NA	0.181132	-0.143275	1.26205	0.212011	0.853737	-4.87779
1-(1-enyl-palmitoyl)-2-oleoyl-GPC (P-16:0||18:1)*	Lipid	HMDB0007996	-0.222366	0.0725453	-1.26058	0.212535	0.853737	-4.87934
(16 or 17)-methylstearate (a19:0 or i19:0)	Lipid	HMDB0037397	-0.441551	-0.0108231	-1.25999	0.212748	0.853737	-4.87998
2'-O-methyluridine	Nucleotide	NA	0.447918	-0.151121	1.25924	0.213016	0.853737	-4.88077
1-(1-enyl-palmitoyl)-2-linoleoyl-GPE (P-16:0||18:2)*	Lipid	HMDB0011343	-0.379551	0.118953	-1.25751	0.213638	0.853737	-4.88261
ceramide (d18:1||17:0, d17:1||18:0)*	Lipid	NA	0.268375	-0.108435	1.25463	0.214673	0.853737	-4.88565
1-oleoylglycerol (18:1)	Lipid	HMDB0011567	-0.891375	0.692664	-1.25363	0.215035	0.853737	-4.88671
margarate (17:0)	Lipid	HMDB0002259	-0.458106	-0.0313608	-1.25223	0.21554	0.853737	-4.88819
N-acetylcitrulline	Amino Acid	HMDB0000856	-0.667954	-0.663916	-1.25033	0.216229	0.853737	-4.8902
sebacate (C10-DC)	Lipid	HMDB0000792	-0.449983	0.0451334	-1.24895	0.216729	0.853737	-4.89165
3-hydroxyoctanoate	Lipid	HMDB0001954	-0.410124	0.0793958	-1.24676	0.217527	0.853737	-4.89396
androsterone sulfate	Lipid	HMDB0002759	-0.628768	-0.096805	-1.24337	0.218764	0.853737	-4.89752
phenyllactate (PLA)	Amino Acid	HMDB0000779,HMDB0000563	-0.262252	-0.0730045	-1.24	0.219998	0.853737	-4.90105
5-methylthioadenosine (MTA)	Amino Acid	HMDB0001173	0.30392	-0.00417753	1.23988	0.220042	0.853737	-4.90117
1-linolenoylglycerol (18:3)	Lipid	HMDB0011569	-1.00873	0.263317	-1.23968	0.220116	0.853737	-4.90139
N-acetylalanine	Amino Acid	HMDB0000766	0.103541	-0.0191937	1.23408	0.222178	0.853738	-4.90722
glucuronide of piperine metabolite C17H21NO3 (5)*	Xenobiotics	NA	-0.964317	-0.748817	-1.23334	0.222454	0.853738	-4.908
isobutyrylglycine (C4)	Amino Acid	HMDB0000730	-0.358026	0.0552514	-1.23328	0.222475	0.853738	-4.90806
phenylacetylglutamate	Peptide	HMDB0059772	-0.64915	-0.793041	-1.22337	0.226164	0.86287	-4.91833
andro steroid monosulfate C19H28O6S (1)*	Lipid	HMDB0002759	-0.516301	-0.238913	-1.22263	0.226444	0.86287	-4.9191
3-hydroxysebacate	Lipid	HMDB0000350	-0.554377	-0.306732	-1.2146	0.22947	0.871344	-4.92736
furosemide	Xenobiotics	HMDB0001933	0.0211115	-2.2327	1.20972	0.231321	0.874105	-4.93236
N-methyltaurine	Amino Acid	NA	-0.775056	-1.10247	-1.20607	0.232714	0.874105	-4.93608
gamma-tocopherol||beta-tocopherol	Cofactors and Vitamins	HMDB0006335,HMDB0001492	-0.400898	0.348452	-1.20529	0.233012	0.874105	-4.93687
3-methyl catechol sulfate (2)	Xenobiotics	NA	-0.764338	-1.70979	-1.20299	0.233896	0.874105	-4.93922
1-palmitoyl-2-oleoyl-GPE (16:0||18:1)	Lipid	HMDB0005320	0.309703	-0.132931	1.20081	0.234734	0.874105	-4.94143
etiocholanolone glucuronide	Lipid	HMDB0004484	-0.447499	0.0172484	-1.19752	0.236003	0.874105	-4.94477
cerotoylcarnitine (C26)*	Lipid	HMDB0006347	-0.199013	0.0863318	-1.19639	0.23644	0.874105	-4.94591
isovalerate (C5)	Amino Acid	HMDB0000718	0.287541	0.0264432	1.19573	0.236697	0.874105	-4.94658
3-hydroxypyridine glucuronide	Xenobiotics	NA	-0.907282	-1.92813	-1.19381	0.237441	0.874105	-4.94852
10-nonadecenoate (19:1n9)	Lipid	HMDB0013622	-0.494236	-0.0510165	-1.18517	0.240813	0.883523	-4.95721
1-dihomo-linolenylglycerol (20:3)	Lipid	NA	-0.835455	-0.143966	-1.18213	0.242006	0.884572	-4.96025
1-palmitoyl-2-arachidonoyl-GPE (16:0||20:4)*	Lipid	HMDB0005323	0.256422	-0.184494	1.1803	0.242728	0.884572	-4.96208
hydroxycotinine	Xenobiotics	HMDB0001390	0.852732	-3.2442	1.17536	0.244683	0.884575	-4.96701
succinate	Energy	HMDB0000254	-0.745947	-0.802333	-1.17378	0.24531	0.884575	-4.96858
ximenoylcarnitine (C26:1)*	Lipid	NA	-0.232894	0.14577	-1.17135	0.246274	0.884575	-4.97098
3-indoleglyoxylic acid	Xenobiotics	NA	-0.305658	-0.0910408	-1.17055	0.246594	0.884575	-4.97178
ascorbic acid 3-sulfate*	Cofactors and Vitamins	NA	-0.328924	0.215792	-1.16917	0.247145	0.884575	-4.97315
gamma-CEHC glucuronide*	Cofactors and Vitamins	NA	-0.410157	-0.685872	-1.16799	0.247616	0.884575	-4.97431
xanthurenate	Amino Acid	HMDB0000881	-0.57979	-0.492933	-1.16083	0.250495	0.890966	-4.98137
cortisol	Lipid	HMDB0000063	0.288904	-0.189038	1.15623	0.252353	0.890966	-4.98588
linolenate (18:3n3 or 3n6)	Lipid	HMDB0001388,HMDB0003073	-0.523737	0.343479	-1.14908	0.255268	0.890966	-4.99287
N-stearoyl-sphingadienine (d18:2||18:0)*	Lipid	NA	0.216475	-0.159594	1.14859	0.255467	0.890966	-4.99334
docosadioate (C22-DC)	Lipid	HMDB0061714	0.268422	0.435455	1.1478	0.255791	0.890966	-4.99411
1-palmitoyl-2-dihomo-linolenoyl-GPC (16:0||20:3n3 or 6)*	Lipid	NA	-0.144562	0.0158967	-1.14779	0.255793	0.890966	-4.99412
tricosanoyl sphingomyelin (d18:1||23:0)*	Lipid	HMDB0012105	0.162092	0.0463639	1.14668	0.256251	0.890966	-4.9952
glycosyl ceramide (d18:1||20:0, d16:1||22:0)*	Lipid	NA	-0.271086	0.118158	-1.14624	0.256428	0.890966	-4.99562
N-acetylleucine	Amino Acid	HMDB0011756	-0.158045	0.0695435	-1.14194	0.258199	0.890966	-4.9998
2S,3R-dihydroxybutyrate	Lipid	HMDB0002453	-0.250612	0.163249	-1.14188	0.258224	0.890966	-4.99986
5alpha-androstan-3beta,17beta-diol disulfate	Lipid	HMDB00493	-0.497498	0.0317642	-1.13708	0.260209	0.890966	-5.00449
eicosapentaenoate (EPA; 20:5n3)	Lipid	HMDB0001999	-0.4312	0.1732	-1.13566	0.260796	0.890966	-5.00585
N-palmitoyl-sphingadienine (d18:2||16:0)*	Lipid	NA	0.144157	-0.0754264	1.13564	0.260804	0.890966	-5.00587
indolin-2-one	Xenobiotics	NA	-0.436202	-0.257042	-1.13068	0.262868	0.890966	-5.01064
1-stearoyl-2-docosahexaenoyl-GPC (18:0||22:6)	Lipid	HMDB0008057	0.204646	0.0145885	1.12931	0.263441	0.890966	-5.01195
sphingomyelin (d18:2||24:2)*	Lipid	NA	0.177754	-0.323961	1.12468	0.265385	0.890966	-5.01638
butyrylcarnitine (C4)	Lipid	HMDB0002013	0.48013	0.000832642	1.12365	0.265818	0.890966	-5.01736
2-palmitoleoyl-GPC* (16:1)*	Lipid	HMDB10383	-0.351357	-0.370972	-1.12306	0.266067	0.890966	-5.01793
1-arachidonylglycerol (20:4)	Lipid	HMDB11578	-0.813192	-0.230433	-1.11973	0.267472	0.890966	-5.02109
quinolinate	Cofactors and Vitamins	HMDB0000232	0.295881	-0.344882	1.11949	0.267571	0.890966	-5.02132
1-linoleoyl-GPI* (18:2)*	Lipid	NA	0.239637	-0.106631	1.11876	0.267882	0.890966	-5.02201
N-methylpipecolate	Xenobiotics	NA	-0.390872	-0.0246664	-1.11514	0.269418	0.890966	-5.02545
linoleoyl-linoleoyl-glycerol (18:2||18:2) [1]*	Lipid	HMDB0007248	-0.362679	-0.121408	-1.11135	0.271031	0.890966	-5.02902
4-hydroxyglutamate	Amino Acid	HMDB0001344	0.401399	-0.260019	1.10959	0.271782	0.890966	-5.03068
palmitoyl sphingomyelin (d18:1||16:0)	Lipid	HMDB0010169	0.0958874	-0.0234541	1.10889	0.272081	0.890966	-5.03134
1-stearoyl-2-arachidonoyl-GPI (18:0||20:4)	Lipid	HMDB0009815	-0.132229	0.0143437	-1.10822	0.272367	0.890966	-5.03197
glycyrrhetinate	Xenobiotics	HMDB0011628	-0.777948	-1.57253	-1.10692	0.272925	0.890966	-5.03319
vanillic acid glycine	Xenobiotics	HMDB0060026	-0.90762	-0.702923	-1.104	0.274178	0.890966	-5.03593
5alpha-androstan-3alpha,17alpha-diol monosulfate	Lipid	HMDB0000412	-0.569962	-0.690368	-1.10264	0.274763	0.890966	-5.0372
picolinoylglycine	Lipid	HMDB0059766	-0.326735	-0.0183662	-1.1004	0.275728	0.890966	-5.0393
1-oleoyl-GPI (18:1)	Lipid	HMDB0061693	0.232272	0.0978363	1.09959	0.276078	0.890966	-5.04005
creatinine	Amino Acid	HMDB0000562	-0.0996463	0.0138328	-1.09926	0.276222	0.890966	-5.04036
cysteine s-sulfate	Amino Acid	HMDB0000731	-0.176889	0.472625	-1.09746	0.277003	0.890966	-5.04205
chenodeoxycholate	Lipid	HMDB0000518	0.681044	-1.14147	1.09618	0.277557	0.890966	-5.04324
tiglyl carnitine (C5)	Amino Acid	HMDB0002366	0.329722	-0.00853614	1.09488	0.278119	0.890966	-5.04444
linoleoyl-linolenoyl-glycerol (18:2||18:3) [2]*	Lipid	HMDB0007250	-0.383457	0.26146	-1.08229	0.283628	0.905943	-5.05609
metabolonic lactone sulfate	Partially Characterized Molecules	NA	-0.534477	-0.399386	-1.07562	0.286578	0.912335	-5.06221
levulinoylcarnitine	Xenobiotics	NA	-0.570414	-0.95017	-1.07397	0.28731	0.912335	-5.06371
ribitol	Carbohydrate	HMDB0002917,HMDB0000508,HMDB0001851,HMDB0000568	0.149277	-0.13481	1.06965	0.289234	0.912698	-5.06765
1,5-anhydroglucitol (1,5-AG)	Carbohydrate	HMDB0002712	0.390692	-0.323902	1.06565	0.291025	0.912698	-5.07128
tartronate (hydroxymalonate)	Xenobiotics	HMDB0035227	0.41184	-0.389796	1.06553	0.291078	0.912698	-5.07139
butyrate||isobutyrate (4:0)	Lipid	HMDB0000039	0.213948	-0.00696338	1.06322	0.292112	0.912698	-5.07347
cinnamoylglycine	Xenobiotics	HMDB0011621	-0.755102	-0.439021	-1.06131	0.292975	0.912698	-5.0752
N-formylmethionine	Amino Acid	HMDB0001015	-0.114981	-0.0554182	-1.06098	0.293121	0.912698	-5.0755
phosphocholine	Lipid	HMDB0001565	0.120024	0.0593229	1.05872	0.294141	0.912698	-5.07753
4-allylphenol sulfate	Xenobiotics	NA	-0.705589	-0.287563	-1.05871	0.294148	0.912698	-5.07755
serotonin	Amino Acid	HMDB0000259	0.614572	-0.745594	1.05653	0.295131	0.913141	-5.07951
phosphate	Energy	HMDB0001429	0.0957995	-0.0460352	1.05257	0.296929	0.916093	-5.08306
1-linoleoyl-2-linolenoyl-GPC (18:2||18:3)*	Lipid	HMDB0008141	-0.365345	0.209125	-1.04837	0.298842	0.918813	-5.08681
2-acetamidophenol sulfate	Xenobiotics	NA	0.704181	0.0565734	1.04692	0.299503	0.918813	-5.0881
C-glycosyltryptophan	Amino Acid	HMDB0240296	0.122237	-0.145496	1.04259	0.301491	0.921875	-5.09196
3-hydroxydecanoate	Lipid	HMDB0002203	-0.264859	0.00511341	-1.03934	0.302983	0.921875	-5.09483
sphinganine-1-phosphate	Lipid	HMDB0001383	0.197053	0.0569125	1.0392	0.303047	0.921875	-5.09495
erucate (22:1n9)	Lipid	HMDB0002068	-0.404599	0.124974	-1.0348	0.305082	0.925472	-5.09884
2-naphthol sulfate	Xenobiotics	NA	-0.353825	-0.914041	-1.02333	0.310426	0.936222	-5.10889
4-hydroxychlorothalonil	Xenobiotics	NA	0.294411	0.0597614	1.02164	0.311219	0.936222	-5.11037
I-urobilinogen	Cofactors and Vitamins	HMDB0004157	-0.750768	-2.5545	-1.01943	0.312258	0.936222	-5.11229
N-acetylcarnosine	Amino Acid	HMDB0012881	-0.274935	0.344762	-1.01724	0.31329	0.936222	-5.11419
2-oleoylglycerol (18:1)	Lipid	HMDB0011537	-0.75764	0.307086	-1.0123	0.315621	0.936222	-5.11845
cystine	Amino Acid	HMDB0000192	0.123601	0.00793398	1.00895	0.317213	0.936222	-5.12134
N6-methyllysine	Amino Acid	HMDB0002038	-0.40457	0.188036	-1.00746	0.31792	0.936222	-5.12262
arabonate||xylonate	Carbohydrate	HMDB0000539	-0.197113	-0.196214	-1.0074	0.31795	0.936222	-5.12267
sphingomyelin (d18:2||24:1, d18:1||24:2)*	Lipid	NA	0.0966896	-0.0967105	1.00718	0.318054	0.936222	-5.12286
stearoylcarnitine (C18)	Lipid	HMDB0000848	-0.188886	0.0259275	-1.00652	0.318369	0.936222	-5.12343
phenylacetate	Amino Acid	HMDB0000209	-0.558915	-0.381513	-1.00611	0.318565	0.936222	-5.12378
3-phenylpropionate (hydrocinnamate)	Xenobiotics	HMDB0000764	-0.838108	0.222465	-1.00526	0.318971	0.936222	-5.12451
1-stearoyl-2-arachidonoyl-GPE (18:0||20:4)	Lipid	HMDB0009003	0.191737	-0.206515	1.00286	0.320117	0.937053	-5.12656
isocaproate (i6:0)	Lipid	HMDB00689	-0.688405	-1.15575	-0.997957	0.322469	0.939446	-5.13075
2-linoleoylglycerol (18:2)	Lipid	HMDB0011538	-0.685075	-0.0517564	-0.997552	0.322664	0.939446	-5.13109
hypoxanthine	Nucleotide	HMDB0000157	-1.00849	-1.60248	-0.994127	0.324314	0.939646	-5.134
2-hydroxysebacate	Lipid	HMDB0000424	-0.356727	0.318264	-0.986124	0.328192	0.939646	-5.14076
kynurenate	Amino Acid	HMDB0000715	-0.200522	-0.0411807	-0.985268	0.328608	0.939646	-5.14148
caproate (6:0)	Lipid	HMDB0000535	-0.171439	-0.0364371	-0.984416	0.329023	0.939646	-5.14219
palmitoyl-arachidonoyl-glycerol (16:0||20:4) [2]*	Lipid	HMDB0007112	-0.357423	-0.302402	-0.98417	0.329143	0.939646	-5.1424
saccharin	Xenobiotics	HMDB0029723	0.47479	-1.68207	0.980487	0.330942	0.939646	-5.14549
adrenoylcarnitine (C22:4)*	Lipid	NA	-0.175689	-0.501315	-0.979272	0.331536	0.939646	-5.1465
caffeic acid sulfate	Xenobiotics	HMDB0041708	-0.655948	-1.7799	-0.967881	0.337146	0.939646	-5.15596
13-HODE + 9-HODE	Lipid	HMDB0004667,HMDB0004670	-0.322487	-0.0326653	-0.961114	0.340508	0.939646	-5.16154
L-urobilin	Cofactors and Vitamins	HMDB0004159	-0.742649	-1.54835	-0.959745	0.34119	0.939646	-5.16266
N-palmitoyl-sphinganine (d18:0||16:0)	Lipid	HMDB11760	0.200152	0.00086541	0.958315	0.341905	0.939646	-5.16383
glycocholate	Lipid	HMDB0000138	0.526126	0.432501	0.955609	0.343259	0.939646	-5.16604
10-heptadecenoate (17:1n7)	Lipid	HMDB0060038	-0.451773	-0.283575	-0.953247	0.344444	0.939646	-5.16797
pimeloylcarnitine||3-methyladipoylcarnitine (C7-DC)	Lipid	NA	0.307771	-0.602078	0.951587	0.345278	0.939646	-5.16932
N-acetyl-2-aminooctanoate*	Lipid	HMDB0059745	-0.285357	0.186793	-0.950495	0.345828	0.939646	-5.1702
formiminoglutamate	Amino Acid	HMDB0000854	0.298444	-0.0565175	0.95041	0.34587	0.939646	-5.17027
1-methylhistidine	Amino Acid	HMDB0000001	-0.210291	-0.101301	-0.949506	0.346326	0.939646	-5.17101
glutamine conjugate of C7H12O2*	Partially Characterized Molecules	NA	-0.565347	-0.0465158	-0.9468	0.347691	0.939646	-5.1732
phenol sulfate	Amino Acid	HMDB0060015	-0.691942	-0.557782	-0.946322	0.347933	0.939646	-5.17358
1-palmitoleoyl-2-linolenoyl-GPC (16:1||18:3)*	Lipid	HMDB0008008	-0.429011	0.255293	-0.945153	0.348524	0.939646	-5.17453
galactonate	Carbohydrate	HMDB0000565	0.671707	-0.180486	0.944358	0.348927	0.939646	-5.17517
cortisol 21-sulfate	Lipid	HMDB0062779	0.382473	-2.72556	0.944021	0.349097	0.939646	-5.17544
maleate	Lipid	HMDB0000176	0.45564	0.82588	0.942779	0.349727	0.939646	-5.17644
arachidoylcarnitine (C20)*	Lipid	HMDB0006460	-0.182833	0.0361086	-0.940457	0.350906	0.939646	-5.17831
diacylglycerol (14:0||18:1, 16:0||16:1) [1]*	Lipid	NA	-0.415004	-0.256241	-0.939639	0.351322	0.939646	-5.17897
5-hydroxyhexanoate	Lipid	HMDB0000525,HMDB0000409	-0.270759	-0.00951133	-0.939242	0.351524	0.939646	-5.17929
N-acetyl-isoputreanine	Amino Acid	NA	-0.216172	-0.246568	-0.938697	0.351801	0.939646	-5.17972
1-(1-enyl-palmitoyl)-2-oleoyl-GPE (P-16:0||18:1)*	Lipid	HMDB0011342	-0.173875	0.115329	-0.934241	0.354075	0.939646	-5.18329
succinoyltaurine	Amino Acid	NA	-0.354154	-0.23062	-0.934119	0.354137	0.939646	-5.18339
S-allylcysteine	Xenobiotics	HMDB0034323	-0.779371	-1.02768	-0.931475	0.355491	0.939646	-5.1855
fructose	Carbohydrate	HMDB0000660	0.389449	0.471489	0.929309	0.356603	0.939646	-5.18722
N,N,N-trimethyl-5-aminovalerate	Amino Acid	NA	0.238713	0.208803	0.929254	0.356631	0.939646	-5.18726
N-oleoyltaurine	Lipid	NA	-0.30703	-0.313428	-0.928681	0.356925	0.939646	-5.18772
N-acetyltyrosine	Amino Acid	HMDB0000866	-0.18303	0.0616319	-0.928503	0.357017	0.939646	-5.18786
tetradecanedioate (C14)	Lipid	HMDB0000872	-0.275393	-0.0173902	-0.92355	0.359569	0.939646	-5.19178
3-hydroxylaurate	Lipid	HMDB0000387	-0.417752	-0.20178	-0.923308	0.359694	0.939646	-5.19197
palmitate (16:0)	Lipid	HMDB0000220	-0.277216	-0.244891	-0.922471	0.360127	0.939646	-5.19263
1-linoleoyl-GPE (18:2)*	Lipid	HMDB0011507	-0.264968	0.175738	-0.920625	0.361081	0.939646	-5.19409
N-acetyl-2-aminoadipate	Amino Acid	NA	0.27778	-0.472889	0.919514	0.361657	0.939646	-5.19496
2-hydroxylaurate	Lipid	NA	0.2335	0.0421381	0.918642	0.362109	0.939646	-5.19565
acisoga	Amino Acid	HMDB0061384	-0.246436	-0.323526	-0.916219	0.363368	0.939646	-5.19755
1-palmitoyl-GPI* (16:0)	Lipid	HMDB0061695	0.245562	-0.26718	0.914628	0.364195	0.939646	-5.19879
laurylcarnitine (C12)	Lipid	HMDB000225	-0.281405	-0.043093	-0.913082	0.365001	0.939646	-5.2
17alpha-hydroxypregnanolone glucuronide	Lipid	NA	-0.340684	-0.139934	-0.911983	0.365574	0.939646	-5.20086
threonate	Cofactors and Vitamins	HMDB0000943,HMDB0062620	0.241177	0.0410804	0.911664	0.365741	0.939646	-5.20111
N,N-dimethylalanine	Amino Acid	NA	-0.389215	-0.295761	-0.911107	0.366032	0.939646	-5.20154
methionine sulfone	Amino Acid	HMDB0062174	0.25648	-0.0649049	0.909246	0.367005	0.939646	-5.20299
pregnenetriol disulfate*	Lipid	NA	-0.289811	-0.205303	-0.908897	0.367187	0.939646	-5.20326
succinylcarnitine (C4-DC)	Energy	HMDB0061717	0.229766	-0.1903	0.908678	0.367302	0.939646	-5.20343
1-stearoyl-GPG (18:0)	Lipid	NA	-0.303869	-0.480834	-0.907785	0.36777	0.939646	-5.20413
alpha-hydroxyisovalerate	Amino Acid	HMDB0000407	-0.303718	-0.0470143	-0.904074	0.369717	0.939646	-5.207
linoleate (18:2n6)	Lipid	HMDB0000673,HMDB0006270	-0.354607	-0.434658	-0.901753	0.370939	0.939646	-5.20879
lactate	Carbohydrate	HMDB0000190	0.165004	-0.250597	0.901155	0.371254	0.939646	-5.20926
trans-2-hexenoylglycine	Lipid	NA	-0.472437	-0.843628	-0.897339	0.373269	0.939646	-5.21219
oleoyl-arachidonoyl-glycerol (18:1||20:4) [2]*	Lipid	HMDB0007228	-0.219367	-0.00756959	-0.897006	0.373445	0.939646	-5.21245
ethylmalonate	Amino Acid	HMDB0000622	0.336225	0.166292	0.894049	0.375012	0.939646	-5.21471
stearate (18:0)	Lipid	HMDB0000827	-0.246544	-0.164475	-0.893506	0.3753	0.939646	-5.21513
citraconate||glutaconate	Energy	HMDB0000620,HMDB0000634	-0.576554	1.70073	-0.893173	0.375477	0.939646	-5.21538
alpha-CMBHC glucuronide	Cofactors and Vitamins	NA	0.378076	-0.720043	0.893123	0.375503	0.939646	-5.21542
galactitol (dulcitol)	Carbohydrate	HMDB0000107	0.267856	-0.626466	0.892246	0.375969	0.939646	-5.21609
ibuprofen acyl glucuronide	Xenobiotics	HMDB0010343	0.116649	-1.82359	0.889681	0.377333	0.939646	-5.21805
1,2-dipalmitoyl-GPC (16:0||16:0)	Lipid	HMDB0000564	0.0835046	-0.101077	0.889492	0.377435	0.939646	-5.21819
carboxyibuprofen	Xenobiotics	HMDB0060564	0.209401	-2.50831	0.888948	0.377724	0.939646	-5.21861
14-HDoHE||17-HDoHE	Lipid	HMDB0010213,HMDB0060044	0.37559	-2.73558	0.887504	0.378494	0.939646	-5.2197
1-(1-enyl-palmitoyl)-2-arachidonoyl-GPE (P-16:0||20:4)*	Lipid	HMDB0011352	-0.199553	0.165342	-0.886607	0.378973	0.939646	-5.22039
iminodiacetate (IDA)	Xenobiotics	HMDB0011753	-0.0942506	-0.209363	-0.883754	0.380499	0.939802	-5.22255
carotene diol (3)	Cofactors and Vitamins	NA	-0.348907	-0.276754	-0.878348	0.3834	0.939802	-5.22663
proline	Amino Acid	HMDB0000162,HMDB0003411	-0.154817	0.0846097	-0.876337	0.384483	0.939802	-5.22814
ascorbic acid 2-sulfate	Cofactors and Vitamins	HMDB0060649	-0.453049	-0.464509	-0.875079	0.385161	0.939802	-5.22908
chenodeoxycholic acid sulfate (1)	Lipid	HMDB0002522	0.445677	-0.715271	0.873788	0.385858	0.939802	-5.23005
2-hydroxynervonate*	Lipid	NA	0.210582	-0.0415194	0.871105	0.387309	0.939802	-5.23205
cotinine	Xenobiotics	HMDB0001046	1.22339	-5.89952	0.868265	0.388848	0.939802	-5.23417
gamma-glutamyltyrosine	Peptide	HMDB0011741	0.155083	0.0793862	0.867927	0.389032	0.939802	-5.23442
N-delta-acetylornithine	Amino Acid	HMDB0003357	0.366434	0.0299456	0.867896	0.389048	0.939802	-5.23444
sulfate of piperine metabolite C16H19NO3 (3)*	Xenobiotics	NA	-0.560067	-0.501141	-0.866417	0.389852	0.939802	-5.23554
vanillic alcohol sulfate	Amino Acid	HMDB0041788	0.740656	-0.792068	0.864587	0.390848	0.939802	-5.2369
pantoate	Cofactors and Vitamins	NA	-0.252094	-0.0752858	-0.864154	0.391084	0.939802	-5.23722
12,13-DiHOME	Lipid	HMDB0004705	-0.455981	-0.141919	-0.863905	0.391219	0.939802	-5.2374
pregnenetriol sulfate*	Lipid	NA	-0.250685	0.0968682	-0.863473	0.391455	0.939802	-5.23772
tridecenedioate (C13:1-DC)*	Lipid	NA	-0.295269	-0.156954	-0.862442	0.392017	0.939802	-5.23849
2-oxoarginine*	Amino Acid	HMDB0004225	-0.254574	0.00960649	-0.860066	0.393314	0.940835	-5.24024
linoleoyl-docosahexaenoyl-glycerol (18:2||22:6) [2]*	Lipid	HMDB0007266	-0.313087	0.0862412	-0.858473	0.394185	0.940847	-5.24141
phenylalanine	Amino Acid	HMDB0000159	0.064246	-0.0416562	0.856076	0.395499	0.941176	-5.24317
palmitoyl ethanolamide	Lipid	HMDB0002100	-0.164556	-0.156854	-0.85506	0.396057	0.941176	-5.24392
kynurenine	Amino Acid	HMDB0000684	0.145618	-0.058644	0.851346	0.398099	0.943182	-5.24663
nervonate (24:1n9)*	Lipid	HMDB0002368	-0.758493	-0.902235	-0.850368	0.398638	0.943182	-5.24735
(2 or 3)-decenoate (10:1n7 or n8)	Lipid	NA	-0.346729	-0.327214	-0.841877	0.403335	0.945658	-5.25351
4-ethylphenyl sulfate	Xenobiotics	HMDB0062551	0.444875	0.394149	0.838295	0.405326	0.945658	-5.25609
heme	Cofactors and Vitamins	HMDB0003178	0.453577	-0.341424	0.838011	0.405484	0.945658	-5.25629
dihomolinoleate (20:2n6)	Lipid	HMDB0005060	-0.329222	-0.409289	-0.837999	0.405491	0.945658	-5.2563
gamma-glutamyltryptophan	Peptide	HMDB0029160	-0.122622	-0.0710119	-0.837982	0.405501	0.945658	-5.25631
1,2-dipalmitoyl-GPE (16:0||16:0)*	Lipid	HMDB0008923	0.225847	-0.714249	0.837572	0.405729	0.945658	-5.25661
perfluorooctanoate (PFOA)	Xenobiotics	HMDB0059587	0.225765	-0.104375	0.837481	0.40578	0.945658	-5.25667
myo-inositol	Lipid	HMDB0000211	0.179534	-0.003842	0.833011	0.408276	0.949415	-5.25987
taurodeoxycholate	Lipid	HMDB0000896	0.796809	-0.858565	0.831466	0.40914	0.949415	-5.26098
3-ethylcatechol sulfate (1)	Xenobiotics	NA	-0.369436	-1.09765	-0.827498	0.411366	0.952545	-5.2638
palmitoleoyl-linoleoyl-glycerol (16:1||18:2) [1]*	Lipid	HMDB0007132	-0.570699	-0.768523	-0.820456	0.415335	0.957002	-5.26878
1-palmitoleoyl-GPC* (16:1)*	Lipid	HMDB0010383	-0.189961	-0.230613	-0.819657	0.415786	0.957002	-5.26934
1-oleoyl-2-arachidonoyl-GPE (18:1||20:4)*	Lipid	HMDB0009069	0.186739	-0.207368	0.814067	0.418955	0.957002	-5.27326
N-acetylisoleucine	Amino Acid	HMDB0061684	-0.130969	-0.0483521	-0.810007	0.421266	0.957002	-5.27609
N-acetylthreonine	Amino Acid	HMDB0062557	-0.110521	-0.0831892	-0.809239	0.421704	0.957002	-5.27662
1-methyl-4-imidazoleacetate	Amino Acid	HMDB0002820	-0.4358	-0.751516	-0.808718	0.422001	0.957002	-5.27698
tauro-beta-muricholate	Lipid	HMDB0000932	0.574492	-0.757633	0.807007	0.422979	0.957002	-5.27817
sphingomyelin (d18:2||23:1)*	Lipid	NA	0.137929	0.0157425	0.806034	0.423535	0.957002	-5.27884
glycerophosphoethanolamine	Lipid	HMDB0000114	0.10169	-0.30406	0.80593	0.423594	0.957002	-5.27891
glutamine conjugate of C6H10O2 (1)*	Partially Characterized Molecules	NA	-0.296778	0.0998761	-0.805915	0.423603	0.957002	-5.27892
2-methoxyhydroquinone sulfate (1)	Xenobiotics	NA	-0.494488	-0.29331	-0.805805	0.423666	0.957002	-5.279
spermidine	Amino Acid	HMDB0001257	0.265258	-0.712887	0.805397	0.423899	0.957002	-5.27928
glycerol 3-phosphate	Lipid	HMDB0000126	-0.138329	0.355791	-0.803917	0.424747	0.957002	-5.2803
erythritol	Xenobiotics	HMDB0002994	-0.175721	-0.103025	-0.79206	0.431572	0.957109	-5.28843
ribonate	Carbohydrate	HMDB0000867	-0.112583	-0.0715871	-0.791772	0.431739	0.957109	-5.28862
nonanoylcarnitine (C9)	Lipid	HMDB0013288	-0.27666	0.0796168	-0.790737	0.432337	0.957109	-5.28933
pyridoxal	Cofactors and Vitamins	HMDB0001545	0.0560213	0.0578845	0.788272	0.433766	0.957109	-5.291
glucuronide of piperine metabolite C17H21NO3 (4)*	Xenobiotics	NA	-0.542037	-0.709024	-0.786739	0.434656	0.957109	-5.29204
sphingosine 1-phosphate	Lipid	HMDB0000277	0.106914	0.135864	0.785728	0.435243	0.957109	-5.29272
tetrahydrocortisol sulfate (1)	Lipid	NA	-0.350519	-0.935584	-0.78365	0.436452	0.957109	-5.29412
mannose	Carbohydrate	HMDB0000169	0.188712	0.0762689	0.783621	0.436469	0.957109	-5.29414
cortisone	Lipid	HMDB0002802	-0.154742	0.0325276	-0.782275	0.437253	0.957109	-5.29504
sphingomyelin (d18:2||18:1)*	Lipid	HMDB0001348	-0.105427	-0.0959523	-0.781281	0.437833	0.957109	-5.29571
oleoyl-linoleoyl-glycerol (18:1||18:2) [2]	Lipid	HMDB0007219	-0.175038	0.0215822	-0.781047	0.43797	0.957109	-5.29587
N-behenoyl-sphingadienine (d18:2||22:0)*	Lipid	NA	0.14866	0.0163777	0.777874	0.439823	0.957109	-5.29799
arachidonate (20:4n6)	Lipid	HMDB0001043	-0.241134	-0.425267	-0.775403	0.44127	0.957109	-5.29964
oleoyl-arachidonoyl-glycerol (18:1||20:4) [1]*	Lipid	HMDB0007228	-0.179202	-0.0165456	-0.773256	0.442529	0.957109	-5.30107
cis-3,4-methyleneheptanoate	Lipid	NA	-0.292061	0.370811	-0.773044	0.442654	0.957109	-5.30121
N-acetylglycine	Amino Acid	HMDB0000532	0.202649	-0.259687	0.772332	0.443072	0.957109	-5.30168
campesterol	Lipid	HMDB0002869	-0.248985	0.0144919	-0.772037	0.443245	0.957109	-5.30188
2-ketocaprylate	Amino Acid	HMDB13211	-0.240257	0.507562	-0.771965	0.443287	0.957109	-5.30193
lactosyl-N-nervonoyl-sphingosine (d18:1||24:1)*	Lipid	NA	0.130486	-0.017489	0.769915	0.444493	0.957109	-5.30329
thioproline	Xenobiotics	NA	0.117706	0.505781	0.769791	0.444566	0.957109	-5.30337
urea	Amino Acid	HMDB0000294	-0.135168	-0.155955	-0.769457	0.444762	0.957109	-5.30359
alliin	Xenobiotics	HMDB0033592	-0.634771	-1.29822	-0.768195	0.445506	0.957109	-5.30442
uridine	Nucleotide	HMDB0000296	0.111424	-0.061761	0.768146	0.445534	0.957109	-5.30445
N-palmitoylglycine	Lipid	HMDB0013034	-0.168651	-0.21784	-0.766935	0.446249	0.957109	-5.30525
2-stearoyl-GPE (18:0)*	Lipid	HMDB0011129	-0.217589	-0.324146	-0.765955	0.446827	0.957109	-5.3059
docosadienoate (22:2n6)	Lipid	HMDB0061714	-0.262001	-0.412031	-0.760162	0.450254	0.959832	-5.3097
1,2-dilinoleoyl-GPC (18:2||18:2)	Lipid	HMDB0008138	-0.183916	0.0198835	-0.759106	0.450881	0.959832	-5.31039
glycocholate sulfate	Lipid	NA	-0.209214	-3.45101	-0.756879	0.452204	0.959832	-5.31184
taurolithocholate 3-sulfate	Lipid	HMDB0002580	-0.48519	-0.0677782	-0.756812	0.452244	0.959832	-5.31188
isoursodeoxycholate	Lipid	HMDB0000686	-0.48838	-0.184596	-0.755623	0.452951	0.959832	-5.31266
citramalate	Amino Acid	HMDB0000426	-0.270436	0.247746	-0.754866	0.453401	0.959832	-5.31315
N-acetylphenylalanine	Amino Acid	HMDB0000512	-0.184039	-0.0941931	-0.7448	0.459417	0.969526	-5.31964
8-methoxykynurenate	Amino Acid	HMDB0060426	0.286234	-0.710463	0.744128	0.45982	0.969526	-5.32007
acetylcarnitine (C2)	Lipid	HMDB0000201	-0.156119	-0.212725	-0.742732	0.460659	0.969526	-5.32096
3-methoxytyrosine	Amino Acid	HMDB0001434	0.118339	-0.154942	0.738201	0.463386	0.97338	-5.32385
3-decenoylcarnitine	Lipid	NA	-0.265342	-0.566696	-0.736658	0.464317	0.973419	-5.32483
pregnenolone sulfate	Lipid	HMDB0000774	-0.229789	-0.0250577	-0.732464	0.466852	0.973419	-5.32748
pregnenediol sulfate (C21H34O5S)*	Lipid	HMDB0000774	-0.219189	0.132007	-0.732435	0.46687	0.973419	-5.32749
2-hydroxyphenylacetate	Amino Acid	HMDB0000669	0.3795	-1.77807	0.732236	0.46699	0.973419	-5.32762
adrenate (22:4n6)	Lipid	HMDB0002226	-0.269985	-0.417169	-0.730023	0.468331	0.974226	-5.32901
cyclo(leu-pro)	Peptide	HMDB0034276	-0.353983	0.324573	-0.72833	0.469359	0.974226	-5.33007
pregnanolone||allopregnanolone sulfate	Lipid	HMDB0240591,HMDB0062782	-0.451441	-1.21164	-0.724216	0.471861	0.974226	-5.33264
cholate	Lipid	HMDB0000619	0.546775	0.50373	0.723544	0.472271	0.974226	-5.33306
dodecanedioate (C12)	Lipid	HMDB0000623	-0.208821	0.134924	-0.722766	0.472745	0.974226	-5.33355
4-chlorobenzoic acid	Xenobiotics	NA	-0.046583	-0.0271892	-0.720647	0.474038	0.974226	-5.33486
lanthionine	Amino Acid	NA	0.325497	-0.633436	0.72034	0.474225	0.974226	-5.33505
4-vinylphenol sulfate	Xenobiotics	HMDB0062775	-0.440542	-0.11613	-0.719803	0.474554	0.974226	-5.33539
homoarginine	Amino Acid	HMDB0000670	-0.182711	0.0627522	-0.71401	0.478101	0.979656	-5.33896
N,N,N-trimethyl-alanylproline betaine (TMAP)	Amino Acid	HMDB0240365	-0.127309	-0.0675026	-0.707724	0.481967	0.983384	-5.34281
glycerate	Carbohydrate	HMDB0006372,HMDB0000139	0.0914086	-0.0629231	0.706482	0.482733	0.983384	-5.34356
gamma-glutamylalanine	Peptide	HMDB0029142	-0.20837	0.0579097	-0.705322	0.483449	0.983384	-5.34427
sphingomyelin (d17:2||16:0, d18:2||15:0)*	Lipid	NA	-0.126653	0.0591661	-0.705171	0.483543	0.983384	-5.34436
sphingomyelin (d18:2||23:0, d18:1||23:1, d17:1||24:1)*	Lipid	NA	0.106939	0.124582	0.70161	0.485744	0.984214	-5.34652
orotidine	Nucleotide	HMDB0000788	0.194466	-0.540938	0.70158	0.485763	0.984214	-5.34654
glycosyl-N-behenoyl-sphingosine (d18:1||22:0)*	Lipid	NA	-0.16038	0.00762903	-0.697188	0.488487	0.985074	-5.34918
3-hydroxydodecanedioate*	Lipid	HMDB0000413	-0.259205	-0.0293223	-0.696812	0.48872	0.985074	-5.34941
eicosenoate (20:1n9 or 1n11)	Lipid	HMDB0002231,HMDB0062436	-0.301316	-0.059262	-0.695215	0.489713	0.985074	-5.35036
linoleoyl-linoleoyl-glycerol (18:2||18:2) [2]*	Lipid	HMDB0007248	-0.238109	-0.0751133	-0.69439	0.490226	0.985074	-5.35086
1-carboxyethylvaline	Amino Acid	NA	-0.158068	0.0788096	-0.69185	0.491808	0.985074	-5.35237
thyroxine	Amino Acid	HMDB0000248	-0.120743	-0.128987	-0.689346	0.49337	0.985074	-5.35386
adipoylcarnitine (C6-DC)	Lipid	HMDB0061677	0.187046	0.00166048	0.689224	0.493446	0.985074	-5.35393
N6,N6-dimethyllysine	Amino Acid	HMDB0013287	-0.178044	-0.0474805	-0.687258	0.494675	0.985074	-5.3551
citrulline	Amino Acid	HMDB0000904	-0.0997053	0.0767969	-0.686813	0.494953	0.985074	-5.35536
dodecadienoate (12:2)*	Lipid	NA	-0.238216	-0.426459	-0.686326	0.495258	0.985074	-5.35565
creatine	Amino Acid	HMDB0000064	-0.220221	-0.218552	-0.68307	0.497297	0.98593	-5.35757
glycoursodeoxycholate	Lipid	HMDB0000708	0.391699	0.0797981	0.682741	0.497504	0.98593	-5.35777
alpha-hydroxyisocaproate	Amino Acid	HMDB0000665,HMDB0000624,HMDB00746	-0.195875	-0.0994318	-0.680617	0.498838	0.986772	-5.35901
theanine	Xenobiotics	HMDB0034365	-1.0188	-2.32801	-0.677806	0.500605	0.988468	-5.36066
sphingadienine	Lipid	NA	0.124392	-1.16799	0.673816	0.50312	0.990508	-5.36298
glycolithocholate sulfate*	Lipid	HMDB0002639	-0.407849	-0.110113	-0.673274	0.503463	0.990508	-5.3633
glycolithocholate	Lipid	HMDB00698	-0.579195	-0.518532	-0.669007	0.50616	0.992556	-5.36576
androstenediol (3beta,17beta) disulfate (1)	Lipid	HMDB0240313	-0.252604	0.193041	-0.668737	0.506332	0.992556	-5.36592
3-hydroxyhexanoylcarnitine (1)	Lipid	NA	-0.149891	0.0120592	-0.665068	0.508658	0.99532	-5.36803
malate	Energy	HMDB0000744,HMDB0031518,HMDB0000156	0.100175	-0.178444	0.661985	0.510618	0.99586	-5.36979
4-hydroxyphenylpyruvate	Amino Acid	HMDB0000707	-0.277535	0.135825	-0.661264	0.511077	0.99586	-5.3702
(S)-3-hydroxybutyrylcarnitine	Lipid	HMDB0013127	-0.318872	-0.544822	-0.660308	0.511685	0.99586	-5.37075
arachidonoyl ethanolamide	Lipid	HMDB0004080	0.125069	-0.488167	0.654899	0.515136	0.99732	-5.37381
linoleoyl-arachidonoyl-glycerol (18:2||20:4) [2]*	Lipid	HMDB0007257	-0.180193	-0.01232	-0.65461	0.515321	0.99732	-5.37398
2-furoic acid	Xenobiotics	HMDB0000691	-0.426105	-2.22952	-0.649483	0.518605	0.99732	-5.37686
adipate	Lipid	HMDB0000448	-0.231508	-0.213869	-0.649394	0.518662	0.99732	-5.37691
o-cresol sulfate	Xenobiotics	HMDB0011635	-0.347644	-1.0689	-0.646776	0.520343	0.99732	-5.37837
S-adenosylhomocysteine (SAH)	Amino Acid	HMDB00939	0.11042	-0.398189	0.645702	0.521033	0.99732	-5.37897
arginine	Amino Acid	HMDB0000517	-0.145173	0.0324084	-0.645671	0.521054	0.99732	-5.37899
1-palmitoyl-2-docosahexaenoyl-GPC (16:0||22:6)	Lipid	HMDB0007991	0.0880326	0.00811506	0.64054	0.524359	0.99732	-5.38183
N-stearoyl-sphinganine (d18:0||18:0)*	Lipid	NA	0.180231	-0.305262	0.639896	0.524774	0.99732	-5.38219
palmitoyl-linolenoyl-glycerol (16:0||18:3) [2]*	Lipid	HMDB0007104,HMDB0007105	-0.236737	0.408401	-0.635939	0.527332	0.99732	-5.38437
N-acetyl-1-methylhistidine*	Amino Acid	NA	-0.276716	-1.44362	-0.63577	0.527441	0.99732	-5.38446
3-hydroxykynurenine	Amino Acid	HMDB0000732	0.296704	-1.49693	0.634958	0.527967	0.99732	-5.3849
glycerophosphorylcholine (GPC)	Lipid	HMDB0000086	0.0904729	-0.316205	0.633186	0.529116	0.99732	-5.38587
2-hydroxyarachidate*	Lipid	NA	0.164216	0.134103	0.632989	0.529243	0.99732	-5.38598
5-oxoproline	Amino Acid	HMDB0000267	0.0954064	-0.24195	0.631259	0.530365	0.99732	-5.38692
docosahexaenoate (DHA; 22:6n3)	Lipid	HMDB0002183	-0.239195	-0.103795	-0.630975	0.53055	0.99732	-5.38708
glycosyl-N-stearoyl-sphingosine (d18:1||18:0)	Lipid	NA	-0.13528	-0.0290779	-0.630952	0.530565	0.99732	-5.38709
1-(1-enyl-stearoyl)-2-oleoyl-GPE (P-18:0||18:1)	Lipid	HMDB0011375	-0.136643	0.245731	-0.628479	0.532171	0.99732	-5.38843
beta-alanine	Nucleotide	HMDB0000056	-0.13454	0.110986	-0.625353	0.534206	0.99732	-5.39013
tryptophan	Amino Acid	HMDB0000929	-0.0737284	0.110004	-0.625232	0.534285	0.99732	-5.39019
cytosine	Nucleotide	HMDB0000630	-0.316685	-0.140031	-0.624258	0.53492	0.99732	-5.39072
2-methylmalonylcarnitine (C4-DC)	Lipid	HMDB0013133	0.174094	-0.736803	0.619548	0.537996	0.99732	-5.39324
xylose	Carbohydrate	HMDB0000098	-0.236661	0.165734	-0.619051	0.538321	0.99732	-5.39351
stearoyl sphingomyelin (d18:1||18:0)	Lipid	HMDB0001348	0.0801518	-0.0725357	0.618443	0.538719	0.99732	-5.39383
undecenoylcarnitine (C11:1)	Lipid	NA	-0.149687	0.306049	-0.618311	0.538805	0.99732	-5.3939
3-methyl-2-oxobutyrate	Amino Acid	HMDB0000019	-0.09465	-0.0210107	-0.617635	0.539248	0.99732	-5.39426
3-methoxytyramine sulfate	Amino Acid	NA	0.259808	-0.436617	0.615473	0.540664	0.99732	-5.39542
leukotriene B4	Lipid	HMDB0001085	0.0563067	-1.78043	0.614265	0.541456	0.99732	-5.39606
perfluorohexanesulfonic acid	Xenobiotics	NA	0.206002	0.384749	0.613763	0.541786	0.99732	-5.39632
7-ketodeoxycholate	Lipid	HMDB0000391	0.363315	-0.573899	0.613669	0.541847	0.99732	-5.39637
1-stearoyl-2-linoleoyl-GPC (18:0||18:2)*	Lipid	HMDB0008039	-0.0605321	0.0429624	-0.613258	0.542117	0.99732	-5.39659
behenoyl dihydrosphingomyelin (d18:0||22:0)*	Lipid	HMDB0012091	0.141763	-0.00550671	0.612269	0.542767	0.99732	-5.39711
glutamine	Amino Acid	HMDB0000641	0.0603118	0.00270248	0.61164	0.54318	0.99732	-5.39744
N-acetyltheanine	Xenobiotics	NA	-0.442244	-2.32384	-0.609891	0.54433	0.99732	-5.39837
oleate||vaccenate (18:1)	Lipid	HMDB0000207,HMDB0000573,HMDB0003231,HMDB0240219	-0.239794	-0.35643	-0.609516	0.544577	0.99732	-5.39856
homocitrulline	Amino Acid	HMDB0000679	0.193063	-0.131744	0.606498	0.546564	0.998428	-5.40015
dihomo-linolenoyl-choline	Lipid	NA	-0.316714	-1.30858	-0.605806	0.547021	0.998428	-5.40051
1-linoleoyl-GPC (18:2)	Lipid	HMDB0010386	-0.12712	0.00293055	-0.601014	0.550186	1	-5.40301
imidazole lactate	Amino Acid	HMDB0002320	0.127683	0.0898737	0.597342	0.552617	1	-5.40491
histidine betaine (hercynine)*	Xenobiotics	NA	0.303056	-1.10456	0.596415	0.553232	1	-5.40538
17alpha-hydroxypregnenolone 3-sulfate	Lipid	HMDB00416	-0.221574	-0.62771	-0.595518	0.553827	1	-5.40584
diacylglycerol (16:1||18:2 [2], 16:0||18:3 [1])*	Lipid	NA	-0.183724	0.128238	-0.592904	0.555563	1	-5.40719
valine	Amino Acid	HMDB0000883	-0.0628727	0.0446024	-0.59131	0.556624	1	-5.408
oxindolylalanine	Amino Acid	NA	0.142487	-0.230093	0.590022	0.557481	1	-5.40866
1-palmitoyl-2-arachidonoyl-GPI (16:0||20:4)*	Lipid	HMDB0009789	-0.166826	0.00468685	-0.588279	0.558642	1	-5.40954
histidine	Amino Acid	HMDB0000177	-0.0740885	-0.0222705	-0.582191	0.562707	1	-5.41262
pyridoxate	Cofactors and Vitamins	HMDB0000017	-0.140306	0.211754	-0.581348	0.563271	1	-5.41304
orotate	Nucleotide	HMDB0000226	0.0959504	-0.0902435	0.581039	0.563479	1	-5.4132
behenoyl sphingomyelin (d18:1||22:0)*	Lipid	HMDB0012103	0.0699402	0.0600579	0.578546	0.565148	1	-5.41445
linoleoyl ethanolamide	Lipid	HMDB0012252	-0.180734	-0.153164	-0.573285	0.568681	1	-5.41707
bilirubin degradation product, C16H18N2O5 (3)	Partially Characterized Molecules	NA	-0.175124	-0.16682	-0.571902	0.569611	1	-5.41775
glycoursodeoxycholic acid sulfate (1)	Lipid	NA	0.339607	-0.411895	0.570703	0.570418	1	-5.41834
guanidinoacetate	Amino Acid	HMDB0000128	-0.169149	0.379149	-0.569324	0.571347	1	-5.41902
hexanoylcarnitine (C6)	Lipid	HMDB0000756	0.154821	-0.212123	0.568518	0.571891	1	-5.41942
N-acetylhistidine	Amino Acid	HMDB0032055	-0.179782	-0.517794	-0.565605	0.573857	1	-5.42084
4-methyl-2-oxopentanoate	Amino Acid	HMDB0000695	-0.110923	0.111758	-0.561074	0.576921	1	-5.42305
10-undecenoate (11:1n1)	Lipid	HMDB0033724	-0.167212	0.540047	-0.561012	0.576963	1	-5.42308
gamma-glutamylcitrulline*	Peptide	NA	-0.13968	0.223878	-0.560939	0.577012	1	-5.42311
piperine	Xenobiotics	HMDB0029377	-0.496423	0.390235	-0.560494	0.577314	1	-5.42333
isovalerylcarnitine (C5)	Amino Acid	HMDB0000688	0.129913	0.157535	0.557321	0.579465	1	-5.42486
tryptophan betaine	Amino Acid	HMDB0061115	0.461798	-0.110986	0.555921	0.580415	1	-5.42554
hydroxyasparagine	Amino Acid	HMDB32332	-0.0668248	-0.150691	-0.554542	0.581352	1	-5.4262
palmitoleate (16:1n7)	Lipid	HMDB0003229	-0.290974	-0.538104	-0.554183	0.581596	1	-5.42637
N6-succinyladenosine	Nucleotide	HMDB0000912	0.149199	-0.433376	0.549809	0.584574	1	-5.42846
decadienedioic acid (C10:2-DC)	Lipid	NA	-0.241376	-0.472355	-0.548334	0.585579	1	-5.42916
1-carboxyethylisoleucine	Amino Acid	NA	-0.211165	-0.172807	-0.548189	0.585678	1	-5.42923
bilirubin (E,E)*	Cofactors and Vitamins	NA	-0.166202	0.220517	-0.547936	0.585851	1	-5.42935
bilirubin degradation product, C16H18N2O5 (2)	Partially Characterized Molecules	NA	-0.181659	-0.00109577	-0.543372	0.588968	1	-5.4315
urate	Nucleotide	HMDB0000289	-0.0760212	-0.00418608	-0.541761	0.59007	1	-5.43225
taurocholenate sulfate*	Lipid	NA	-0.209345	-0.240711	-0.540886	0.590669	1	-5.43266
2-hydroxyglutarate	Lipid	HMDB0059655	0.114337	-0.140556	0.536868	0.593424	1	-5.43453
deoxycholate	Lipid	HMDB0000626	-0.351271	-0.346912	-0.533082	0.596025	1	-5.43629
1-(1-enyl-stearoyl)-2-arachidonoyl-GPE (P-18:0||20:4)*	Lipid	HMDB0005779	-0.116873	0.152475	-0.532706	0.596284	1	-5.43646
pseudouridine	Nucleotide	HMDB0000767	-0.0508754	-0.16492	-0.528624	0.599095	1	-5.43833
2-butenoylglycine	Lipid	NA	-0.238892	-0.514524	-0.52822	0.599373	1	-5.43852
2-hydroxy-3-methylvalerate	Amino Acid	HMDB0000317	-0.194208	-0.148879	-0.526913	0.600275	1	-5.43911
octadecadienedioate (C18:2-DC)*	Lipid	NA	0.176057	-0.0178248	0.525619	0.601168	1	-5.4397
dopamine 4-sulfate	Amino Acid	HMDB0004148	-0.298119	-1.08162	-0.523207	0.602835	1	-5.4408
sphingomyelin (d18:1||14:0, d16:1||16:0)*	Lipid	HMDB0012097	0.0616849	0.148253	0.523054	0.602941	1	-5.44086
acetoacetate	Lipid	HMDB0000060	-0.341536	-0.783212	-0.520706	0.604565	1	-5.44192
glycodeoxycholate	Lipid	HMDB00631	0.686296	-2.72702	0.519766	0.605216	1	-5.44235
cis-4-decenoylcarnitine (C10:1)	Lipid	HMDB0013205	-0.158928	-0.404431	-0.519584	0.605342	1	-5.44243
hydroxyproline	Amino Acid	HMDB0000725	-0.12982	-0.0801206	-0.518955	0.605778	1	-5.44271
beta-sitosterol	Lipid	HMDB0000852	-0.236011	-0.575992	-0.515773	0.607985	1	-5.44414
Urolithin B glucuronide	Xenobiotics	HMDB41787	0.198649	-1.44625	0.515457	0.608204	1	-5.44428
linolenoylcarnitine (C18:3)*	Lipid	NA	-0.206596	-0.484908	-0.515209	0.608376	1	-5.44439
palmitoyl-linoleoyl-glycerol (16:0||18:2) [2]*	Lipid	HMDB0007103	-0.1417	-0.18111	-0.515009	0.608515	1	-5.44448
sphingomyelin (d18:1||20:2, d18:2||20:1, d16:1||22:2)*	Lipid	NA	0.0886956	-0.236827	0.512909	0.609974	1	-5.44541
N-acetyltaurine	Amino Acid	HMDB0240253	-0.139691	-0.296718	-0.511941	0.610647	1	-5.44584
lignoceroyl sphingomyelin (d18:1||24:0)	Lipid	NA	0.0736405	0.00774917	0.509476	0.612363	1	-5.44693
lyxonate	Carbohydrate	NA	-0.14606	-0.0103777	-0.509398	0.612417	1	-5.44696
taurodeoxycholic acid 3-sulfate	Lipid	NA	-0.348169	-0.508811	-0.507753	0.613563	1	-5.44769
3-methoxycatechol sulfate (2)	Xenobiotics	NA	-0.304432	-0.829397	-0.506438	0.61448	1	-5.44826
methionine sulfoxide	Amino Acid	HMDB0002005	0.0850372	0.155054	0.505653	0.615028	1	-5.44861
4-hydroxynonenal	Lipid	HMDB0004362	0.236987	-0.604207	0.504734	0.615669	1	-5.44901
4-allylcatechol sulfate	Xenobiotics	NA	-0.299883	-0.337555	-0.504225	0.616024	1	-5.44923
1-palmitoyl-2-linoleoyl-GPI (16:0||18:2)	Lipid	HMDB0009784	0.10528	-0.10041	0.50181	0.617711	1	-5.45028
2,6-dihydroxybenzoic acid	Xenobiotics	HMDB0013676	0.313363	0.202088	0.498899	0.619748	1	-5.45154
N6-acetyllysine	Amino Acid	HMDB0000206	0.0665684	-0.0849163	0.495949	0.621815	1	-5.45281
3-methyl-2-oxovalerate	Amino Acid	HMDB0000491	-0.0904057	0.0645873	-0.49474	0.622663	1	-5.45333
2R,3R-dihydroxybutyrate	Lipid	HMDB0000498	-0.102894	0.0163154	-0.491352	0.625042	1	-5.45477
5alpha-androstan-3alpha,17beta-diol monosulfate (1)	Lipid	NA	-0.241582	-0.322816	-0.49098	0.625304	1	-5.45493
sarcosine	Amino Acid	HMDB0000271	-0.0688487	-0.0607491	-0.490676	0.625518	1	-5.45506
tauroursodeoxycholic acid sulfate (1)	Lipid	NA	-0.17716	-1.3912	-0.488119	0.627316	1	-5.45614
sphingomyelin (d18:1||21:0, d17:1||22:0, d16:1||23:0)*	Lipid	NA	0.0832499	0.173205	0.484306	0.630003	1	-5.45775
1-carboxyethylphenylalanine	Amino Acid	NA	-0.131423	-0.0244692	-0.481704	0.63184	1	-5.45884
oxalate (ethanedioate)	Cofactors and Vitamins	HMDB0002329	0.114623	0.177996	0.481684	0.631854	1	-5.45885
2'-O-methylcytidine	Nucleotide	NA	0.125368	-0.184838	0.481415	0.632043	1	-5.45896
gluconate	Xenobiotics	HMDB0000625	0.0889764	-0.128368	0.479312	0.633529	1	-5.45983
N-acetylkynurenine (2)	Amino Acid	NA	-0.177806	-0.0418607	-0.479152	0.633642	1	-5.4599
taurocholate	Lipid	HMDB0000036	0.348893	0.437283	0.476012	0.635864	1	-5.4612
1-palmitoyl-2-palmitoleoyl-GPC (16:0||16:1)*	Lipid	HMDB0007969	-0.100574	0.0706662	-0.473678	0.637518	1	-5.46216
imidazole propionate	Amino Acid	HMDB0002271	0.262902	-0.527169	0.471736	0.638896	1	-5.46295
decanoylcarnitine (C10)	Lipid	HMDB0000651	-0.175109	0.0242703	-0.470365	0.639868	1	-5.46351
(R)-3-hydroxybutyrylcarnitine	Lipid	HMDB0013127	-0.32175	-1.15407	-0.470255	0.639947	1	-5.46355
eicosanedioate (C20-DC)	Lipid	NA	0.114481	0.341121	0.46569	0.643192	1	-5.4654
1-linolenoyl-GPC (18:3)*	Lipid	HMDB0010388	-0.117382	0.283386	-0.462674	0.645339	1	-5.46662
1-oleoyl-GPE (18:1)	Lipid	HMDB0011506	-0.112646	0.0621755	-0.460363	0.646987	1	-5.46754
glutarylcarnitine (C5-DC)	Amino Acid	HMDB0013130	0.121154	-0.0161161	0.458685	0.648184	1	-5.46821
2-hydroxyhippurate (salicylurate)	Xenobiotics	HMDB0000840	-0.374114	-0.0997452	-0.458541	0.648288	1	-5.46826
1,2,3-benzenetriol sulfate (2)	Xenobiotics	HMDB0060018,HMDB0060016	-0.321643	-0.954833	-0.457955	0.648706	1	-5.4685
pipecolate	Amino Acid	NA	-0.173664	0.312177	-0.449178	0.654987	1	-5.47194
caprylate (8:0)	Lipid	HMDB0000482	-0.1935	0.363386	-0.447945	0.655871	1	-5.47242
oleoyl-linoleoyl-glycerol (18:1||18:2) [1]	Lipid	HMDB0007219	-0.0991566	-0.04617	-0.447508	0.656185	1	-5.47259
glycochenodeoxycholate 3-sulfate	Lipid	HMDB0002409,HMDB0002497,HMDB0002496	-0.194014	-0.0476732	-0.447436	0.656236	1	-5.47262
2-methylbutyrylcarnitine (C5)	Amino Acid	HMDB0000378	-0.105204	0.0505836	-0.447372	0.656283	1	-5.47264
cholesterol	Lipid	HMDB0000067	0.0489148	0.045217	0.444077	0.658649	1	-5.47392
4-hydroxy-2-oxoglutaric acid	Lipid	HMDB0002070	-0.329414	-0.145998	-0.441497	0.660504	1	-5.47491
sphingomyelin (d18:1||25:0, d19:0||24:1, d20:1||23:0, d19:1||24:0)*	Lipid	NA	-0.0979022	0.160716	-0.441099	0.660791	1	-5.47506
octadecenedioylcarnitine (C18:1-DC)*	Lipid	NA	0.123733	-0.111971	0.439946	0.661621	1	-5.4755
4-methylbenzenesulfonate	Xenobiotics	HMDB0059933	0.159693	-0.857617	0.434415	0.665608	1	-5.47759
lithocholate sulfate (1)	Lipid	NA	0.314033	-0.25048	0.433651	0.66616	1	-5.47788
6-oxopiperidine-2-carboxylate	Amino Acid	HMDB0061705	0.158676	-0.00117791	0.433572	0.666217	1	-5.47791
5-hydroxylysine	Amino Acid	HMDB0000450	0.154556	0.0366875	0.429445	0.6692	1	-5.47945
N-acetylglutamine	Amino Acid	HMDB0006029	0.0896293	0.0586338	0.429363	0.669259	1	-5.47948
palmitoylcholine	Lipid	HMDB0240592	0.230742	-0.595084	0.428448	0.669921	1	-5.47982
ursodeoxycholate	Lipid	HMDB0000946	-0.415694	-0.915485	-0.426075	0.671639	1	-5.4807
lopinavir	Xenobiotics	HMDB0015539	-0.214622	-9.25183	-0.424159	0.673028	1	-5.48141
eicosenoylcarnitine (C20:1)*	Lipid	NA	-0.0933677	-0.0737877	-0.423829	0.673267	1	-5.48153
gamma-glutamylvaline	Peptide	HMDB0011172	0.0547085	-0.0625134	0.421197	0.675177	1	-5.48249
1-palmitoyl-2-linoleoyl-GPC (16:0||18:2)	Lipid	HMDB0007973	-0.0312466	0.0336388	-0.419961	0.676074	1	-5.48294
N-acetylalliin	Xenobiotics	NA	-0.243383	-0.973956	-0.419451	0.676445	1	-5.48313
diacylglycerol (14:0||18:1, 16:0||16:1) [2]*	Lipid	NA	-0.179651	0.0849381	-0.417599	0.677791	1	-5.4838
sphingomyelin (d18:1||24:1, d18:2||24:0)*	Lipid	HMDB0012107	0.0696659	0.045846	0.416489	0.678598	1	-5.4842
biliverdin	Cofactors and Vitamins	HMDB0001008	-0.126346	-0.156765	-0.416056	0.678913	1	-5.48436
bilirubin degradation product, C16H18N2O5 (4)	Partially Characterized Molecules	NA	-0.130432	-0.00334059	-0.410416	0.683022	1	-5.48638
umbelliferone sulfate	Xenobiotics	HMDB0240565	0.294032	-0.985947	0.409389	0.683771	1	-5.48674
daidzein sulfate (2)	Xenobiotics	NA	-0.159397	-2.56775	-0.408857	0.684159	1	-5.48693
3-methylglutaconate	Amino Acid	HMDB0000522	-0.0828749	-0.180289	-0.407722	0.684987	1	-5.48733
oleoylcholine	Lipid	HMDB0240596	0.214952	-0.479501	0.402786	0.688595	1	-5.48906
palmitoyl-arachidonoyl-glycerol (16:0||20:4) [1]*	Lipid	HMDB0007112	0.171836	-0.593317	0.402633	0.688707	1	-5.48912
glycocholenate sulfate*	Lipid	NA	-0.133668	-0.271424	-0.402418	0.688864	1	-5.48919
lysine	Amino Acid	HMDB0003405	-0.0558185	-0.0375126	-0.401597	0.689465	1	-5.48948
dimethylguanidino valeric acid (DMGV)*	Amino Acid	NA	-0.237414	-0.808676	-0.401413	0.6896	1	-5.48954
N6,N6,N6-trimethyllysine	Amino Acid	HMDB0001325	-0.0932072	-0.0906929	-0.400191	0.690494	1	-5.48997
alpha-ketoglutaramate*	Amino Acid	HMDB0001552	-0.0633133	0.0284381	-0.399456	0.691033	1	-5.49022
tetradecadienedioate (C14:2-DC)*	Lipid	NA	-0.18155	-0.460906	-0.398333	0.691856	1	-5.49061
pregnanediol-3-glucuronide	Lipid	HMDB0010318	-0.202475	-0.0697764	-0.398296	0.691883	1	-5.49062
sulfate of piperine metabolite C16H19NO3 (2)*	Xenobiotics	NA	-0.303828	-0.95435	-0.395888	0.693649	1	-5.49145
prolylhydroxyproline	Amino Acid	HMDB0006695	-0.11852	-0.16994	-0.395194	0.694158	1	-5.49169
1-oleoyl-GPG (18:1)*	Lipid	NA	-0.149833	-0.151177	-0.393502	0.6954	1	-5.49227
branched-chain, straight-chain, or cyclopropyl 12:1 fatty acid*	Partially Characterized Molecules	NA	0.1912	-0.397379	0.391522	0.696855	1	-5.49294
homostachydrine*	Xenobiotics	HMDB0033433	0.154262	-0.144982	0.387763	0.699619	1	-5.49421
5alpha-androstan-3beta,17beta-diol monosulfate (2)	Lipid	NA	-0.168668	-0.100083	-0.383687	0.702621	1	-5.49557
docosahexaenoylcarnitine (C22:6)*	Lipid	NA	0.126969	-0.422319	0.380986	0.704613	1	-5.49647
sphingomyelin (d18:0||18:0, d19:0||17:0)*	Lipid	HMDB0012087	0.0960846	-0.18227	0.380766	0.704776	1	-5.49654
cysteine-glutathione disulfide	Amino Acid	HMDB0000656	0.256758	0.674204	0.380394	0.70505	1	-5.49667
1-myristoyl-2-palmitoyl-GPC (14:0||16:0)	Lipid	HMDB0007869	-0.0954975	0.434308	-0.377969	0.706841	1	-5.49746
ethyl alpha-glucopyranoside	Xenobiotics	HMDB0029968	0.271371	-1.0676	0.377633	0.707089	1	-5.49757
indoleacetylglutamine	Amino Acid	HMDB0013240	-0.193469	-0.669232	-0.376965	0.707583	1	-5.49779
ergothioneine	Xenobiotics	HMDB0003045	0.179498	-0.0372537	0.376954	0.707591	1	-5.49779
linoleoyl-arachidonoyl-glycerol (18:2||20:4) [1]*	Lipid	HMDB0007257	-0.123313	-0.266775	-0.373683	0.710011	1	-5.49886
glyco-beta-muricholate	Lipid	NA	0.250609	-0.433634	0.372009	0.71125	1	-5.4994
gamma-glutamylthreonine	Peptide	HMDB0029159	0.0655087	0.119057	0.36764	0.714488	1	-5.5008
alanine	Amino Acid	HMDB0000161	-0.0540938	0.065098	-0.363884	0.717275	1	-5.50199
11beta-hydroxyetiocholanolone glucuronide*	Lipid	NA	0.201363	-0.397701	0.363614	0.717476	1	-5.50208
carnitine	Lipid	HMDB0000062	-0.0562499	-0.125118	-0.363605	0.717483	1	-5.50208
1-carboxyethyltyrosine	Amino Acid	NA	-0.114344	0.0613159	-0.363312	0.7177	1	-5.50217
1,2-dilinoleoyl-GPE (18:2||18:2)*	Lipid	HMDB0009093	-0.168173	-0.0581752	-0.363247	0.717748	1	-5.50219
octadecanedioylcarnitine (C18-DC)*	Lipid	NA	0.0927273	-0.0836324	0.35955	0.720497	1	-5.50335
N-formylphenylalanine	Amino Acid	HMDB0240317	0.163405	-0.256112	0.358311	0.721419	1	-5.50374
docosahexaenoylcholine	Lipid	NA	0.169697	-0.700706	0.356102	0.723064	1	-5.50442
3beta-hydroxy-5-cholestenoate	Lipid	NA	-0.0859309	-0.035291	-0.353206	0.725222	1	-5.50531
1-stearoyl-GPI (18:0)	Lipid	HMDB0240261	0.0973654	-0.211497	0.352926	0.72543	1	-5.5054
glycosyl-N-(2-hydroxynervonoyl)-sphingosine (d18:1||24:1(2OH))*	Lipid	NA	-0.0932677	-0.107382	-0.349701	0.727837	1	-5.50638
acesulfame	Xenobiotics	HMDB0033585	-0.456605	-4.00371	-0.349241	0.72818	1	-5.50652
bilirubin degradation product, C17H20N2O5 (1)	Partially Characterized Molecules	NA	-0.14974	-0.26537	-0.347997	0.729109	1	-5.5069
beta-hydroxyisovaleroylcarnitine	Amino Acid	NA	-0.0625812	-0.0666269	-0.346755	0.730038	1	-5.50727
carnitine of C10H14O2 (5)*	Partially Characterized Molecules	NA	-0.13697	-0.273332	-0.344767	0.731524	1	-5.50787
5-dodecenoylcarnitine (C12:1)	Lipid	HMDB13326	0.207263	-0.783506	0.343183	0.732709	1	-5.50834
glycine	Amino Acid	HMDB0000123	-0.0566885	-0.0612236	-0.342122	0.733503	1	-5.50866
alpha-hydroxycaproate	Lipid	HMDB0001624	-0.131266	-0.627145	-0.342092	0.733525	1	-5.50866
N,N-dimethyl-pro-pro	Peptide	NA	-0.0490034	-0.145058	-0.339715	0.735305	1	-5.50937
alpha-CEHC glucuronide*	Cofactors and Vitamins	HMDB0062445	-0.0716423	-0.961216	-0.338778	0.736007	1	-5.50964
1-stearoyl-GPE (18:0)	Lipid	HMDB0011130	-0.0550416	-0.369568	-0.338474	0.736235	1	-5.50973
11-ketoetiocholanolone glucuronide	Lipid	NA	0.146973	-0.669207	0.338391	0.736297	1	-5.50976
arabinose	Carbohydrate	HMDB0029942	0.172915	-0.579712	0.337851	0.736702	1	-5.50992
mannitol||sorbitol	Carbohydrate	HMDB0000247,HMDB0000765	-0.203156	0.047717	-0.337589	0.736898	1	-5.50999
1-(1-enyl-oleoyl)-GPE (P-18:1)*	Lipid	NA	-0.0740012	-0.821531	-0.337409	0.737034	1	-5.51004
1-palmitoyl-2-oleoyl-GPI (16:0||18:1)*	Lipid	HMDB0009783	0.0610176	0.144541	0.336468	0.737739	1	-5.51032
androstenediol (3beta,17beta) monosulfate (1)	Lipid	HMDB0240429	-0.122653	0.141575	-0.33612	0.738001	1	-5.51042
1-(1-enyl-palmitoyl)-GPE (P-16:0)*	Lipid	HMDB0011152	-0.0684807	-0.768313	-0.332668	0.740591	1	-5.51142
gamma-glutamylmethionine	Peptide	HMDB0029155	0.0656615	0.348828	0.331729	0.741297	1	-5.51169
pyruvate	Carbohydrate	HMDB0000243	0.0464829	0.184375	0.331033	0.74182	1	-5.51189
sulfate*	Xenobiotics	HMDB01448	-0.0443198	-0.126561	-0.330415	0.742284	1	-5.51207
behenoylcarnitine (C22)*	Lipid	HMDB0062468	0.0838336	-0.164208	0.329197	0.743199	1	-5.51242
1-palmitoyl-GPC (16:0)	Lipid	HMDB0010382	-0.0398353	-0.197707	-0.328474	0.743743	1	-5.51263
taurochenodeoxycholate	Lipid	HMDB0000951	0.214352	0.229346	0.327337	0.744598	1	-5.51295
5,6-dihydrouracil	Nucleotide	HMDB0000076	-0.0676289	-0.269718	-0.326921	0.744912	1	-5.51307
butyrylglycine (C4)	Lipid	HMDB0000808	0.179107	-0.799877	0.322988	0.747872	1	-5.51418
1-palmitoyl-2-linoleoyl-GPE (16:0||18:2)	Lipid	HMDB0005322	0.0805232	-0.0823146	0.321502	0.748993	1	-5.51459
dimethyl sulfone	Xenobiotics	HMDB0004983	0.152678	0.244115	0.321339	0.749115	1	-5.51464
carnosine	Amino Acid	HMDB0000033	0.0814905	-0.468011	0.319959	0.750156	1	-5.51502
octadecanedioate (C18)	Lipid	HMDB0000782	-0.100209	-0.101131	-0.316873	0.752485	1	-5.51587
2-piperidinone	Xenobiotics	HMDB0011749	-0.172094	-0.291665	-0.314209	0.754496	1	-5.5166
2-hydroxydecanoate	Lipid	HMDB0094656	-0.104076	0.585752	-0.313289	0.755192	1	-5.51685
aconitate [cis or trans]	Energy	HMDB0000958,HMDB000072	-0.04596	-0.132171	-0.308987	0.758445	1	-5.51802
bilirubin degradation product, C17H18N2O4 (1)	Partially Characterized Molecules	NA	0.0778442	0.0938218	0.308498	0.758815	1	-5.51815
glutarate (C5-DC)	Lipid	HMDB0000661	-0.129955	-0.461975	-0.30804	0.759162	1	-5.51827
argininate*	Amino Acid	HMDB0003148	-0.16217	-0.874902	-0.307003	0.759947	1	-5.51855
7-methylguanine	Nucleotide	HMDB0000897	0.0377566	-0.0959528	0.306277	0.760497	1	-5.51874
betaine	Amino Acid	HMDB0000043	-0.0409311	-0.0376576	-0.306224	0.760537	1	-5.51875
1-linoleoyl-GPG (18:2)*	Lipid	NA	-0.0842352	0.0419984	-0.305293	0.761242	1	-5.519
palmitoleoylcarnitine (C16:1)*	Lipid	NA	-0.0755712	-0.267004	-0.299448	0.765675	1	-5.52053
alpha-tocopherol	Cofactors and Vitamins	HMDB0001893	-0.02888	0.0487687	-0.298208	0.766616	1	-5.52086
(N(1) + N(8))-acetylspermidine	Amino Acid	HMDB0001276,HMDB0002189	0.0584804	-0.230713	0.298038	0.766746	1	-5.5209
1-stearoyl-GPC (18:0)	Lipid	HMDB0010384	-0.0497831	-0.196266	-0.297707	0.766997	1	-5.52098
(2,4 or 2,5)-dimethylphenol sulfate	Xenobiotics	NA	-0.0912515	-1.5795	-0.296462	0.767942	1	-5.52131
4-methylhexanoylglutamine	Lipid	NA	-0.138939	-0.293365	-0.296402	0.767988	1	-5.52132
pimelate (C7-DC)	Lipid	HMDB0000857	-0.0950754	-0.506923	-0.29601	0.768286	1	-5.52142
2-aminoadipate	Amino Acid	HMDB0000510	0.0908794	0.0593391	0.295396	0.768753	1	-5.52158
dimethylarginine (ADMA + SDMA)	Amino Acid	HMDB0003334,HMDB0001539	-0.0275042	-0.107733	-0.295167	0.768926	1	-5.52164
2-palmitoyl-GPC* (16:0)*	Lipid	HMDB0061702	-0.0565728	-0.313278	-0.293285	0.770358	1	-5.52212
methionine	Amino Acid	HMDB0000696	0.0397481	0.0361802	0.291752	0.771523	1	-5.52251
oleoyl ethanolamide	Lipid	HMDB0002088	-0.0846173	-0.0949157	-0.290802	0.772246	1	-5.52275
anthranilate	Amino Acid	HMDB0001123	0.0949463	-0.656163	0.287627	0.774663	1	-5.52355
O-sulfo-L-tyrosine	Xenobiotics	NA	-0.0433289	-0.117572	-0.286381	0.775612	1	-5.52386
glycodeoxycholate 3-sulfate	Lipid	NA	-0.170802	-0.0306227	-0.283487	0.777819	1	-5.52457
1-methyladenosine	Nucleotide	HMDB0003331	0.0279205	-0.0664935	0.281744	0.779148	1	-5.525
pregnen-diol disulfate*	Lipid	NA	-0.0896857	-0.0949962	-0.281729	0.77916	1	-5.525
gamma-glutamylglycine	Peptide	HMDB0011667	-0.0560998	-0.0456329	-0.281017	0.779703	1	-5.52518
5-methylthioribose	Amino Acid	HMDB0001087	0.0817703	-0.354012	0.277352	0.782501	1	-5.52607
linoleoylcholine*	Lipid	HMDB0013213	0.156868	-0.58003	0.27604	0.783504	1	-5.52638
trizma acetate	Xenobiotics	NA	-0.221661	0.931256	-0.275969	0.783558	1	-5.5264
1-palmitoyl-2-arachidonoyl-GPC (16:0||20:4n6)	Lipid	HMDB0007982	-0.0342718	-0.0644321	-0.274027	0.785043	1	-5.52686
5alpha-androstan-3beta,17alpha-diol disulfate	Lipid	HMDB0094682	-0.230546	0.530108	-0.273102	0.78575	1	-5.52708
7-dehydrocholesterol	Lipid	HMDB0000032	0.0766177	-0.0628377	0.271757	0.786779	1	-5.5274
3-hydroxyoleoylcarnitine	Lipid	NA	0.0804348	-0.231235	0.26996	0.788154	1	-5.52782
glycochenodeoxycholate glucuronide (1)	Lipid	HMDB0002579	0.140835	0.233046	0.269277	0.788677	1	-5.52798
3-hydroxyisobutyrate	Amino Acid	HMDB0000023,HMDB0000336	0.091473	-0.067277	0.267203	0.790266	1	-5.52846
1-oleoyl-2-docosahexaenoyl-GPC (18:1||22:6)*	Lipid	HMDB0008123	0.0350459	0.0304553	0.262879	0.793581	1	-5.52946
gamma-glutamylhistidine	Peptide	HMDB0029151	0.0438209	0.0119341	0.261656	0.794519	1	-5.52974
5alpha-pregnan-3beta,20alpha-diol monosulfate (2)	Lipid	NA	0.146257	0.249725	0.260445	0.795448	1	-5.53001
octanoylcarnitine (C8)	Lipid	HMDB0000791	-0.0920826	-0.0782757	-0.256799	0.798248	1	-5.53083
propionylcarnitine (C3)	Lipid	HMDB0000824	-0.0601577	-0.0535456	-0.255249	0.799439	1	-5.53118
4-methoxyphenol sulfate	Amino Acid	NA	0.175438	-2.66083	0.253716	0.800618	1	-5.53151
5alpha-pregnan-diol disulfate	Lipid	HMDB0240582,HMDB0240581	-0.160603	-0.571492	-0.253594	0.800711	1	-5.53154
1-arachidonoyl-GPE (20:4n6)*	Lipid	HMDB0011517	-0.0577624	0.0815294	-0.253543	0.800751	1	-5.53155
mannonate*	Xenobiotics	NA	0.0427352	-0.0737764	0.246583	0.806106	1	-5.53306
cysteinylglycine	Amino Acid	HMDB0000078	-0.0537855	0.386675	-0.246466	0.806197	1	-5.53309
1-oleoyl-2-linoleoyl-GPE (18:1||18:2)*	Lipid	HMDB0005349	-0.0788122	0.0673083	-0.243945	0.808139	1	-5.53363
indoleacetoylcarnitine*	Amino Acid	NA	-0.128841	-0.242301	-0.24224	0.809454	1	-5.53399
1-arachidonoyl-GPC* (20:4)*	Lipid	HMDB0010395	0.0514312	-0.257022	0.241471	0.810047	1	-5.53415
glucose	Carbohydrate	HMDB0000122	-0.034839	0.148401	-0.239822	0.811319	1	-5.53449
palmitoyl-oleoyl-glycerol (16:0||18:1) [2]*	Lipid	HMDB0007102	-0.0642331	-0.0761336	-0.239325	0.811702	1	-5.5346
2-aminooctanoate	Lipid	HMDB0000991	-0.0882685	-0.101916	-0.236146	0.814156	1	-5.53525
1-stearoyl-2-oleoyl-GPE (18:0||18:1)	Lipid	HMDB0008993	0.06424	0.10169	0.235002	0.815039	1	-5.53549
2-hydroxybutyrate||2-hydroxyisobutyrate	Amino Acid	HMDB0000729,HMDB00008	-0.0676509	-0.142402	-0.234734	0.815247	1	-5.53554
3-(3-amino-3-carboxypropyl)uridine*	Nucleotide	NA	-0.0325822	-0.179717	-0.232062	0.817311	1	-5.53608
sphingomyelin (d17:1||16:0, d18:1||15:0, d16:1||17:0)*	Lipid	NA	-0.0306042	0.048257	-0.231023	0.818115	1	-5.53629
GlcNAc sulfate conjugate of C21H34O2 steroid	Partially Characterized Molecules	NA	0.12271	-0.386603	0.23071	0.818357	1	-5.53635
2-keto-3-deoxy-gluconate	Xenobiotics	HMDB0001353	-0.0511842	-0.324403	-0.230374	0.818617	1	-5.53642
S-carboxyethylcysteine	Amino Acid	NA	-0.108029	0.0244353	-0.229022	0.819662	1	-5.53669
2-isopropylmalate	Xenobiotics	HMDB0000402	-0.135199	0.558226	-0.2289	0.819756	1	-5.53672
1-carboxyethylleucine	Amino Acid	NA	-0.0525712	0.0876572	-0.225232	0.822595	1	-5.53744
myristoyl dihydrosphingomyelin (d18:0||14:0)*	Lipid	HMDB0012085	0.0402752	0.0998472	0.222101	0.82502	1	-5.53805
heptenedioate (C7:1-DC)*	Lipid	NA	-0.0647513	0.0164612	-0.220915	0.825939	1	-5.53828
2,3-dihydroxy-5-methylthio-4-pentenoate (DMTPA)*	Amino Acid	HMDB0240388	-0.0237985	-0.197198	-0.220639	0.826153	1	-5.53833
carotene diol (1)	Cofactors and Vitamins	NA	0.0598367	-0.0303769	0.219999	0.826649	1	-5.53845
isobutyrylcarnitine (C4)	Amino Acid	HMDB0000736	-0.0793636	-0.0222046	-0.216082	0.829686	1	-5.53919
1-palmitoyl-2-stearoyl-GPE (16:0||18:0)*	Lipid	HMDB08925	0.0708495	-0.555331	0.21577	0.829929	1	-5.53925
cytidine	Nucleotide	HMDB0000089	-0.101943	-0.347229	-0.214711	0.83075	1	-5.53945
arabitol||xylitol	Carbohydrate	HMDB0002917,HMDB0001851,HMDB0000568	-0.0400509	-0.0170702	-0.214037	0.831273	1	-5.53957
1-palmitoyl-GPE (16:0)	Lipid	HMDB0011503	-0.034206	-0.302585	-0.213926	0.83136	1	-5.5396
gamma-glutamylglutamine	Peptide	HMDB0011738	-0.0299048	0.465043	-0.21293	0.832133	1	-5.53978
sphingomyelin (d18:0||20:0, d16:0||22:0)*	Lipid	NA	0.049774	0.0682797	0.210543	0.833986	1	-5.54022
hexanoylglycine (C6)	Lipid	HMDB0000701	0.0798713	-1.29878	0.208679	0.835434	1	-5.54056
picolinate	Amino Acid	HMDB0002243	-0.064798	0.120056	-0.207427	0.836407	1	-5.54078
9,10-DiHOME	Lipid	HMDB0004704	0.101907	0.151446	0.207293	0.836511	1	-5.54081
glycosyl-N-palmitoyl-sphingosine (d18:1||16:0)	Lipid	NA	-0.0388395	-0.042845	-0.205049	0.838256	1	-5.54121
S-methylcysteine sulfoxide	Amino Acid	HMDB0029432	0.0804534	0.256171	0.204966	0.83832	1	-5.54123
xanthosine	Nucleotide	HMDB0000299	-0.0367624	-1.58278	-0.204824	0.838431	1	-5.54125
3-methoxycatechol sulfate (1)	Xenobiotics	NA	-0.168941	-0.628783	-0.204462	0.838712	1	-5.54132
cysteine	Amino Acid	HMDB0000574	0.0230634	0.160191	0.203822	0.83921	1	-5.54143
1-ribosyl-imidazoleacetate*	Amino Acid	HMDB0002331	-0.0433097	-0.0156683	-0.199359	0.842683	1	-5.54221
2-aminoheptanoate	Lipid	HMDB0094649	-0.0582031	-0.0208174	-0.198504	0.843349	1	-5.54236
Glutamine degradant*	Partially Characterized Molecules	NA	0.0664322	0.250153	0.196248	0.845106	1	-5.54275
2-hydroxy-4-(methylthio)butanoic acid	Amino Acid	HMDB0037115	0.0460321	-0.171223	0.193712	0.847082	1	-5.54317
phenylacetylglycine	Peptide	HMDB0000821	-0.116479	-1.33818	-0.193336	0.847375	1	-5.54324
bilirubin degradation product, C17H20N2O5 (2)	Partially Characterized Molecules	NA	-0.0839135	-0.256577	-0.193035	0.84761	1	-5.54329
gamma-glutamyl-alpha-lysine	Peptide	NA	-0.0427264	0.0622582	-0.192179	0.848277	1	-5.54343
3-hydroxybutyroylglycine	Lipid	NA	0.0587735	-0.128132	0.187959	0.851569	1	-5.54413
sphingomyelin (d18:2||21:0, d16:2||23:0)*	Lipid	NA	0.0350753	0.113315	0.187714	0.851759	1	-5.54417
1-stearoyl-2-oleoyl-GPI (18:0||18:1)*	Lipid	NA	-0.0323805	0.30393	-0.179168	0.858433	1	-5.54553
1-stearoyl-2-oleoyl-GPC (18:0||18:1)	Lipid	HMDB0008038	-0.0170318	0.123734	-0.177002	0.860127	1	-5.54587
carboxyethyl-GABA	Amino Acid	HMDB0002201	-0.0462895	-0.113381	-0.175249	0.861498	1	-5.54613
taurochenodeoxycholic acid 3-sulfate	Lipid	HMDB0002486	-0.109132	-0.141994	-0.174059	0.862429	1	-5.54631
cysteine sulfinic acid	Amino Acid	HMDB0000996	-0.0547013	-0.290923	-0.173695	0.862714	1	-5.54637
3-methyladipate	Lipid	HMDB0000555	0.0590904	-0.632396	0.173262	0.863052	1	-5.54644
isoleucine	Amino Acid	HMDB0000172	-0.0210281	0.0174002	-0.173198	0.863103	1	-5.54644
sulfate of piperine metabolite C18H21NO3 (1)*	Xenobiotics	NA	0.10563	-1.33241	0.173141	0.863147	1	-5.54645
docosapentaenoate (n6 DPA; 22:5n6)	Lipid	HMDB0001976	-0.0859056	-1.13189	-0.173107	0.863173	1	-5.54646
ornithine	Amino Acid	HMDB0000214	0.0268725	-0.00283278	0.172926	0.863315	1	-5.54649
glycocholate glucuronide (1)	Lipid	NA	0.10515	-0.850803	0.171752	0.864233	1	-5.54666
cis-4-decenoate (10:1n6)*	Lipid	HMDB0004980	0.0673957	-0.52214	0.168837	0.866516	1	-5.54709
2-hydroxystearate	Lipid	HMDB0062549	0.0299985	-0.126625	0.168326	0.866916	1	-5.54717
N-acetylvaline	Amino Acid	HMDB0011757	0.0142765	-0.0745925	0.1681	0.867093	1	-5.5472
nervonoylcarnitine (C24:1)*	Lipid	NA	0.0526821	-0.153097	0.167805	0.867324	1	-5.54724
3-methylcytidine	Nucleotide	HMDB0240577	0.0496921	-0.0316185	0.167791	0.867335	1	-5.54725
bilirubin degradation product, C17H18N2O4 (3)	Partially Characterized Molecules	NA	0.0445129	-0.0131599	0.16759	0.867492	1	-5.54728
stearoyl ethanolamide	Lipid	HMDB0013078	0.0250098	-0.0585155	0.166513	0.868335	1	-5.54743
hydantoin-5-propionate	Amino Acid	HMDB0001212	0.0657906	-0.0838496	0.164321	0.870053	1	-5.54775
cholic acid glucuronide	Lipid	HMDB0002577	-0.0948918	-1.53929	-0.163904	0.87038	1	-5.54781
inosine	Nucleotide	HMDB0000195	0.0865611	-1.13195	0.163579	0.870635	1	-5.54785
tyrosine	Amino Acid	HMDB0000158	0.0303751	0.0568583	0.163303	0.87085	1	-5.54789
sphingomyelin (d18:1||19:0, d19:1||18:0)*	Lipid	NA	0.0274446	0.0703582	0.160037	0.873411	1	-5.54835
palmitoyl-linoleoyl-glycerol (16:0||18:2) [1]*	Lipid	HMDB0007103	0.0544059	-0.240913	0.159846	0.873561	1	-5.54838
octadecenedioate (C18:1-DC)	Lipid	NA	0.051264	-0.0165386	0.1587	0.87446	1	-5.54854
deoxycarnitine	Lipid	HMDB0001161	-0.0357381	-0.043931	-0.158485	0.874629	1	-5.54857
5alpha-pregnan-3beta,20beta-diol monosulfate (1)	Lipid	HMDB0240580	0.0783396	-0.115671	0.155688	0.876822	1	-5.54895
N2,N5-diacetylornithine	Amino Acid	NA	-0.0637345	-0.249964	-0.155334	0.8771	1	-5.54899
1-stearoyl-2-arachidonoyl-GPC (18:0||20:4)	Lipid	HMDB0008048	-0.0156127	-0.118532	-0.153143	0.87882	1	-5.54929
3-carboxy-4-methyl-5-propyl-2-furanpropanoate (CMPF)	Lipid	HMDB0061112	0.10144	0.0423212	0.152736	0.87914	1	-5.54934
perfluorooctanesulfonate (PFOS)	Xenobiotics	HMDB0059586	-0.0548965	0.398407	-0.146115	0.88434	1	-5.5502
palmitoyl-oleoyl-glycerol (16:0||18:1) [1]*	Lipid	HMDB0007102	-0.0398911	-0.0669319	-0.14427	0.885791	1	-5.55044
N-acetyl-aspartyl-glutamate (NAAG)	Amino Acid	HMDB0001067	0.0351661	-0.0298198	0.142652	0.887062	1	-5.55064
serine	Amino Acid	HMDB0000187	-0.0173471	0.0725957	-0.140622	0.888659	1	-5.55089
1-palmitoyl-2-stearoyl-GPC (16:0||18:0)	Lipid	HMDB0007970	0.0163216	-0.0302328	0.140604	0.888673	1	-5.55089
N-acetylglutamate	Amino Acid	HMDB0001138	0.0347156	-0.0525341	0.140223	0.888973	1	-5.55094
allantoin	Nucleotide	HMDB0000462	-0.0151441	-0.0399239	-0.139099	0.889856	1	-5.55107
naproxen	Xenobiotics	HMDB0001923	0.0448637	-3.01492	0.13836	0.890438	1	-5.55116
hydroxystearate sulfate	Lipid	NA	0.0491962	-1.18287	0.137235	0.891323	1	-5.5513
methyl glucopyranoside (alpha + beta)	Xenobiotics	HMDB0029965	-0.107438	0.0756475	-0.136987	0.891518	1	-5.55133
glutamine conjugate of C6H10O2 (2)*	Partially Characterized Molecules	NA	-0.0656242	0.126005	-0.135294	0.892851	1	-5.55153
N6-carbamoylthreonyladenosine	Nucleotide	HMDB0041623	0.0190174	-0.105838	0.133031	0.894632	1	-5.55179
S-1-pyrroline-5-carboxylate	Amino Acid	HMDB0001301	-0.0458696	-0.394825	-0.132795	0.894817	1	-5.55182
sphingomyelin (d18:1||20:1, d18:2||20:0)*	Lipid	NA	-0.0162232	-0.0393416	-0.132742	0.894859	1	-5.55182
2-O-methylascorbic acid	Cofactors and Vitamins	HMDB0240294	0.0238092	-0.100195	0.131061	0.896184	1	-5.55202
arachidonoylcholine	Lipid	HMDB0240583	0.0679741	-0.673297	0.130081	0.896955	1	-5.55213
sulfate of piperine metabolite C18H21NO3 (3)*	Xenobiotics	NA	0.0692807	-1.10143	0.129879	0.897114	1	-5.55215
glycosyl ceramide (d18:2||24:1, d18:1||24:2)*	Lipid	NA	-0.02845	-0.175442	-0.1289	0.897885	1	-5.55226
2-methoxyresorcinol sulfate	Xenobiotics	NA	0.0882081	-0.616782	0.124431	0.901407	1	-5.55275
7-HOCA	Lipid	HMDB0012458	0.0191686	-0.0201744	0.11983	0.905034	1	-5.55324
pentose acid*	Partially Characterized Molecules	HMDB0000892	0.0640521	0.270506	0.118978	0.905706	1	-5.55333
bilirubin degradation product, C17H18N2O4 (2)	Partially Characterized Molecules	NA	0.0291982	0.0276729	0.117902	0.906555	1	-5.55344
androstenediol (3beta,17beta) monosulfate (2)	Lipid	HMDB0186954,HMDB0240429	0.0500465	-0.123153	0.117535	0.906845	1	-5.55348
sucrose	Carbohydrate	HMDB0000258	0.103756	-0.52135	0.116897	0.907348	1	-5.55354
hexadecanedioate (C16)	Lipid	HMDB0000672	-0.0342024	-0.147185	-0.113249	0.910227	1	-5.55391
cys-gly, oxidized	Amino Acid	NA	-0.0340782	0.183759	-0.113239	0.910235	1	-5.55391
4-hydroxycoumarin	Xenobiotics	NA	-0.0658645	-1.24143	-0.112982	0.910437	1	-5.55393
sphingomyelin (d18:1||17:0, d17:1||18:0, d19:1||16:0)	Lipid	NA	-0.0149623	0.0219075	-0.112374	0.910917	1	-5.55399
sphingomyelin (d18:1||18:1, d18:2||18:0)	Lipid	HMDB0012101	-0.0129243	-0.0581566	-0.112307	0.91097	1	-5.554
3-aminoisobutyrate	Nucleotide	HMDB0002166	-0.0313105	-0.148238	-0.110236	0.912605	1	-5.5542
hexadecenedioate (C16:1-DC)*	Lipid	NA	0.0304051	-0.0736925	0.105199	0.916583	1	-5.55467
sphingomyelin (d18:2||16:0, d18:1||16:1)*	Lipid	NA	0.0096228	-0.10346	0.104645	0.917021	1	-5.55472
1-lignoceroyl-GPC (24:0)	Lipid	HMDB0010405	-0.0303905	-0.460191	-0.10455	0.917095	1	-5.55473
eugenol sulfate	Xenobiotics	HMDB0135245	0.0923074	-1.44582	0.10389	0.917617	1	-5.55479
palmitoyl-sphingosine-phosphoethanolamine (d18:1||16:0)	Lipid	NA	0.0116331	-0.0021059	0.102236	0.918924	1	-5.55494
glycodeoxycholate glucuronide (1)	Lipid	NA	0.0762259	-0.324077	0.100443	0.920341	1	-5.5551
oleoyl-oleoyl-glycerol (18:1||18:1) [2]*	Lipid	HMDB0007218	-0.0227021	0.0815116	-0.097361	0.922777	1	-5.55536
oleoyl-oleoyl-glycerol (18:1||18:1) [1]*	Lipid	HMDB0007218	0.0205905	0.087048	0.0948782	0.92474	1	-5.55557
fructosyllysine	Amino Acid	HMDB0034879	0.0233998	0.186519	0.0921762	0.926878	1	-5.55579
tyramine O-sulfate	Amino Acid	HMDB0006409	0.0575983	-1.00505	0.0899329	0.928652	1	-5.55597
1-arachidonoyl-GPI* (20:4)*	Lipid	HMDB0061690	0.018706	0.00633661	0.0895779	0.928933	1	-5.55599
valerate (5:0)	Lipid	HMDB0000892	0.0312769	-0.14259	0.0890261	0.92937	1	-5.55604
tetrahydrocortisol glucuronide	Lipid	NA	-0.0323698	-0.341974	-0.087354	0.930693	1	-5.55616
tetradecadienoate (14:2)*	Lipid	HMDB0000560	-0.0355005	-0.57207	-0.0871516	0.930853	1	-5.55618
(15:3)-anacardic acid	Xenobiotics	HMDB31059	0.0412459	-2.68053	0.0870469	0.930936	1	-5.55619
sphingomyelin (d18:1||20:0, d16:1||22:0)*	Lipid	HMDB0012102	-0.00871243	0.078358	-0.0835975	0.933666	1	-5.55644
glycosyl ceramide (d18:1||23:1, d17:1||24:1)*	Lipid	NA	-0.0311188	-0.190444	-0.0827926	0.934303	1	-5.5565
glutathione, oxidized (GSSG)	Amino Acid	HMDB0003337	0.0017835	-0.40901	0.0825423	0.934501	1	-5.55652
3-hydroxybutyrate (BHBA)	Lipid	HMDB0000011,HMDB0000357,HMDB0000442	0.0525699	-0.00264249	0.0810743	0.935664	1	-5.55662
5alpha-pregnan-3beta,20alpha-diol disulfate	Lipid	HMDB0094650	-0.0425779	0.0443786	-0.0784086	0.937774	1	-5.55681
androstenediol (3alpha, 17alpha) monosulfate (3)	Lipid	NA	-0.0290368	-0.110633	-0.0783274	0.937839	1	-5.55682
leucine	Amino Acid	HMDB0000687	-0.00880564	0.0303587	-0.075649	0.93996	1	-5.55699
glycosyl-N-nervonoyl-sphingosine (d18:1||24:1)*	Lipid	HMDB0010712,HMDB0004975	0.0164352	-0.0370222	0.0750796	0.940411	1	-5.55703
N1-methylinosine	Nucleotide	HMDB0002721	-0.00959648	-0.128786	-0.0743878	0.940959	1	-5.55708
(15:2)-anacardic acid	Xenobiotics	HMDB0033896	0.0197186	-1.17243	0.0735769	0.941602	1	-5.55713
3-bromo-5-chloro-2,6-dihydroxybenzoic acid*	Xenobiotics	NA	0.0275804	-0.182285	0.0735629	0.941613	1	-5.55713
S-methylcysteine	Amino Acid	HMDB0002108	0.0190842	0.0733584	0.0696169	0.944739	1	-5.55738
myristoleoylcarnitine (C14:1)*	Lipid	HMDB0240588	-0.0227197	-0.173663	-0.0676641	0.946287	1	-5.55749
1-methylnicotinamide	Cofactors and Vitamins	HMDB0000699	0.0270236	-0.183457	0.0669218	0.946875	1	-5.55754
bilirubin	Cofactors and Vitamins	HMDB0000054	-0.0108876	0.102933	-0.0657056	0.947839	1	-5.55761
5,6-dihydrouridine	Nucleotide	HMDB0000497	-0.00924358	-0.176616	-0.0638091	0.949343	1	-5.55771
2,3-dihydroxyisovalerate	Xenobiotics	HMDB0012141	0.0423054	0.334819	0.0633691	0.949692	1	-5.55774
2-hydroxypalmitate	Lipid	HMDB0031057	0.0112739	-0.111309	0.0621701	0.950642	1	-5.5578
2-aminophenol sulfate	Xenobiotics	HMDB0061116	0.0471268	0.135409	0.0620369	0.950748	1	-5.55781
N-oleoylserine	Lipid	NA	0.0113301	-0.183629	0.0605625	0.951917	1	-5.55789
benzoate	Xenobiotics	HMDB0001870	-0.0108367	0.244901	-0.0599383	0.952412	1	-5.55792
1H-indole-7-acetic acid	Xenobiotics	NA	-0.031872	-0.578301	-0.0595562	0.952715	1	-5.55794
asparagine	Amino Acid	HMDB0000168	-0.00687059	0.0568786	-0.0592003	0.952997	1	-5.55796
N2-acetyl,N6,N6-dimethyllysine	Amino Acid	NA	-0.0342852	-1.28658	-0.0587682	0.95334	1	-5.55798
1-oleoyl-GPC (18:1)	Lipid	HMDB0002815	-0.00773051	-0.0906846	-0.0535122	0.957509	1	-5.55824
3,5-dichloro-2,6-dihydroxybenzoic acid	Xenobiotics	NA	-0.0160072	0.0616257	-0.0514444	0.959149	1	-5.55833
suberate (C8-DC)	Lipid	HMDB0000893	-0.0169719	-0.000155474	-0.0508152	0.959648	1	-5.55836
dopamine 3-O-sulfate	Amino Acid	HMDB0006275	-0.024319	0.18019	-0.0505361	0.95987	1	-5.55837
glycohyocholate	Lipid	HMDB0000138	0.0323211	-0.150743	0.049429	0.960748	1	-5.55842
gamma-glutamylleucine	Peptide	HMDB0011171	-0.00755951	0.0935259	-0.0489337	0.961141	1	-5.55844
N-stearoylserine*	Lipid	NA	0.0127565	-0.045645	0.0487843	0.96126	1	-5.55845
lignoceroylcarnitine (C24)*	Lipid	NA	-0.00864692	0.0573744	-0.048204	0.96172	1	-5.55847
3-amino-2-piperidone	Amino Acid	HMDB0000323	-0.00740168	-0.22247	-0.0477558	0.962076	1	-5.55849
lidocaine	Xenobiotics	HMDB0014426	-0.0129138	-2.55004	-0.0469919	0.962682	1	-5.55852
1-(1-enyl-stearoyl)-GPE (P-18:0)*	Lipid	NA	-0.00933682	-0.698458	-0.0453595	0.963977	1	-5.55859
indole-3-carboxylate	Amino Acid	HMDB0003320	-0.0212679	-0.698967	-0.0449682	0.964288	1	-5.5586
1-palmitoyl-GPG (16:0)*	Lipid	NA	-0.0104454	-0.230039	-0.0447078	0.964495	1	-5.55861
stearoylcholine*	Lipid	NA	-0.0259829	-1.02698	-0.0444972	0.964662	1	-5.55862
propyl 4-hydroxybenzoate sulfate	Xenobiotics	HMDB0135261	-0.0104023	-1.95866	-0.0430208	0.965834	1	-5.55868
carboxyibuprofen glucuronide*	Xenobiotics	HMDB60564	-0.000638793	-0.141675	-0.0418127	0.966792	1	-5.55872
alpha-CEHC sulfate	Cofactors and Vitamins	NA	-0.00760826	-1.56801	-0.0417457	0.966846	1	-5.55872
dimethylglycine	Amino Acid	HMDB0000092	-0.00787026	-0.080639	-0.0408193	0.967581	1	-5.55876
salicyluric glucuronide*	Xenobiotics	HMDB0240252	0.0292371	-1.85293	0.0407987	0.967597	1	-5.55876
cysteinylglycine disulfide*	Amino Acid	HMDB0000709	-0.00523468	0.0861016	-0.0396184	0.968534	1	-5.5588
2-hydroxybehenate	Lipid	HMDB0061660	0.00792137	-0.0289291	0.0373401	0.970343	1	-5.55888
beta-cryptoxanthin	Cofactors and Vitamins	HMDB0033844	-0.0164347	-0.218792	-0.0366461	0.970894	1	-5.5589
salicylate	Xenobiotics	HMDB0001895	-0.0269064	0.314542	-0.0358401	0.971534	1	-5.55892
2,8-quinolinediol sulfate	Xenobiotics	NA	0.00463906	-1.20331	0.0356953	0.971649	1	-5.55893
4-acetylphenyl sulfate	Xenobiotics	NA	-0.0156883	-0.319532	-0.0353052	0.971958	1	-5.55894
hydroquinone sulfate	Xenobiotics	HMDB0240263	-0.0159721	-0.520689	-0.0323188	0.974329	1	-5.55903
androstenediol (3alpha, 17alpha) monosulfate (2)	Lipid	NA	0.0124905	-0.167282	0.031215	0.975206	1	-5.55906
5-(galactosylhydroxy)-L-lysine	Amino Acid	NA	0.0100578	-0.976561	0.0299582	0.976204	1	-5.55909
hydroxy-CMPF*	Lipid	NA	0.0185027	0.0100683	0.0289132	0.977034	1	-5.55912
threonine	Amino Acid	HMDB0000167	0.00508788	-0.0234935	0.0268812	0.978647	1	-5.55917
guanidinosuccinate	Amino Acid	HMDB0003157	0.0116025	-0.334214	0.0247799	0.980316	1	-5.55922
tadalafil	Xenobiotics	HMDB0014958	-0.00586807	-4.72929	-0.0246524	0.980417	1	-5.55922
glycochenodeoxycholate	Lipid	HMDB0000637	-0.0113702	0.313466	-0.0235417	0.981299	1	-5.55924
2-methylserine	Amino Acid	NA	-0.00636597	-0.501764	-0.022799	0.981889	1	-5.55926
eicosenedioate (C20:1-DC)*	Lipid	NA	-0.00917783	0.000634429	-0.0218503	0.982643	1	-5.55927
gamma-glutamylisoleucine*	Peptide	HMDB0011170	0.00358708	-0.0825817	0.0208238	0.983458	1	-5.55929
emtricitabine	Xenobiotics	HMDB0015017	0.00917412	-1.98896	0.0196554	0.984386	1	-5.55931
bilirubin degradation product, C16H18N2O5 (1)	Partially Characterized Molecules	NA	0.0100693	-0.627271	0.0190682	0.984853	1	-5.55932
alpha-ketobutyrate	Amino Acid	HMDB0000005	0.00772849	0.265505	0.0169656	0.986523	1	-5.55936
1-stearoyl-2-linoleoyl-GPE (18:0||18:2)*	Lipid	HMDB0008994	0.00448946	0.00935579	0.0168898	0.986583	1	-5.55936
genistein sulfate*	Xenobiotics	NA	0.00506825	-2.60642	0.0168233	0.986636	1	-5.55936
palmitoyl-docosahexaenoyl-glycerol (16:0||22:6) [1]*	Lipid	HMDB0007121	0.00731943	-0.273155	0.0167997	0.986654	1	-5.55936
hexanoylglutamine	Lipid	NA	-0.00717158	-0.195388	-0.0167437	0.986699	1	-5.55936
bilirubin (E,Z or Z,E)*	Cofactors and Vitamins	HMDB0000488	0.00266709	0.19642	0.0113283	0.991001	1	-5.55943
glucuronate	Carbohydrate	HMDB0000127	-0.00299466	-0.0554664	-0.0112212	0.991086	1	-5.55943
erythronate*	Carbohydrate	HMDB0000613	-0.00136482	-0.0705464	-0.0111985	0.991104	1	-5.55943
N2,N2-dimethylguanosine	Nucleotide	HMDB0004824	-0.00141588	-0.137922	-0.0108891	0.991349	1	-5.55943
tauroursodeoxycholate	Lipid	HMDB0000874	0.00716384	-0.749529	0.0108628	0.99137	1	-5.55943
desmethylnaproxen	Xenobiotics	HMDB0013989	0.00143132	-2.46681	0.00551346	0.99562	1	-5.55947
1-palmitoyl-2-oleoyl-GPC (16:0||18:1)	Lipid	HMDB0007972	0.00055021	0.0469868	0.0054127	0.9957	1	-5.55947
desmethylnaproxen sulfate	Xenobiotics	NA	0.000808906	-2.52405	0.00327477	0.997398	1	-5.55948
ciprofloxacin	Xenobiotics	HMDB0014677	2.66454e-15	-4.65109	3.20311e-13	1	1	-5.55948
oxypurinol	Xenobiotics	HMDB0000786	-1.77636e-15	-9.70275	-2.1354e-13	1	1	-5.55948
sulfociprofloxacin*	Xenobiotics	NA	-1.77636e-15	-5.86145	-2.1354e-13	1	1	-5.55948
azithromycin	Xenobiotics	HMDB0014352	-1.33227e-15	-3.84063	-1.60155e-13	1	1	-5.55948
diclofenac	Xenobiotics	HMDB0014724	-8.88178e-16	-4.14051	-1.0677e-13	1	1	-5.55948
fluconazole	Xenobiotics	HMDB0014342	-8.88178e-16	-1.83084	-1.0677e-13	1	1	-5.55948
N4-acetyl-5-hydroxysulfamethoxazole*	Xenobiotics	NA	8.88178e-16	-2.76808	1.0677e-13	1	1	-5.55948
rocuronium	Xenobiotics	HMDB0014866	-8.88178e-16	-3.2723	-1.0677e-13	1	1	-5.55948
O-desmethyltramadol	Xenobiotics	HMDB0060997	6.66134e-16	-0.820107	8.00777e-14	1	1	-5.55948
cetirizine	Xenobiotics	HMDB0005032	-4.44089e-16	-1.12847	-5.33851e-14	1	1	-5.55948
pregabalin	Xenobiotics	HMDB0014375	4.44089e-16	-0.940091	5.33851e-14	1	1	-5.55948
trimethoprim	Xenobiotics	HMDB0014583	4.44089e-16	-0.793107	5.33851e-14	1	1	-5.55948
4-hydroxy duloxetine glucuronide*	Xenobiotics	HMDB0060763	2.22045e-16	-1.11904	2.66926e-14	1	1	-5.55948
clarithromycin	Xenobiotics	HMDB0015342	2.22045e-16	-1.52575	2.66926e-14	1	1	-5.55948
De(carboxymethoxy) cetirizine acetic acid	Xenobiotics	NA	2.22045e-16	-0.668409	2.66926e-14	1	1	-5.55948
N4-acetylsulfamethoxazole*	Xenobiotics	HMDB0013854	-2.22045e-16	-1.39062	-2.66926e-14	1	1	-5.55948
prednisolone	Xenobiotics	HMDB0014998	2.22045e-16	-0.915664	2.66926e-14	1	1	-5.55948
ritonavir	Xenobiotics	HMDB0014646	2.22045e-16	-1.03712	2.66926e-14	1	1	-5.55948
tramadol	Xenobiotics	HMDB0014339	-2.22045e-16	-1.04484	-2.66926e-14	1	1	-5.55948
5-hydroxy-6-methoxy duloxetine sulfate*	Xenobiotics	NA	1.11022e-16	-0.481566	1.33463e-14	1	1	-5.55948
amoxicillin	Xenobiotics	HMDB0015193	1.11022e-16	-0.614403	1.33463e-14	1	1	-5.55948
ofloxacin	Xenobiotics	HMDB0015296	1.11022e-16	-0.799621	1.33463e-14	1	1	-5.55948
sertraline	Xenobiotics	HMDB0005010	-8.32667e-17	-0.211565	-1.00097e-14	1	1	-5.55948
candesartan	Xenobiotics	HMDB0014934	-2.77556e-17	-0.151042	-3.33657e-15	1	1	-5.55948
sulfamethoxazole	Xenobiotics	HMDB0015150	-2.77556e-17	-0.181313	-3.33657e-15	1	1	-5.55948
1-hydroxy-2-naphthalenecarboxylate	Xenobiotics	NA	0	0	0	1	1	-5.55948
10-hydroxywarfarin	Xenobiotics	HMDB0013884	0	0	0	1	1	-5.55948
2-hydroxyibuprofen	Xenobiotics	HMDB0060920	0	0	0	1	1	-5.55948
6-aminopenicillanate	Xenobiotics	HMDB0060618	0	0	0	1	1	-5.55948
7-hydroxywarfarin	Xenobiotics	HMDB0013886	0	0	0	1	1	-5.55948
allopurinol	Xenobiotics	HMDB0014581	0	0	0	1	1	-5.55948
allopurinol riboside	Xenobiotics	HMDB0000481	0	0	0	1	1	-5.55948
atenolol	Xenobiotics	HMDB0001924	0	0	0	1	1	-5.55948
celecoxib	Xenobiotics	HMDB0005014	0	0	0	1	1	-5.55948
citalopram propionate*	Xenobiotics	HMDB60463	0	-0.326986	0	1	1	-5.55948
citalopram||escitalopram	Xenobiotics	HMDB0005028	0	-5.52616	0	1	1	-5.55948
clomipramine	Xenobiotics	HMDB0015372	0	0	0	1	1	-5.55948
desmethylcitalopram*	Xenobiotics	HMDB0014021	0	-4.50635	0	1	1	-5.55948
dexamethasone	Xenobiotics	HMDB0015364	0	0	0	1	1	-5.55948
dexpanthenol	Xenobiotics	HMDB0004231	0	0	0	1	1	-5.55948
diazepam	Xenobiotics	HMDB0014967	0	0	0	1	1	-5.55948
diltiazem	Xenobiotics	HMDB0014487	0	0	0	1	1	-5.55948
efavirenz	Xenobiotics	HMDB0014763	0	0	0	1	1	-5.55948
enalapril	Xenobiotics	HMDB0014722	0	0	0	1	1	-5.55948
febuxostat	Xenobiotics	NA	0	0	0	1	1	-5.55948
gabapentin	Xenobiotics	HMDB0005015	0	0	0	1	1	-5.55948
Gliclazide	Xenobiotics	NA	0	-10.7027	0	1	1	-5.55948
lamivudine	Xenobiotics	HMDB0014847	0	0	0	1	1	-5.55948
lamotrigine	Xenobiotics	HMDB0014695	0	0	0	1	1	-5.55948
linezolid	Xenobiotics	HMDB0014739	0	0	0	1	1	-5.55948
losartan	Xenobiotics	HMDB0014816	0	0	0	1	1	-5.55948
meropenem	Xenobiotics	HMDB0014898	0	0	0	1	1	-5.55948
metformin	Xenobiotics	HMDB0001921	0	-2.15359	0	1	1	-5.55948
methadone	Xenobiotics	HMDB0014477	0	0	0	1	1	-5.55948
methylprednisolone	Xenobiotics	HMDB0015094	0	0	0	1	1	-5.55948
metoclopramide	Xenobiotics	HMDB0015363	0	0	0	1	1	-5.55948
N-desalkylquetiapine*	Xenobiotics	NA	0	0	0	1	1	-5.55948
N-desmethyl tramadol	Xenobiotics	HMDB0061007	0	-2.19034	0	1	1	-5.55948
nevirapine	Xenobiotics	HMDB0014383	0	0	0	1	1	-5.55948
Nimesulide	Xenobiotics	NA	0	-4.16877	0	1	1	-5.55948
O-desmethyltramadol glucuronide	Xenobiotics	HMDB0060856	0	-0.737687	0	1	1	-5.55948
O-desmethylvenlafaxine	Xenobiotics	HMDB0015646	0	0	0	1	1	-5.55948
olanzapine	Xenobiotics	HMDB0005012	0	0	0	1	1	-5.55948
olmesartan	Xenobiotics	HMDB0014420	0	0	0	1	1	-5.55948
oxazepam	Xenobiotics	HMDB14980	0	0	0	1	1	-5.55948
pantoprazole	Xenobiotics	HMDB0005017	0	-4.25154	0	1	1	-5.55948
penicillin G	Xenobiotics	HMDB0015186	0	0	0	1	1	-5.55948
quetiapine	Xenobiotics	HMDB0005021	0	0	0	1	1	-5.55948
quinine	Xenobiotics	HMDB0014611	0	0	0	1	1	-5.55948
rosuvastatin	Xenobiotics	HMDB0015230	0	0	0	1	1	-5.55948
tenofovir	Xenobiotics	HMDB0014445	0	0	0	1	1	-5.55948
ticlopidine	Xenobiotics	HMDB0014353	0	0	0	1	1	-5.55948
valsartan	Xenobiotics	HMDB0014323	0	0	0	1	1	-5.55948
venlafaxine	Xenobiotics	HMDB0005016	0	0	0	1	1	-5.55948
warfarin	Xenobiotics	HMDB0001935	0	0	0	1	1	-5.55948

## Sheet: HIS_vs_HC(ctrl)
Compound Name	Type	HMDB ID	logFC	AveExpr	t	P.Value	adj.P.Val	B
3-(methylthio)acetaminophen sulfate*	Xenobiotics	NA	8.79502	-3.39424	10.1635	1.81067e-14	1.96639e-11	22.6756
1,2-dilinoleoyl-GPC (18:2||18:2)	Lipid	HMDB0008138	-2.36777	0.0198835	-9.76656	7.85175e-14	3.06003e-11	21.2463
retinol (Vitamin A)	Cofactors and Vitamins	HMDB0000305	-2.13461	0.0736906	-9.7467	8.45312e-14	3.06003e-11	21.1744
cerotoylcarnitine (C26)*	Lipid	HMDB0006347	-1.57579	0.0863318	-9.46695	2.40145e-13	6.51994e-11	20.1564
1-linoleoyl-2-linolenoyl-GPC (18:2||18:3)*	Lipid	HMDB0008141	-3.00722	0.209125	-8.62373	5.82676e-12	1.26557e-09	17.0444
1-(1-enyl-palmitoyl)-GPC (P-16:0)*	Lipid	HMDB0010407	-1.92601	-0.374763	-8.17965	3.1891e-11	5.77227e-09	15.3844
4-vinylphenol sulfate	Xenobiotics	HMDB0062775	-4.97619	-0.11613	-8.12535	3.92858e-11	6.09491e-09	15.1808
5-methyluridine (ribothymidine)	Nucleotide	HMDB0000884	-1.02486	0.0988129	-8.03937	5.46748e-11	7.42211e-09	14.858
1-lignoceroyl-GPC (24:0)	Lipid	HMDB0010405	-2.29818	-0.460191	-7.90117	9.30621e-11	1.01319e-08	14.3386
3-ethylcatechol sulfate (1)	Xenobiotics	NA	-3.52947	-1.09765	-7.90052	9.32959e-11	1.01319e-08	14.3361
3-(N-acetyl-L-cystein-S-yl) acetaminophen	Xenobiotics	NA	7.88394	-3.62983	7.86675	1.06256e-10	1.04903e-08	14.2091
3-acetylphenol sulfate	Xenobiotics	NA	-3.84409	-1.21897	-7.80505	1.34775e-10	1.21972e-08	13.9769
6-bromotryptophan	Amino Acid	NA	-1.91332	-0.197013	-7.69597	2.05233e-10	1.71448e-08	13.5662
4-acetylcatechol sulfate (1)	Xenobiotics	NA	-5.0768	-1.59148	-7.51678	4.09752e-10	3.09387e-08	12.8911
3-hydroxypyridine sulfate	Xenobiotics	NA	-8.01276	1.08251	-7.5059	4.27329e-10	3.09387e-08	12.8501
sphingomyelin (d17:1||14:0, d16:1||15:0)*	Lipid	NA	-1.66004	0.324949	-7.4819	4.688e-10	3.09751e-08	12.7597
1-palmitoleoyl-GPC* (16:1)*	Lipid	HMDB0010383	-1.73307	-0.230613	-7.47317	4.84877e-10	3.09751e-08	12.7268
o-cresol sulfate	Xenobiotics	HMDB0011635	-3.99046	-1.0689	-7.41929	5.96985e-10	3.38266e-08	12.5237
1-palmitoyl-GPC (16:0)	Lipid	HMDB0010382	-0.898932	-0.197707	-7.40763	6.24462e-10	3.38266e-08	12.4798
valylleucine	Peptide	HMDB0029131	-1.12787	-0.574732	-7.40641	6.27402e-10	3.38266e-08	12.4752
caffeic acid sulfate	Xenobiotics	HMDB0041708	-5.01537	-1.7799	-7.39562	6.54105e-10	3.38266e-08	12.4345
catechol glucuronide	Amino Acid	NA	-3.58804	-1.18504	-7.30992	9.10616e-10	4.37529e-08	12.1116
4-ethylcatechol sulfate	Xenobiotics	NA	-6.51602	0.634968	-7.30541	9.26627e-10	4.37529e-08	12.0945
1-(1-enyl-palmitoyl)-2-palmitoleoyl-GPC (P-16:0||16:1)*	Lipid	HMDB0011207	-1.62386	-0.0657827	-7.15158	1.67799e-09	7.59292e-08	11.515
4-acetaminophen sulfate	Xenobiotics	HMDB0059911	10.31	-3.2662	7.11145	1.95901e-09	8.21292e-08	11.3639
arachidoylcarnitine (C20)*	Lipid	HMDB0006460	-1.38323	0.0361086	-7.1105	1.96626e-09	8.21292e-08	11.3603
1-oleoyl-GPC (18:1)	Lipid	HMDB0002815	-1.02271	-0.0906846	-7.07484	2.25625e-09	9.07514e-08	11.2261
4-acetamidophenol	Xenobiotics	HMDB0001859	10.3688	-3.8059	7.04531	2.52856e-09	9.8072e-08	11.1149
1-myristoyl-2-arachidonoyl-GPC (14:0||20:4)*	Lipid	HMDB0007883	-1.81143	0.121873	-6.9992	3.02069e-09	1.1312e-07	10.9414
1-(1-enyl-stearoyl)-2-linoleoyl-GPE (P-18:0||18:2)*	Lipid	HMDB0011376	-1.88113	0.102782	-6.96343	3.46744e-09	1.20323e-07	10.8069
3-formylindole	Xenobiotics	HMDB29737	-1.04719	0.248637	-6.95857	3.53299e-09	1.20323e-07	10.7886
lignoceroylcarnitine (C24)*	Lipid	NA	-1.24888	0.0573744	-6.95766	3.54544e-09	1.20323e-07	10.7852
4-acetamidophenylglucuronide	Xenobiotics	HMDB0010316	9.39779	-4.2695	6.93015	3.94201e-09	1.29728e-07	10.6817
1-(1-enyl-palmitoyl)-2-arachidonoyl-GPC (P-16:0||20:4)*	Lipid	HMDB0011220	-1.21253	-0.150705	-6.84001	5.57906e-09	1.78202e-07	10.343
3-methoxycatechol sulfate (1)	Xenobiotics	NA	-5.63637	-0.628783	-6.81706	6.09457e-09	1.89106e-07	10.2568
3-methyl catechol sulfate (1)	Xenobiotics	NA	-7.28189	-0.457037	-6.79381	6.66526e-09	1.93221e-07	10.1695
guaiacol sulfate	Xenobiotics	HMDB0060013	-5.13454	0.0463537	-6.78902	6.78951e-09	1.93221e-07	10.1515
1-linolenoyl-GPC (18:3)*	Lipid	HMDB0010388	-1.72285	0.283386	-6.78642	6.85766e-09	1.93221e-07	10.1418
1-linoleoyl-GPC (18:2)	Lipid	HMDB0010386	-1.43471	0.00293055	-6.77885	7.06045e-09	1.93221e-07	10.1134
4-vinylcatechol sulfate	Xenobiotics	NA	-7.20845	-0.862779	-6.77679	7.11681e-09	1.93221e-07	10.1056
1-(1-enyl-palmitoyl)-2-linoleoyl-GPC (P-16:0||18:2)*	Lipid	HMDB0011211	-1.34667	0.09457	-6.75287	7.80293e-09	2.06683e-07	10.0159
2-methoxyacetaminophen sulfate*	Xenobiotics	HMDB0062550	6.87769	-3.52212	6.73869	8.24034e-09	2.13072e-07	9.96271
3-hydroxy-2-methylpyridine sulfate	Xenobiotics	NA	-6.76992	-0.988596	-6.72087	8.82535e-09	2.21554e-07	9.89584
4-vinylguaiacol sulfate	Xenobiotics	HMDB0127980	-4.83127	-1.20014	-6.71645	8.97642e-09	2.21554e-07	9.8793
1-methylxanthine	Xenobiotics	HMDB0010738	-4.29944	0.754227	-6.68642	1.00755e-08	2.43155e-07	9.7667
glycosyl ceramide (d18:1||20:0, d16:1||22:0)*	Lipid	NA	-1.57553	0.118158	-6.65756	1.12573e-08	2.65771e-07	9.65859
5-acetylamino-6-formylamino-3-methyluracil	Xenobiotics	HMDB0011105	-4.62555	-0.494908	-6.6458	1.1778e-08	2.72148e-07	9.61452
dihomo-linolenoylcarnitine (C20:3n3 or 6)*	Lipid	NA	-1.68284	-0.298893	-6.60595	1.37263e-08	3.10557e-07	9.46534
dihydroorotate	Nucleotide	HMDB03349	-2.22283	0.120996	-6.59597	1.42626e-08	3.16106e-07	9.42799
allantoin	Nucleotide	HMDB0000462	-0.713291	-0.0399239	-6.54736	1.71884e-08	3.73331e-07	9.24617
arachidonoyl ethanolamide	Lipid	HMDB0004080	1.2483	-0.488167	6.53228	1.8212e-08	3.87809e-07	9.18981
2-methoxyacetaminophen glucuronide*	Xenobiotics	HMDB0240215	6.67069	-3.37532	6.51428	1.95139e-08	4.0754e-07	9.12254
3-carboxy-4-methyl-5-pentyl-2-furanpropionate (3-CMPFP)	Lipid	HMDB0061643	-1.69842	-0.0295866	-6.50171	2.04771e-08	4.19587e-07	9.07561
5-acetylamino-6-amino-3-methyluracil	Xenobiotics	HMDB0004400	-5.62378	-0.648719	-6.43496	2.64453e-08	5.30654e-07	8.82647
mannose	Carbohydrate	HMDB0000169	1.54966	0.0762689	6.43076	2.68748e-08	5.30654e-07	8.81078
4-ethylphenyl sulfate	Xenobiotics	HMDB0062551	-3.33641	0.394149	-6.28286	4.73065e-08	9.17408e-07	8.26024
catechol sulfate	Xenobiotics	HMDB0059724	-5.0111	0.455231	-6.27081	4.95333e-08	9.43739e-07	8.21547
citrulline	Amino Acid	HMDB0000904	-0.908275	0.0767969	-6.25255	5.31069e-08	9.94381e-07	8.14767
2-methoxyhydroquinone sulfate (1)	Xenobiotics	NA	-3.82849	-0.29331	-6.23477	5.68325e-08	1.0461e-06	8.08169
2-hydroxyacetaminophen sulfate*	Xenobiotics	HMDB0062547	7.90344	-2.65238	6.2146	6.13758e-08	1.1109e-06	8.00685
gamma-glutamylcitrulline*	Peptide	NA	-1.54637	0.223878	-6.20602	6.34144e-08	1.12898e-06	7.97506
ferulic acid 4-sulfate	Xenobiotics	HMDB0029200	-4.13119	-1.04084	-6.19525	6.60703e-08	1.1573e-06	7.93514
1-methylurate	Xenobiotics	HMDB0003099	-3.66096	-0.534012	-6.18872	6.7735e-08	1.16762e-06	7.91093
tryptophan	Amino Acid	HMDB0000929	-0.72819	0.110004	-6.17121	7.24041e-08	1.22702e-06	7.84608
1-(1-enyl-palmitoyl)-2-linoleoyl-GPE (P-16:0||18:2)*	Lipid	HMDB0011343	-1.86272	0.118953	-6.16748	7.34402e-08	1.22702e-06	7.83225
margaroylcarnitine (C17)*	Lipid	HMDB0006210	-1.17376	-0.0933297	-6.16247	7.48545e-08	1.2317e-06	7.8137
1-stearoyl-GPC (18:0)	Lipid	HMDB0010384	-1.0238	-0.196266	-6.11845	8.84996e-08	1.43449e-06	7.65082
1-(1-enyl-palmitoyl)-2-palmitoyl-GPC (P-16:0||16:0)*	Lipid	HMDB0011206	-0.943771	-0.112408	-6.09496	9.67618e-08	1.54534e-06	7.56402
N-(2-furoyl)glycine	Xenobiotics	HMDB0000439	-6.22049	-0.0299431	-6.08722	9.96487e-08	1.56838e-06	7.53543
glycosyl-N-behenoyl-sphingosine (d18:1||22:0)*	Lipid	NA	-1.39879	0.00762903	-6.07675	1.03691e-07	1.6087e-06	7.49676
dihydrocaffeate sulfate (2)	Xenobiotics	NA	-4.72041	0.0136125	-6.05366	1.13189e-07	1.72063e-06	7.41154
N-acetylarginine	Amino Acid	HMDB0004620	-1.7277	-0.231926	-6.05086	1.14402e-07	1.72063e-06	7.40118
sphingomyelin (d18:2||14:0, d18:1||14:1)*	Lipid	NA	-1.25882	0.0834012	-6.04798	1.15659e-07	1.72063e-06	7.39055
1,2,3-benzenetriol sulfate (2)	Xenobiotics	HMDB0060018,HMDB0060016	-4.24513	-0.954833	-6.04031	1.1907e-07	1.74744e-06	7.36229
N-acetyltryptophan	Amino Acid	HMDB0013713	-0.92845	-0.013483	-6.02344	1.26937e-07	1.82581e-06	7.3001
2-hydroxydecanoate	Lipid	HMDB0094656	-2.00075	0.585752	-6.01877	1.29208e-07	1.82581e-06	7.28286
quinate	Xenobiotics	HMDB0003072	-5.03137	1.60709	-6.01826	1.29455e-07	1.82581e-06	7.28101
3-methyl catechol sulfate (2)	Xenobiotics	NA	-3.81748	-1.70979	-6.00444	1.36418e-07	1.89936e-06	7.23008
2,6-dihydroxybenzoic acid	Xenobiotics	HMDB0013676	-3.75447	0.202088	-5.97356	1.53342e-07	2.10797e-06	7.11641
3-(cystein-S-yl)acetaminophen*	Xenobiotics	HMDB0240217	4.80686	-2.78363	5.95129	1.66826e-07	2.26466e-06	7.03451
docosadioate (C22-DC)	Lipid	HMDB0061714	-1.39169	0.435455	-5.94716	1.69449e-07	2.27187e-06	7.01935
arabonate||xylonate	Carbohydrate	HMDB0000539	-1.16308	-0.196214	-5.94039	1.73846e-07	2.30241e-06	6.99445
sphingomyelin (d18:1||25:0, d19:0||24:1, d20:1||23:0, d19:1||24:0)*	Lipid	NA	-1.31343	0.160716	-5.91383	1.92207e-07	2.5149e-06	6.8969
pyrraline	Xenobiotics	HMDB0033143	-2.59472	-0.54914	-5.85115	2.43506e-07	3.14819e-06	6.66711
2-ketocaprylate	Amino Acid	HMDB13211	-1.81768	0.507562	-5.83659	2.57239e-07	3.2866e-06	6.61383
2-methoxyresorcinol sulfate	Xenobiotics	NA	-4.12332	-0.616782	-5.81281	2.81345e-07	3.5528e-06	6.52685
1-(1-enyl-stearoyl)-2-oleoyl-GPE (P-18:0||18:1)	Lipid	HMDB0011375	-1.26323	0.245731	-5.80641	2.88211e-07	3.59767e-06	6.50344
eicosanedioate (C20-DC)	Lipid	NA	-1.41856	0.341121	-5.76672	3.34611e-07	4.1294e-06	6.35853
cysteine s-sulfate	Amino Acid	HMDB0000731	0.92949	0.472625	5.76303	3.39279e-07	4.13997e-06	6.34508
gamma-glutamylhistidine	Peptide	HMDB0029151	-0.962092	0.0119341	-5.74097	3.68597e-07	4.44774e-06	6.26464
1-stearoyl-2-arachidonoyl-GPI (18:0||20:4)	Lipid	HMDB0009815	-0.683732	0.0143437	-5.72672	3.88849e-07	4.64055e-06	6.21273
7-methylxanthine	Xenobiotics	HMDB0001991	-3.26159	0.0785188	-5.71961	3.99365e-07	4.71425e-06	6.18684
ximenoylcarnitine (C26:1)*	Lipid	NA	-1.13401	0.14577	-5.69988	4.30033e-07	5.02168e-06	6.11505
N-stearoyl-sphingosine (d18:1||18:0)*	Lipid	HMDB0004950	1.02023	-0.1166	5.63533	5.47597e-07	6.3265e-06	5.88062
maltol sulfate	Xenobiotics	NA	-4.01287	-0.569319	-5.62537	5.68375e-07	6.43591e-06	5.8445
2-palmitoleoyl-GPC* (16:1)*	Lipid	HMDB10383	-1.761	-0.370972	-5.62511	5.6892e-07	6.43591e-06	5.84357
linoleoylcarnitine (C18:2)*	Lipid	HMDB0006469	-1.18387	-0.318663	-5.61598	5.88666e-07	6.59055e-06	5.81049
3-hydroxypyridine glucuronide	Xenobiotics	NA	-4.26877	-1.92813	-5.61324	5.94727e-07	6.59055e-06	5.80056
4-hydroxyhippurate	Xenobiotics	HMDB0013678	-1.99755	0.0371067	-5.57537	6.85024e-07	7.51451e-06	5.66351
glycosyl-N-behenoyl-sphingadienine (d18:2||22:0)*	Lipid	NA	-1.3342	-0.0149625	-5.56674	7.07436e-07	7.68276e-06	5.63231
levulinate (4-oxovalerate)	Xenobiotics	HMDB0000720	-1.97685	-0.0557436	-5.56095	7.22859e-07	7.77252e-06	5.6114
myristoyl dihydrosphingomyelin (d18:0||14:0)*	Lipid	HMDB0012085	-1.00434	0.0998472	-5.53492	7.96472e-07	8.48008e-06	5.51741
1-palmitoyl-GPE (16:0)	Lipid	HMDB0011503	-0.881607	-0.302585	-5.51005	8.73682e-07	9.21183e-06	5.42776
gamma-carboxyglutamate	Amino Acid	HMDB0041900	-0.611193	-0.10184	-5.50622	8.86192e-07	9.25389e-06	5.41398
1-stearoyl-2-linoleoyl-GPC (18:0||18:2)*	Lipid	HMDB0008039	-0.542996	0.0429624	-5.49761	9.1504e-07	9.46413e-06	5.38295
stearoylcarnitine (C18)	Lipid	HMDB0000848	-1.03147	0.0259275	-5.49287	9.31289e-07	9.54132e-06	5.36589
4-acetylphenyl sulfate	Xenobiotics	NA	-2.43883	-0.319532	-5.48482	9.59546e-07	9.73894e-06	5.33694
citraconate||glutaconate	Energy	HMDB0000620,HMDB0000634	-3.53024	1.70073	-5.46537	1.03141e-06	1.03714e-05	5.26698
sphingomyelin (d18:1||21:0, d17:1||22:0, d16:1||23:0)*	Lipid	NA	-0.932	0.173205	-5.41841	1.22752e-06	1.22302e-05	5.09842
1-(1-enyl-palmitoyl)-2-oleoyl-GPC (P-16:0||18:1)*	Lipid	HMDB0007996	-0.954553	0.0725453	-5.40782	1.27655e-06	1.2603e-05	5.0605
bilirubin	Cofactors and Vitamins	HMDB0000054	-0.890042	0.102933	-5.36784	1.47989e-06	1.4479e-05	4.91743
1-linoleoyl-GPE (18:2)*	Lipid	HMDB0011507	-1.53973	0.175738	-5.34628	1.60245e-06	1.5538e-05	4.84044
1,3-dimethylurate	Xenobiotics	HMDB0001857	-2.90463	-0.659908	-5.33168	1.6911e-06	1.62525e-05	4.78834
1-(1-enyl-palmitoyl)-2-oleoyl-GPE (P-16:0||18:1)*	Lipid	HMDB0011342	-0.989635	0.115329	-5.31395	1.80523e-06	1.70311e-05	4.72516
prolylglycine	Peptide	HMDB0011178	-1.9452	0.475357	-5.31331	1.80949e-06	1.70311e-05	4.72288
N-acetyl-2-aminooctanoate*	Lipid	HMDB0059745	-1.59575	0.186793	-5.31186	1.81916e-06	1.70311e-05	4.71772
glycosyl-N-(2-hydroxynervonoyl)-sphingosine (d18:1||24:1(2OH))*	Lipid	NA	-1.41435	-0.107382	-5.29958	1.90327e-06	1.76663e-05	4.674
phenylalanine	Amino Acid	HMDB0000159	0.397622	-0.0416562	5.29489	1.93641e-06	1.78215e-05	4.65731
arachidonoylcarnitine (C20:4)	Lipid	HMDB0006455	-1.41892	-0.3093	-5.2652	2.15966e-06	1.97092e-05	4.55179
retinal	Cofactors and Vitamins	HMDB0001358	-1.74698	-0.40898	-5.26094	2.19379e-06	1.98538e-05	4.53663
3-hydroxyhippurate	Xenobiotics	HMDB0006116	-4.05739	-0.282375	-5.25583	2.23533e-06	2.00626e-05	4.51849
4-hydroxycoumarin	Xenobiotics	NA	-3.06229	-1.24143	-5.24955	2.28742e-06	2.03618e-05	4.49622
carotene diol (1)	Cofactors and Vitamins	NA	-1.42174	-0.0303769	-5.22388	2.51315e-06	2.21893e-05	4.40525
3-methylxanthine	Xenobiotics	HMDB0001886	-3.28253	-0.234583	-5.20297	2.71321e-06	2.37625e-05	4.33122
5-hydroxy-2-methylpyridine sulfate	Xenobiotics	NA	-6.21876	-1.9927	-5.18847	2.86099e-06	2.47823e-05	4.27998
homoarginine	Amino Acid	HMDB0000670	-1.32821	0.0627522	-5.18711	2.87529e-06	2.47823e-05	4.27516
trigonelline (N'-methylnicotinate)	Cofactors and Vitamins	HMDB0000875	-4.05104	1.02466	-5.17036	3.05672e-06	2.61386e-05	4.21604
1-oleoylglycerol (18:1)	Lipid	HMDB0011567	3.66762	0.692664	5.15482	3.23526e-06	2.73067e-05	4.16121
1-palmitoyl-2-dihomo-linolenoyl-GPC (16:0||20:3n3 or 6)*	Lipid	NA	-0.649568	0.0158967	-5.15411	3.24362e-06	2.73067e-05	4.15872
1-oleoyl-2-docosahexaenoyl-GPC (18:1||22:6)*	Lipid	HMDB0008123	-0.686084	0.0304553	-5.14299	3.37794e-06	2.82188e-05	4.11953
hydroxyproline	Amino Acid	HMDB0000725	-1.28544	-0.0801206	-5.13523	3.47481e-06	2.88065e-05	4.09222
3-hydroxykynurenine	Amino Acid	HMDB0000732	2.39918	-1.49693	5.13104	3.5283e-06	2.90282e-05	4.07747
indolepropionate	Amino Acid	HMDB0002302	-3.35485	-0.409287	-5.10411	3.89183e-06	3.17784e-05	3.98279
1-stearoyl-GPE (18:0)	Lipid	HMDB0011130	-0.829271	-0.369568	-5.09624	4.00483e-06	3.24571e-05	3.95516
3-ureidopropionate	Nucleotide	HMDB0000026	1.2899	0.0662477	5.09096	4.08245e-06	3.2841e-05	3.93663
paraxanthine	Xenobiotics	HMDB0001860	-4.11052	-0.242674	-5.08099	4.23309e-06	3.38025e-05	3.90165
oxindolylalanine	Amino Acid	NA	-1.22453	-0.230093	-5.06736	4.44787e-06	3.52583e-05	3.85389
2-oleoylglycerol (18:1)	Lipid	HMDB0011537	3.79219	0.307086	5.06358	4.50936e-06	3.54867e-05	3.84064
ethyl alpha-glucopyranoside	Xenobiotics	HMDB0029968	-3.63656	-1.0676	-5.05729	4.61346e-06	3.59494e-05	3.81862
(2,4 or 2,5)-dimethylphenol sulfate	Xenobiotics	NA	-1.55726	-1.5795	-5.05604	4.63436e-06	3.59494e-05	3.81425
2-oxoarginine*	Amino Acid	HMDB0004225	-1.48922	0.00960649	-5.02801	5.12989e-06	3.95111e-05	3.71625
indolelactate	Amino Acid	HMDB0000671	-0.715404	0.0234396	-5.00909	5.49356e-06	4.19782e-05	3.65018
guanidinoacetate	Amino Acid	HMDB0000128	-1.48868	0.379149	-5.00738	5.52752e-06	4.19782e-05	3.64424
gamma-glutamylglutamine	Peptide	HMDB0011738	-0.702031	0.465043	-4.99542	5.77167e-06	4.3528e-05	3.60256
picolinoylglycine	Lipid	HMDB0059766	-1.47885	-0.0183662	-4.97737	6.16049e-06	4.61399e-05	3.5397
1-palmitoyl-2-linoleoyl-GPC (16:0||18:2)	Lipid	HMDB0007973	-0.370109	0.0336388	-4.97114	6.30049e-06	4.68653e-05	3.51804
1-stearoyl-2-oleoyl-GPI (18:0||18:1)*	Lipid	NA	-0.897985	0.30393	-4.96554	6.42909e-06	4.74131e-05	3.49856
1-arachidonylglycerol (20:4)	Lipid	HMDB11578	3.6075	-0.230433	4.96415	6.46145e-06	4.74131e-05	3.49372
2-aminophenol sulfate	Xenobiotics	HMDB0061116	-3.77143	0.135409	-4.96144	6.5248e-06	4.75566e-05	3.48432
feruloylquinate (4)	Xenobiotics	NA	-3.34447	-1.86217	-4.92384	7.47058e-06	5.4087e-05	3.35387
1-myristoyl-2-palmitoyl-GPC (14:0||16:0)	Lipid	HMDB0007869	-1.24359	0.434308	-4.91883	7.60649e-06	5.47059e-05	3.33649
2-hydroxyphytanate*	Lipid	HMDB0061666	-1.41981	0.658234	-4.91699	7.65681e-06	5.47059e-05	3.33014
1,3,7-trimethylurate	Xenobiotics	HMDB0002123	-3.33835	-0.823581	-4.90415	8.01835e-06	5.69146e-05	3.2857
sphingomyelin (d17:2||16:0, d18:2||15:0)*	Lipid	NA	-0.880582	0.0591661	-4.89969	8.14773e-06	5.74574e-05	3.27028
valylglycine	Peptide	HMDB0029127	-1.95267	-0.820354	-4.89644	8.24356e-06	5.77581e-05	3.25902
2-linoleoylglycerol (18:2)	Lipid	HMDB0011538	3.36345	-0.0517564	4.89442	8.30332e-06	5.78039e-05	3.25206
1-stearoyl-2-oleoyl-GPC (18:0||18:1)	Lipid	HMDB0008038	-0.469949	0.123734	-4.88076	8.72031e-06	6.03201e-05	3.20487
citrate	Energy	HMDB0000094	-0.586388	-0.047507	-4.87575	8.87833e-06	6.06358e-05	3.18757
methylsuccinoylcarnitine	Amino Acid	NA	-1.48386	-0.445948	-4.87515	8.89746e-06	6.06358e-05	3.1855
tricosanoyl sphingomyelin (d18:1||23:0)*	Lipid	HMDB0012105	-0.689428	0.0463639	-4.87402	8.93345e-06	6.06358e-05	3.18161
docosapentaenoylcarnitine (C22:5n3)*	Lipid	NA	-1.40235	-0.445457	-4.85579	9.53607e-06	6.4324e-05	3.11876
2'-deoxyuridine	Nucleotide	HMDB0000012	-1.96401	-0.621587	-4.83291	1.03492e-05	6.93779e-05	3.04
4-allylcatechol sulfate	Xenobiotics	NA	-2.86916	-0.337555	-4.82111	1.07944e-05	7.19184e-05	2.99946
1-linoleoyl-GPI* (18:2)*	Lipid	NA	1.0324	-0.106631	4.8167	1.0966e-05	7.26161e-05	2.98429
3-methoxycatechol sulfate (2)	Xenobiotics	NA	-2.88931	-0.829397	-4.80342	1.14976e-05	7.53359e-05	2.93874
hydroquinone sulfate	Xenobiotics	HMDB0240263	-2.37519	-0.520689	-4.80299	1.15154e-05	7.53359e-05	2.93725
hydantoin-5-propionate	Amino Acid	HMDB0001212	1.9223	-0.0838496	4.79808	1.17184e-05	7.62047e-05	2.92044
sphingomyelin (d18:0||20:0, d16:0||22:0)*	Lipid	NA	-1.13422	0.0682797	-4.7946	1.18648e-05	7.66977e-05	2.90849
sphingomyelin (d18:1||14:0, d16:1||16:0)*	Lipid	HMDB0012097	-0.564044	0.148253	-4.7797	1.25114e-05	8.03984e-05	2.85746
isoleucylglycine	Peptide	HMDB0028907	-1.58864	-0.557429	-4.77762	1.26044e-05	8.05196e-05	2.85033
N-acetylputrescine	Amino Acid	HMDB0002064	-0.900053	-0.126858	-4.75439	1.36889e-05	8.69368e-05	2.77095
4-acetamidobutanoate	Amino Acid	HMDB0003681	-0.984489	-0.159383	-4.73437	1.4697e-05	9.27961e-05	2.70265
1,7-dimethylurate	Xenobiotics	HMDB0011103	-3.38416	-0.0552775	-4.72735	1.50675e-05	9.45856e-05	2.67871
2-furoic acid	Xenobiotics	HMDB0000691	-3.09772	-2.22952	-4.7186	1.55419e-05	9.70027e-05	2.64892
N-acetylneuraminate	Carbohydrate	HMDB0000230	0.605681	-0.192587	4.6761	1.80621e-05	0.000112088	2.50454
1-(1-enyl-stearoyl)-GPE (P-18:0)*	Lipid	NA	-0.953031	-0.698458	-4.62696	2.14757e-05	0.000132515	2.33833
quinolinate	Cofactors and Vitamins	HMDB0000232	1.217	-0.344882	4.60163	2.34733e-05	0.000143548	2.25298
1-stearoyl-2-docosahexaenoyl-GPE (18:0||22:6)*	Lipid	HMDB0009012	1.07321	-0.210727	4.60097	2.35281e-05	0.000143548	2.25075
glycerol 3-phosphate	Lipid	HMDB0000126	-0.791474	0.355791	-4.59679	2.38758e-05	0.000144855	2.23667
arginine	Amino Acid	HMDB0000517	-1.03341	0.0324084	-4.59323	2.41757e-05	0.00014586	2.22469
behenoyl sphingomyelin (d18:1||22:0)*	Lipid	HMDB0012103	-0.555241	0.0600579	-4.59	2.44511e-05	0.000146706	2.21383
2-naphthol sulfate	Xenobiotics	NA	-1.58321	-0.914041	-4.576	2.568e-05	0.000152816	2.16679
undecenoylcarnitine (C11:1)	Lipid	NA	-1.10833	0.306049	-4.57521	2.57508e-05	0.000152816	2.16415
1-docosahexaenoylglycerol (22:6)	Lipid	HMDB0011587	3.27188	-1.11916	4.54257	2.88627e-05	0.000170353	2.05476
N2,N5-diacetylornithine	Amino Acid	NA	-1.86157	-0.249964	-4.53412	2.97269e-05	0.000174505	2.02648
iminodiacetate (IDA)	Xenobiotics	HMDB0011753	-0.480805	-0.209363	-4.50543	3.28515e-05	0.00019181	1.9307
dihomo-linoleoylcarnitine (C20:2)*	Lipid	NA	-1.05872	-0.342616	-4.48817	3.48826e-05	0.00020258	1.87324
levulinoylcarnitine	Xenobiotics	NA	-2.37809	-0.95017	-4.47456	3.65708e-05	0.000211254	1.82797
glycosyl-N-stearoyl-sphingosine (d18:1||18:0)	Lipid	NA	-0.950935	-0.0290779	-4.43234	4.23272e-05	0.000243213	1.68803
oleoyl ethanolamide	Lipid	HMDB0002088	1.28801	-0.0949157	4.4236	4.36245e-05	0.000249349	1.65915
N-acetylhistidine	Amino Acid	HMDB0032055	-1.39824	-0.517794	-4.39609	4.79674e-05	0.000272736	1.56836
feruloylquinate (1)	Xenobiotics	NA	-2.30763	-1.13083	-4.39193	4.86583e-05	0.000275224	1.55468
tetrahydrocortisone glucuronide (5)	Lipid	NA	-1.60081	-0.69898	-4.38702	4.94881e-05	0.000278467	1.53851
2-acetamidophenol sulfate	Xenobiotics	NA	-2.94594	0.0565734	-4.37698	5.12266e-05	0.000286763	1.5055
2,3-dihydroxyisovalerate	Xenobiotics	HMDB0012141	-2.92002	0.334819	-4.37106	5.22806e-05	0.000289402	1.48603
palmitoylcarnitine (C16)	Lipid	HMDB0000222	-0.720784	-0.169976	-4.37051	5.23787e-05	0.000289402	1.48424
1-oleoyl-GPE (18:1)	Lipid	HMDB0011506	-1.06982	0.0621755	-4.36934	5.25895e-05	0.000289402	1.4804
histidine	Amino Acid	HMDB0000177	-0.556269	-0.0222705	-4.36837	5.27666e-05	0.000289402	1.47718
1-palmitoyl-2-arachidonoyl-GPI (16:0||20:4)*	Lipid	HMDB0009789	-1.23918	0.00468685	-4.36691	5.30304e-05	0.000289402	1.47242
1-palmitoylglycerol (16:0)	Lipid	HMDB0011564	2.71495	0.221058	4.34745	5.66931e-05	0.000307843	1.40858
2-hydroxysebacate	Lipid	HMDB0000424	-1.57231	0.318264	-4.34364	5.74394e-05	0.000310344	1.39608
1-heptadecenoylglycerol (17:1)*	Lipid	NA	3.21889	-0.415993	4.34165	5.78323e-05	0.00031092	1.38957
vanillactate	Amino Acid	HMDB0000913	-0.930969	-0.139657	-4.33861	5.84364e-05	0.00031262	1.37964
1-dihomo-linolenylglycerol (20:3)	Lipid	NA	3.05187	-0.143966	4.31547	6.3252e-05	0.000336724	1.304
cinnamoylglycine	Xenobiotics	HMDB0011621	-3.06427	-0.439021	-4.30411	6.57558e-05	0.000348345	1.26692
1-palmitoyl-2-stearoyl-GPC (16:0||18:0)	Lipid	HMDB0007970	-0.498173	-0.0302328	-4.28878	6.92842e-05	0.000365256	1.21702
1-stearoyl-2-oleoyl-GPS (18:0||18:1)	Lipid	HMDB0010163	1.26735	-0.0346168	4.25868	7.67582e-05	0.000402702	1.11925
5,6-dihydrothymine	Nucleotide	HMDB0000079	-0.756626	-0.0481282	-4.23463	8.32867e-05	0.000434853	1.04139
2-hydroxyoctanoate	Lipid	HMDB0002264	-1.01564	0.255641	-4.22325	8.65599e-05	0.00044978	1.00463
behenoyl dihydrosphingomyelin (d18:0||22:0)*	Lipid	HMDB0012091	-0.97624	-0.00550671	-4.21363	8.94237e-05	0.000462448	0.9736
hippurate	Xenobiotics	HMDB0000714	-2.28057	0.681148	-4.17354	0.000102381	0.000526947	0.844654
S-carboxyethylcysteine	Amino Acid	NA	-1.96886	0.0244353	-4.17129	0.000103162	0.000528459	0.837421
1-palmitoyl-2-oleoyl-GPI (16:0||18:1)*	Lipid	HMDB0009783	-0.753121	0.144541	-4.15024	0.00011073	0.000564568	0.769996
2-aminoheptanoate	Lipid	HMDB0094649	-1.21081	-0.0208174	-4.12685	0.000119768	0.000607796	0.695309
pristanate	Lipid	HMDB0000795	-1.79768	-0.147596	-4.06479	0.000147353	0.000744305	0.498179
beta-citrylglutamate	Amino Acid	NA	0.865191	-0.20878	4.06317	0.000148146	0.000744846	0.493079
2-palmitoyl-GPC* (16:0)*	Lipid	HMDB0061702	-0.782765	-0.313278	-4.05539	0.000152031	0.000759089	0.468478
adrenoylcarnitine (C22:4)*	Lipid	NA	-0.72783	-0.501315	-4.05423	0.00015262	0.000759089	0.464803
1-linoleoylglycerol (18:2)	Lipid	HMDB0011568	3.06998	0.447054	4.05333	0.000153076	0.000759089	0.46197
lignoceroyl sphingomyelin (d18:1||24:0)	Lipid	NA	-0.58516	0.00774917	-4.04577	0.00015697	0.000774859	0.438104
1-palmitoyl-GPG (16:0)*	Lipid	NA	-0.945201	-0.230039	-4.04297	0.000158434	0.000778549	0.429283
glycosyl ceramide (d18:1||23:1, d17:1||24:1)*	Lipid	NA	-1.51054	-0.190444	-4.01626	0.000173102	0.000846795	0.345192
1-(1-enyl-palmitoyl)-GPE (P-16:0)*	Lipid	HMDB0011152	-0.822282	-0.768313	-3.99193	0.00018759	0.000913553	0.268898
4-guanidinobutanoate	Amino Acid	HMDB0003464	-1.70752	0.294038	-3.98076	0.000194628	0.0009436	0.233948
proline	Amino Acid	HMDB0000162,HMDB0003411	-0.702393	0.0846097	-3.9733	0.000199471	0.000962781	0.210633
alpha-tocopherol	Cofactors and Vitamins	HMDB0001893	-0.384407	0.0487687	-3.96674	0.000203829	0.000979462	0.190134
tyramine O-sulfate	Amino Acid	HMDB0006409	-2.53929	-1.00505	-3.96224	0.000206866	0.000989674	0.176111
gamma-glutamylglycine	Peptide	HMDB0011667	-0.790845	-0.0456329	-3.95897	0.000209101	0.000992458	0.16592
homovanillate (HVA)	Amino Acid	HMDB0000118	-1.01467	-0.872419	-3.95811	0.000209694	0.000992458	0.163232
ascorbic acid 3-sulfate*	Cofactors and Vitamins	NA	-1.11375	0.215792	-3.9563	0.000210947	0.000992458	0.157585
1-dihomo-linoleoylglycerol (20:2)	Lipid	NA	1.83512	-1.44766	3.95607	0.000211103	0.000992458	0.156883
3-methyladipate	Lipid	HMDB0000555	-1.34782	-0.632396	-3.94947	0.000215729	0.00100983	0.136333
tigloylglycine	Amino Acid	HMDB0000959	-1.74017	-0.716022	-3.94066	0.000222061	0.00103413	0.108906
cortisol 21-sulfate	Lipid	HMDB0062779	1.59718	-2.72556	3.93961	0.000222824	0.00103413	0.105656
3-amino-2-piperidone	Amino Acid	HMDB0000323	-0.607246	-0.22247	-3.91543	0.000241183	0.00111203	0.0306362
glycine conjugate of C10H14O2 (1)*	Partially Characterized Molecules	NA	-1.27322	0.134124	-3.91483	0.000241657	0.00111203	0.0287772
choline	Lipid	HMDB0000097	-0.482951	-0.0651345	-3.9047	0.000249788	0.0011446	-0.00256946
arachidonate (20:4n6)	Lipid	HMDB0001043	1.21296	-0.425267	3.89793	0.000255368	0.00116525	-0.0234906
glycine	Amino Acid	HMDB0000123	-0.641916	-0.0612236	-3.87153	0.000278301	0.00126458	-0.104893
methyl-4-hydroxybenzoate sulfate	Xenobiotics	HMDB0041646	-3.28281	-1.20041	-3.86368	0.000285496	0.00129105	-0.129045
xanthine	Nucleotide	HMDB0000292	1.00605	-0.490434	3.8626	0.000286504	0.00129105	-0.132379
1-palmitoyl-2-docosahexaenoyl-GPE (16:0||22:6)*	Lipid	HMDB0008946	0.852411	-0.194104	3.83973	0.000308564	0.00138471	-0.202536
cis-3,4-methyleneheptanoylglycine	Lipid	NA	-1.28832	0.0193434	-3.83056	0.000317858	0.00142055	-0.230593
1-linolenoylglycerol (18:3)	Lipid	HMDB0011569	3.10783	0.263317	3.81688	0.000332223	0.00147867	-0.272372
trimethylamine N-oxide	Lipid	HMDB0000925	-2.32876	0.219535	-3.80321	0.00034721	0.00153906	-0.314061
behenoylcarnitine (C22)*	Lipid	HMDB0062468	-0.966764	-0.164208	-3.79383	0.000357858	0.00157981	-0.342592
vanillic acid glycine	Xenobiotics	HMDB0060026	-3.1069	-0.702923	-3.77671	0.000378119	0.0016625	-0.394595
phytanate	Xenobiotics	HMDB0000801	-1.46527	0.702638	-3.75917	0.000400005	0.00175163	-0.4477
1-palmitoyl-2-palmitoleoyl-GPC (16:0||16:1)*	Lipid	HMDB0007969	-0.797962	0.0706662	-3.75577	0.000404389	0.00176372	-0.457985
carotene diol (3)	Cofactors and Vitamins	NA	-1.4772	-0.276754	-3.71633	0.000458692	0.00199256	-0.576807
androstenediol (3beta,17beta) disulfate (2)	Lipid	HMDB0240313	-0.887906	-0.148148	-3.71101	0.000466527	0.00201852	-0.592768
1-arachidonoyl-GPI* (20:4)*	Lipid	HMDB0061690	0.775036	0.00633661	3.70903	0.000469482	0.00202325	-0.598719
3-(3-hydroxyphenyl)propionate	Xenobiotics	HMDB0000375	-3.19766	-0.553204	-3.70489	0.000475708	0.00204197	-0.611133
isovalerylglycine	Amino Acid	HMDB00678	-1.56479	-0.262257	-3.69759	0.000486886	0.00208172	-0.633013
androsterone glucuronide	Lipid	HMDB0002829	-1.46662	0.00339449	-3.69479	0.000491229	0.00209206	-0.641378
4-cholesten-3-one	Lipid	HMDB0000921	-0.584641	-0.0535909	-3.68737	0.000502935	0.00213355	-0.66356
hydroxyasparagine	Amino Acid	HMDB32332	-0.443708	-0.150691	-3.67971	0.000515312	0.00217754	-0.686453
1,2-dilinoleoyl-GPE (18:2||18:2)*	Lipid	HMDB0009093	-1.70069	-0.0581752	-3.67104	0.000529672	0.00222955	-0.712328
ornithine	Amino Acid	HMDB0000214	-0.568934	-0.00283278	-3.65877	0.000550639	0.00230886	-0.748866
linoleoyl ethanolamide	Lipid	HMDB0012252	1.15226	-0.153164	3.65259	0.000561494	0.00234532	-0.767234
myristoylcarnitine (C14)	Lipid	HMDB000506	-0.739983	-0.097171	-3.63764	0.000588618	0.00244919	-0.811609
uridine	Nucleotide	HMDB0000296	-0.527152	-0.061761	-3.6318	0.000599533	0.00248426	-0.828887
glycosyl ceramide (d18:2||24:1, d18:1||24:2)*	Lipid	NA	-0.801863	-0.175442	-3.6307	0.000601621	0.00248426	-0.832156
N-stearoyl-sphingadienine (d18:2||18:0)*	Lipid	NA	0.681843	-0.159594	3.61545	0.000631189	0.00259648	-0.877257
2,3-dihydroxy-2-methylbutyrate	Amino Acid	HMDB0029576	-1.3083	-0.283024	-3.61211	0.000637831	0.0026139	-0.887093
1-ribosyl-imidazoleacetate*	Amino Acid	HMDB0002331	-0.783054	-0.0156683	-3.60215	0.000658081	0.00268675	-0.91646
mannonate*	Xenobiotics	NA	0.618611	-0.0737764	3.5671	0.000734339	0.00298686	-1.01941
prolylhydroxyproline	Amino Acid	HMDB0006695	-1.06566	-0.16994	-3.55106	0.00077198	0.00312825	-1.06631
1-palmitoleoyl-2-linolenoyl-GPC (16:1||18:3)*	Lipid	HMDB0008008	-1.60759	0.255293	-3.53939	0.000800501	0.00323176	-1.10033
3-hydroxyoctanoylcarnitine (2)	Lipid	NA	-0.954477	0.0736723	-3.52717	0.000831468	0.00334435	-1.13591
bilirubin degradation product, C17H18N2O4 (1)	Partially Characterized Molecules	NA	-0.889082	0.0938218	-3.52118	0.000847044	0.00339443	-1.15331
FAD	Cofactors and Vitamins	HMDB0001248	-0.802827	-0.201852	-3.51383	0.000866534	0.00345976	-1.17462
3-hydroxydecanoylcarnitine	Lipid	HMDB0061636	-1.14583	-0.0646444	-3.50763	0.000883335	0.00351393	-1.19261
dimethylarginine (ADMA + SDMA)	Amino Acid	HMDB0003334,HMDB0001539	-0.325713	-0.107733	-3.49319	0.000923612	0.00365361	-1.23437
erythritol	Xenobiotics	HMDB0002994	-0.775355	-0.103025	-3.49264	0.000925177	0.00365361	-1.23595
androstenediol (3beta,17beta) monosulfate (2)	Lipid	HMDB0186954,HMDB0240429	-1.48734	-0.123153	-3.49078	0.000930519	0.00365735	-1.24134
caffeine	Xenobiotics	HMDB0001847	-3.29887	0.950569	-3.48996	0.000932859	0.00365735	-1.2437
glycerophosphorylcholine (GPC)	Lipid	HMDB0000086	-0.498591	-0.316205	-3.4872	0.000940837	0.00367536	-1.25167
N-acetylcitrulline	Amino Acid	HMDB0000856	-1.86249	-0.663916	-3.48411	0.000949833	0.00367779	-1.26058
sphingomyelin (d18:2||23:0, d18:1||23:1, d17:1||24:1)*	Lipid	NA	-0.531315	0.124582	-3.48362	0.000951288	0.00367779	-1.26201
bilirubin degradation product, C17H18N2O4 (2)	Partially Characterized Molecules	NA	-0.86297	0.0276729	-3.48242	0.000954806	0.00367779	-1.26546
2-aminooctanoate	Lipid	HMDB0000991	-1.3025	-0.101916	-3.48235	0.000955006	0.00367779	-1.26566
adipoylcarnitine (C6-DC)	Lipid	HMDB0061677	0.944894	0.00166048	3.47948	0.0009635	0.00369739	-1.27395
5alpha-pregnan-diol disulfate	Lipid	HMDB0240582,HMDB0240581	2.20424	-0.571492	3.47828	0.00096705	0.00369794	-1.27739
beta-hydroxyisovalerate	Amino Acid	HMDB0000754	0.740056	-0.0598109	3.47546	0.000975493	0.00371714	-1.28552
glycocholate glucuronide (1)	Lipid	NA	2.12312	-0.850803	3.46569	0.00100525	0.00381712	-1.31363
alanine	Amino Acid	HMDB0000161	-0.514787	0.065098	-3.46069	0.00102079	0.00386263	-1.32798
eicosenoate (20:1n9 or 1n11)	Lipid	HMDB0002231,HMDB0062436	1.4996	-0.059262	3.45774	0.00103007	0.00388424	-1.33645
dihydroferulate	Xenobiotics	HMDB0062121	-2.19307	-0.329046	-3.45516	0.00103825	0.00390151	-1.34384
ceramide (d18:1||17:0, d17:1||18:0)*	Lipid	NA	0.738532	-0.108435	3.45035	0.00105368	0.00394584	-1.35764
eugenol sulfate	Xenobiotics	HMDB0135245	-3.0618	-1.44582	-3.44375	0.0010752	0.00401258	-1.37654
3b-hydroxy-5-cholenoic acid	Lipid	HMDB0000308	1.42056	-0.0748045	3.44142	0.00108291	0.00402753	-1.38322
maleate	Lipid	HMDB0000176	-1.65731	0.82588	-3.42699	0.00113176	0.00418854	-1.42445
kynurenine	Amino Acid	HMDB0000684	0.586329	-0.058644	3.42573	0.00113612	0.00418854	-1.42804
S-methylcysteine sulfoxide	Amino Acid	HMDB0029432	-1.34535	0.256171	-3.42525	0.00113777	0.00418854	-1.4294
1-(1-enyl-oleoyl)-GPE (P-18:1)*	Lipid	NA	-0.750262	-0.821531	-3.41861	0.00116106	0.00425984	-1.44833
5-hydroxyindole sulfate	Amino Acid	NA	-1.58849	-0.696494	-3.40806	0.001199	0.0043842	-1.47835
docosadienoate (22:2n6)	Lipid	HMDB0061714	1.1733	-0.412031	3.40197	0.00122143	0.00445126	-1.49565
3-hydroxyoctanoylcarnitine (1)	Lipid	NA	-1.01589	0.0652153	-3.39943	0.00123091	0.0044708	-1.50287
3-phenylpropionate (hydrocinnamate)	Xenobiotics	HMDB0000764	-2.83374	0.222465	-3.39672	0.00124112	0.00449021	-1.51057
gamma-glutamylalanine	Peptide	HMDB0029142	-1.00386	0.0579097	-3.39581	0.00124452	0.00449021	-1.51313
oleate||vaccenate (18:1)	Lipid	HMDB0000207,HMDB0000573,HMDB0003231,HMDB0240219	1.33048	-0.35643	3.37968	0.00130699	0.0046994	-1.55882
pantoate	Cofactors and Vitamins	NA	-0.986262	-0.0752858	-3.37863	0.00131116	0.0046994	-1.56179
isobutyrylglycine (C4)	Amino Acid	HMDB0000730	-0.978681	0.0552514	-3.36905	0.00134972	0.00482171	-1.58882
2-methylserine	Amino Acid	NA	-0.936126	-0.501764	-3.35047	0.00142767	0.00508342	-1.64115
pregnenediol sulfate (C21H34O5S)*	Lipid	HMDB0000774	1.00029	0.132007	3.34038	0.00147175	0.00522327	-1.66948
1-(1-enyl-palmitoyl)-2-arachidonoyl-GPE (P-16:0||20:4)*	Lipid	HMDB0011352	-0.751029	0.165342	-3.33464	0.00149742	0.0052819	-1.68559
dihydroferulic acid sulfate	Xenobiotics	HMDB0041724	-2.09553	-0.584235	-3.33451	0.001498	0.0052819	-1.68594
tridecenedioate (C13:1-DC)*	Lipid	NA	-1.14153	-0.156954	-3.33212	0.00150882	0.00530285	-1.69265
bilirubin (E,Z or Z,E)*	Cofactors and Vitamins	HMDB0000488	-0.784234	0.19642	-3.32883	0.00152381	0.00533824	-1.70185
glutamine	Amino Acid	HMDB0000641	-0.328066	0.00270248	-3.32487	0.00154204	0.00538475	-1.71292
dihomolinoleate (20:2n6)	Lipid	HMDB0005060	1.30487	-0.409289	3.31925	0.00156828	0.00544265	-1.72863
asparagine	Amino Acid	HMDB0000168	-0.385462	0.0568786	-3.31918	0.00156865	0.00544265	-1.72884
argininate*	Amino Acid	HMDB0003148	-1.75136	-0.874902	-3.31334	0.00159635	0.00552114	-1.74513
5alpha-pregnan-3beta,20beta-diol monosulfate (1)	Lipid	HMDB0240580	1.66533	-0.115671	3.30746	0.00162475	0.00560151	-1.76154
palmitate (16:0)	Lipid	HMDB0000220	0.990224	-0.244891	3.29297	0.00169672	0.00583115	-1.80185
12,13-DiHOME	Lipid	HMDB0004705	-1.73185	-0.141919	-3.27906	0.00176865	0.00605917	-1.84044
androstenediol (3alpha, 17alpha) monosulfate (3)	Lipid	NA	1.21136	-0.110633	3.26555	0.00184121	0.0062879	-1.87779
1-palmitoleoylglycerol (16:1)*	Lipid	NA	2.79488	0.316138	3.26045	0.00186938	0.00636408	-1.89189
homocitrulline	Amino Acid	HMDB0000679	-1.03562	-0.131744	-3.25125	0.00192116	0.00651992	-1.91726
theophylline	Xenobiotics	HMDB0001889	-2.68568	0.151345	-3.24729	0.00194384	0.00657636	-1.92815
10-undecenoate (11:1n1)	Lipid	HMDB0033724	-0.967328	0.540047	-3.24338	0.00196648	0.0066323	-1.9389
cholesterol	Lipid	HMDB0000067	-0.357215	0.045217	-3.24091	0.00198093	0.00666035	-1.94569
N-acetylisoleucine	Amino Acid	HMDB0061684	-0.524174	-0.0483521	-3.23978	0.00198755	0.00666199	-1.94879
N,N,N-trimethyl-5-aminovalerate	Amino Acid	NA	-0.830881	0.208803	-3.23234	0.00203181	0.00678939	-1.96922
adenosine 3',5'-cyclic monophosphate (cAMP)	Nucleotide	HMDB0000058	-0.767901	-0.211326	-3.22121	0.00209972	0.00699478	-1.99971
bilirubin degradation product, C17H18N2O4 (3)	Partially Characterized Molecules	NA	-0.8557	-0.0131599	-3.21962	0.00210961	0.00700624	-2.00407
dodecanedioate (C12)	Lipid	HMDB0000623	-0.927786	0.134924	-3.20915	0.00217573	0.00720379	-2.03267
gamma-CEHC	Cofactors and Vitamins	HMDB0001931	-1.31037	-0.0151012	-3.18336	0.00234709	0.00774755	-2.10289
N-palmitoyl-sphingosine (d18:1||16:0)	Lipid	HMDB0004949	0.421696	-0.112654	3.14056	0.0026596	0.00873749	-2.21849
6-oxopiperidine-2-carboxylate	Amino Acid	HMDB0061705	1.14994	-0.00117791	3.14011	0.00266309	0.00873749	-2.21971
glycosyl-N-nervonoyl-sphingosine (d18:1||24:1)*	Lipid	HMDB0010712,HMDB0004975	-0.687415	-0.0370222	-3.13824	0.00267764	0.00875879	-2.22474
2-hydroxybutyrate||2-hydroxyisobutyrate	Amino Acid	HMDB0000729,HMDB00008	0.903467	-0.142402	3.13281	0.00272024	0.00887143	-2.23933
1-methyl-5-imidazolelactate	Amino Acid	NA	-1.53437	-0.104704	-3.1159	0.00285695	0.00928936	-2.2846
methionine sulfoxide	Amino Acid	HMDB0002005	-0.52369	0.155054	-3.11199	0.00288954	0.0093673	-2.29507
gamma-glutamyl-alpha-lysine	Peptide	NA	-0.691745	0.0622582	-3.10939	0.00291137	0.00937634	-2.30202
L-urobilin	Cofactors and Vitamins	HMDB0004159	2.40673	-1.54835	3.10827	0.0029208	0.00937634	-2.305
aconitate [cis or trans]	Energy	HMDB0000958,HMDB000072	-0.462538	-0.132171	-3.10762	0.00292631	0.00937634	-2.30674
vanillylmandelate (VMA)	Amino Acid	HMDB0000291	-0.667316	-0.140856	-3.10753	0.00292704	0.00937634	-2.30697
S-allylcysteine	Xenobiotics	HMDB0034323	-2.60093	-1.02768	-3.10653	0.0029355	0.00937634	-2.30964
O-sulfo-L-tyrosine	Xenobiotics	NA	-0.468839	-0.117572	-3.09679	0.00301933	0.0096158	-2.33561
tetrahydrocortisol sulfate (1)	Lipid	NA	1.38439	-0.935584	3.09307	0.00305188	0.00969105	-2.3455
docosapentaenoate (DPA; 22:5n3)	Lipid	HMDB0001976,HMDB0006528	1.33874	0.165822	3.07248	0.00323823	0.0102528	-2.40013
theobromine	Xenobiotics	HMDB0002825	-2.07549	0.530007	-3.06317	0.003326	0.0105001	-2.42476
homostachydrine*	Xenobiotics	HMDB0033433	-1.2168	-0.144982	-3.05667	0.00338855	0.0106666	-2.44192
formiminoglutamate	Amino Acid	HMDB0000854	0.958504	-0.0565175	3.05043	0.0034496	0.0108273	-2.45835
S-1-pyrroline-5-carboxylate	Amino Acid	HMDB0001301	-1.05299	-0.394825	-3.04651	0.00348848	0.0108823	-2.46866
sulfate of piperine metabolite C16H19NO3 (3)*	Xenobiotics	NA	-1.97015	-0.501141	-3.04583	0.00349528	0.0108823	-2.47046
glucuronide of piperine metabolite C17H21NO3 (4)*	Xenobiotics	NA	-2.0997	-0.709024	-3.04564	0.00349718	0.0108823	-2.47096
3-(3-hydroxyphenyl)propionate sulfate	Xenobiotics	HMDB0094710	-1.33592	-0.749779	-3.04141	0.00353974	0.0109833	-2.48209
threonine	Amino Acid	HMDB0000167	-0.571261	-0.0234935	-3.01624	0.00380289	0.0117662	-2.54802
sphingosine	Lipid	HMDB0000252	1.10478	-2.2817	3.0143	0.00382398	0.0117978	-2.5531
2-piperidinone	Xenobiotics	HMDB0011749	-1.64995	-0.291665	-3.01053	0.00386513	0.011891	-2.56293
cortisol	Lipid	HMDB0000063	0.752424	-0.189038	3.00936	0.00387799	0.0118969	-2.56599
urea	Amino Acid	HMDB0000294	-0.528218	-0.155955	-3.005	0.00392627	0.0120082	-2.57735
cysteine sulfinic acid	Amino Acid	HMDB0000996	0.946684	-0.290923	3.00409	0.00393639	0.0120082	-2.57971
suberoylcarnitine (C8-DC)	Lipid	NA	1.34902	-1.10772	2.98624	0.00414044	0.0125953	-2.6261
propionylcarnitine (C3)	Lipid	HMDB0000824	-0.700474	-0.0535456	-2.97019	0.00433233	0.0131422	-2.66766
N-acetylcarnosine	Amino Acid	HMDB0012881	-0.803013	0.344762	-2.96916	0.00434493	0.0131437	-2.67032
linoleate (18:2n6)	Lipid	HMDB0000673,HMDB0006270	1.16421	-0.434658	2.95865	0.00447537	0.0135007	-2.69743
1-palmitoyl-2-arachidonoyl-GPE (16:0||20:4)*	Lipid	HMDB0005323	0.642808	-0.184494	2.95691	0.00449732	0.0135293	-2.70191
cysteine-glutathione disulfide	Amino Acid	HMDB0000656	-1.99633	0.674204	-2.95571	0.00451247	0.0135374	-2.70499
N-stearoyl-sphinganine (d18:0||18:0)*	Lipid	NA	0.830085	-0.305262	2.94525	0.00464683	0.0138857	-2.73187
sulfate of piperine metabolite C16H19NO3 (2)*	Xenobiotics	NA	-2.26139	-0.95435	-2.94469	0.00465415	0.0138857	-2.73331
2-hydroxy-4-(methylthio)butanoic acid	Amino Acid	HMDB0037115	0.699195	-0.171223	2.94045	0.00470981	0.0140133	-2.74419
dihomolinolenate (20:3n3 or 3n6)	Lipid	HMDB0002925	0.981546	-0.17202	2.93847	0.00473595	0.0140526	-2.74926
pyridoxate	Cofactors and Vitamins	HMDB0000017	-0.701621	0.211754	-2.90525	0.00519609	0.0153759	-2.83407
thymol sulfate	Xenobiotics	HMDB0062720	-2.63056	0.531338	-2.90332	0.00522396	0.0154163	-2.83895
9,10-DiHOME	Lipid	HMDB0004704	-1.42689	0.151446	-2.90062	0.00526337	0.0154906	-2.84582
5alpha-androstan-3beta,17beta-diol disulfate	Lipid	HMDB00493	-1.26807	0.0317642	-2.89643	0.005325	0.0156296	-2.85646
S-methylcysteine	Amino Acid	HMDB0002108	-0.791085	0.0733584	-2.88392	0.00551291	0.0161375	-2.88812
palmitoleate (16:1n7)	Lipid	HMDB0003229	1.51439	-0.538104	2.88242	0.00553588	0.0161612	-2.89192
11beta-hydroxyandrosterone sulfate (1)	Lipid	NA	1.12765	-1.26526	2.87199	0.00569778	0.0165893	-2.91822
1-(1-enyl-stearoyl)-2-arachidonoyl-GPE (P-18:0||20:4)*	Lipid	HMDB0005779	-0.629719	0.152475	-2.8684	0.00575454	0.0167097	-2.92726
N-carbamoylvaline	Amino Acid	NA	-0.753093	-0.274428	-2.86258	0.00584774	0.0169351	-2.94191
1-oleoyl-2-linoleoyl-GPE (18:1||18:2)*	Lipid	HMDB0005349	-0.923267	0.0673083	-2.85592	0.00595603	0.0172028	-2.95864
estrone 3-sulfate	Lipid	HMDB0001425	0.884361	-0.851957	2.85002	0.00605351	0.017438	-2.97343
lysine	Amino Acid	HMDB0003405	-0.396011	-0.0375126	-2.84733	0.00609833	0.0175206	-2.98015
glycerophosphoethanolamine	Lipid	HMDB0000114	-0.358586	-0.30406	-2.84009	0.00622083	0.0178254	-2.99827
serine	Amino Acid	HMDB0000187	-0.347137	0.0725957	-2.8122	0.00671418	0.0191884	-3.06771
3,5-dichloro-2,6-dihydroxybenzoic acid	Xenobiotics	NA	-0.872449	0.0616257	-2.80209	0.00690177	0.0196727	-3.09276
androstenediol (3beta,17beta) monosulfate (1)	Lipid	HMDB0240429	1.02127	0.141575	2.79689	0.00700009	0.0199008	-3.10561
N-acetyltyrosine	Amino Acid	HMDB0000866	-0.55109	0.0616319	-2.79385	0.00705812	0.0200134	-3.11311
nonanoylcarnitine (C9)	Lipid	HMDB0013288	-0.974231	0.0796168	-2.7827	0.00727492	0.0205247	-3.14058
cholesterol sulfate	Lipid	HMDB00653	-0.487636	0.138335	-2.78264	0.00727627	0.0205247	-3.14075
N-acetylglucosamine||N-acetylgalactosamine	Carbohydrate	HMDB0000212,HMDB0000215	0.401038	-0.206055	2.77658	0.00739657	0.02081	-3.15563
2-stearoyl-GPE (18:0)*	Lipid	HMDB0011129	-0.785995	-0.324146	-2.76506	0.00763053	0.0213833	-3.18388
N-delta-acetylornithine	Amino Acid	HMDB0003357	-1.16788	0.0299456	-2.76433	0.0076456	0.0213833	-3.18567
phenyllactate (PLA)	Amino Acid	HMDB0000779,HMDB0000563	0.584877	-0.0730045	2.76367	0.00765939	0.0213833	-3.1873
3-methylhistidine	Amino Acid	HMDB0000479	-1.95046	0.0767657	-2.75354	0.00787151	0.0219191	-3.21206
3-methoxytyrosine	Amino Acid	HMDB0001434	-0.441288	-0.154942	-2.75099	0.00792564	0.0220134	-3.21827
erucate (22:1n9)	Lipid	HMDB0002068	1.07535	0.124974	2.74854	0.00797817	0.0221028	-3.22425
stearoyl sphingomyelin (d18:1||18:0)	Lipid	HMDB0001348	0.356091	-0.0725357	2.74579	0.00803744	0.0222103	-3.23096
guanidinosuccinate	Amino Acid	HMDB0003157	-1.2839	-0.334214	-2.7403	0.00815692	0.0224833	-3.24432
linolenoylcarnitine (C18:3)*	Lipid	NA	-1.09583	-0.484908	-2.73101	0.00836269	0.0229921	-3.26687
xanthurenate	Amino Acid	HMDB0000881	-1.36431	-0.492933	-2.72978	0.00839026	0.0230097	-3.26985
1-palmitoyl-2-oleoyl-GPE (16:0||18:1)	Lipid	HMDB0005320	0.704189	-0.132931	2.72858	0.00841731	0.0230257	-3.27276
bilirubin degradation product, C16H18N2O5 (2)	Partially Characterized Molecules	NA	-0.909968	-0.00109577	-2.72011	0.00861046	0.0234949	-3.29328
7-methylguanine	Nucleotide	HMDB0000897	-0.334218	-0.0959528	-2.70938	0.00886066	0.0240848	-3.31918
3-hydroxy-2-ethylpropionate	Amino Acid	HMDB0000396	-0.531074	-0.0244574	-2.70802	0.00889287	0.0240848	-3.32246
5alpha-androstan-3alpha,17beta-diol monosulfate (2)	Lipid	NA	-1.38728	0.0818239	-2.70801	0.00889319	0.0240848	-3.32249
diacylglycerol (14:0||18:1, 16:0||16:1) [1]*	Lipid	NA	-1.19391	-0.256241	-2.70147	0.00904948	0.0244471	-3.33823
N-methyltaurine	Amino Acid	NA	-1.73637	-1.10247	-2.70025	0.00907902	0.024466	-3.34117
glutarylcarnitine (C5-DC)	Amino Acid	HMDB0013130	-0.713417	-0.0161161	-2.69923	0.00910371	0.0244689	-3.34362
arabitol||xylitol	Carbohydrate	HMDB0002917,HMDB0001851,HMDB0000568	-0.505243	-0.0170702	-2.69834	0.00912516	0.0244689	-3.34575
carotene diol (2)	Cofactors and Vitamins	NA	-0.728924	-0.309521	-2.68151	0.00954238	0.0254943	-3.3861
1-methylhistidine	Amino Acid	HMDB0000001	-0.594164	-0.101301	-2.68103	0.00955448	0.0254943	-3.38725
tauroursodeoxycholic acid sulfate (1)	Lipid	NA	0.973232	-1.3912	2.67976	0.00958664	0.0255174	-3.39028
acetoacetate	Lipid	HMDB0000060	1.75139	-0.783212	2.66845	0.00987807	0.0262288	-3.41728
bilirubin degradation product, C16H18N2O5 (3)	Partially Characterized Molecules	NA	-0.81497	-0.16682	-2.65973	0.0101081	0.0267742	-3.43803
10-heptadecenoate (17:1n7)	Lipid	HMDB0060038	1.2551	-0.283575	2.64656	0.010465	0.027652	-3.46927
etiocholanolone glucuronide	Lipid	HMDB0004484	-0.987741	0.0172484	-2.64152	0.0106047	0.0279531	-3.4812
sphingomyelin (d18:1||18:1, d18:2||18:0)	Lipid	HMDB0012101	0.303212	-0.0581566	2.63308	0.0108422	0.0285065	-3.50112
chenodeoxycholic acid sulfate (1)	Lipid	HMDB0002522	1.34342	-0.715271	2.6322	0.0108671	0.0285065	-3.50319
phenol sulfate	Amino Acid	HMDB0060015	-1.92104	-0.557782	-2.62558	0.011057	0.0289348	-3.51877
tiglyl carnitine (C5)	Amino Acid	HMDB0002366	-0.788061	-0.00853614	-2.61517	0.0113622	0.0296618	-3.54323
margarate (17:0)	Lipid	HMDB0002259	0.953812	-0.0313608	2.60556	0.0116506	0.0302583	-3.56574
branched chain 14:0 dicarboxylic acid	Lipid	NA	-1.94356	-0.451333	-2.60549	0.0116528	0.0302583	-3.5659
pregnanolone||allopregnanolone sulfate	Lipid	HMDB0240591,HMDB0062782	1.62475	-1.21164	2.60478	0.0116742	0.0302583	-3.56755
gamma-glutamyltryptophan	Peptide	HMDB0029160	-0.380547	-0.0710119	-2.59893	0.0118534	0.0306495	-3.58122
sulfate of piperine metabolite C18H21NO3 (3)*	Xenobiotics	NA	-1.38608	-1.10143	-2.59677	0.0119202	0.0307248	-3.58626
trizma acetate	Xenobiotics	NA	2.08661	0.931256	2.59616	0.0119391	0.0307248	-3.58768
pregnenetriol sulfate*	Lipid	NA	0.7471	0.0968682	2.57169	0.012721	0.0326595	-3.64454
3,4-dihydroxybutyrate	Lipid	HMDB0000337	0.460274	-0.085417	2.5704	0.0127634	0.0326912	-3.64752
palmitoyl-arachidonoyl-glycerol (16:0||20:4) [1]*	Lipid	HMDB0007112	1.09666	-0.593317	2.56795	0.0128446	0.0328216	-3.6532
N1-Methyl-2-pyridone-5-carboxamide	Cofactors and Vitamins	HMDB0004193	-0.928403	-0.263925	-2.56558	0.0129233	0.0328667	-3.65867
oleoylcarnitine (C18:1)	Lipid	HMDB0005065	-0.471578	-0.177218	-2.56536	0.0129308	0.0328667	-3.65918
5-oxoproline	Amino Acid	HMDB0000267	0.3878	-0.24195	2.56423	0.0129683	0.0328667	-3.66178
gamma-glutamylphenylalanine	Peptide	HMDB0000594	0.335821	-0.0373842	2.56379	0.0129833	0.0328667	-3.66281
N-acetylleucine	Amino Acid	HMDB0011756	-0.354646	0.0695435	-2.5608	0.0130836	0.0330437	-3.6697
pregnen-diol disulfate*	Lipid	NA	0.815065	-0.0949962	2.5587	0.0131547	0.0331461	-3.67455
imidazole propionate	Amino Acid	HMDB0002271	1.42441	-0.527169	2.55423	0.0133068	0.0334517	-3.68483
octadecadienedioate (C18:2-DC)*	Lipid	NA	-0.85539	-0.0178248	-2.55212	0.0133793	0.0335563	-3.68969
oleoyl-arachidonoyl-glycerol (18:1||20:4) [1]*	Lipid	HMDB0007228	0.591439	-0.0165456	2.55041	0.0134382	0.0336201	-3.69362
N-acetylglucosaminylasparagine	Carbohydrate	HMDB0000489	-0.609039	-0.00748908	-2.54959	0.0134666	0.0336201	-3.69551
sulfate of piperine metabolite C18H21NO3 (1)*	Xenobiotics	NA	-1.55557	-1.33241	-2.54813	0.0135172	0.0336689	-3.69886
xanthosine	Nucleotide	HMDB0000299	0.457363	-1.58278	2.54659	0.013571	0.0337257	-3.70241
sphingomyelin (d17:1||16:0, d18:1||15:0, d16:1||17:0)*	Lipid	NA	-0.33665	0.048257	-2.53964	0.0138152	0.034254	-3.71835
andro steroid monosulfate C19H28O6S (1)*	Lipid	HMDB0002759	-1.07185	-0.238913	-2.53656	0.0139246	0.0344467	-3.7254
gamma-glutamylthreonine	Peptide	HMDB0029159	-0.451819	0.119057	-2.53401	0.0140162	0.0345944	-3.73125
(N(1) + N(8))-acetylspermidine	Amino Acid	HMDB0001276,HMDB0002189	0.497089	-0.230713	2.53172	0.0140986	0.034719	-3.73649
eicosenedioate (C20:1-DC)*	Lipid	NA	-1.06262	0.000634429	-2.52823	0.0142251	0.0349512	-3.74446
indolin-2-one	Xenobiotics	NA	-0.972553	-0.257042	-2.51934	0.0145518	0.0356731	-3.76473
sulfate*	Xenobiotics	HMDB01448	-0.337702	-0.126561	-2.51602	0.0146754	0.0358953	-3.77228
linolenate (18:3n3 or 3n6)	Lipid	HMDB0001388,HMDB0003073	1.14489	0.343479	2.51025	0.0148928	0.0363295	-3.78539
hydroxypalmitoyl sphingomyelin (d18:1||16:0(OH))	Lipid	NA	0.367389	-0.0353724	2.50954	0.0149198	0.0363295	-3.787
heptenedioate (C7:1-DC)*	Lipid	NA	-0.734527	0.0164612	-2.50441	0.015116	0.0367247	-3.79865
indoleacetate	Amino Acid	HMDB0000197	-1.09722	0.160006	-2.49959	0.015302	0.0370938	-3.80955
1-stearoyl-2-arachidonoyl-GPE (18:0||20:4)	Lipid	HMDB0009003	0.476803	-0.206515	2.49226	0.0155894	0.0376758	-3.82612
sphingomyelin (d18:1||20:2, d18:2||20:1, d16:1||22:2)*	Lipid	NA	0.43116	-0.236827	2.4917	0.0156115	0.0376758	-3.82738
inosine 5'-monophosphate (IMP)	Nucleotide	HMDB0000175	0.84491	-1.02964	2.48774	0.0157691	0.0379717	-3.83632
acetylcarnitine (C2)	Lipid	HMDB0000201	-0.521915	-0.212725	-2.48139	0.0160245	0.0385013	-3.85061
1-stearoyl-GPG (18:0)	Lipid	NA	-0.828849	-0.480834	-2.47452	0.0163049	0.0390887	-3.86605
methylsuccinate	Amino Acid	HMDB0001844	-0.583616	0.0743044	-2.47324	0.0163578	0.039112	-3.86892
glycerate	Carbohydrate	HMDB0006372,HMDB0000139	-0.320118	-0.0629231	-2.47254	0.0163867	0.039112	-3.87049
imidazole lactate	Amino Acid	HMDB0002320	-0.525929	0.0898737	-2.45887	0.0169608	0.0403934	-3.90109
urate	Nucleotide	HMDB0000289	-0.344869	-0.00418608	-2.4561	0.0170791	0.0405862	-3.90726
N-octanoylglycine	Lipid	HMDB0000832	-0.832878	-0.581363	-2.4519	0.0172605	0.0409026	-3.91664
DSGEGDFXAEGGGVR*	Peptide	NA	1.20406	-3.15109	2.45127	0.0172876	0.0409026	-3.91803
lanthionine	Amino Acid	NA	-1.10024	-0.633436	-2.43331	0.0180828	0.0426911	-3.95792
3-methylcrotonylglycine	Amino Acid	HMDB0000459	-0.968425	-0.475292	-2.4256	0.0184341	0.0434261	-3.97496
2R,3R-dihydroxybutyrate	Lipid	HMDB0000498	-0.507636	0.0163154	-2.42256	0.0185744	0.0436618	-3.98168
2-hydroxynervonate*	Lipid	NA	0.585268	-0.0415194	2.41949	0.0187168	0.0439016	-3.98844
N-acetylkynurenine (2)	Amino Acid	NA	-0.889524	-0.0418607	-2.39554	0.0198631	0.04649	-4.04101
eicosenoylcarnitine (C20:1)*	Lipid	NA	-0.526028	-0.0737877	-2.38628	0.020323	0.047464	-4.06123
isocaproate (i6:0)	Lipid	HMDB00689	-1.64299	-1.15575	-2.38025	0.0206278	0.0480725	-4.07437
glucuronide of piperine metabolite C17H21NO3 (5)*	Xenobiotics	NA	-1.86096	-0.748817	-2.37858	0.0207126	0.0481667	-4.07799
4-allylphenol sulfate	Xenobiotics	NA	-1.58272	-0.287563	-2.37328	0.0209848	0.0486955	-4.08951
phosphoethanolamine (PE)	Lipid	HMDB0000224	0.470289	-0.231129	2.37119	0.021093	0.0488423	-4.09404
creatinine	Amino Acid	HMDB0000562	-0.214657	0.0138328	-2.36648	0.0213382	0.0493048	-4.10423
piperine	Xenobiotics	HMDB0029377	-2.09201	0.390235	-2.36049	0.0216542	0.0499288	-4.11718
bilirubin degradation product, C16H18N2O5 (4)	Partially Characterized Molecules	NA	-0.746537	-0.00334059	-2.34753	0.0223522	0.051429	-4.14511
gamma-glutamyltyrosine	Peptide	HMDB0011741	-0.418097	0.0793862	-2.33839	0.0228564	0.052478	-4.16474
3-hydroxyoctanoate	Lipid	HMDB0001954	-0.768446	0.0793958	-2.33453	0.0230725	0.0528623	-4.17301
betaine	Amino Acid	HMDB0000043	-0.3121	-0.0376576	-2.33346	0.0231329	0.052889	-4.1753
cysteine	Amino Acid	HMDB0000574	-0.262404	0.160191	-2.31749	0.0240476	0.0548648	-4.20936
cyclo(leu-pro)	Peptide	HMDB0034276	-1.12538	0.324573	-2.31401	0.0242514	0.055214	-4.21677
stearate (18:0)	Lipid	HMDB0000827	0.638667	-0.164475	2.31311	0.0243042	0.0552184	-4.21868
laurylcarnitine (C12)	Lipid	HMDB000225	-0.712838	-0.043093	-2.31147	0.024401	0.0552836	-4.22216
pregnenolone sulfate	Lipid	HMDB0000774	0.725443	-0.0250577	2.3109	0.0244347	0.0552836	-4.22338
adrenate (22:4n6)	Lipid	HMDB0002226	0.852161	-0.417169	2.3027	0.0249237	0.0562725	-4.24075
3-methylglutaconate	Amino Acid	HMDB0000522	-0.466784	-0.180289	-2.29497	0.0253929	0.057213	-4.25709
cis-4-decenoylcarnitine (C10:1)	Lipid	HMDB0013205	-0.700689	-0.404431	-2.28928	0.0257431	0.0578821	-4.26908
glucuronide of piperine metabolite C17H21NO3 (3)*	Xenobiotics	NA	-1.50038	-0.816433	-2.28656	0.0259122	0.0581417	-4.27481
sphingomyelin (d18:1||20:0, d16:1||22:0)*	Lipid	HMDB0012102	-0.237826	0.078358	-2.28051	0.0262915	0.058846	-4.28753
indoleacetylglutamine	Amino Acid	HMDB0013240	-1.17083	-0.669232	-2.27983	0.0263344	0.058846	-4.28895
gulonate*	Cofactors and Vitamins	HMDB0003290	-0.55266	-0.181499	-2.2781	0.0264438	0.0589692	-4.29258
4-hydroxychlorothalonil	Xenobiotics	NA	-0.656337	0.0597614	-2.27609	0.0265713	0.059084	-4.29678
3-aminoisobutyrate	Nucleotide	HMDB0002166	-0.646753	-0.148238	-2.27558	0.0266041	0.059084	-4.29786
sphingadienine	Lipid	NA	0.420197	-1.16799	2.27468	0.0266614	0.0590903	-4.29974
bilirubin (E,E)*	Cofactors and Vitamins	NA	-0.690093	0.220517	-2.27364	0.0267283	0.059118	-4.30193
gamma-glutamylmethionine	Peptide	HMDB0029155	-0.44972	0.348828	-2.27056	0.0269257	0.0594336	-4.30836
tauroursodeoxycholate	Lipid	HMDB0000874	1.49448	-0.749529	2.26467	0.0273079	0.060155	-4.32068
10-nonadecenoate (19:1n9)	Lipid	HMDB0013622	0.944337	-0.0510165	2.26303	0.0274149	0.0602638	-4.32409
emtricitabine	Xenobiotics	HMDB0015017	-1.05657	-1.98896	-2.26222	0.0274683	0.0602638	-4.32579
hexanoylglutamine	Lipid	NA	0.962503	-0.195388	2.24573	0.0285691	0.0625525	-4.36007
3-bromo-5-chloro-2,6-dihydroxybenzoic acid*	Xenobiotics	NA	-0.838594	-0.182285	-2.23527	0.0292875	0.0639964	-4.38171
hexadecadienoate (16:2n6)	Lipid	HMDB0000477	0.968705	-0.194306	2.23433	0.0293527	0.0640101	-4.38365
octanoylcarnitine (C8)	Lipid	HMDB0000791	-0.80002	-0.0782757	-2.22965	0.02968	0.0645942	-4.3933
N-acetyl-3-methylhistidine*	Amino Acid	NA	-1.12495	-1.16408	-2.22664	0.0298918	0.0649249	-4.39949
N6,N6,N6-trimethyllysine	Amino Acid	HMDB0001325	-0.51856	-0.0906929	-2.22504	0.0300053	0.0650414	-4.40279
lidocaine	Xenobiotics	HMDB0014426	0.609912	-2.55004	2.21797	0.0305101	0.066004	-4.4173
fructose	Carbohydrate	HMDB0000660	0.92903	0.471489	2.21543	0.0306933	0.0662682	-4.4225
alpha-ketoglutaramate*	Amino Acid	HMDB0001552	-0.346705	0.0284381	-2.18602	0.0328876	0.070865	-4.48244
3-hydroxy-3-methylglutarate	Lipid	HMDB0000355	-0.361348	-0.0281477	-2.18214	0.0331867	0.0713678	-4.49028
alliin	Xenobiotics	HMDB0033592	-1.80018	-1.29822	-2.17716	0.0335747	0.0720596	-4.50035
taurocholate	Lipid	HMDB0000036	1.59477	0.437283	2.17442	0.0337905	0.0723796	-4.50589
anthranilate	Amino Acid	HMDB0001123	0.717275	-0.656163	2.17149	0.0340217	0.0727314	-4.51179
1-oleoyl-GPG (18:1)*	Lipid	NA	-0.826833	-0.151177	-2.17008	0.0341331	0.0727657	-4.51462
gamma-CEHC glucuronide*	Cofactors and Vitamins	NA	-0.762377	-0.685872	-2.1696	0.0341717	0.0727657	-4.5156
N-behenoyl-sphingadienine (d18:2||22:0)*	Lipid	NA	-0.414623	0.0163777	-2.16814	0.0342874	0.0728435	-4.51852
2-hydroxypalmitate	Lipid	HMDB0031057	0.393298	-0.111309	2.16746	0.0343424	0.0728435	-4.51991
6-hydroxyindole sulfate	Xenobiotics	HMDB0000682	-1.04331	-0.11285	-2.16228	0.0347578	0.0735809	-4.53031
N6-acetyllysine	Amino Acid	HMDB0000206	-0.289557	-0.0849163	-2.15587	0.0352789	0.0744219	-4.54317
cystathionine	Amino Acid	HMDB0000099	0.921571	0.0234537	2.1557	0.0352921	0.0744219	-4.54349
2S,3R-dihydroxybutyrate	Lipid	HMDB0002453	0.472394	0.163249	2.151	0.0356786	0.0750911	-4.5529
cholic acid glucuronide	Lipid	HMDB0002577	-1.23891	-1.53929	-2.13856	0.036719	0.0769894	-4.5777
1-myristoylglycerol (14:0)	Lipid	HMDB0011561	1.59218	0.218009	2.13852	0.0367224	0.0769894	-4.57778
sarcosine	Amino Acid	HMDB0000271	-0.297969	-0.0607491	-2.12221	0.0381263	0.0797788	-4.61011
1-carboxyethylphenylalanine	Amino Acid	NA	0.578497	-0.0244692	2.11899	0.0384094	0.0802167	-4.61647
carnitine	Lipid	HMDB0000062	-0.326415	-0.125118	-2.10862	0.0393327	0.0819871	-4.6369
4-methylguaiacol sulfate	Xenobiotics	NA	-1.3024	-0.561401	-2.10657	0.0395169	0.0822134	-4.64092
3-methyl-2-oxovalerate	Amino Acid	HMDB0000491	-0.384549	0.0645873	-2.10306	0.0398348	0.0827162	-4.6478
tartronate (hydroxymalonate)	Xenobiotics	HMDB0035227	-0.812923	-0.389796	-2.10187	0.0399437	0.0827841	-4.65014
glycerol	Lipid	HMDB0000131	0.834956	-0.0662998	2.09522	0.0405535	0.0838183	-4.66315
N-acetyltaurine	Amino Acid	HMDB0240253	-0.571954	-0.296718	-2.09475	0.0405971	0.0838183	-4.66407
phenylpyruvate	Amino Acid	HMDB0000205	0.452559	0.098457	2.07723	0.0422447	0.0870544	-4.69818
4-methylcatechol sulfate	Xenobiotics	HMDB0240459	-1.84928	-0.368109	-2.07463	0.0424935	0.0874013	-4.70321
oleoyl-oleoyl-glycerol (18:1||18:1) [2]*	Lipid	HMDB0007218	0.480813	0.0815116	2.0607	0.0438518	0.0900247	-4.73013
sphingomyelin (d18:1||19:0, d19:1||18:0)*	Lipid	NA	-0.353409	0.0703582	-2.05949	0.0439713	0.0900996	-4.73245
2-isopropylmalate	Xenobiotics	HMDB0000402	-1.21604	0.558226	-2.05751	0.0441686	0.0903335	-4.73628
gamma-glutamylisoleucine*	Peptide	HMDB0011170	-0.354433	-0.0825817	-2.05624	0.0442946	0.090421	-4.73871
linoleoyl-arachidonoyl-glycerol (18:2||20:4) [1]*	Lipid	HMDB0007257	0.677592	-0.266775	2.05202	0.0447173	0.0911126	-4.74683
2-methylbutyrylcarnitine (C5)	Amino Acid	HMDB0000378	-0.480957	0.0505836	-2.0439	0.0455399	0.0924938	-4.76238
pentadecanoate (15:0)	Lipid	HMDB0000826	0.720098	0.0810125	2.04365	0.0455656	0.0924938	-4.76287
hydroxystearate sulfate	Lipid	NA	-0.731212	-1.18287	-2.03843	0.0461014	0.093407	-4.77284
myristate (14:0)	Lipid	HMDB0000806	0.814474	0.0229372	2.03755	0.0461921	0.0934165	-4.77451
3-phosphoglycerate	Carbohydrate	HMDB0000807	0.628539	-0.439169	2.03616	0.0463361	0.0935334	-4.77716
N-acetyl-beta-alanine	Nucleotide	HMDB0061880	-0.313893	-0.00445232	-2.03221	0.0467473	0.0941784	-4.78469
palmitoyl-arachidonoyl-glycerol (16:0||20:4) [2]*	Lipid	HMDB0007112	0.738177	-0.302402	2.03127	0.0468455	0.0941784	-4.78648
bilirubin degradation product, C16H18N2O5 (1)	Partially Characterized Molecules	NA	-1.07299	-0.627271	-2.0306	0.0469158	0.0941784	-4.78776
dopamine 3-O-sulfate	Amino Acid	HMDB0006275	-0.975992	0.18019	-2.02685	0.0473097	0.0946402	-4.79488
oleoyl-oleoyl-glycerol (18:1||18:1) [1]*	Lipid	HMDB0007218	0.440131	0.087048	2.02675	0.0473201	0.0946402	-4.79507
beta-alanine	Nucleotide	HMDB0000056	-0.435268	0.110986	-2.02186	0.047839	0.0955021	-4.80435
valerate (5:0)	Lipid	HMDB0000892	0.710476	-0.14259	2.02098	0.0479323	0.0955129	-4.80601
diacylglycerol (14:0||18:1, 16:0||16:1) [2]*	Lipid	NA	-0.864527	0.0849381	-2.0083	0.0493026	0.0980635	-4.82997
palmitoyl-linoleoyl-glycerol (16:0||18:2) [1]*	Lipid	HMDB0007103	0.683613	-0.240913	2.00717	0.0494263	0.0981298	-4.8321
gamma-glutamylglutamate	Peptide	HMDB0011737	-0.43929	0.32637	-2.0057	0.0495882	0.0981643	-4.83487
inosine	Nucleotide	HMDB0000195	1.06187	-1.13195	2.00537	0.0496245	0.0981643	-4.8355
glutamine conjugate of C6H10O2 (2)*	Partially Characterized Molecules	NA	0.970627	0.126005	1.9998	0.0502404	0.0992019	-4.84597
decanoylcarnitine (C10)	Lipid	HMDB0000651	-0.736044	0.0242703	-1.97583	0.0529657	0.104393	-4.89073
N-formylmethionine	Amino Acid	HMDB0001015	-0.213704	-0.0554182	-1.97068	0.0535673	0.105388	-4.90028
stearoyl-arachidonoyl-glycerol (18:0||20:4) [2]*	Lipid	HMDB0007170	0.411451	-0.158615	1.96841	0.0538339	0.105476	-4.90447
8-methoxykynurenate	Amino Acid	HMDB0060426	-0.757577	-0.710463	-1.96822	0.0538567	0.105476	-4.90483
cis-3,4-methyleneheptanoylcarnitine	Lipid	NA	-0.495683	0.340432	-1.96782	0.0539034	0.105476	-4.90556
butyrate||isobutyrate (4:0)	Lipid	HMDB0000039	0.394035	-0.00696338	1.95691	0.0552053	0.107829	-4.92572
2-hydroxyhippurate (salicylurate)	Xenobiotics	HMDB0000840	-1.59672	-0.0997452	-1.95579	0.0553403	0.107899	-4.92778
pipecolate	Amino Acid	NA	-0.756222	0.312177	-1.95468	0.0554741	0.107966	-4.92982
dodecadienoate (12:2)*	Lipid	NA	-0.677675	-0.426459	-1.95119	0.0558979	0.108596	-4.93624
oleoyl-arachidonoyl-glycerol (18:1||20:4) [2]*	Lipid	HMDB0007228	0.476933	-0.00756959	1.94895	0.0561711	0.108932	-4.94035
threonate	Cofactors and Vitamins	HMDB0000943,HMDB0062620	-0.513446	0.0410804	-1.93961	0.0573242	0.11097	-4.95747
nicotinamide	Cofactors and Vitamins	HMDB0001406	0.458391	-0.356197	1.93355	0.0580816	0.112168	-4.96852
(R)-3-hydroxybutyrylcarnitine	Lipid	HMDB0013127	1.32343	-1.15407	1.93301	0.0581496	0.112168	-4.9695
hydroxycotinine	Xenobiotics	HMDB0001390	-1.40104	-3.2442	-1.92986	0.0585476	0.112735	-4.97524
lactosyl-N-nervonoyl-sphingosine (d18:1||24:1)*	Lipid	NA	-0.32705	-0.017489	-1.92847	0.0587244	0.112876	-4.97777
1-carboxyethylisoleucine	Amino Acid	NA	-0.742401	-0.172807	-1.92604	0.0590337	0.11327	-4.98219
sphingomyelin (d18:2||21:0, d16:2||23:0)*	Lipid	NA	-0.359639	0.113315	-1.92346	0.0593641	0.113703	-4.98688
7-ketodeoxycholate	Lipid	HMDB0000391	1.13812	-0.573899	1.92113	0.0596628	0.114074	-4.9911
3-indoleglyoxylic acid	Xenobiotics	NA	-0.499725	-0.0910408	-1.91252	0.0607806	0.116007	-5.00668
7-HOCA	Lipid	HMDB0012458	-0.305805	-0.0201744	-1.91047	0.0610491	0.116315	-5.01037
pentose acid*	Partially Characterized Molecules	HMDB0000892	-1.02554	0.270506	-1.90373	0.0619391	0.117804	-5.02251
N6,N6-dimethyllysine	Amino Acid	HMDB0013287	-0.493016	-0.0474805	-1.90183	0.0621918	0.118077	-5.02592
dodecenedioate (C12:1-DC)*	Lipid	HMDB0000933	-0.588271	-0.0424174	-1.88712	0.0641803	0.12164	-5.05226
naproxen	Xenobiotics	HMDB0001923	-0.611792	-3.01492	-1.88555	0.0643958	0.121836	-5.05506
4-hydroxyphenylacetylglutamine	Peptide	NA	-0.62849	-0.355141	-1.87629	0.0656789	0.124048	-5.07154
4-hydroxynonenal	Lipid	HMDB0004362	0.878537	-0.604207	1.86989	0.0665776	0.125527	-5.08288
stearoylcholine*	Lipid	NA	1.0837	-1.02698	1.85471	0.0687529	0.129403	-5.10966
7-dehydrocholesterol	Lipid	HMDB0000032	-0.520937	-0.0628377	-1.84653	0.0699486	0.131426	-5.124
glycosyl-N-palmitoyl-sphingosine (d18:1||16:0)	Lipid	NA	-0.34958	-0.042845	-1.84438	0.0702669	0.131796	-5.12777
uracil	Nucleotide	HMDB0000300	0.490704	-0.630495	1.83926	0.0710266	0.132991	-5.1367
N-acetylalliin	Xenobiotics	NA	-1.06187	-0.973956	-1.82886	0.0725928	0.135535	-5.15479
palmitoyl ethanolamide	Lipid	HMDB0002100	0.352139	-0.156854	1.82859	0.0726347	0.135535	-5.15527
arachidonoylcholine	Lipid	HMDB0240583	0.951606	-0.673297	1.81989	0.0739669	0.137784	-5.17032
glycoursodeoxycholic acid sulfate (1)	Lipid	NA	1.08205	-0.411895	1.81718	0.0743861	0.138328	-5.175
16a-hydroxy DHEA 3-sulfate	Lipid	HMDB0062544	-0.830182	0.144438	-1.80646	0.0760655	0.141209	-5.19346
desmethylnaproxen sulfate	Xenobiotics	NA	-0.44524	-2.52405	-1.80134	0.0768774	0.14227	-5.20223
bilirubin degradation product, C17H20N2O5 (1)	Partially Characterized Molecules	NA	-0.775474	-0.26537	-1.80104	0.0769251	0.14227	-5.20274
1-methylnicotinamide	Cofactors and Vitamins	HMDB0000699	-0.727237	-0.183457	-1.79978	0.0771266	0.14227	-5.2049
beta-cryptoxanthin	Cofactors and Vitamins	HMDB0033844	-0.807574	-0.218792	-1.79957	0.0771609	0.14227	-5.20526
bilirubin degradation product, C17H20N2O5 (2)	Partially Characterized Molecules	NA	-0.775161	-0.256577	-1.78203	0.0800089	0.147238	-5.23513
valine	Amino Acid	HMDB0000883	-0.189526	0.0446024	-1.78132	0.0801266	0.147238	-5.23634
docosahexaenoylcarnitine (C22:6)*	Lipid	NA	-0.589991	-0.422319	-1.7692	0.0821475	0.150696	-5.25682
AMP	Nucleotide	HMDB0000045	0.708235	-0.917351	1.76452	0.0829394	0.151892	-5.26469
1-stearoyl-2-linoleoyl-GPI (18:0||18:2)	Lipid	HMDB0009809	-0.285775	-0.0951384	-1.75335	0.0848556	0.154652	-5.28342
desmethylnaproxen	Xenobiotics	HMDB0013989	-0.455452	-2.46681	-1.75328	0.0848682	0.154652	-5.28354
dihomo-linolenoyl-choline	Lipid	NA	0.917185	-1.30858	1.75325	0.0848736	0.154652	-5.28359
alpha-ketobutyrate	Amino Acid	HMDB0000005	0.797848	0.265505	1.75031	0.0853832	0.15532	-5.28849
2-hydroxyadipate	Lipid	HMDB0000321	0.625387	-1.29368	1.74838	0.08572	0.155672	-5.29171
EDTA	Xenobiotics	HMDB0015109	-0.179059	-0.0403029	-1.73716	0.0876976	0.158998	-5.31036
thioproline	Xenobiotics	NA	-0.265547	0.505781	-1.73555	0.0879846	0.159061	-5.31303
aspartate	Amino Acid	HMDB0000191	0.265146	-0.283697	1.73532	0.0880252	0.159061	-5.31341
butyrylglycine (C4)	Lipid	HMDB0000808	0.96139	-0.799877	1.73258	0.0885153	0.15968	-5.31794
linoleoyl-docosahexaenoyl-glycerol (18:2||22:6) [2]*	Lipid	HMDB0007266	0.631973	0.0862412	1.73173	0.0886691	0.159693	-5.31936
1,2-dipalmitoyl-GPE (16:0||16:0)*	Lipid	HMDB0008923	0.46696	-0.714249	1.73064	0.0888641	0.159779	-5.32115
eicosapentaenoate (EPA; 20:5n3)	Lipid	HMDB0001999	0.65714	0.1732	1.72961	0.0890501	0.159849	-5.32286
3-(3-amino-3-carboxypropyl)uridine*	Nucleotide	NA	-0.242588	-0.179717	-1.72669	0.0895773	0.16053	-5.32767
p-cresol sulfate	Xenobiotics	HMDB0011635	-1.35701	-0.366396	-1.72571	0.089755	0.160583	-5.32929
taurocholenate sulfate*	Lipid	NA	0.664054	-0.240711	1.71462	0.0917856	0.163946	-5.34751
5alpha-pregnan-3beta,20alpha-diol monosulfate (2)	Lipid	NA	0.962944	0.249725	1.71364	0.0919665	0.163999	-5.34911
lactosyl-N-palmitoyl-sphingosine (d18:1||16:0)	Lipid	NA	0.217617	-0.0615487	1.7097	0.0926969	0.165031	-5.35554
oleoyl-linoleoyl-glycerol (18:1||18:2) [1]	Lipid	HMDB0007219	0.378836	-0.04617	1.70863	0.0928962	0.165078	-5.35729
1-palmitoyl-2-oleoyl-GPC (16:0||18:1)	Lipid	HMDB0007972	-0.173687	0.0469868	-1.70755	0.0930995	0.165078	-5.35907
pregnenetriol disulfate*	Lipid	NA	0.544683	-0.205303	1.70712	0.0931792	0.165078	-5.35976
glutathione, oxidized (GSSG)	Amino Acid	HMDB0003337	0.0368364	-0.40901	1.70372	0.0938162	0.165935	-5.3653
cys-gly, oxidized	Amino Acid	NA	-0.51228	0.183759	-1.70116	0.0942995	0.166519	-5.36947
carboxyibuprofen	Xenobiotics	HMDB0060564	-0.400649	-2.50831	-1.69973	0.0945703	0.166726	-5.3718
1-methyl-5-imidazoleacetate	Amino Acid	HMDB04988	-1.4245	-0.725543	-1.69777	0.094941	0.167108	-5.37497
glyco-beta-muricholate	Lipid	NA	-1.14028	-0.433634	-1.69156	0.0961282	0.168924	-5.38505
glucuronide of C10H18O2 (1)*	Partially Characterized Molecules	NA	-1.08959	-1.34327	-1.687	0.0970052	0.17019	-5.39241
dopamine 4-sulfate	Amino Acid	HMDB0004148	-0.961077	-1.08162	-1.68563	0.097272	0.170383	-5.39463
alpha-hydroxycaproate	Lipid	HMDB0001624	-0.645817	-0.627145	-1.68197	0.0979819	0.17135	-5.40052
5,6-dihydrouracil	Nucleotide	HMDB0000076	-0.346955	-0.269718	-1.67611	0.0991305	0.17282	-5.40994
sebacate (C10-DC)	Lipid	HMDB0000792	-0.604256	0.0451334	-1.67606	0.0991407	0.17282	-5.41002
linoleoyl-arachidonoyl-glycerol (18:2||20:4) [2]*	Lipid	HMDB0007257	0.461147	-0.01232	1.67418	0.0995105	0.173187	-5.41303
3-methylglutarylcarnitine (2)	Amino Acid	HMDB0000552	-0.546787	-0.382514	-1.66795	0.100748	0.17506	-5.42301
stearidonate (18:4n3)	Lipid	HMDB0006547	0.809603	0.326786	1.65375	0.103613	0.179687	-5.44561
branched-chain, straight-chain, or cyclopropyl 10:1 fatty acid (1)*	Partially Characterized Molecules	NA	-0.959782	-0.191621	-1.65312	0.103742	0.179687	-5.44661
Urolithin B glucuronide	Xenobiotics	HMDB41787	-0.636468	-1.44625	-1.65045	0.104287	0.180344	-5.45083
caprate (10:0)	Lipid	HMDB0000511	-0.793578	0.378498	-1.64852	0.104684	0.180742	-5.45388
2-hydroxy-3-methylvalerate	Amino Acid	HMDB0000317	0.607226	-0.148879	1.64642	0.105117	0.181201	-5.4572
gamma-glutamylvaline	Peptide	HMDB0011172	-0.213735	-0.0625134	-1.64447	0.105521	0.181609	-5.46029
carboxyibuprofen glucuronide*	Xenobiotics	HMDB60564	-0.0251131	-0.141675	-1.64274	0.105879	0.181938	-5.46301
N2,N2-dimethylguanosine	Nucleotide	HMDB0004824	0.213077	-0.137922	1.63766	0.106938	0.183468	-5.471
1-stearoyl-2-linoleoyl-GPE (18:0||18:2)*	Lipid	HMDB0008994	-0.435174	0.00935579	-1.63611	0.107263	0.183734	-5.47343
3-carboxy-4-methyl-5-propyl-2-furanpropanoate (CMPF)	Lipid	HMDB0061112	-1.08597	0.0423212	-1.63406	0.107693	0.184181	-5.47665
docosahexaenoylcholine	Lipid	NA	0.777723	-0.700706	1.63096	0.108348	0.18501	-5.48151
4-methylbenzenesulfonate	Xenobiotics	HMDB0059933	0.599163	-0.857617	1.62886	0.108794	0.185479	-5.4848
ibuprofen acyl glucuronide	Xenobiotics	HMDB0010343	-0.212588	-1.82359	-1.62035	0.110612	0.188245	-5.49806
leucylglycine	Peptide	HMDB0028929	-0.639545	-1.903	-1.61966	0.110763	0.188245	-5.49915
N-acetylthreonine	Amino Acid	HMDB0062557	-0.221088	-0.0831892	-1.61777	0.111169	0.18864	-5.50208
5alpha-androstan-3alpha,17beta-diol monosulfate (1)	Lipid	NA	0.79537	-0.322816	1.61543	0.111677	0.189206	-5.50572
1-oleoyl-2-arachidonoyl-GPE (18:1||20:4)*	Lipid	HMDB0009069	0.369433	-0.207368	1.60946	0.112978	0.191112	-5.51497
palmitoyl sphingomyelin (d18:1||16:0)	Lipid	HMDB0010169	-0.138985	-0.0234541	-1.60625	0.113681	0.192003	-5.51992
acesulfame	Xenobiotics	HMDB0033585	-2.09619	-4.00371	-1.60227	0.114561	0.193188	-5.52607
palmitoylcholine	Lipid	HMDB0240592	0.860803	-0.595084	1.59733	0.115658	0.194736	-5.53366
docosapentaenoate (n6 DPA; 22:5n6)	Lipid	HMDB0001976	-0.788645	-1.13189	-1.58816	0.117718	0.197898	-5.54771
propionylglycine (C3)	Lipid	HMDB0000783	-0.658298	-0.553259	-1.5815	0.119232	0.199881	-5.55786
1-palmitoyl-2-linoleoyl-GPI (16:0||18:2)	Lipid	HMDB0009784	-0.331978	-0.10041	-1.58133	0.119273	0.199881	-5.55813
umbelliferone sulfate	Xenobiotics	HMDB0240565	-1.13592	-0.985947	-1.58055	0.11945	0.199881	-5.5593
gamma-glutamylleucine	Peptide	HMDB0011171	-0.24366	0.0935259	-1.57623	0.120444	0.201234	-5.56587
deoxycholic acid glucuronide	Lipid	NA	0.659118	-0.172294	1.57323	0.121137	0.20208	-5.57042
2-hydroxyglutarate	Lipid	HMDB0059655	0.332765	-0.140556	1.56149	0.123881	0.206341	-5.58815
erythronate*	Carbohydrate	HMDB0000613	-0.189855	-0.0705464	-1.55677	0.124997	0.207881	-5.59523
glutarate (C5-DC)	Lipid	HMDB0000661	-0.655179	-0.461975	-1.55201	0.126132	0.209449	-5.60237
3-indoxyl sulfate	Amino Acid	HMDB0000682	-0.853324	-0.141194	-1.54615	0.12754	0.211463	-5.61112
taurochenodeoxycholate	Lipid	HMDB0000951	1.0093	0.229346	1.5403	0.128956	0.213485	-5.61981
2-methylmalonylcarnitine (C4-DC)	Lipid	HMDB0013133	-0.431717	-0.736803	-1.53536	0.130163	0.215156	-5.62714
phenylacetylglycine	Peptide	HMDB0000821	-0.923942	-1.33818	-1.5326	0.130842	0.215949	-5.63123
(S)-3-hydroxybutyrylcarnitine	Lipid	HMDB0013127	0.740096	-0.544822	1.53157	0.131096	0.21604	-5.63275
isobutyrylcarnitine (C4)	Amino Acid	HMDB0000736	-0.562252	-0.0222046	-1.52985	0.131522	0.216413	-5.6353
5alpha-pregnan-3beta,20alpha-diol disulfate	Lipid	HMDB0094650	0.830427	0.0443786	1.52827	0.131912	0.216726	-5.63762
N-formylanthranilic acid	Amino Acid	HMDB0004089	0.355414	0.0457884	1.51451	0.135358	0.222052	-5.65783
spermine	Amino Acid	HMDB0001256	0.44526	-1.62274	1.51004	0.136493	0.223577	-5.66436
13-HODE + 9-HODE	Lipid	HMDB0004667,HMDB0004670	-0.5049	-0.0326653	-1.50379	0.138093	0.225857	-5.67346
propyl 4-hydroxybenzoate sulfate	Xenobiotics	HMDB0135261	-0.363221	-1.95866	-1.5012	0.138759	0.226604	-5.67722
ethyl beta-glucopyranoside	Xenobiotics	HMDB0029968	-1.2595	0.602145	-1.49947	0.139206	0.226816	-5.67973
palmitoyl-docosahexaenoyl-glycerol (16:0||22:6) [1]*	Lipid	HMDB0007121	0.653556	-0.273155	1.49909	0.139306	0.226816	-5.68029
gamma-tocopherol||beta-tocopherol	Cofactors and Vitamins	HMDB0006335,HMDB0001492	-0.494951	0.348452	-1.4871	0.142436	0.231565	-5.69759
leukotriene B4	Lipid	HMDB0001085	0.13589	-1.78043	1.4815	0.143916	0.233622	-5.70563
14-HDoHE||17-HDoHE	Lipid	HMDB0010213,HMDB0060044	0.623926	-2.73558	1.47336	0.146092	0.2368	-5.71727
3-hydroxydecanoate	Lipid	HMDB0002203	-0.37498	0.00511341	-1.47053	0.146855	0.237682	-5.72131
3-(4-hydroxyphenyl)lactate (HPLA)	Amino Acid	HMDB0000755	-0.238577	-0.0892843	-1.4656	0.148189	0.239485	-5.72831
taurochenodeoxycholic acid 3-sulfate	Lipid	HMDB0002486	0.915684	-0.141994	1.45951	0.14985	0.241808	-5.73692
4-imidazoleacetate	Amino Acid	HMDB0002024	-0.521199	-0.215761	-1.45562	0.150919	0.243172	-5.74241
ceramide (d18:1||14:0, d16:1||16:0)*	Lipid	NA	-0.219714	0.0933235	-1.4498	0.152532	0.245407	-5.75062
lactosyl-N-behenoyl-sphingosine (d18:1||22:0)*	Lipid	HMDB0011594	-0.206681	0.03304	-1.44871	0.152834	0.245529	-5.75214
GlcNAc sulfate conjugate of C21H34O2 steroid	Partially Characterized Molecules	NA	0.767431	-0.386603	1.44194	0.154729	0.248206	-5.76163
glucuronate	Carbohydrate	HMDB0000127	-0.382887	-0.0554664	-1.43377	0.157037	0.251413	-5.77301
N4-acetylcytidine	Nucleotide	HMDB0005923	0.289221	-0.27148	1.43323	0.157191	0.251413	-5.77376
11-ketoetiocholanolone glucuronide	Lipid	NA	-0.621392	-0.669207	-1.42977	0.158179	0.252621	-5.77857
orotidine	Nucleotide	HMDB0000788	-0.395977	-0.540938	-1.42765	0.158785	0.253216	-5.7815
biliverdin	Cofactors and Vitamins	HMDB0001008	-0.433506	-0.156765	-1.42661	0.159085	0.253323	-5.78295
oleoylcholine	Lipid	HMDB0240596	0.759603	-0.479501	1.42246	0.160279	0.254851	-5.78868
cotinine	Xenobiotics	HMDB0001046	-1.99654	-5.89952	-1.41607	0.162135	0.257424	-5.79748
3beta-hydroxy-5-cholestenoate	Lipid	NA	-0.343907	-0.035291	-1.41267	0.163128	0.258552	-5.80215
N-acetyl-isoputreanine	Amino Acid	NA	-0.32538	-0.246568	-1.41201	0.163321	0.258552	-5.80305
nonadecanoate (19:0)	Lipid	HMDB0000772	0.427586	-0.00186766	1.41027	0.16383	0.258981	-5.80543
glutamate	Amino Acid	HMDB0000148	0.285163	-0.435581	1.4044	0.165562	0.261001	-5.81345
heme	Cofactors and Vitamins	HMDB0003178	0.76058	-0.341424	1.40431	0.165589	0.261001	-5.81357
3-decenoylcarnitine	Lipid	NA	-0.504441	-0.566696	-1.39955	0.167003	0.262849	-5.82005
indole-3-carboxylate	Amino Acid	HMDB0003320	-0.661219	-0.698967	-1.39716	0.167718	0.263511	-5.8233
sphingomyelin (d18:2||24:2)*	Lipid	NA	0.220862	-0.323961	1.39652	0.167909	0.263511	-5.82417
1-arachidonoyl-GPC* (20:4)*	Lipid	HMDB0010395	-0.296361	-0.257022	-1.39052	0.169714	0.265959	-5.83229
stachydrine	Xenobiotics	HMDB0004827	-1.26806	-0.120614	-1.38787	0.170517	0.266831	-5.83588
oxalate (ethanedioate)	Cofactors and Vitamins	HMDB0002329	-0.329871	0.177996	-1.38533	0.171288	0.267652	-5.8393
methionine	Amino Acid	HMDB0000696	-0.188622	0.0361802	-1.3836	0.171814	0.267932	-5.84162
alpha-ketoglutarate	Energy	HMDB0000208	0.290929	-0.142324	1.38312	0.17196	0.267932	-5.84227
hydroxy-N6,N6,N6-trimethyllysine*	Amino Acid	NA	-0.515743	-0.295697	-1.38058	0.172736	0.268756	-5.84568
docosahexaenoate (DHA; 22:6n3)	Lipid	HMDB0002183	0.518641	-0.103795	1.36725	0.176854	0.274768	-5.86349
beta-hydroxyisovaleroylcarnitine	Amino Acid	NA	-0.246288	-0.0666269	-1.36377	0.17794	0.276062	-5.86811
sphingomyelin (d18:1||22:2, d18:2||22:1, d16:1||24:2)*	Lipid	NA	0.19503	-0.143275	1.358	0.179752	0.278474	-5.87575
(2 or 3)-decenoate (10:1n7 or n8)	Lipid	NA	-0.559297	-0.327214	-1.35713	0.180029	0.278506	-5.87691
cysteinylglycine disulfide*	Amino Acid	HMDB0000709	-0.179027	0.0861016	-1.35408	0.180994	0.279529	-5.88093
sphingomyelin (d18:2||23:1)*	Lipid	NA	-0.231655	0.0157425	-1.35288	0.181374	0.279529	-5.8825
17alpha-hydroxypregnenolone 3-sulfate	Lipid	HMDB00416	-0.503588	-0.62771	-1.3526	0.181462	0.279529	-5.88287
pimelate (C7-DC)	Lipid	HMDB0000857	-0.434193	-0.506923	-1.35095	0.181987	0.279941	-5.88504
carboxyethyl-GABA	Amino Acid	HMDB0002201	-0.356838	-0.113381	-1.35009	0.182261	0.279965	-5.88617
2-methylcitrate||homocitrate	Energy	HMDB0003518,HMDB0000379	0.870815	-1.154	1.34694	0.183268	0.280683	-5.89031
phosphate	Energy	HMDB0001429	-0.122636	-0.0460352	-1.34656	0.183392	0.280683	-5.89082
N-acetylvaline	Amino Acid	HMDB0011757	-0.114405	-0.0745925	-1.34621	0.183504	0.280683	-5.89127
4-hydroxyphenylpyruvate	Amino Acid	HMDB0000707	0.563602	0.135825	1.34199	0.18486	0.28236	-5.8968
arabinose	Carbohydrate	HMDB0029942	-0.686495	-0.579712	-1.34045	0.185355	0.282719	-5.8988
campesterol	Lipid	HMDB0002869	-0.428603	0.0144919	-1.32813	0.189368	0.288435	-5.91482
cortolone glucuronide (1)	Lipid	NA	-0.447107	-0.364929	-1.32609	0.190038	0.289049	-5.91746
octadecenedioate (C18:1-DC)	Lipid	NA	-0.427728	-0.0165386	-1.32328	0.190966	0.290054	-5.92109
glycolithocholate	Lipid	HMDB00698	-1.14214	-0.518532	-1.31839	0.192586	0.292107	-5.92738
5alpha-androstan-3alpha,17beta-diol disulfate	Lipid	HMDB0094682	-0.878897	-1.1387	-1.31475	0.1938	0.293537	-5.93206
tyrosine	Amino Acid	HMDB0000158	-0.244475	0.0568583	-1.3135	0.194215	0.293757	-5.93365
3-hydroxydodecanedioate*	Lipid	HMDB0000413	-0.488155	-0.0293223	-1.31145	0.194905	0.294226	-5.93629
1-stearoyl-GPI (18:0)	Lipid	HMDB0240261	0.361902	-0.211497	1.31096	0.195067	0.294226	-5.9369
sphingomyelin (d18:2||24:1, d18:1||24:2)*	Lipid	NA	0.124886	-0.0967105	1.30006	0.198752	0.299369	-5.95079
phenylacetylglutamine	Peptide	HMDB0006344	-0.567368	-0.18842	-1.29857	0.19926	0.299719	-5.95268
ribonate	Carbohydrate	HMDB0000867	-0.184518	-0.0715871	-1.29684	0.199851	0.300191	-5.95487
hydroxy-CMPF*	Lipid	NA	-0.82521	0.0100683	-1.28868	0.202656	0.303984	-5.96516
N-methylhydroxyproline	Amino Acid	NA	-0.981077	-0.280689	-1.28467	0.204045	0.305645	-5.9702
3-hydroxyhexanoate	Lipid	HMDB0061652,HMDB0010718	-0.290452	-0.0407179	-1.2695	0.209361	0.313176	-5.98912
palmitoyl-oleoyl-glycerol (16:0||18:1) [1]*	Lipid	HMDB0007102	0.348767	-0.0669319	1.26053	0.212555	0.317516	-6.00021
palmitoyl dihydrosphingomyelin (d18:0||16:0)*	Lipid	HMDB0010168	-0.162109	-0.0442956	-1.25971	0.212849	0.317519	-6.00122
isoleucine	Amino Acid	HMDB0000172	-0.152793	0.0174002	-1.25766	0.213582	0.317907	-6.00374
N-acetylmethionine	Amino Acid	HMDB0011745	0.247728	-0.0958486	1.25735	0.213694	0.317907	-6.00412
1-linoleoyl-GPG (18:2)*	Lipid	NA	-0.346226	0.0419984	-1.25401	0.214896	0.319258	-6.00822
epiandrosterone sulfate	Lipid	HMDB0062657	-0.646442	0.0440059	-1.25212	0.21558	0.319769	-6.01054
theanine	Xenobiotics	HMDB0034365	1.8822	-2.32801	1.25142	0.215832	0.319769	-6.01139
palmitoyl-oleoyl-glycerol (16:0||18:1) [2]*	Lipid	HMDB0007102	0.335874	-0.0761336	1.25062	0.216124	0.319769	-6.01237
glycyrrhetinate	Xenobiotics	HMDB0011628	-0.875429	-1.57253	-1.24482	0.218233	0.322451	-6.01945
N-acetylserine	Amino Acid	HMDB0002931	0.131701	-0.0649965	1.24386	0.218583	0.322529	-6.02062
N-acetylalanine	Amino Acid	HMDB0000766	-0.104356	-0.0191937	-1.24299	0.218902	0.322562	-6.02168
2-hydroxyarachidate*	Lipid	NA	-0.316374	0.134103	-1.21871	0.227917	0.335389	-6.05092
N-acetylphenylalanine	Amino Acid	HMDB0000512	0.300335	-0.0941931	1.21466	0.229445	0.337182	-6.05574
N-acetylglutamine	Amino Acid	HMDB0006029	-0.253205	0.0586338	-1.21218	0.230388	0.338109	-6.0587
gluconate	Xenobiotics	HMDB0000625	-0.224999	-0.128368	-1.21128	0.230728	0.338153	-6.05976
beta-sitosterol	Lipid	HMDB0000852	-0.550519	-0.575992	-1.20231	0.234156	0.342713	-6.07036
serotonin	Amino Acid	HMDB0000259	-0.699112	-0.745594	-1.20109	0.234626	0.342939	-6.0718
pregnanediol-3-glucuronide	Lipid	HMDB0010318	0.607485	-0.0697764	1.19424	0.237274	0.346343	-6.07985
N-methylpipecolate	Xenobiotics	NA	-0.412321	-0.0246664	-1.17557	0.244598	0.356555	-6.10154
palmitoyl-linolenoyl-glycerol (16:0||18:3) [2]*	Lipid	HMDB0007104,HMDB0007105	-0.436316	0.408401	-1.17131	0.246292	0.358543	-6.10644
hexadecenedioate (C16:1-DC)*	Lipid	NA	-0.338212	-0.0736925	-1.16943	0.247042	0.359148	-6.1086
N,N,N-trimethyl-alanylproline betaine (TMAP)	Amino Acid	HMDB0240365	0.210352	-0.0675026	1.16861	0.247369	0.359148	-6.10954
pseudouridine	Nucleotide	HMDB0000767	-0.11074	-0.16492	-1.14991	0.254926	0.369626	-6.13081
N-oleoylserine	Lipid	NA	0.213258	-0.183629	1.13919	0.259335	0.375518	-6.14287
3-hydroxybutyrate (BHBA)	Lipid	HMDB0000011,HMDB0000357,HMDB0000442	0.737815	-0.00264249	1.13714	0.260183	0.376244	-6.14516
ceramide (d18:2||24:1, d18:1||24:2)*	Lipid	NA	0.188676	-0.0800582	1.13454	0.261261	0.3773	-6.14805
21-hydroxypregnenolone disulfate	Lipid	NA	0.302096	-0.137353	1.12984	0.263223	0.379628	-6.15329
succinate	Energy	HMDB0000254	0.717929	-0.802333	1.12896	0.26359	0.379653	-6.15426
diacylglycerol (16:1||18:2 [2], 16:0||18:3 [1])*	Lipid	NA	-0.349792	0.128238	-1.1281	0.26395	0.379668	-6.15522
3-methoxytyramine sulfate	Amino Acid	NA	-0.476074	-0.436617	-1.12707	0.264382	0.379787	-6.15636
linoleoyl-linolenoyl-glycerol (18:2||18:3) [2]*	Lipid	HMDB0007250	-0.398656	0.26146	-1.12446	0.265475	0.380853	-6.15924
5alpha-androstan-3beta,17alpha-diol disulfate	Lipid	HMDB0094682	-0.948128	0.530108	-1.12242	0.266336	0.381584	-6.1615
octadecenedioylcarnitine (C18:1-DC)*	Lipid	NA	0.31531	-0.111971	1.1204	0.26719	0.382303	-6.16373
tetradecadienoate (14:2)*	Lipid	HMDB0000560	-0.455858	-0.57207	-1.11838	0.268041	0.382687	-6.16594
3-methylcytidine	Nucleotide	HMDB0240577	0.331343	-0.0316185	1.11809	0.268163	0.382687	-6.16626
I-urobilinogen	Cofactors and Vitamins	HMDB0004157	-0.819192	-2.5545	-1.11162	0.270916	0.386108	-6.17336
arachidate (20:0)	Lipid	HMDB0002212	0.32768	0.0260105	1.10895	0.272055	0.387224	-6.17627
N-stearoylserine*	Lipid	NA	-0.289684	-0.045645	-1.10712	0.272841	0.387834	-6.17827
N2-acetyl,N6-methyllysine	Amino Acid	NA	-0.759323	-0.941588	-1.10429	0.274056	0.389052	-6.18135
sphingosine 1-phosphate	Lipid	HMDB0000277	-0.149922	0.135864	-1.10109	0.275433	0.390496	-6.18481
(15:3)-anacardic acid	Xenobiotics	HMDB31059	-0.521026	-2.68053	-1.09888	0.276386	0.391337	-6.1872
N-oleoyltaurine	Lipid	NA	0.361044	-0.313428	1.09135	0.279656	0.39545	-6.19531
androstenediol (3alpha, 17alpha) monosulfate (2)	Lipid	NA	-0.43661	-0.167282	-1.09043	0.28006	0.395507	-6.19631
oleoyl-linoleoyl-glycerol (18:1||18:2) [2]	Lipid	HMDB0007219	0.244309	0.0215822	1.08944	0.280491	0.395602	-6.19737
glycodeoxycholate 3-sulfate	Lipid	NA	0.65238	-0.0306227	1.08208	0.28372	0.399637	-6.20523
caprylate (8:0)	Lipid	HMDB0000482	-0.463987	0.363386	-1.07342	0.287555	0.404514	-6.21443
cis-4-decenoate (10:1n6)*	Lipid	HMDB0004980	-0.426672	-0.52214	-1.06819	0.289886	0.407266	-6.21994
1-palmitoyl-GPI* (16:0)	Lipid	HMDB0061695	0.28376	-0.26718	1.05622	0.295272	0.414297	-6.23246
[truncated: 312 more rows]

## Sheet: LIS_vs_HC(ctrl)
Compound Name	Type	HMDB ID	logFC	AveExpr	t	P.Value	adj.P.Val	B
[truncated: 1,086 more rows]

[truncated: 2 more sheets: MIS_vs_HC(ctrl), Results Overlap]
