# Supplementary material for: Systemic multi-omics analysis reveals interferon response heterogeneity and links lipid metabolism to immune alterations in severe COVID-19
Source: Genome Med. 2026 May 29;18:74. doi: 10.1186/s13073-026-01677-z (PMC13220500; doi:10.1186/s13073-026-01677-z)
Supplement: Supplementary file 7 — Additional file 7: Table S6. Correlation of ISG scores with significantly altered metabolites. [file 13073_2026_1677_MOESM7_ESM.xlsx]

## Sheet: HC
Table S6: Correlation between ISG-scores and metabolites
Var1	Var2	R	pval	padj
dimethylguanidino valeric acid (DMGV)*_Amino Acid_NA_NA	ISG_IFN_AB	-0.72704	0.000188657	0.400002
lactosyl-N-behenoyl-sphingosine (d18:1||22:0)*_Lipid_NA_HMDB0011594	ISG_IFN_AB	-0.705195	0.000356431	0.400002
palmitoleoyl-arachidonoyl-glycerol (16:1||20:4) [2]*_Lipid_NA_NA	ISG_IFN_G	-0.684982	0.000612291	0.400002
dimethylguanidino valeric acid (DMGV)*_Amino Acid_NA_NA	ISG_IFN_G	-0.68274	0.000648506	0.400002
7-dehydrocholesterol_Lipid_C01164_HMDB0000032	ISG_Antiviral	-0.676623	0.000756706	0.400002
dimethylguanidino valeric acid (DMGV)*_Amino Acid_NA_NA	ISG_Antiviral	-0.665802	0.000985896	0.400002
7-dehydrocholesterol_Lipid_C01164_HMDB0000032	ISG_IFN_G	-0.663636	0.0010382	0.400002
1-myristoyl-2-arachidonoyl-GPC (14:0||20:4)*_Lipid_NA_HMDB0007883	ISG_Antiviral	-0.655844	0.00124633	0.414912
1-palmitoyl-2-arachidonoyl-GPI (16:0||20:4)*_Lipid_NA_HMDB0009789	ISG_Antiviral	-0.650649	0.00140386	0.414912
7-dehydrocholesterol_Lipid_C01164_HMDB0000032	ISG_IFN_AB	-0.645455	0.0015779	0.414912
dihydroorotate_Nucleotide_C00337_HMDB03349	ISG_IFN_AB	-0.641558	0.00172007	0.414912
diacylglycerol (14:0||18:1, 16:0||16:1) [1]*_Lipid_NA_NA	ISG_Antiviral	-0.637137	0.00189434	0.414912
diacylglycerol (14:0||18:1, 16:0||16:1) [2]*_Lipid_NA_NA	ISG_Antiviral	-0.634622	0.00199995	0.414912
1-myristoyl-2-arachidonoyl-GPC (14:0||20:4)*_Lipid_NA_HMDB0007883	ISG_IFN_G	-0.62987	0.00221299	0.426316
methylsuccinoylcarnitine_Amino Acid_NA_NA	ISG_IFN_AB	-0.619682	0.00273463	0.479796
1-myristoyl-2-arachidonoyl-GPC (14:0||20:4)*_Lipid_NA_HMDB0007883	ISG_IFN_AB	-0.612987	0.00313058	0.479796
palmitoyl-oleoyl-glycerol (16:0||18:1) [2]*_Lipid_C13861_HMDB0007102	ISG_Antiviral	-0.611688	0.00321268	0.479796
orotidine_Nucleotide_NA_HMDB0000788	ISG_IFN_AB	-0.609775	0.00333689	0.479796
histidine betaine (hercynine)*_Xenobiotics_NA_NA	ISG_Antiviral	0.609124	0.0033801	0.479796
palmitoyl-oleoyl-glycerol (16:0||18:1) [1]*_Lipid_C13861_HMDB0007102	ISG_Antiviral	-0.603896	0.00374398	0.488444
methylsuccinoylcarnitine_Amino Acid_NA_NA	ISG_Antiviral	-0.600844	0.00397108	0.488444
1-palmitoyl-2-arachidonoyl-GPI (16:0||20:4)*_Lipid_NA_HMDB0009789	ISG_IFN_AB	-0.6	0.00403592	0.488444
tetrahydrocortisol glucuronide_Lipid_NA_NA	ISG_Antiviral	-0.596104	0.00434655	0.488444
pregnanediol-3-glucuronide_Lipid_NA_HMDB0010318	ISG_Antiviral	0.596104	0.00434655	0.488444
palmitoleoyl-arachidonoyl-glycerol (16:1||20:4) [2]*_Lipid_NA_NA	ISG_IFN_AB	-0.593477	0.00456704	0.491267
histidine betaine (hercynine)*_Xenobiotics_NA_NA	ISG_IFN_G	0.591534	0.00473598	0.491267
lactosyl-N-behenoyl-sphingosine (d18:1||22:0)*_Lipid_NA_HMDB0011594	ISG_IFN_G	-0.587013	0.00514931	0.514359
palmitoyl-linolenoyl-glycerol (16:0||18:3) [2]*_Lipid_NA_HMDB0007104,HMDB0007105	ISG_Antiviral	-0.578759	0.00598098	0.549912
succinylcarnitine (C4-DC)_Energy_NA_HMDB0061717	ISG_Antiviral	-0.577922	0.00607121	0.549912
acetoacetate_Lipid_C00164_HMDB0000060	ISG_IFN_AB	0.577502	0.00611693	0.549912
N-acetylmethionine_Amino Acid_C02712_HMDB0011745	ISG_IFN_G	-0.575325	0.00635831	0.550953
1-myristoyl-2-palmitoyl-GPC (14:0||16:0)_Lipid_NA_HMDB0007869	ISG_IFN_G	-0.572727	0.00665652	0.550953
tetrahydrocortisol glucuronide_Lipid_NA_NA	ISG_IFN_G	-0.568831	0.00712538	0.550953
oleoyl-arachidonoyl-glycerol (18:1||20:4) [2]*_Lipid_NA_HMDB0007228	ISG_Antiviral	-0.567532	0.00728758	0.550953
lactate_Carbohydrate_C00186_HMDB0000190	ISG_IFN_G	-0.566234	0.0074528	0.550953
anthranilate_Amino Acid_C00108_HMDB0001123	ISG_IFN_AB	0.564898	0.00762598	0.550953
palmitoleoyl-arachidonoyl-glycerol (16:1||20:4) [2]*_Lipid_NA_NA	ISG_Antiviral	-0.564718	0.00764953	0.550953
linoleoyl-arachidonoyl-glycerol (18:2||20:4) [2]*_Lipid_NA_HMDB0007257	ISG_Antiviral	-0.563636	0.0077925	0.550953
N-acetylmethionine_Amino Acid_C02712_HMDB0011745	ISG_Antiviral	-0.562338	0.00796706	0.550953
methylsuccinoylcarnitine_Amino Acid_NA_NA	ISG_IFN_G	-0.558623	0.00848416	0.572045
retinal_Cofactors and Vitamins_C00376_HMDB0001358	ISG_IFN_AB	-0.555844	0.00888871	0.584704
3-(4-hydroxyphenyl)lactate (HPLA)_Amino Acid_C03672_HMDB0000755	ISG_IFN_G	-0.551948	0.00948241	0.608808
tetrahydrocortisol glucuronide_Lipid_NA_NA	ISG_IFN_AB	-0.548052	0.0101082	0.608808
lactosyl-N-behenoyl-sphingosine (d18:1||22:0)*_Lipid_NA_HMDB0011594	ISG_Antiviral	-0.546753	0.0103241	0.608808
N,N,N-trimethyl-5-aminovalerate_Amino Acid_NA_NA	ISG_IFN_AB	-0.544156	0.0107672	0.608808
diacylglycerol (14:0||18:1, 16:0||16:1) [1]*_Lipid_NA_NA	ISG_IFN_G	-0.543977	0.0107983	0.608808
N,N,N-trimethyl-5-aminovalerate_Amino Acid_NA_NA	ISG_Antiviral	-0.542857	0.0109945	0.608808
salicylate_Xenobiotics_C00805_HMDB0001895	ISG_IFN_AB	0.541558	0.0112258	0.608808
isobutyrylglycine (C4)_Amino Acid_NA_HMDB0000730	ISG_Antiviral	0.538961	0.0117001	0.608808
N-acetylglucosamine||N-acetylgalactosamine_Carbohydrate_C01074_HMDB0000212,HMDB0000215	ISG_Antiviral	-0.537662	0.0119433	0.608808
dihydroorotate_Nucleotide_C00337_HMDB03349	ISG_Antiviral	-0.537662	0.0119433	0.608808
pregnanediol-3-glucuronide_Lipid_NA_HMDB0010318	ISG_IFN_G	0.535065	0.012442	0.608808
gamma-glutamylalanine_Peptide_C03738_HMDB0029142	ISG_IFN_G	-0.535065	0.012442	0.608808
emtricitabine_Xenobiotics_D01199,C12599_HMDB0015017	ISG_IFN_G	0.534876	0.012479	0.608808
gamma-glutamylalanine_Peptide_C03738_HMDB0029142	ISG_IFN_AB	-0.533766	0.0126976	0.608808
dihydroorotate_Nucleotide_C00337_HMDB03349	ISG_IFN_G	-0.531169	0.0132217	0.608808
5alpha-pregnan-3beta,20alpha-diol monosulfate (2)_Lipid_NA_NA	ISG_Antiviral	0.52987	0.0134902	0.608808
glycerate_Carbohydrate_C00258_HMDB0006372,HMDB0000139	ISG_IFN_G	0.528571	0.0137632	0.608808
acetoacetate_Lipid_C00164_HMDB0000060	ISG_IFN_G	0.527461	0.0140001	0.608808
cis-4-decenoate (10:1n6)*_Lipid_NA_HMDB0004980	ISG_IFN_AB	0.526145	0.0142851	0.608808
behenoyl dihydrosphingomyelin (d18:0||22:0)*_Lipid_NA_HMDB0012091	ISG_Antiviral	-0.525974	0.0143225	0.608808
ribitol_Carbohydrate_C00532,C01904,C00474,C00379_HMDB0002917,HMDB0000508,HMDB0001851,HMDB0000568	ISG_IFN_AB	-0.525974	0.0143225	0.608808
ceramide (d18:1||20:0, d16:1||22:0, d20:1||18:0)*_Lipid_NA_NA	ISG_Antiviral	-0.523377	0.0149	0.608808
oleoyl-oleoyl-glycerol (18:1||18:1) [1]*_Lipid_NA_HMDB0007218	ISG_Antiviral	-0.523377	0.0149	0.608808
succinylcarnitine (C4-DC)_Energy_NA_HMDB0061717	ISG_IFN_AB	-0.522078	0.0151958	0.608808
dodecadienoate (12:2)*_Lipid_NA_NA	ISG_IFN_AB	0.522078	0.0151958	0.608808
palmitoyl-linoleoyl-glycerol (16:0||18:2) [1]*_Lipid_NA_HMDB0007103	ISG_Antiviral	-0.520779	0.0154962	0.608808
salicylate_Xenobiotics_C00805_HMDB0001895	ISG_Antiviral	0.520779	0.0154962	0.608808
butyrylglycine (C4)_Lipid_NA_HMDB0000808	ISG_IFN_G	-0.519529	0.0157899	0.608808
N-palmitoyl-sphinganine (d18:0||16:0)_Lipid_NA_HMDB11760	ISG_Antiviral	-0.519481	0.0158015	0.608808
diacylglycerol (16:1||18:2 [2], 16:0||18:3 [1])*_Lipid_NA_NA	ISG_Antiviral	-0.516883	0.0164265	0.623977
tartronate (hydroxymalonate)_Xenobiotics_C02287_HMDB0035227	ISG_Antiviral	0.514453	0.0170293	0.625067
6-oxopiperidine-2-carboxylate_Amino Acid_NA_HMDB0061705	ISG_Antiviral	0.514286	0.0170714	0.625067
anthranilate_Amino Acid_C00108_HMDB0001123	ISG_Antiviral	0.512349	0.0175653	0.625067
palmitoyl-linoleoyl-glycerol (16:0||18:2) [2]*_Lipid_NA_HMDB0007103	ISG_Antiviral	-0.511688	0.0177364	0.625067
diacylglycerol (14:0||18:1, 16:0||16:1) [2]*_Lipid_NA_NA	ISG_IFN_AB	-0.510555	0.0180329	0.625067
1-palmitoyl-2-arachidonoyl-GPI (16:0||20:4)*_Lipid_NA_HMDB0009789	ISG_IFN_G	-0.51039	0.0180766	0.625067
glycerate_Carbohydrate_C00258_HMDB0006372,HMDB0000139	ISG_Antiviral	0.509091	0.0184221	0.625067
lactate_Carbohydrate_C00186_HMDB0000190	ISG_Antiviral	-0.507792	0.0187729	0.625067
4-cholesten-3-one_Lipid_C00599_HMDB0000921	ISG_Antiviral	-0.507792	0.0187729	0.625067
oxalate (ethanedioate)_Cofactors and Vitamins_C00209_HMDB0002329	ISG_Antiviral	0.507792	0.0187729	0.625067
sphinganine-1-phosphate_Lipid_NA_HMDB0001383	ISG_Antiviral	-0.506494	0.019129	0.629156
N-acetylmethionine_Amino Acid_C02712_HMDB0011745	ISG_IFN_AB	-0.505195	0.0194904	0.633322
1-myristoyl-2-palmitoyl-GPC (14:0||16:0)_Lipid_NA_HMDB0007869	ISG_IFN_AB	-0.501299	0.0206079	0.658303
diacylglycerol (14:0||18:1, 16:0||16:1) [2]*_Lipid_NA_NA	ISG_IFN_G	-0.500812	0.020751	0.658303
palmitoyl-oleoyl-glycerol (16:0||18:1) [2]*_Lipid_C13861_HMDB0007102	ISG_IFN_AB	-0.5	0.0209915	0.658303
sphingomyelin (d18:0||18:0, d19:0||17:0)*_Lipid_NA_HMDB0012087	ISG_Antiviral	-0.496104	0.0221768	0.671264
proline_Amino Acid_C00148,C000763_HMDB0000162,HMDB0003411	ISG_IFN_G	-0.496104	0.0221768	0.671264
linoleate (18:2n6)_Lipid_C01595_HMDB0000673,HMDB0006270	ISG_IFN_AB	0.494805	0.0225836	0.671264
6-oxopiperidine-2-carboxylate_Amino Acid_NA_HMDB0061705	ISG_IFN_G	0.494805	0.0225836	0.671264
trans-2-hexenoylglycine_Lipid_NA_NA	ISG_Antiviral	0.494128	0.022798	0.671264
diacylglycerol (14:0||18:1, 16:0||16:1) [1]*_Lipid_NA_NA	ISG_IFN_AB	-0.493814	0.0228981	0.671264
glycohyocholate_Lipid_NA_HMDB0000138	ISG_IFN_AB	0.492848	0.0232077	0.6716
cysteinylglycine disulfide*_Amino Acid_NA_HMDB0000709	ISG_Antiviral	-0.492208	0.023415	0.6716
retinal_Cofactors and Vitamins_C00376_HMDB0001358	ISG_Antiviral	-0.48961	0.0242705	0.6716
N,N,N-trimethyl-5-aminovalerate_Amino Acid_NA_NA	ISG_IFN_G	-0.48961	0.0242705	0.6716
orotidine_Nucleotide_NA_HMDB0000788	ISG_IFN_G	-0.489253	0.02439	0.6716
bilirubin (E,Z or Z,E)*_Cofactors and Vitamins_C00486_HMDB0000488	ISG_Antiviral	0.488312	0.0247075	0.6716
gamma-glutamylalanine_Peptide_C03738_HMDB0029142	ISG_Antiviral	-0.488312	0.0247075	0.6716
2-hydroxynervonate*_Lipid_NA_NA	ISG_IFN_AB	0.487013	0.0251508	0.6716
oleoyl-arachidonoyl-glycerol (18:1||20:4) [2]*_Lipid_NA_HMDB0007228	ISG_IFN_AB	-0.487013	0.0251508	0.6716
1-myristoyl-2-palmitoyl-GPC (14:0||16:0)_Lipid_NA_HMDB0007869	ISG_Antiviral	-0.483117	0.0265185	0.67627
cysteinylglycine disulfide*_Amino Acid_NA_HMDB0000709	ISG_IFN_G	-0.480519	0.0274625	0.67627
1-palmitoyl-2-oleoyl-GPE (16:0||18:1)_Lipid_NA_HMDB0005320	ISG_Antiviral	-0.479221	0.0279444	0.67627
N-stearoyl-sphingosine (d18:1||18:0)*_Lipid_NA_HMDB0004950	ISG_Antiviral	-0.477922	0.028433	0.67627
arachidate (20:0)_Lipid_C06425_HMDB0002212	ISG_IFN_AB	0.477922	0.028433	0.67627
N1-Methyl-2-pyridone-5-carboxamide_Cofactors and Vitamins_C05842_HMDB0004193	ISG_IFN_AB	0.477922	0.028433	0.67627
pyruvate_Carbohydrate_C00022_HMDB0000243	ISG_IFN_G	-0.477922	0.028433	0.67627
sphinganine-1-phosphate_Lipid_NA_HMDB0001383	ISG_IFN_G	-0.477922	0.028433	0.67627
oleoyl-arachidonoyl-glycerol (18:1||20:4) [1]*_Lipid_NA_HMDB0007228	ISG_Antiviral	-0.476623	0.0289283	0.67627
N-acetylglucosamine||N-acetylgalactosamine_Carbohydrate_C01074_HMDB0000212,HMDB0000215	ISG_IFN_G	-0.476623	0.0289283	0.67627
isobutyrylglycine (C4)_Amino Acid_NA_HMDB0000730	ISG_IFN_G	0.476623	0.0289283	0.67627
palmitoyl-oleoyl-glycerol (16:0||18:1) [1]*_Lipid_C13861_HMDB0007102	ISG_IFN_AB	-0.475325	0.0294304	0.67627
anthranilate_Amino Acid_C00108_HMDB0001123	ISG_IFN_G	0.474251	0.0298505	0.67627
1-palmitoyl-2-palmitoleoyl-GPC (16:0||16:1)*_Lipid_NA_HMDB0007969	ISG_IFN_G	-0.472727	0.0304552	0.67627
succinylcarnitine (C4-DC)_Energy_NA_HMDB0061717	ISG_IFN_G	-0.472727	0.0304552	0.67627
alliin_Xenobiotics_C08265_HMDB0033592	ISG_IFN_AB	0.471906	0.0307853	0.67627
N-methylpipecolate_Xenobiotics_NA_NA	ISG_IFN_AB	0.471429	0.0309781	0.67627
isobutyrylglycine (C4)_Amino Acid_NA_HMDB0000730	ISG_IFN_AB	0.471429	0.0309781	0.67627
proline_Amino Acid_C00148,C000763_HMDB0000162,HMDB0003411	ISG_Antiviral	-0.47013	0.031508	0.67627
4-methoxyphenol sulfate_Amino Acid_NA_NA	ISG_Antiviral	0.469734	0.0316709	0.67627
oleoyl-linoleoyl-glycerol (18:1||18:2) [2]_Lipid_NA_HMDB0007219	ISG_Antiviral	-0.467532	0.0325891	0.67627
linoleoyl-arachidonoyl-glycerol (18:2||20:4) [2]*_Lipid_NA_HMDB0007257	ISG_IFN_G	-0.467532	0.0325891	0.67627
tauro-beta-muricholate_Lipid_NA_HMDB0000932	ISG_IFN_G	0.466138	0.0331815	0.67627
N-methylpipecolate_Xenobiotics_NA_NA	ISG_Antiviral	0.464935	0.0336992	0.67627
ribitol_Carbohydrate_C00532,C01904,C00474,C00379_HMDB0002917,HMDB0000508,HMDB0001851,HMDB0000568	ISG_IFN_G	-0.463636	0.0342653	0.67627
N-stearoyl-sphinganine (d18:0||18:0)*_Lipid_NA_NA	ISG_Antiviral	-0.462338	0.0348388	0.67627
6-oxopiperidine-2-carboxylate_Amino Acid_NA_HMDB0061705	ISG_IFN_AB	0.462338	0.0348388	0.67627
linoleoyl-arachidonoyl-glycerol (18:2||20:4) [2]*_Lipid_NA_HMDB0007257	ISG_IFN_AB	-0.462338	0.0348388	0.67627
linoleate (18:2n6)_Lipid_C01595_HMDB0000673,HMDB0006270	ISG_IFN_G	0.462338	0.0348388	0.67627
1-palmitoyl-2-dihomo-linolenoyl-GPC (16:0||20:3n3 or 6)*_Lipid_NA_NA	ISG_Antiviral	-0.461039	0.0354198	0.67627
2-hydroxylaurate_Lipid_NA_NA	ISG_Antiviral	0.461039	0.0354198	0.67627
cortolone glucuronide (1)_Lipid_NA_NA	ISG_Antiviral	-0.461039	0.0354198	0.67627
butyrylcarnitine (C4)_Lipid_C02862_HMDB0002013	ISG_Antiviral	-0.45974	0.0360083	0.67627
dodecadienoate (12:2)*_Lipid_NA_NA	ISG_IFN_G	0.45974	0.0360083	0.67627
glycohyocholate_Lipid_NA_HMDB0000138	ISG_IFN_G	0.459038	0.0363297	0.67627
3-(4-hydroxyphenyl)lactate (HPLA)_Amino Acid_C03672_HMDB0000755	ISG_Antiviral	-0.457143	0.0372084	0.67627
palmitoyl-oleoyl-glycerol (16:0||18:1) [2]*_Lipid_C13861_HMDB0007102	ISG_IFN_G	-0.457143	0.0372084	0.67627
dodecenedioate (C12:1-DC)*_Lipid_NA_HMDB0000933	ISG_IFN_G	0.457143	0.0372084	0.67627
tartronate (hydroxymalonate)_Xenobiotics_C02287_HMDB0035227	ISG_IFN_G	0.454693	0.0383686	0.67627
stearoyl-arachidonoyl-glycerol (18:0||20:4) [2]*_Lipid_NA_HMDB0007170	ISG_Antiviral	-0.454545	0.0384394	0.67627
glycerate_Carbohydrate_C00258_HMDB0006372,HMDB0000139	ISG_IFN_AB	0.454545	0.0384394	0.67627
sphingomyelin (d18:0||20:0, d16:0||22:0)*_Lipid_NA_NA	ISG_Antiviral	-0.453247	0.0390667	0.67627
bilirubin degradation product, C16H18N2O5 (2)_Partially Characterized Molecules_NA_NA	ISG_Antiviral	0.453247	0.0390667	0.67627
(2 or 3)-decenoate (10:1n7 or n8)_Lipid_NA_NA	ISG_IFN_AB	0.453247	0.0390667	0.67627
acetoacetate_Lipid_C00164_HMDB0000060	ISG_Antiviral	0.453075	0.0391502	0.67627
glutarate (C5-DC)_Lipid_C00489_HMDB0000661	ISG_IFN_AB	0.452771	0.0392985	0.67627
alliin_Xenobiotics_C08265_HMDB0033592	ISG_IFN_G	0.452297	0.0395304	0.67627
cis-4-decenoate (10:1n6)*_Lipid_NA_HMDB0004980	ISG_IFN_G	0.452095	0.0396298	0.67627
1-stearoyl-2-oleoyl-GPE (18:0||18:1)_Lipid_NA_HMDB0008993	ISG_Antiviral	-0.451948	0.039702	0.67627
salicylate_Xenobiotics_C00805_HMDB0001895	ISG_IFN_G	0.450649	0.0403453	0.67627
1-stearoyl-2-arachidonoyl-GPI (18:0||20:4)_Lipid_NA_HMDB0009815	ISG_Antiviral	-0.449351	0.0409967	0.67627
stearoyl-arachidonoyl-glycerol (18:0||20:4) [1]*_Lipid_C00165_HMDB0007170	ISG_Antiviral	-0.449351	0.0409967	0.67627
docosapentaenoylcarnitine (C22:5n3)*_Lipid_NA_NA	ISG_Antiviral	-0.449351	0.0409967	0.67627
tetrahydrocortisone glucuronide (5)_Lipid_NA_NA	ISG_Antiviral	-0.449351	0.0409967	0.67627
5,6-dihydrothymine_Nucleotide_C00906_HMDB0000079	ISG_IFN_AB	-0.448052	0.0416562	0.67627
N-acetylglucosamine||N-acetylgalactosamine_Carbohydrate_C01074_HMDB0000212,HMDB0000215	ISG_IFN_AB	-0.448052	0.0416562	0.67627
oleoyl-arachidonoyl-glycerol (18:1||20:4) [2]*_Lipid_NA_HMDB0007228	ISG_IFN_G	-0.448052	0.0416562	0.67627
palmitoyl-oleoyl-glycerol (16:0||18:1) [1]*_Lipid_C13861_HMDB0007102	ISG_IFN_G	-0.448052	0.0416562	0.67627
bilirubin degradation product, C16H18N2O5 (4)_Partially Characterized Molecules_NA_NA	ISG_IFN_G	0.448052	0.0416562	0.67627
sphinganine-1-phosphate_Lipid_NA_HMDB0001383	ISG_IFN_AB	-0.446753	0.0423239	0.67627
1-palmitoleoyl-GPC* (16:1)*_Lipid_NA_HMDB0010383	ISG_IFN_AB	-0.446753	0.0423239	0.67627
arabitol||xylitol_Carbohydrate_C00542,C01904,C00379_HMDB0002917,HMDB0001851,HMDB0000568	ISG_IFN_AB	-0.445455	0.0429999	0.67627
behenoyl dihydrosphingomyelin (d18:0||22:0)*_Lipid_NA_HMDB0012091	ISG_IFN_AB	-0.445455	0.0429999	0.67627
stearoyl ethanolamide_Lipid_NA_HMDB0013078	ISG_Antiviral	-0.444156	0.0436843	0.67627
palmitoyl-arachidonoyl-glycerol (16:0||20:4) [2]*_Lipid_NA_HMDB0007112	ISG_Antiviral	-0.444156	0.0436843	0.67627
proline_Amino Acid_C00148,C000763_HMDB0000162,HMDB0003411	ISG_IFN_AB	-0.444156	0.0436843	0.67627
hexadecadienoate (16:2n6)_Lipid_NA_HMDB0000477	ISG_IFN_AB	0.444156	0.0436843	0.67627
2'-O-methyluridine_Nucleotide_NA_NA	ISG_IFN_AB	-0.443651	0.0439528	0.67627
oleoyl-oleoyl-glycerol (18:1||18:1) [2]*_Lipid_NA_HMDB0007218	ISG_Antiviral	-0.442857	0.044377	0.67627
11-ketoetiocholanolone glucuronide_Lipid_NA_NA	ISG_IFN_AB	-0.442351	0.0446491	0.67627
tetrahydrocortisol sulfate (1)_Lipid_NA_NA	ISG_Antiviral	-0.441869	0.04491	0.67627
N-acetylglycine_Amino Acid_NA_HMDB0000532	ISG_Antiviral	0.441558	0.0450783	0.67627
linoleoyl-linolenoyl-glycerol (18:2||18:3) [2]*_Lipid_NA_HMDB0007250	ISG_Antiviral	-0.441558	0.0450783	0.67627
sphingomyelin (d18:2||14:0, d18:1||14:1)*_Lipid_NA_NA	ISG_IFN_AB	-0.441558	0.0450783	0.67627
glyco-beta-muricholate_Lipid_NA_NA	ISG_IFN_G	0.440403	0.0457095	0.67627
1-palmitoleoyl-GPC* (16:1)*_Lipid_NA_HMDB0010383	ISG_Antiviral	-0.44026	0.0457881	0.67627
ascorbic acid 2-sulfate_Cofactors and Vitamins_NA_HMDB0060649	ISG_Antiviral	0.44026	0.0457881	0.67627
nervonate (24:1n9)*_Lipid_C08323_HMDB0002368	ISG_IFN_AB	0.44026	0.0457881	0.67627
bilirubin degradation product, C16H18N2O5 (4)_Partially Characterized Molecules_NA_NA	ISG_Antiviral	0.438961	0.0465065	0.67627
1-palmitoyl-2-palmitoleoyl-GPC (16:0||16:1)*_Lipid_NA_HMDB0007969	ISG_IFN_AB	-0.438961	0.0465065	0.67627
gamma-tocopherol||beta-tocopherol_Cofactors and Vitamins_C14152,C02483_HMDB0006335,HMDB0001492	ISG_IFN_G	-0.438961	0.0465065	0.67627
emtricitabine_Xenobiotics_D01199,C12599_HMDB0015017	ISG_IFN_AB	0.437691	0.0472174	0.67627
2-hydroxy-4-(methylthio)butanoic acid_Amino Acid_NA_HMDB0037115	ISG_Antiviral	-0.437662	0.0472335	0.67627
ribitol_Carbohydrate_C00532,C01904,C00474,C00379_HMDB0002917,HMDB0000508,HMDB0001851,HMDB0000568	ISG_Antiviral	-0.436364	0.0479694	0.67627
5alpha-pregnan-3beta,20alpha-diol monosulfate (2)_Lipid_NA_NA	ISG_IFN_AB	0.436364	0.0479694	0.67627
tauro-beta-muricholate_Lipid_NA_HMDB0000932	ISG_IFN_AB	0.436086	0.0481278	0.67627
1-palmitoyl-2-palmitoleoyl-GPC (16:0||16:1)*_Lipid_NA_HMDB0007969	ISG_Antiviral	-0.435065	0.048714	0.67627
gamma-tocopherol||beta-tocopherol_Cofactors and Vitamins_C14152,C02483_HMDB0006335,HMDB0001492	ISG_Antiviral	-0.435065	0.048714	0.67627
alanine_Amino Acid_C00041_HMDB0000161	ISG_IFN_AB	-0.435065	0.048714	0.67627
ceramide (d18:1||20:0, d16:1||22:0, d20:1||18:0)*_Lipid_NA_NA	ISG_IFN_AB	-0.435065	0.048714	0.67627
sebacate (C10-DC)_Lipid_C08277_HMDB0000792	ISG_IFN_AB	0.435065	0.048714	0.67627
S-adenosylhomocysteine (SAH)_Amino Acid_C00021_HMDB00939	ISG_IFN_G	-0.435065	0.048714	0.67627
ascorbic acid 2-sulfate_Cofactors and Vitamins_NA_HMDB0060649	ISG_IFN_G	0.435065	0.048714	0.67627
linoleate (18:2n6)_Lipid_C01595_HMDB0000673,HMDB0006270	ISG_Antiviral	0.433766	0.0494675	0.67627
glutarylcarnitine (C5-DC)_Amino Acid_NA_HMDB0013130	ISG_IFN_AB	-0.433766	0.0494675	0.67627
6-hydroxyindole sulfate_Xenobiotics_NA_HMDB0000682	ISG_IFN_AB	-0.431169	0.0510014	0.67627
bilirubin degradation product, C17H20N2O5 (1)_Partially Characterized Molecules_NA_NA	ISG_IFN_G	0.431169	0.0510014	0.67627
bilirubin degradation product, C17H20N2O5 (2)_Partially Characterized Molecules_NA_NA	ISG_IFN_G	0.431169	0.0510014	0.67627
1-palmitoyl-2-oleoyl-GPI (16:0||18:1)*_Lipid_NA_HMDB0009783	ISG_IFN_AB	-0.42987	0.0517819	0.67627
N-acetylarginine_Amino Acid_C02562_HMDB0004620	ISG_Antiviral	-0.428571	0.0525715	0.67627
eicosenoate (20:1n9 or 1n11)_Lipid_C16526_HMDB0002231,HMDB0062436	ISG_IFN_AB	0.428571	0.0525715	0.67627
2-hydroxy-4-(methylthio)butanoic acid_Amino Acid_NA_HMDB0037115	ISG_IFN_G	-0.428571	0.0525715	0.67627
bilirubin degradation product, C16H18N2O5 (2)_Partially Characterized Molecules_NA_NA	ISG_IFN_G	0.428571	0.0525715	0.67627
1-palmitoyl-2-oleoyl-GPI (16:0||18:1)*_Lipid_NA_HMDB0009783	ISG_Antiviral	-0.427273	0.0533704	0.67627
dodecenedioate (C12:1-DC)*_Lipid_NA_HMDB0000933	ISG_IFN_AB	0.427273	0.0533704	0.67627
biliverdin_Cofactors and Vitamins_C00500_HMDB0001008	ISG_IFN_G	0.427273	0.0533704	0.67627
3-indoxyl sulfate_Amino Acid_NA_HMDB0000682	ISG_IFN_AB	-0.425974	0.0541785	0.67627
lactosyl-N-palmitoyl-sphingosine (d18:1||16:0)_Lipid_NA_NA	ISG_IFN_G	0.425974	0.0541785	0.67627
2-hydroxylaurate_Lipid_NA_NA	ISG_IFN_G	0.425974	0.0541785	0.67627
arabinose_Carbohydrate_C00216_HMDB0029942	ISG_IFN_G	-0.425974	0.0541785	0.67627
bilirubin_Cofactors and Vitamins_C00486_HMDB0000054	ISG_Antiviral	0.424675	0.054996	0.67627
carotene diol (1)_Cofactors and Vitamins_NA_NA	ISG_Antiviral	-0.424675	0.054996	0.67627
oleoyl-linoleoyl-glycerol (18:1||18:2) [1]_Lipid_NA_HMDB0007219	ISG_Antiviral	-0.424675	0.054996	0.67627
stearoyl ethanolamide_Lipid_NA_HMDB0013078	ISG_IFN_G	-0.424675	0.054996	0.67627
bilirubin (E,Z or Z,E)*_Cofactors and Vitamins_C00486_HMDB0000488	ISG_IFN_G	0.424675	0.054996	0.67627
1-palmitoyl-2-oleoyl-GPE (16:0||18:1)_Lipid_NA_HMDB0005320	ISG_IFN_G	-0.424675	0.054996	0.67627
retinol (Vitamin A)_Cofactors and Vitamins_C00473_HMDB0000305	ISG_Antiviral	-0.423377	0.0558229	0.67627
N-acetylglycine_Amino Acid_NA_HMDB0000532	ISG_IFN_AB	0.423377	0.0558229	0.67627
2-ketocaprylate_Amino Acid_NA_HMDB13211	ISG_IFN_AB	0.422078	0.0566592	0.67627
bilirubin_Cofactors and Vitamins_C00486_HMDB0000054	ISG_IFN_G	0.422078	0.0566592	0.67627
S-methylcysteine_Amino Acid_NA_HMDB0002108	ISG_IFN_G	0.422078	0.0566592	0.67627
trans-2-hexenoylglycine_Lipid_NA_NA	ISG_IFN_AB	0.420924	0.0574103	0.67627
N-behenoyl-sphingadienine (d18:2||22:0)*_Lipid_NA_NA	ISG_Antiviral	-0.420779	0.0575051	0.67627
stearate (18:0)_Lipid_C01530_HMDB0000827	ISG_IFN_AB	0.420779	0.0575051	0.67627
ceramide (d18:1||20:0, d16:1||22:0, d20:1||18:0)*_Lipid_NA_NA	ISG_IFN_G	-0.420779	0.0575051	0.67627
11-ketoetiocholanolone glucuronide_Lipid_NA_NA	ISG_IFN_G	-0.419617	0.0582704	0.67627
S-adenosylhomocysteine (SAH)_Amino Acid_C00021_HMDB00939	ISG_Antiviral	-0.419481	0.0583606	0.67627
cysteinylglycine disulfide*_Amino Acid_NA_HMDB0000709	ISG_IFN_AB	-0.419481	0.0583606	0.67627
stearoyl-arachidonoyl-glycerol (18:0||20:4) [1]*_Lipid_C00165_HMDB0007170	ISG_IFN_AB	-0.419481	0.0583606	0.67627
oleoyl-oleoyl-glycerol (18:1||18:1) [1]*_Lipid_NA_HMDB0007218	ISG_IFN_AB	-0.419481	0.0583606	0.67627
2,3-dihydroxyisovalerate_Xenobiotics_C04039_HMDB0012141	ISG_IFN_AB	0.419481	0.0583606	0.67627
5-hydroxyindole glucuronide_Amino Acid_NA_NA	ISG_IFN_AB	-0.419384	0.0584245	0.67627
2-hydroxysebacate_Lipid_NA_HMDB0000424	ISG_IFN_AB	0.418182	0.0592258	0.678207
glyco-beta-muricholate_Lipid_NA_NA	ISG_IFN_AB	0.417019	0.060009	0.678207
ceramide (d16:1||24:1, d18:1||22:1)*_Lipid_NA_NA	ISG_Antiviral	-0.416883	0.0601007	0.678207
N6,N6,N6-trimethyllysine_Amino Acid_C03793_HMDB0001325	ISG_Antiviral	-0.416883	0.0601007	0.678207
arachidate (20:0)_Lipid_C06425_HMDB0002212	ISG_IFN_G	0.416883	0.0601007	0.678207
N-methylpipecolate_Xenobiotics_NA_NA	ISG_IFN_G	0.416883	0.0601007	0.678207
4-imidazoleacetate_Amino Acid_C02835_HMDB0002024	ISG_IFN_G	0.416369	0.0604498	0.679304
ximenoylcarnitine (C26:1)*_Lipid_NA_NA	ISG_Antiviral	-0.415719	0.060893	0.681445
arachidonoylcarnitine (C20:4)_Lipid_NA_HMDB0006455	ISG_Antiviral	-0.414286	0.0618799	0.683976
3-hydroxybutyrate (BHBA)_Lipid_C03197,C01089_HMDB0000011,HMDB0000357,HMDB0000442	ISG_IFN_AB	0.414286	0.0618799	0.683976
bilirubin degradation product, C17H18N2O4 (3)_Partially Characterized Molecules_NA_NA	ISG_IFN_G	0.414286	0.0618799	0.683976
bilirubin (E,E)*_Cofactors and Vitamins_NA_NA	ISG_Antiviral	0.411688	0.0636989	0.698855
tauro-beta-muricholate_Lipid_NA_HMDB0000932	ISG_Antiviral	0.411377	0.0639199	0.698855
5alpha-pregnan-3beta,20beta-diol monosulfate (1)_Lipid_NA_HMDB0240580	ISG_Antiviral	0.41039	0.0646235	0.698855
glycochenodeoxycholate_Lipid_C05466_HMDB0000637	ISG_IFN_AB	0.41039	0.0646235	0.698855
alanine_Amino Acid_C00041_HMDB0000161	ISG_IFN_G	-0.41039	0.0646235	0.698855
palmitoyl-linolenoyl-glycerol (16:0||18:3) [2]*_Lipid_NA_HMDB0007104,HMDB0007105	ISG_IFN_G	-0.409873	0.0649938	0.698855
glutamine conjugate of C7H12O2*_Partially Characterized Molecules_NA_NA	ISG_Antiviral	0.409091	0.0655582	0.698855
2-hydroxylaurate_Lipid_NA_NA	ISG_IFN_AB	0.409091	0.0655582	0.698855
S-carboxyethylcysteine_Amino Acid_NA_NA	ISG_IFN_AB	0.409091	0.0655582	0.698855
ethylmalonate_Amino Acid_NA_HMDB0000622	ISG_IFN_G	-0.407792	0.066503	0.701013
tetrahydrocortisone glucuronide (5)_Lipid_NA_NA	ISG_IFN_G	-0.407792	0.066503	0.701013
alpha-CEHC glucuronide*_Cofactors and Vitamins_NA_HMDB0062445	ISG_IFN_G	-0.407229	0.0669159	0.701013
1-palmitoyl-2-arachidonoyl-GPC (16:0||20:4n6)_Lipid_C05208_HMDB0007982	ISG_IFN_AB	-0.406494	0.0674582	0.701013
biliverdin_Cofactors and Vitamins_C00500_HMDB0001008	ISG_IFN_AB	0.406494	0.0674582	0.701013
diacylglycerol (16:1||18:2 [2], 16:0||18:3 [1])*_Lipid_NA_NA	ISG_IFN_AB	-0.406494	0.0674582	0.701013
emtricitabine_Xenobiotics_D01199,C12599_HMDB0015017	ISG_Antiviral	0.406016	0.0678119	0.701013
glyco-beta-muricholate_Lipid_NA_NA	ISG_Antiviral	0.405326	0.0683253	0.701013
glutamine conjugate of C7H12O2*_Partially Characterized Molecules_NA_NA	ISG_IFN_AB	0.405195	0.0684236	0.701013
glycerol 3-phosphate_Lipid_C0093_HMDB0000126	ISG_IFN_G	-0.405195	0.0684236	0.701013
1-stearoyl-2-linoleoyl-GPE (18:0||18:2)*_Lipid_NA_HMDB0008994	ISG_Antiviral	-0.403896	0.0693995	0.701013
glutamine conjugate of C6H10O2 (2)*_Partially Characterized Molecules_NA_NA	ISG_Antiviral	0.403896	0.0693995	0.701013
butyrylcarnitine (C4)_Lipid_C02862_HMDB0002013	ISG_IFN_G	-0.403896	0.0693995	0.701013
palmitoyl-linoleoyl-glycerol (16:0||18:2) [1]*_Lipid_NA_HMDB0007103	ISG_IFN_G	-0.403896	0.0693995	0.701013
palmitoyl-linolenoyl-glycerol (16:0||18:3) [2]*_Lipid_NA_HMDB0007104,HMDB0007105	ISG_IFN_AB	-0.402079	0.0707827	0.705198
3-phosphoglycerate_Carbohydrate_C00597_HMDB0000807	ISG_Antiviral	-0.401299	0.0713826	0.705198
2-aminooctanoate_Lipid_NA_HMDB0000991	ISG_Antiviral	0.401299	0.0713826	0.705198
oxalate (ethanedioate)_Cofactors and Vitamins_C00209_HMDB0002329	ISG_IFN_AB	0.401299	0.0713826	0.705198
2-hydroxysebacate_Lipid_NA_HMDB0000424	ISG_IFN_G	0.401299	0.0713826	0.705198
5alpha-pregnan-3beta,20alpha-diol monosulfate (2)_Lipid_NA_NA	ISG_IFN_G	0.401299	0.0713826	0.705198
1-(1-enyl-palmitoyl)-GPC (P-16:0)*_Lipid_NA_HMDB0010407	ISG_IFN_AB	-0.4	0.07239	0.707376
nonadecanoate (19:0)_Lipid_C16535_HMDB0000772	ISG_IFN_AB	0.4	0.07239	0.707376
4-cholesten-3-one_Lipid_C00599_HMDB0000921	ISG_IFN_G	-0.4	0.07239	0.707376
orotidine_Nucleotide_NA_HMDB0000788	ISG_Antiviral	-0.399351	0.0728977	0.709348
1-stearoyl-2-arachidonoyl-GPI (18:0||20:4)_Lipid_NA_HMDB0009815	ISG_IFN_AB	-0.398701	0.0734081	0.709348
S-adenosylhomocysteine (SAH)_Amino Acid_C00021_HMDB00939	ISG_IFN_AB	-0.397403	0.0744368	0.709348
margarate (17:0)_Lipid_NA_HMDB0002259	ISG_IFN_AB	0.397403	0.0744368	0.709348
GlcNAc sulfate conjugate of C21H34O2 steroid_Partially Characterized Molecules_NA_NA	ISG_Antiviral	0.396882	0.0748522	0.709348
glycohyocholate_Lipid_NA_HMDB0000138	ISG_Antiviral	0.396619	0.0750625	0.709348
palmitoyl-linoleoyl-glycerol (16:0||18:2) [2]*_Lipid_NA_HMDB0007103	ISG_IFN_AB	-0.396104	0.0754764	0.709348
bilirubin degradation product, C17H20N2O5 (1)_Partially Characterized Molecules_NA_NA	ISG_IFN_AB	0.396104	0.0754764	0.709348
bilirubin degradation product, C17H20N2O5 (2)_Partially Characterized Molecules_NA_NA	ISG_IFN_AB	0.396104	0.0754764	0.709348
octadecenedioate (C18:1-DC)_Lipid_NA_NA	ISG_IFN_G	0.396104	0.0754764	0.709348
5alpha-androstan-3alpha,17beta-diol disulfate_Lipid_NA_HMDB0094682	ISG_IFN_G	0.396093	0.0754849	0.709348
3b-hydroxy-5-cholenoic acid_Lipid_NA_HMDB0000308	ISG_Antiviral	0.395583	0.0758964	0.710738
dodecadienoate (12:2)*_Lipid_NA_NA	ISG_Antiviral	0.394805	0.0765268	0.711699
taurocholate_Lipid_C05122_HMDB0000036	ISG_IFN_G	0.394805	0.0765268	0.711699
carboxyethyl-GABA_Amino Acid_NA_HMDB0002201	ISG_Antiviral	-0.393506	0.077588	0.714181
phytanate_Xenobiotics_C01607_HMDB0000801	ISG_IFN_AB	0.393506	0.077588	0.714181
behenoyl dihydrosphingomyelin (d18:0||22:0)*_Lipid_NA_HMDB0012091	ISG_IFN_G	-0.393506	0.077588	0.714181
myristoyl dihydrosphingomyelin (d18:0||14:0)*_Lipid_NA_HMDB0012085	ISG_IFN_AB	-0.392208	0.0786603	0.717171
11beta-hydroxyandrosterone glucuronide_Lipid_NA_NA	ISG_Antiviral	-0.390909	0.0797436	0.717171
bilirubin (E,E)*_Cofactors and Vitamins_NA_NA	ISG_IFN_G	0.390909	0.0797436	0.717171
N-delta-acetylornithine_Amino Acid_C00437_HMDB0003357	ISG_IFN_G	0.390909	0.0797436	0.717171
N-delta-acetylornithine_Amino Acid_C00437_HMDB0003357	ISG_Antiviral	0.38961	0.0808379	0.717171
2-hydroxyhippurate (salicylurate)_Xenobiotics_C07588_HMDB0000840	ISG_Antiviral	0.38961	0.0808379	0.717171
1-palmitoyl-2-oleoyl-GPE (16:0||18:1)_Lipid_NA_HMDB0005320	ISG_IFN_AB	-0.38961	0.0808379	0.717171
pregnanediol-3-glucuronide_Lipid_NA_HMDB0010318	ISG_IFN_AB	0.38961	0.0808379	0.717171
arabinose_Carbohydrate_C00216_HMDB0029942	ISG_IFN_AB	-0.38961	0.0808379	0.717171
sebacate (C10-DC)_Lipid_C08277_HMDB0000792	ISG_IFN_G	0.38961	0.0808379	0.717171
sucrose_Carbohydrate_C00089_HMDB0000258	ISG_IFN_G	-0.38961	0.0808379	0.717171
palmitoleoyl-linoleoyl-glycerol (16:1||18:2) [1]*_Lipid_NA_HMDB0007132	ISG_IFN_G	-0.388927	0.0814181	0.719874
retinal_Cofactors and Vitamins_C00376_HMDB0001358	ISG_IFN_G	-0.388312	0.0819434	0.719874
docosapentaenoylcarnitine (C22:5n3)*_Lipid_NA_NA	ISG_IFN_G	-0.388312	0.0819434	0.719874
bilirubin degradation product, C16H18N2O5 (4)_Partially Characterized Molecules_NA_NA	ISG_IFN_AB	0.387013	0.0830602	0.7203
sucrose_Carbohydrate_C00089_HMDB0000258	ISG_IFN_AB	-0.387013	0.0830602	0.7203
N-stearoyl-sphinganine (d18:0||18:0)*_Lipid_NA_NA	ISG_IFN_G	-0.387013	0.0830602	0.7203
tridecenedioate (C13:1-DC)*_Lipid_NA_NA	ISG_IFN_G	0.387013	0.0830602	0.7203
glycerol 3-phosphate_Lipid_C0093_HMDB0000126	ISG_IFN_AB	-0.385714	0.0841882	0.723523
1-arachidonoyl-GPC* (20:4)*_Lipid_C05208_HMDB0010395	ISG_IFN_AB	-0.385714	0.0841882	0.723523
S-carboxyethylcysteine_Amino Acid_NA_NA	ISG_Antiviral	0.384416	0.0853275	0.723523
3-hydroxysebacate_Lipid_NA_HMDB0000350	ISG_IFN_AB	0.384416	0.0853275	0.723523
gamma-glutamyltyrosine_Peptide_NA_HMDB0011741	ISG_IFN_G	-0.384416	0.0853275	0.723523
butyrylglycine (C4)_Lipid_NA_HMDB0000808	ISG_Antiviral	-0.384149	0.0855625	0.723523
oleoyl-oleoyl-glycerol (18:1||18:1) [2]*_Lipid_NA_HMDB0007218	ISG_IFN_AB	-0.383117	0.0864783	0.723523
sphingomyelin (d18:0||18:0, d19:0||17:0)*_Lipid_NA_HMDB0012087	ISG_IFN_AB	-0.383117	0.0864783	0.723523
pentadecanoate (15:0)_Lipid_C16537_HMDB0000826	ISG_IFN_AB	0.383117	0.0864783	0.723523
oleoyl-arachidonoyl-glycerol (18:1||20:4) [1]*_Lipid_NA_HMDB0007228	ISG_IFN_AB	-0.381818	0.0876405	0.723523
S-methylcysteine_Amino Acid_NA_HMDB0002108	ISG_IFN_AB	0.381818	0.0876405	0.723523
sphinganine_Lipid_C00836_HMDB0000269	ISG_Antiviral	-0.380519	0.0888143	0.723523
3-methoxytyramine sulfate_Amino Acid_NA_NA	ISG_IFN_G	0.380042	0.0892486	0.723523
5-methylthioribose_Amino Acid_NA_HMDB0001087	ISG_IFN_AB	-0.379714	0.0895479	0.723523
1-stearoyl-2-arachidonoyl-GPE (18:0||20:4)_Lipid_C05210_HMDB0009003	ISG_Antiviral	-0.379221	0.0899996	0.723523
beta-sitosterol_Lipid_C01753_HMDB0000852	ISG_Antiviral	-0.379221	0.0899996	0.723523
octadecenedioate (C18:1-DC)_Lipid_NA_NA	ISG_Antiviral	0.379221	0.0899996	0.723523
bilirubin (E,Z or Z,E)*_Cofactors and Vitamins_C00486_HMDB0000488	ISG_IFN_AB	0.379221	0.0899996	0.723523
N-acetyltyrosine_Amino Acid_NA_HMDB0000866	ISG_IFN_G	-0.379221	0.0899996	0.723523
pyruvate_Carbohydrate_C00022_HMDB0000243	ISG_Antiviral	-0.377922	0.0911966	0.723523
1-palmitoyl-2-arachidonoyl-GPC (16:0||20:4n6)_Lipid_C05208_HMDB0007982	ISG_Antiviral	-0.377922	0.0911966	0.723523
hexadecadienoate (16:2n6)_Lipid_NA_HMDB0000477	ISG_Antiviral	0.377922	0.0911966	0.723523
11beta-hydroxyandrosterone glucuronide_Lipid_NA_NA	ISG_IFN_AB	-0.377922	0.0911966	0.723523
N-palmitoyl-sphinganine (d18:0||16:0)_Lipid_NA_HMDB11760	ISG_IFN_G	-0.377922	0.0911966	0.723523
oxalate (ethanedioate)_Cofactors and Vitamins_C00209_HMDB0002329	ISG_IFN_G	0.377922	0.0911966	0.723523
alpha-CEHC glucuronide*_Cofactors and Vitamins_NA_HMDB0062445	ISG_Antiviral	-0.376924	0.0921248	0.723523
tartronate (hydroxymalonate)_Xenobiotics_C02287_HMDB0035227	ISG_IFN_AB	0.376746	0.0922909	0.723523
glycerol 3-phosphate_Lipid_C0093_HMDB0000126	ISG_Antiviral	-0.376623	0.0924053	0.723523
quinolinate_Cofactors and Vitamins_C03722_HMDB0000232	ISG_Antiviral	-0.376623	0.0924053	0.723523
(14 or 15)-methylpalmitate (a17:0 or i17:0)_Lipid_C16995_HMDB0061859	ISG_IFN_AB	0.376623	0.0924053	0.723523
sphingomyelin (d18:1||24:1, d18:2||24:0)*_Lipid_NA_HMDB0012107	ISG_IFN_G	-0.376623	0.0924053	0.723523
adipoylcarnitine (C6-DC)_Lipid_NA_HMDB0061677	ISG_IFN_G	-0.376623	0.0924053	0.723523
phenylacetate_Amino Acid_C07086_HMDB0000209	ISG_Antiviral	0.375898	0.0930858	0.723523
sphingomyelin (d17:2||16:0, d18:2||15:0)*_Lipid_NA_NA	ISG_IFN_AB	-0.374026	0.0948581	0.723523
hydroxy-CMPF*_Lipid_NA_NA	ISG_IFN_AB	0.374026	0.0948581	0.723523
N1-Methyl-2-pyridone-5-carboxamide_Cofactors and Vitamins_C05842_HMDB0004193	ISG_IFN_G	0.374026	0.0948581	0.723523
palmitoyl-arachidonoyl-glycerol (16:0||20:4) [2]*_Lipid_NA_HMDB0007112	ISG_IFN_G	-0.374026	0.0948581	0.723523
alliin_Xenobiotics_C08265_HMDB0033592	ISG_Antiviral	0.373864	0.0950124	0.723523
alpha-CEHC sulfate_Cofactors and Vitamins_NA_NA	ISG_IFN_G	-0.373241	0.0956084	0.723523
5,6-dihydrothymine_Nucleotide_C00906_HMDB0000079	ISG_Antiviral	-0.372727	0.0961022	0.723523
alanine_Amino Acid_C00041_HMDB0000161	ISG_Antiviral	-0.372727	0.0961022	0.723523
sphingomyelin (d18:2||14:0, d18:1||14:1)*_Lipid_NA_NA	ISG_Antiviral	-0.372727	0.0961022	0.723523
retinol (Vitamin A)_Cofactors and Vitamins_C00473_HMDB0000305	ISG_IFN_AB	-0.372727	0.0961022	0.723523
phenol sulfate_Amino Acid_C02180_HMDB0060015	ISG_IFN_AB	-0.372727	0.0961022	0.723523
1-carboxyethylvaline_Amino Acid_NA_NA	ISG_IFN_G	-0.372727	0.0961022	0.723523
hexadecasphingosine (d16:1)*_Lipid_NA_NA	ISG_Antiviral	-0.37178	0.0970177	0.723523
3-hydroxysebacate_Lipid_NA_HMDB0000350	ISG_Antiviral	0.371429	0.0973584	0.723523
N-palmitoyl-sphinganine (d18:0||16:0)_Lipid_NA_HMDB11760	ISG_IFN_AB	-0.371429	0.0973584	0.723523
2,3-dihydroxyisovalerate_Xenobiotics_C04039_HMDB0012141	ISG_IFN_G	0.371429	0.0973584	0.723523
4-methoxyphenol sulfate_Amino Acid_NA_NA	ISG_IFN_G	0.371241	0.0975404	0.723523
1-palmitoyl-2-dihomo-linolenoyl-GPC (16:0||20:3n3 or 6)*_Lipid_NA_NA	ISG_IFN_AB	-0.37013	0.0986265	0.723523
4-cholesten-3-one_Lipid_C00599_HMDB0000921	ISG_IFN_AB	-0.37013	0.0986265	0.723523
sphingomyelin (d18:2||14:0, d18:1||14:1)*_Lipid_NA_NA	ISG_IFN_G	-0.37013	0.0986265	0.723523
glycochenodeoxycholate_Lipid_C05466_HMDB0000637	ISG_IFN_G	0.37013	0.0986265	0.723523
palmitoleoyl-linoleoyl-glycerol (16:1||18:2) [1]*_Lipid_NA_HMDB0007132	ISG_IFN_AB	-0.369383	0.0993612	0.723523
metformin_Xenobiotics_C07151_HMDB0001921	ISG_Antiviral	-0.369274	0.0994684	0.723523
metformin_Xenobiotics_C07151_HMDB0001921	ISG_IFN_AB	-0.369274	0.0994684	0.723523
metformin_Xenobiotics_C07151_HMDB0001921	ISG_IFN_G	-0.369274	0.0994684	0.723523
sucrose_Carbohydrate_C00089_HMDB0000258	ISG_Antiviral	-0.368831	0.0999067	0.723523
3-methylcrotonylglycine_Amino Acid_C20828_HMDB0000459	ISG_IFN_G	0.368301	0.100432	0.723523
bilirubin degradation product, C16H18N2O5 (3)_Partially Characterized Molecules_NA_NA	ISG_Antiviral	0.367532	0.101199	0.723523
oleoyl-linoleoyl-glycerol (18:1||18:2) [2]_Lipid_NA_HMDB0007219	ISG_IFN_AB	-0.367532	0.101199	0.723523
5,6-dihydrothymine_Nucleotide_C00906_HMDB0000079	ISG_IFN_G	-0.367532	0.101199	0.723523
3-methylglutaconate_Amino Acid_NA_HMDB0000522	ISG_IFN_G	0.367532	0.101199	0.723523
N-acetylglycine_Amino Acid_NA_HMDB0000532	ISG_IFN_G	0.367532	0.101199	0.723523
histidine betaine (hercynine)*_Xenobiotics_NA_NA	ISG_IFN_AB	0.366777	0.101956	0.723523
pimelate (C7-DC)_Lipid_C02656_HMDB0000857	ISG_IFN_G	0.366633	0.102101	0.723523
adrenoylcarnitine (C22:4)*_Lipid_NA_NA	ISG_Antiviral	-0.366465	0.10227	0.723523
linoleoylcholine*_Lipid_NA_HMDB0013213	ISG_Antiviral	0.366234	0.102504	0.723523
lactate_Carbohydrate_C00186_HMDB0000190	ISG_IFN_AB	-0.366234	0.102504	0.723523
N-stearoyl-sphingosine (d18:1||18:0)*_Lipid_NA_HMDB0004950	ISG_IFN_G	-0.366234	0.102504	0.723523
tauroursodeoxycholate_Lipid_NA_HMDB0000874	ISG_IFN_G	0.365557	0.103189	0.723523
O-sulfo-L-tyrosine_Xenobiotics_NA_NA	ISG_Antiviral	-0.364935	0.10382	0.723523
3-hydroxyoctanoate_Lipid_C20793_HMDB0001954	ISG_IFN_AB	0.364935	0.10382	0.723523
10-nonadecenoate (19:1n9)_Lipid_NA_HMDB0013622	ISG_IFN_AB	0.364935	0.10382	0.723523
taurochenodeoxycholate_Lipid_C05465_HMDB0000951	ISG_IFN_G	0.364935	0.10382	0.723523
lactosyl-N-palmitoyl-sphingosine (d18:1||16:0)_Lipid_NA_NA	ISG_Antiviral	0.363636	0.105149	0.724503
butyrate||isobutyrate (4:0)_Lipid_C00246_HMDB0000039	ISG_IFN_AB	0.363636	0.105149	0.724503
N-acetylglucosaminylasparagine_Carbohydrate_C04540_HMDB0000489	ISG_IFN_G	-0.362338	0.106491	0.724503
N6,N6-dimethyllysine_Amino Acid_C05545_HMDB0013287	ISG_IFN_G	0.362338	0.106491	0.724503
6-hydroxyindole sulfate_Xenobiotics_NA_HMDB0000682	ISG_IFN_G	-0.362338	0.106491	0.724503
alpha-CEHC glucuronide*_Cofactors and Vitamins_NA_HMDB0062445	ISG_IFN_AB	-0.361771	0.10708	0.724503
3-(4-hydroxyphenyl)lactate (HPLA)_Amino Acid_C03672_HMDB0000755	ISG_IFN_AB	-0.361039	0.107844	0.724503
sphingomyelin (d18:0||18:0, d19:0||17:0)*_Lipid_NA_HMDB0012087	ISG_IFN_G	-0.361039	0.107844	0.724503
S-methylcysteine sulfoxide_Amino Acid_NA_HMDB0029432	ISG_IFN_G	0.361039	0.107844	0.724503
L-urobilin_Cofactors and Vitamins_C05793_HMDB0004159	ISG_IFN_AB	0.360611	0.108294	0.724503
1-palmitoleoyl-2-linolenoyl-GPC (16:1||18:3)*_Lipid_NA_HMDB0008008	ISG_Antiviral	-0.359857	0.109087	0.724503
arabinose_Carbohydrate_C00216_HMDB0029942	ISG_Antiviral	-0.35974	0.109211	0.724503
metabolonic lactone sulfate_Partially Characterized Molecules_NA_NA	ISG_Antiviral	-0.35974	0.109211	0.724503
1-(1-enyl-palmitoyl)-2-linoleoyl-GPE (P-16:0||18:2)*_Lipid_NA_HMDB0011343	ISG_IFN_G	0.35974	0.109211	0.724503
bilirubin degradation product, C17H18N2O4 (1)_Partially Characterized Molecules_NA_NA	ISG_IFN_G	0.35974	0.109211	0.724503
oleoyl-arachidonoyl-glycerol (18:1||20:4) [1]*_Lipid_NA_HMDB0007228	ISG_IFN_G	-0.35974	0.109211	0.724503
(2 or 3)-decenoate (10:1n7 or n8)_Lipid_NA_NA	ISG_IFN_G	0.35974	0.109211	0.724503
3-methyladipate_Lipid_NA_HMDB0000555	ISG_Antiviral	0.358442	0.11059	0.724503
ornithine_Amino Acid_C00077_HMDB0000214	ISG_IFN_AB	-0.358442	0.11059	0.724503
bilirubin degradation product, C17H18N2O4 (2)_Partially Characterized Molecules_NA_NA	ISG_IFN_G	0.358442	0.11059	0.724503
3-indoxyl sulfate_Amino Acid_NA_HMDB0000682	ISG_IFN_G	-0.358442	0.11059	0.724503
nervonate (24:1n9)*_Lipid_C08323_HMDB0002368	ISG_IFN_G	0.358442	0.11059	0.724503
gulonate*_Cofactors and Vitamins_C00800_HMDB0003290	ISG_Antiviral	-0.357143	0.111981	0.724503
3beta-hydroxy-5-cholestenoate_Lipid_C17333_NA	ISG_IFN_AB	0.357143	0.111981	0.724503
bilirubin degradation product, C16H18N2O5 (2)_Partially Characterized Molecules_NA_NA	ISG_IFN_AB	0.357143	0.111981	0.724503
linoleoylcholine*_Lipid_NA_HMDB0013213	ISG_IFN_G	0.357143	0.111981	0.724503
3-hydroxysebacate_Lipid_NA_HMDB0000350	ISG_IFN_G	0.357143	0.111981	0.724503
tetradecadienedioate (C14:2-DC)*_Lipid_NA_NA	ISG_Antiviral	0.35596	0.113259	0.724503
picolinate_Amino Acid_C10164_HMDB0002243	ISG_IFN_AB	0.355844	0.113385	0.724503
branched-chain, straight-chain, or cyclopropyl 12:1 fatty acid*_Partially Characterized Molecules_NA_NA	ISG_IFN_AB	0.355844	0.113385	0.724503
stearoyl-arachidonoyl-glycerol (18:0||20:4) [2]*_Lipid_NA_HMDB0007170	ISG_IFN_G	-0.355844	0.113385	0.724503
guanidinosuccinate_Amino Acid_C03139_HMDB0003157	ISG_IFN_G	0.355844	0.113385	0.724503
S-allylcysteine_Xenobiotics_NA_HMDB0034323	ISG_IFN_AB	0.355007	0.114297	0.724503
cerotoylcarnitine (C26)*_Lipid_NA_HMDB0006347	ISG_Antiviral	-0.354545	0.114802	0.724503
sebacate (C10-DC)_Lipid_C08277_HMDB0000792	ISG_Antiviral	0.354545	0.114802	0.724503
bilirubin degradation product, C17H18N2O4 (3)_Partially Characterized Molecules_NA_NA	ISG_IFN_AB	0.354545	0.114802	0.724503
taurochenodeoxycholate_Lipid_C05465_HMDB0000951	ISG_IFN_AB	0.354545	0.114802	0.724503
3beta-hydroxy-5-cholestenoate_Lipid_C17333_NA	ISG_IFN_G	0.354545	0.114802	0.724503
ceramide (d18:1||14:0, d16:1||16:0)*_Lipid_NA_NA	ISG_IFN_AB	-0.353247	0.116231	0.724503
nicotinamide_Cofactors and Vitamins_C00153_HMDB0001406	ISG_IFN_AB	0.353247	0.116231	0.724503
1-palmitoleoyl-GPC* (16:1)*_Lipid_NA_HMDB0010383	ISG_IFN_G	-0.353247	0.116231	0.724503
butyrylglycine (C4)_Lipid_NA_HMDB0000808	ISG_IFN_AB	-0.352538	0.117017	0.724503
cystathionine_Amino Acid_C02291_HMDB0000099	ISG_Antiviral	-0.351948	0.117673	0.724503
1-lignoceroyl-GPC (24:0)_Lipid_NA_HMDB0010405	ISG_IFN_AB	-0.351948	0.117673	0.724503
tridecenedioate (C13:1-DC)*_Lipid_NA_NA	ISG_IFN_AB	0.351948	0.117673	0.724503
1-stearoyl-2-oleoyl-GPE (18:0||18:1)_Lipid_NA_HMDB0008993	ISG_IFN_G	-0.351948	0.117673	0.724503
S-methylcysteine_Amino Acid_NA_HMDB0002108	ISG_Antiviral	0.350649	0.119128	0.724503
3-indoxyl sulfate_Amino Acid_NA_HMDB0000682	ISG_Antiviral	-0.350649	0.119128	0.724503
piperine_Xenobiotics_C03882_HMDB0029377	ISG_Antiviral	-0.350649	0.119128	0.724503
cortolone glucuronide (1)_Lipid_NA_NA	ISG_IFN_AB	-0.350649	0.119128	0.724503
tetradecadienoate (14:2)*_Lipid_NA_HMDB0000560	ISG_IFN_AB	0.350649	0.119128	0.724503
sphinganine_Lipid_C00836_HMDB0000269	ISG_IFN_G	-0.350649	0.119128	0.724503
bilirubin degradation product, C16H18N2O5 (3)_Partially Characterized Molecules_NA_NA	ISG_IFN_G	0.350649	0.119128	0.724503
bilirubin degradation product, C17H20N2O5 (1)_Partially Characterized Molecules_NA_NA	ISG_Antiviral	0.349351	0.120596	0.724503
bilirubin degradation product, C17H20N2O5 (2)_Partially Characterized Molecules_NA_NA	ISG_Antiviral	0.349351	0.120596	0.724503
docosahexaenoate (DHA; 22:6n3)_Lipid_C06429_HMDB0002183	ISG_IFN_AB	0.349351	0.120596	0.724503
linolenate (18:3n3 or 3n6)_Lipid_C06426,C06427_HMDB0001388,HMDB0003073	ISG_IFN_AB	0.348815	0.121206	0.724503
sphingomyelin (d18:1||24:1, d18:2||24:0)*_Lipid_NA_HMDB0012107	ISG_Antiviral	-0.348052	0.122077	0.724503
6-hydroxyindole sulfate_Xenobiotics_NA_HMDB0000682	ISG_Antiviral	-0.348052	0.122077	0.724503
3-methylglutaconate_Amino Acid_NA_HMDB0000522	ISG_IFN_AB	0.348052	0.122077	0.724503
N-acetylglucosaminylasparagine_Carbohydrate_C04540_HMDB0000489	ISG_IFN_AB	-0.348052	0.122077	0.724503
(S)-a-amino-omega-caprolactam_Xenobiotics_C02837_NA	ISG_IFN_G	-0.348052	0.122077	0.724503
palmitoyl-linoleoyl-glycerol (16:0||18:2) [2]*_Lipid_NA_HMDB0007103	ISG_IFN_G	-0.348052	0.122077	0.724503
2'-O-methyluridine_Nucleotide_NA_NA	ISG_Antiviral	-0.347515	0.122693	0.724503
gamma-CEHC glucuronide*_Cofactors and Vitamins_NA_NA	ISG_IFN_AB	-0.346821	0.123493	0.724503
1-lignoceroyl-GPC (24:0)_Lipid_NA_HMDB0010405	ISG_Antiviral	-0.346753	0.123571	0.724503
N-acetyltyrosine_Amino Acid_NA_HMDB0000866	ISG_Antiviral	-0.346753	0.123571	0.724503
glutamate_Amino Acid_C00025,C00217_HMDB0000148	ISG_Antiviral	-0.346753	0.123571	0.724503
2,3-dihydroxyisovalerate_Xenobiotics_C04039_HMDB0012141	ISG_Antiviral	0.346753	0.123571	0.724503
tyrosine_Amino Acid_C00082_HMDB0000158	ISG_IFN_G	-0.346753	0.123571	0.724503
1-stearoyl-2-linoleoyl-GPE (18:0||18:2)*_Lipid_NA_HMDB0008994	ISG_IFN_G	-0.346753	0.123571	0.724503
1-carboxyethylleucine_Amino Acid_NA_NA	ISG_IFN_G	-0.346753	0.123571	0.724503
3-methylhistidine_Amino Acid_C01152_HMDB0000479	ISG_IFN_G	0.346753	0.123571	0.724503
4-hydroxyglutamate_Amino Acid_C03079_HMDB0001344	ISG_Antiviral	-0.345455	0.125078	0.727016
3-amino-2-piperidone_Amino Acid_NA_HMDB0000323	ISG_IFN_AB	-0.345455	0.125078	0.727016
uridine_Nucleotide_C00299_HMDB0000296	ISG_IFN_AB	0.345455	0.125078	0.727016
taurocholate_Lipid_C05122_HMDB0000036	ISG_IFN_AB	0.345455	0.125078	0.727016
gamma-glutamyltyrosine_Peptide_NA_HMDB0011741	ISG_Antiviral	-0.344156	0.126598	0.728007
pentadecanoate (15:0)_Lipid_C16537_HMDB0000826	ISG_Antiviral	0.344156	0.126598	0.728007
phenol sulfate_Amino Acid_C02180_HMDB0060015	ISG_Antiviral	-0.344156	0.126598	0.728007
1-stearoyl-2-arachidonoyl-GPE (18:0||20:4)_Lipid_C05210_HMDB0009003	ISG_IFN_AB	-0.344156	0.126598	0.728007
ornithine_Amino Acid_C00077_HMDB0000214	ISG_IFN_G	-0.344156	0.126598	0.728007
N6,N6-dimethyllysine_Amino Acid_C05545_HMDB0013287	ISG_IFN_AB	0.342857	0.128131	0.731676
N-stearoyl-sphinganine (d18:0||18:0)*_Lipid_NA_NA	ISG_IFN_AB	-0.342857	0.128131	0.731676
AMP_Nucleotide_C00020_HMDB0000045	ISG_IFN_AB	-0.342857	0.128131	0.731676
tauroursodeoxycholate_Lipid_NA_HMDB0000874	ISG_IFN_AB	0.34181	0.129378	0.731676
pyridoxate_Cofactors and Vitamins_C00847_HMDB0000017	ISG_Antiviral	0.341558	0.129678	0.731676
bilirubin_Cofactors and Vitamins_C00486_HMDB0000054	ISG_IFN_AB	0.341558	0.129678	0.731676
5alpha-pregnan-3beta,20beta-diol monosulfate (1)_Lipid_NA_HMDB0240580	ISG_IFN_AB	0.341558	0.129678	0.731676
1-carboxyethylvaline_Amino Acid_NA_NA	ISG_IFN_AB	-0.341558	0.129678	0.731676
glycocholate_Lipid_C01921_HMDB0000138	ISG_IFN_AB	0.341558	0.129678	0.731676
galactitol (dulcitol)_Carbohydrate_C01697_HMDB0000107	ISG_IFN_G	-0.34109	0.130239	0.733306
1-carboxyethylleucine_Amino Acid_NA_NA	ISG_Antiviral	-0.34026	0.131238	0.734876
dihomolinoleate (20:2n6)_Lipid_C16525_HMDB0005060	ISG_IFN_AB	0.34026	0.131238	0.734876
cortolone glucuronide (1)_Lipid_NA_NA	ISG_IFN_G	-0.338961	0.132811	0.734876
gamma-CEHC glucuronide*_Cofactors and Vitamins_NA_NA	ISG_IFN_G	-0.338282	0.133639	0.734876
3-methoxytyramine sulfate_Amino Acid_NA_NA	ISG_Antiviral	0.338116	0.133842	0.734876
phenylacetate_Amino Acid_C07086_HMDB0000209	ISG_IFN_G	0.338113	0.133846	0.734876
ceramide (d18:2||24:1, d18:1||24:2)*_Lipid_NA_NA	ISG_Antiviral	-0.337662	0.134397	0.734876
3-hydroxyoctanoylcarnitine (2)_Lipid_NA_NA	ISG_Antiviral	0.337662	0.134397	0.734876
sphingomyelin (d17:2||16:0, d18:2||15:0)*_Lipid_NA_NA	ISG_Antiviral	-0.337662	0.134397	0.734876
cys-gly, oxidized_Amino Acid_NA_NA	ISG_Antiviral	-0.337662	0.134397	0.734876
AMP_Nucleotide_C00020_HMDB0000045	ISG_Antiviral	-0.337662	0.134397	0.734876
2-hydroxyhippurate (salicylurate)_Xenobiotics_C07588_HMDB0000840	ISG_IFN_AB	0.337662	0.134397	0.734876
4-acetaminophen sulfate_Xenobiotics_C06804_HMDB0059911	ISG_Antiviral	0.337492	0.134606	0.734876
N-stearoyl-sphingadienine (d18:2||18:0)*_Lipid_NA_NA	ISG_Antiviral	-0.336364	0.135997	0.734876
octadecenedioate (C18:1-DC)_Lipid_NA_NA	ISG_IFN_AB	0.336364	0.135997	0.734876
1-palmitoyl-2-oleoyl-GPI (16:0||18:1)*_Lipid_NA_HMDB0009783	ISG_IFN_G	-0.336364	0.135997	0.734876
pyruvate_Carbohydrate_C00022_HMDB0000243	ISG_IFN_AB	-0.335065	0.13761	0.734876
sphingomyelin (d18:0||20:0, d16:0||22:0)*_Lipid_NA_NA	ISG_IFN_AB	-0.335065	0.13761	0.734876
oleate||vaccenate (18:1)_Lipid_C01712,C08367,C00712,C21944_HMDB0000207,HMDB0000573,HMDB0003231,HMDB0240219	ISG_IFN_AB	0.335065	0.13761	0.734876
1-palmitoyl-2-stearoyl-GPE (16:0||18:0)*_Lipid_NA_HMDB08925	ISG_Antiviral	-0.334713	0.138049	0.734876
5-hydroxyindole glucuronide_Amino Acid_NA_NA	ISG_IFN_G	-0.334713	0.138049	0.734876
trans-2-hexenoylglycine_Lipid_NA_NA	ISG_IFN_G	0.334648	0.138131	0.734876
tetrahydrocortisol sulfate (1)_Lipid_NA_NA	ISG_IFN_G	-0.333856	0.139123	0.734876
N-stearoyl-sphingosine (d18:1||18:0)*_Lipid_NA_HMDB0004950	ISG_IFN_AB	-0.333766	0.139237	0.734876
3-hydroxyhexanoate_Lipid_NA_HMDB0061652,HMDB0010718	ISG_IFN_AB	0.333766	0.139237	0.734876
N-palmitoylglycine_Lipid_NA_HMDB0013034	ISG_IFN_AB	0.333766	0.139237	0.734876
3-phosphoglycerate_Carbohydrate_C00597_HMDB0000807	ISG_IFN_AB	-0.333766	0.139237	0.734876
erucate (22:1n9)_Lipid_C08316_HMDB0002068	ISG_IFN_AB	0.333766	0.139237	0.734876
methyl-4-hydroxybenzoate sulfate_Xenobiotics_NA_HMDB0041646	ISG_IFN_AB	0.333766	0.139237	0.734876
3-amino-2-piperidone_Amino Acid_NA_HMDB0000323	ISG_IFN_G	-0.333766	0.139237	0.734876
cysteinylglycine_Amino Acid_C01419_HMDB0000078	ISG_IFN_G	-0.333766	0.139237	0.734876
2-hydroxynervonate*_Lipid_NA_NA	ISG_IFN_G	0.333766	0.139237	0.734876
tetradecadienedioate (C14:2-DC)*_Lipid_NA_NA	ISG_IFN_G	0.333225	0.139919	0.734904
bilirubin degradation product, C17H18N2O4 (3)_Partially Characterized Molecules_NA_NA	ISG_Antiviral	0.332468	0.140877	0.734904
N1-Methyl-2-pyridone-5-carboxamide_Cofactors and Vitamins_C05842_HMDB0004193	ISG_Antiviral	0.332468	0.140877	0.734904
glutamine conjugate of C6H10O2 (2)*_Partially Characterized Molecules_NA_NA	ISG_IFN_AB	0.332468	0.140877	0.734904
3-hydroxydodecanedioate*_Lipid_NA_HMDB0000413	ISG_IFN_AB	0.332468	0.140877	0.734904
myristoyl dihydrosphingomyelin (d18:0||14:0)*_Lipid_NA_HMDB0012085	ISG_IFN_G	-0.332468	0.140877	0.734904
2-methylcitrate||homocitrate_Energy_C01251_HMDB0003518,HMDB0000379	ISG_Antiviral	0.331353	0.142295	0.737823
1-linolenoyl-GPC (18:3)*_Lipid_C04100_HMDB0010388	ISG_Antiviral	-0.331169	0.142531	0.737823
1-linoleoyl-2-linolenoyl-GPC (18:2||18:3)*_Lipid_NA_HMDB0008141	ISG_Antiviral	-0.331169	0.142531	0.737823
heme_Cofactors and Vitamins_C00032_HMDB0003178	ISG_Antiviral	-0.331169	0.142531	0.737823
4-imidazoleacetate_Amino Acid_C02835_HMDB0002024	ISG_Antiviral	0.330627	0.143225	0.738929
N-acetyl-2-aminoadipate_Amino Acid_C12986_NA	ISG_IFN_AB	0.329977	0.14406	0.738929
hexadecanedioate (C16)_Lipid_C19615_HMDB0000672	ISG_Antiviral	0.32987	0.144198	0.738929
prolylhydroxyproline_Amino Acid_NA_HMDB0006695	ISG_Antiviral	-0.32987	0.144198	0.738929
hydroxy-CMPF*_Lipid_NA_NA	ISG_Antiviral	0.32987	0.144198	0.738929
N-acetylalliin_Xenobiotics_NA_NA	ISG_IFN_AB	0.329419	0.144781	0.738929
(14 or 15)-methylpalmitate (a17:0 or i17:0)_Lipid_C16995_HMDB0061859	ISG_Antiviral	0.328571	0.14588	0.738929
N-oleoyltaurine_Lipid_NA_NA	ISG_IFN_AB	0.328571	0.14588	0.738929
hexadecadienoate (16:2n6)_Lipid_NA_HMDB0000477	ISG_IFN_G	0.328571	0.14588	0.738929
glycocholate_Lipid_C01921_HMDB0000138	ISG_IFN_G	0.328571	0.14588	0.738929
stearoyl-arachidonoyl-glycerol (18:0||20:4) [2]*_Lipid_NA_HMDB0007170	ISG_IFN_AB	-0.327273	0.147574	0.738929
(16 or 17)-methylstearate (a19:0 or i19:0)_Lipid_NA_HMDB0037397	ISG_IFN_AB	0.327273	0.147574	0.738929
linolenoylcarnitine (C18:3)*_Lipid_NA_NA	ISG_Antiviral	-0.32608	0.149143	0.738929
N-acetylarginine_Amino Acid_C02562_HMDB0004620	ISG_IFN_AB	-0.325974	0.149283	0.738929
ceramide (d16:1||24:1, d18:1||22:1)*_Lipid_NA_NA	ISG_IFN_AB	-0.325974	0.149283	0.738929
11beta-hydroxyandrosterone glucuronide_Lipid_NA_NA	ISG_IFN_G	-0.325974	0.149283	0.738929
docosahexaenoylcholine_Lipid_NA_NA	ISG_IFN_G	0.325497	0.149914	0.738929
3b-hydroxy-5-cholenoic acid_Lipid_NA_HMDB0000308	ISG_IFN_G	0.324781	0.150865	0.738929
glycosyl-N-(2-hydroxynervonoyl)-sphingosine (d18:1||24:1(2OH))*_Lipid_NA_NA	ISG_Antiviral	-0.324675	0.151006	0.738929
N6,N6-dimethyllysine_Amino Acid_C05545_HMDB0013287	ISG_Antiviral	0.324675	0.151006	0.738929
N6-methyllysine_Amino Acid_C02728_HMDB0002038	ISG_IFN_AB	0.324675	0.151006	0.738929
sphingomyelin (d17:2||16:0, d18:2||15:0)*_Lipid_NA_NA	ISG_IFN_G	-0.324675	0.151006	0.738929
diacylglycerol (16:1||18:2 [2], 16:0||18:3 [1])*_Lipid_NA_NA	ISG_IFN_G	-0.324675	0.151006	0.738929
4-hydroxyglutamate_Amino Acid_C03079_HMDB0001344	ISG_IFN_G	-0.324675	0.151006	0.738929
docosahexaenoylcholine_Lipid_NA_NA	ISG_Antiviral	0.32419	0.151653	0.738929
dodecenedioate (C12:1-DC)*_Lipid_NA_HMDB0000933	ISG_Antiviral	0.323377	0.152742	0.738929
tridecenedioate (C13:1-DC)*_Lipid_NA_NA	ISG_Antiviral	0.323377	0.152742	0.738929
cholesterol sulfate_Lipid_C18043_HMDB00653	ISG_IFN_AB	-0.323377	0.152742	0.738929
N-behenoyl-sphingadienine (d18:2||22:0)*_Lipid_NA_NA	ISG_IFN_G	-0.323377	0.152742	0.738929
11-ketoetiocholanolone glucuronide_Lipid_NA_NA	ISG_Antiviral	-0.322832	0.153474	0.738929
2'-O-methylcytidine_Nucleotide_NA_NA	ISG_IFN_G	-0.322497	0.153926	0.738929
2'-O-methyluridine_Nucleotide_NA_NA	ISG_IFN_G	-0.322183	0.154351	0.738929
1-(1-enyl-palmitoyl)-2-linoleoyl-GPC (P-16:0||18:2)*_Lipid_NA_HMDB0011211	ISG_Antiviral	0.322078	0.154492	0.738929
metabolonic lactone sulfate_Partially Characterized Molecules_NA_NA	ISG_IFN_AB	-0.322078	0.154492	0.738929
1-palmitoyl-2-arachidonoyl-GPC (16:0||20:4n6)_Lipid_C05208_HMDB0007982	ISG_IFN_G	-0.322078	0.154492	0.738929
metabolonic lactone sulfate_Partially Characterized Molecules_NA_NA	ISG_IFN_G	-0.322078	0.154492	0.738929
1-methyl-4-imidazoleacetate_Amino Acid_C05828_HMDB0002820	ISG_IFN_AB	0.321174	0.155718	0.738929
sulfate of piperine metabolite C18H21NO3 (3)*_Xenobiotics_NA_NA	ISG_IFN_AB	0.320883	0.156114	0.738929
GlcNAc sulfate conjugate of C21H34O2 steroid_Partially Characterized Molecules_NA_NA	ISG_IFN_G	0.320883	0.156114	0.738929
3-hydroxybutyrate (BHBA)_Lipid_C03197,C01089_HMDB0000011,HMDB0000357,HMDB0000442	ISG_Antiviral	0.320779	0.156257	0.738929
S-methylcysteine sulfoxide_Amino Acid_NA_HMDB0029432	ISG_IFN_AB	0.320779	0.156257	0.738929
3-hydroxydecanoate_Lipid_NA_HMDB0002203	ISG_IFN_AB	0.320234	0.157002	0.738929
2-hydroxyadipate_Lipid_C02360_HMDB0000321	ISG_IFN_G	-0.319921	0.15743	0.738929
1-carboxyethyltyrosine_Amino Acid_NA_NA	ISG_Antiviral	-0.319481	0.158035	0.738929
1-stearoyl-2-oleoyl-GPI (18:0||18:1)*_Lipid_NA_NA	ISG_IFN_AB	-0.319481	0.158035	0.738929
1-carboxyethyltyrosine_Amino Acid_NA_NA	ISG_IFN_G	-0.319481	0.158035	0.738929
S-allylcysteine_Xenobiotics_NA_HMDB0034323	ISG_IFN_G	0.318596	0.159254	0.738929
(2 or 3)-decenoate (10:1n7 or n8)_Lipid_NA_NA	ISG_Antiviral	0.318182	0.159827	0.738929
fructose_Carbohydrate_C00095_HMDB0000660	ISG_Antiviral	-0.318182	0.159827	0.738929
tetrahydrocortisone glucuronide (5)_Lipid_NA_NA	ISG_IFN_AB	-0.318182	0.159827	0.738929
2-palmitoyl-GPC* (16:0)*_Lipid_NA_HMDB0061702	ISG_Antiviral	-0.316986	0.161489	0.738929
ceramide (d18:1||14:0, d16:1||16:0)*_Lipid_NA_NA	ISG_Antiviral	-0.316883	0.161633	0.738929
2-hydroxysebacate_Lipid_NA_HMDB0000424	ISG_Antiviral	0.316883	0.161633	0.738929
5alpha-pregnan-3beta,20alpha-diol disulfate_Lipid_NA_HMDB0094650	ISG_Antiviral	0.316883	0.161633	0.738929
tetradecadienoate (14:2)*_Lipid_NA_HMDB0000560	ISG_IFN_G	0.316883	0.161633	0.738929
methyl-4-hydroxybenzoate sulfate_Xenobiotics_NA_HMDB0041646	ISG_IFN_G	0.316883	0.161633	0.738929
3-methoxytyramine sulfate_Amino Acid_NA_NA	ISG_IFN_AB	0.316476	0.162202	0.738929
1-stearoyl-GPG (18:0)_Lipid_NA_NA	ISG_Antiviral	-0.316336	0.162398	0.738929
1-palmitoyl-2-stearoyl-GPE (16:0||18:0)*_Lipid_NA_HMDB08925	ISG_IFN_G	-0.316192	0.1626	0.738929
N2-acetyl,N6-methyllysine_Amino Acid_NA_NA	ISG_IFN_G	0.316192	0.1626	0.738929
2-hydroxystearate_Lipid_C03045,C03042_HMDB0062549	ISG_IFN_AB	0.315584	0.163454	0.738929
nonanoylcarnitine (C9)_Lipid_NA_HMDB0013288	ISG_IFN_AB	0.315584	0.163454	0.738929
gamma-CEHC_Cofactors and Vitamins_NA_HMDB0001931	ISG_IFN_AB	-0.315584	0.163454	0.738929
gamma-glutamylvaline_Peptide_NA_HMDB0011172	ISG_Antiviral	-0.314286	0.165288	0.738929
linoleoyl-linoleoyl-glycerol (18:2||18:2) [2]*_Lipid_NA_HMDB0007248	ISG_Antiviral	-0.314286	0.165288	0.738929
guanidinosuccinate_Amino Acid_C03139_HMDB0003157	ISG_Antiviral	0.314286	0.165288	0.738929
cys-gly, oxidized_Amino Acid_NA_NA	ISG_IFN_G	-0.314286	0.165288	0.738929
N-acetyl-3-methylhistidine*_Amino Acid_NA_NA	ISG_IFN_AB	0.313771	0.166018	0.738929
glucuronide of C10H18O2 (8)*_Partially Characterized Molecules_NA_NA	ISG_IFN_AB	-0.313771	0.166018	0.738929
bilirubin degradation product, C16H18N2O5 (1)_Partially Characterized Molecules_NA_NA	ISG_Antiviral	0.313394	0.166555	0.738929
dopamine 4-sulfate_Amino Acid_C13691_HMDB0004148	ISG_IFN_AB	0.313321	0.16666	0.738929
1-carboxyethylvaline_Amino Acid_NA_NA	ISG_Antiviral	-0.312987	0.167137	0.738929
glycochenodeoxycholate_Lipid_C05466_HMDB0000637	ISG_Antiviral	0.312987	0.167137	0.738929
glycosyl ceramide (d18:1||20:0, d16:1||22:0)*_Lipid_NA_NA	ISG_IFN_AB	-0.312987	0.167137	0.738929
oleoyl-linoleoyl-glycerol (18:1||18:2) [1]_Lipid_NA_HMDB0007219	ISG_IFN_AB	-0.312987	0.167137	0.738929
1-linolenoyl-GPC (18:3)*_Lipid_C04100_HMDB0010388	ISG_IFN_G	-0.312987	0.167137	0.738929
1H-indole-7-acetic acid_Xenobiotics_NA_NA	ISG_IFN_G	-0.312705	0.16754	0.738929
taurodeoxycholate_Lipid_C05463_HMDB0000896	ISG_IFN_G	0.312223	0.168231	0.738929
1,2,3-benzenetriol sulfate (2)_Xenobiotics_NA_HMDB0060018,HMDB0060016	ISG_Antiviral	-0.311688	0.169	0.738929
sphingomyelin (d17:1||14:0, d16:1||15:0)*_Lipid_NA_NA	ISG_IFN_AB	-0.311688	0.169	0.738929
stearoyl-arachidonoyl-glycerol (18:0||20:4) [1]*_Lipid_C00165_HMDB0007170	ISG_IFN_G	-0.311688	0.169	0.738929
1-(1-enyl-palmitoyl)-2-arachidonoyl-GPE (P-16:0||20:4)*_Lipid_NA_HMDB0011352	ISG_IFN_G	0.311688	0.169	0.738929
sphingomyelin (d18:0||20:0, d16:0||22:0)*_Lipid_NA_NA	ISG_IFN_G	-0.311688	0.169	0.738929
7-ketodeoxycholate_Lipid_NA_HMDB0000391	ISG_Antiviral	0.310867	0.170185	0.738929
1-palmitoleoylglycerol (16:1)*_Lipid_NA_NA	ISG_Antiviral	-0.310794	0.170292	0.738929
hypoxanthine_Nucleotide_C00262_HMDB0000157	ISG_IFN_G	0.310794	0.170292	0.738929
N-behenoyl-sphingadienine (d18:2||22:0)*_Lipid_NA_NA	ISG_IFN_AB	-0.31039	0.170877	0.738929
4-hydroxyphenylacetylglutamine_Peptide_NA_NA	ISG_IFN_AB	-0.31039	0.170877	0.738929
oleoyl-oleoyl-glycerol (18:1||18:1) [1]*_Lipid_NA_HMDB0007218	ISG_IFN_G	-0.31039	0.170877	0.738929
hexadecanedioate (C16)_Lipid_C19615_HMDB0000672	ISG_IFN_G	0.31039	0.170877	0.738929
fructose_Carbohydrate_C00095_HMDB0000660	ISG_IFN_G	-0.31039	0.170877	0.738929
5alpha-androstan-3alpha,17alpha-diol monosulfate_Lipid_NA_HMDB0000412	ISG_Antiviral	0.310099	0.171298	0.738929
glucuronide of C10H18O2 (1)*_Partially Characterized Molecules_NA_NA	ISG_IFN_AB	-0.310009	0.171429	0.738929
sphingomyelin (d18:1||25:0, d19:0||24:1, d20:1||23:0, d19:1||24:0)*_Lipid_NA_NA	ISG_Antiviral	-0.309091	0.172768	0.738929
eicosenoate (20:1n9 or 1n11)_Lipid_C16526_HMDB0002231,HMDB0062436	ISG_Antiviral	0.309091	0.172768	0.738929
N-delta-acetylornithine_Amino Acid_C00437_HMDB0003357	ISG_IFN_AB	0.309091	0.172768	0.738929
palmitoyl-linoleoyl-glycerol (16:0||18:2) [1]*_Lipid_NA_HMDB0007103	ISG_IFN_AB	-0.309091	0.172768	0.738929
retinol (Vitamin A)_Cofactors and Vitamins_C00473_HMDB0000305	ISG_IFN_G	-0.309091	0.172768	0.738929
5alpha-pregnan-3beta,20beta-diol monosulfate (1)_Lipid_NA_HMDB0240580	ISG_IFN_G	0.309091	0.172768	0.738929
S-carboxyethylcysteine_Amino Acid_NA_NA	ISG_IFN_G	0.309091	0.172768	0.738929
cystathionine_Amino Acid_C02291_HMDB0000099	ISG_IFN_G	-0.309091	0.172768	0.738929
3-methylcrotonylglycine_Amino Acid_C20828_HMDB0000459	ISG_Antiviral	0.308542	0.173572	0.738929
alpha-CEHC sulfate_Cofactors and Vitamins_NA_NA	ISG_Antiviral	-0.308191	0.174088	0.738929
1-arachidonoyl-GPC* (20:4)*_Lipid_C05208_HMDB0010395	ISG_Antiviral	-0.307792	0.174674	0.738929
gamma-glutamylglutamate_Peptide_C05282_HMDB0011737	ISG_Antiviral	-0.307792	0.174674	0.738929
N6-methyllysine_Amino Acid_C02728_HMDB0002038	ISG_Antiviral	0.307792	0.174674	0.738929
O-sulfo-L-tyrosine_Xenobiotics_NA_NA	ISG_IFN_AB	-0.307792	0.174674	0.738929
fructosyllysine_Amino Acid_NA_HMDB0034879	ISG_IFN_AB	0.307792	0.174674	0.738929
palmitate (16:0)_Lipid_C00249_HMDB0000220	ISG_IFN_AB	0.307792	0.174674	0.738929
1-carboxyethyltyrosine_Amino Acid_NA_NA	ISG_IFN_AB	-0.307792	0.174674	0.738929
3-hydroxyoctanoylcarnitine (2)_Lipid_NA_NA	ISG_IFN_G	0.307792	0.174674	0.738929
phenol sulfate_Amino Acid_C02180_HMDB0060015	ISG_IFN_G	-0.307792	0.174674	0.738929
N6-methyllysine_Amino Acid_C02728_HMDB0002038	ISG_IFN_G	0.307792	0.174674	0.738929
N-acetyl-1-methylhistidine*_Amino Acid_NA_NA	ISG_IFN_G	-0.307694	0.174819	0.738929
1-palmitoleoyl-2-linolenoyl-GPC (16:1||18:3)*_Lipid_NA_HMDB0008008	ISG_IFN_AB	-0.307243	0.175485	0.738929
3-hydroxystachydrine*_Xenobiotics_C10151_NA	ISG_IFN_AB	-0.306892	0.176003	0.738929
cis-4-decenoate (10:1n6)*_Lipid_NA_HMDB0004980	ISG_Antiviral	0.306593	0.176446	0.738929
3-(N-acetyl-L-cystein-S-yl) acetaminophen_Xenobiotics_NA_NA	ISG_Antiviral	0.305788	0.177643	0.738929
campesterol_Lipid_C01789_HMDB0002869	ISG_Antiviral	-0.305195	0.178529	0.738929
linoleoyl-linoleoyl-glycerol (18:2||18:2) [1]*_Lipid_NA_HMDB0007248	ISG_Antiviral	-0.305195	0.178529	0.738929
1-carboxyethylleucine_Amino Acid_NA_NA	ISG_IFN_AB	-0.305195	0.178529	0.738929
4-hydroxy-2-oxoglutaric acid_Lipid_C01127_HMDB0002070	ISG_IFN_AB	0.305195	0.178529	0.738929
3-hydroxybutyrate (BHBA)_Lipid_C03197,C01089_HMDB0000011,HMDB0000357,HMDB0000442	ISG_IFN_G	0.305195	0.178529	0.738929
2-butenoylglycine_Lipid_NA_NA	ISG_Antiviral	0.304888	0.178988	0.738929
umbelliferone sulfate_Xenobiotics_NA_HMDB0240565	ISG_IFN_G	-0.304582	0.179447	0.738929
4-methylhexanoylglutamine_Lipid_NA_NA	ISG_IFN_AB	0.304292	0.179883	0.738929
tetradecadienedioate (C14:2-DC)*_Lipid_NA_NA	ISG_IFN_AB	0.303995	0.180329	0.738929
glycine_Amino Acid_C00037_HMDB0000123	ISG_Antiviral	0.303896	0.180478	0.738929
bilirubin degradation product, C17H18N2O4 (2)_Partially Characterized Molecules_NA_NA	ISG_Antiviral	0.303896	0.180478	0.738929
1-methyl-5-imidazolelactate_Amino Acid_NA_NA	ISG_IFN_G	0.303896	0.180478	0.738929
N-acetyl-3-methylhistidine*_Amino Acid_NA_NA	ISG_IFN_G	0.302952	0.181904	0.738929
3-methylglutaconate_Amino Acid_NA_HMDB0000522	ISG_Antiviral	0.302597	0.182441	0.738929
2R,3R-dihydroxybutyrate_Lipid_NA_HMDB0000498	ISG_IFN_AB	-0.302597	0.182441	0.738929
5-dodecenoate (12:1n7)_Lipid_NA_HMDB0000529	ISG_IFN_AB	0.302597	0.182441	0.738929
ceramide (d16:1||24:1, d18:1||22:1)*_Lipid_NA_NA	ISG_IFN_G	-0.302597	0.182441	0.738929
AMP_Nucleotide_C00020_HMDB0000045	ISG_IFN_G	-0.302597	0.182441	0.738929
hypoxanthine_Nucleotide_C00262_HMDB0000157	ISG_IFN_AB	0.301691	0.18382	0.738929
branched-chain, straight-chain, or cyclopropyl 10:1 fatty acid (1)*_Partially Characterized Molecules_NA_NA	ISG_Antiviral	0.301299	0.184419	0.738929
sulfate of piperine metabolite C16H19NO3 (3)*_Xenobiotics_NA_NA	ISG_Antiviral	-0.301299	0.184419	0.738929
2-hydroxypalmitate_Lipid_NA_HMDB0031057	ISG_IFN_AB	0.301299	0.184419	0.738929
2-methylserine_Amino Acid_C02115_NA	ISG_IFN_AB	0.301299	0.184419	0.738929
N6,N6,N6-trimethyllysine_Amino Acid_C03793_HMDB0001325	ISG_IFN_AB	-0.301299	0.184419	0.738929
vanillic acid glycine_Xenobiotics_NA_HMDB0060026	ISG_IFN_AB	-0.301299	0.184419	0.738929
eicosenoate (20:1n9 or 1n11)_Lipid_C16526_HMDB0002231,HMDB0062436	ISG_IFN_G	0.301299	0.184419	0.738929
N2-acetyl,N6-methyllysine_Amino Acid_NA_NA	ISG_IFN_AB	0.300316	0.185925	0.738929
ornithine_Amino Acid_C00077_HMDB0000214	ISG_Antiviral	-0.3	0.186411	0.738929
stearoylcarnitine (C18)_Lipid_NA_HMDB0000848	ISG_Antiviral	-0.3	0.186411	0.738929
biliverdin_Cofactors and Vitamins_C00500_HMDB0001008	ISG_Antiviral	0.3	0.186411	0.738929
dihomolinolenate (20:3n3 or 3n6)_Lipid_C03242_HMDB0002925	ISG_IFN_AB	0.3	0.186411	0.738929
bilirubin (E,E)*_Cofactors and Vitamins_NA_NA	ISG_IFN_AB	0.3	0.186411	0.738929
quinolinate_Cofactors and Vitamins_C03722_HMDB0000232	ISG_IFN_G	-0.3	0.186411	0.738929
phenylacetate_Amino Acid_C07086_HMDB0000209	ISG_IFN_AB	0.299676	0.186911	0.738929
alpha-CEHC sulfate_Cofactors and Vitamins_NA_NA	ISG_IFN_AB	-0.299659	0.186936	0.738929
glycine conjugate of C10H14O2 (1)*_Partially Characterized Molecules_NA_NA	ISG_Antiviral	-0.298701	0.188418	0.738929
docosahexaenoate (DHA; 22:6n3)_Lipid_C06429_HMDB0002183	ISG_Antiviral	0.298701	0.188418	0.738929
1-carboxyethylphenylalanine_Amino Acid_NA_NA	ISG_Antiviral	-0.298701	0.188418	0.738929
1-methylnicotinamide_Cofactors and Vitamins_C02918_HMDB0000699	ISG_IFN_AB	0.298701	0.188418	0.738929
10-heptadecenoate (17:1n7)_Lipid_NA_HMDB0060038	ISG_IFN_AB	0.298701	0.188418	0.738929
arabitol||xylitol_Carbohydrate_C00542,C01904,C00379_HMDB0002917,HMDB0001851,HMDB0000568	ISG_IFN_G	-0.298701	0.188418	0.738929
gulonate*_Cofactors and Vitamins_C00800_HMDB0003290	ISG_IFN_G	-0.298701	0.188418	0.738929
2-methylserine_Amino Acid_C02115_NA	ISG_IFN_G	0.298701	0.188418	0.738929
octadecanedioylcarnitine (C18-DC)*_Lipid_NA_NA	ISG_IFN_G	0.298701	0.188418	0.738929
1,2,3-benzenetriol sulfate (2)_Xenobiotics_NA_HMDB0060018,HMDB0060016	ISG_IFN_G	-0.298701	0.188418	0.738929
uracil_Nucleotide_C00106_HMDB0000300	ISG_IFN_AB	0.297499	0.190289	0.738929
5-dodecenoate (12:1n7)_Lipid_NA_HMDB0000529	ISG_Antiviral	0.297403	0.19044	0.738929
gamma-glutamyltyrosine_Peptide_NA_HMDB0011741	ISG_IFN_AB	-0.297403	0.19044	0.738929
adipoylcarnitine (C6-DC)_Lipid_NA_HMDB0061677	ISG_IFN_AB	-0.297403	0.19044	0.738929
hexadecanedioate (C16)_Lipid_C19615_HMDB0000672	ISG_IFN_AB	0.297403	0.19044	0.738929
gamma-CEHC_Cofactors and Vitamins_NA_HMDB0001931	ISG_IFN_G	-0.297403	0.19044	0.738929
5-hydroxyindole glucuronide_Amino Acid_NA_NA	ISG_Antiviral	-0.296347	0.192094	0.738929
cysteinylglycine_Amino Acid_C01419_HMDB0000078	ISG_Antiviral	-0.296104	0.192476	0.738929
2-ketocaprylate_Amino Acid_NA_HMDB13211	ISG_Antiviral	0.296104	0.192476	0.738929
bilirubin degradation product, C17H18N2O4 (1)_Partially Characterized Molecules_NA_NA	ISG_Antiviral	0.296104	0.192476	0.738929
butyrylcarnitine (C4)_Lipid_C02862_HMDB0002013	ISG_IFN_AB	-0.296104	0.192476	0.738929
ethyl beta-glucopyranoside_Xenobiotics_NA_HMDB0029968	ISG_IFN_AB	-0.296104	0.192476	0.738929
N-methylhydroxyproline_Amino Acid_NA_NA	ISG_IFN_AB	-0.296104	0.192476	0.738929
Glutamine degradant*_Partially Characterized Molecules_NA_NA	ISG_IFN_G	-0.296104	0.192476	0.738929
glutamine conjugate of C7H12O2*_Partially Characterized Molecules_NA_NA	ISG_IFN_G	0.296104	0.192476	0.738929
behenoylcarnitine (C22)*_Lipid_NA_HMDB0062468	ISG_Antiviral	-0.295767	0.193007	0.738929
pimelate (C7-DC)_Lipid_C02656_HMDB0000857	ISG_Antiviral	0.295176	0.19394	0.738929
palmitoleoyl-linoleoyl-glycerol (16:1||18:2) [1]*_Lipid_NA_HMDB0007132	ISG_Antiviral	-0.295116	0.194036	0.738929
sphingomyelin (d18:1||21:0, d17:1||22:0, d16:1||23:0)*_Lipid_NA_NA	ISG_Antiviral	-0.294805	0.194527	0.738929
3-hydroxyhexanoate_Lipid_NA_HMDB0061652,HMDB0010718	ISG_Antiviral	0.294805	0.194527	0.738929
hydroxyproline_Amino Acid_C01157_HMDB0000725	ISG_Antiviral	-0.294805	0.194527	0.738929
sphinganine_Lipid_C00836_HMDB0000269	ISG_IFN_AB	-0.294805	0.194527	0.738929
3-ureidopropionate_Nucleotide_C02642_HMDB0000026	ISG_IFN_AB	0.294805	0.194527	0.738929
pristanate_Lipid_NA_HMDB0000795	ISG_IFN_AB	0.294805	0.194527	0.738929
pyridoxate_Cofactors and Vitamins_C00847_HMDB0000017	ISG_IFN_G	0.294805	0.194527	0.738929
hydroxy-CMPF*_Lipid_NA_NA	ISG_IFN_G	0.294805	0.194527	0.738929
1-stearoyl-2-oleoyl-GPI (18:0||18:1)*_Lipid_NA_NA	ISG_Antiviral	-0.293506	0.196593	0.744677
4-hydroxy-2-oxoglutaric acid_Lipid_C01127_HMDB0002070	ISG_Antiviral	0.293506	0.196593	0.744677
1-arachidonoyl-GPE (20:4n6)*_Lipid_NA_HMDB0011517	ISG_Antiviral	-0.292208	0.198673	0.746725
ergothioneine_Xenobiotics_C05570_HMDB0003045	ISG_Antiviral	0.292208	0.198673	0.746725
glycosyl-N-(2-hydroxynervonoyl)-sphingosine (d18:1||24:1(2OH))*_Lipid_NA_NA	ISG_IFN_AB	-0.292208	0.198673	0.746725
1-stearoyl-2-linoleoyl-GPE (18:0||18:2)*_Lipid_NA_HMDB0008994	ISG_IFN_AB	-0.292208	0.198673	0.746725
4-hydroxy-2-oxoglutaric acid_Lipid_C01127_HMDB0002070	ISG_IFN_G	0.292208	0.198673	0.746725
N-acetyl-3-methylhistidine*_Amino Acid_NA_NA	ISG_Antiviral	0.292132	0.198794	0.746725
tetradecadienoate (14:2)*_Lipid_NA_HMDB0000560	ISG_Antiviral	0.290909	0.200768	0.748068
methyl-4-hydroxybenzoate sulfate_Xenobiotics_NA_HMDB0041646	ISG_Antiviral	0.290909	0.200768	0.748068
palmitoylcarnitine (C16)_Lipid_C02990_HMDB0000222	ISG_IFN_AB	-0.290909	0.200768	0.748068
docosapentaenoate (DPA; 22:5n3)_Lipid_C16513_HMDB0001976,HMDB0006528	ISG_IFN_AB	0.290909	0.200768	0.748068
pentadecanoate (15:0)_Lipid_C16537_HMDB0000826	ISG_IFN_G	0.290909	0.200768	0.748068
14-HDoHE||17-HDoHE_Lipid_NA_HMDB0010213,HMDB0060044	ISG_Antiviral	0.290879	0.200816	0.748068
umbelliferone sulfate_Xenobiotics_NA_HMDB0240565	ISG_IFN_AB	-0.290202	0.201914	0.750178
4-methoxyphenol sulfate_Amino Acid_NA_NA	ISG_IFN_AB	0.289796	0.202576	0.750178
threonate_Cofactors and Vitamins_C01620_HMDB0000943,HMDB0062620	ISG_Antiviral	0.28961	0.202877	0.750178
stearoyl ethanolamide_Lipid_NA_HMDB0013078	ISG_IFN_AB	-0.28961	0.202877	0.750178
N2-acetyl,N6-methyllysine_Amino Acid_NA_NA	ISG_Antiviral	0.288409	0.204842	0.750178
3beta-hydroxy-5-cholestenoate_Lipid_C17333_NA	ISG_Antiviral	0.288312	0.205002	0.750178
bilirubin degradation product, C17H18N2O4 (1)_Partially Characterized Molecules_NA_NA	ISG_IFN_AB	0.288312	0.205002	0.750178
hexadecenedioate (C16:1-DC)*_Lipid_NA_NA	ISG_IFN_AB	0.288312	0.205002	0.750178
sphingomyelin (d18:1||21:0, d17:1||22:0, d16:1||23:0)*_Lipid_NA_NA	ISG_IFN_G	-0.288312	0.205002	0.750178
arachidonoylcarnitine (C20:4)_Lipid_NA_HMDB0006455	ISG_IFN_G	-0.288312	0.205002	0.750178
1-carboxyethylisoleucine_Amino Acid_NA_NA	ISG_IFN_G	-0.287386	0.206524	0.750178
myristoyl dihydrosphingomyelin (d18:0||14:0)*_Lipid_NA_HMDB0012085	ISG_Antiviral	-0.287013	0.207141	0.750178
arachidate (20:0)_Lipid_C06425_HMDB0002212	ISG_Antiviral	0.287013	0.207141	0.750178
N-acetylcitrulline_Amino Acid_C15532,C02851_HMDB0000856	ISG_Antiviral	-0.287013	0.207141	0.750178
3-methoxycatechol sulfate (1)_Xenobiotics_NA_NA	ISG_Antiviral	-0.287013	0.207141	0.750178
docosapentaenoylcarnitine (C22:5n3)*_Lipid_NA_NA	ISG_IFN_AB	-0.287013	0.207141	0.750178
pregnenetriol disulfate*_Lipid_NA_NA	ISG_IFN_AB	-0.287013	0.207141	0.750178
9,10-DiHOME_Lipid_C14828_HMDB0004704	ISG_IFN_AB	0.287013	0.207141	0.750178
N2-acetyl,N6,N6-dimethyllysine_Amino Acid_NA_NA	ISG_IFN_AB	0.28639	0.208172	0.750178
N2-acetyl,N6,N6-dimethyllysine_Amino Acid_NA_NA	ISG_IFN_G	0.285733	0.209264	0.750178
1-(1-enyl-palmitoyl)-2-oleoyl-GPC (P-16:0||18:1)*_Lipid_NA_HMDB0007996	ISG_Antiviral	0.285714	0.209295	0.750178
octadecanedioylcarnitine (C18-DC)*_Lipid_NA_NA	ISG_Antiviral	0.285714	0.209295	0.750178
N-acetyltyrosine_Amino Acid_NA_HMDB0000866	ISG_IFN_AB	-0.285714	0.209295	0.750178
10-undecenoate (11:1n1)_Lipid_C13910_HMDB0033724	ISG_IFN_AB	0.285714	0.209295	0.750178
3-methylglutarylcarnitine (2)_Amino Acid_NA_HMDB0000552	ISG_Antiviral	-0.284416	0.211464	0.750178
ethylmalonate_Amino Acid_NA_HMDB0000622	ISG_Antiviral	-0.284416	0.211464	0.750178
3-hydroxyoctanoylcarnitine (2)_Lipid_NA_NA	ISG_IFN_AB	0.284416	0.211464	0.750178
trimethylamine N-oxide_Lipid_C01104_HMDB0000925	ISG_IFN_G	-0.284416	0.211464	0.750178
carotene diol (1)_Cofactors and Vitamins_NA_NA	ISG_IFN_AB	-0.283117	0.213648	0.750178
bilirubin degradation product, C17H18N2O4 (2)_Partially Characterized Molecules_NA_NA	ISG_IFN_AB	0.283117	0.213648	0.750178
1-stearoyl-2-oleoyl-GPE (18:0||18:1)_Lipid_NA_HMDB0008993	ISG_IFN_AB	-0.283117	0.213648	0.750178
docosadienoate (22:2n6)_Lipid_C16533_HMDB0061714	ISG_IFN_AB	0.283117	0.213648	0.750178
bilirubin degradation product, C16H18N2O5 (3)_Partially Characterized Molecules_NA_NA	ISG_IFN_AB	0.283117	0.213648	0.750178
myristate (14:0)_Lipid_C06424_HMDB0000806	ISG_IFN_AB	0.283117	0.213648	0.750178
1-linoleoylglycerol (18:2)_Lipid_NA_HMDB0011568	ISG_IFN_G	0.283117	0.213648	0.750178
glutamine conjugate of C6H10O2 (2)*_Partially Characterized Molecules_NA_NA	ISG_IFN_G	0.283117	0.213648	0.750178
3-(cystein-S-yl)acetaminophen*_Xenobiotics_NA_HMDB0240217	ISG_Antiviral	0.282854	0.214091	0.750178
2-methoxyacetaminophen glucuronide*_Xenobiotics_NA_HMDB0240215	ISG_Antiviral	0.282854	0.214091	0.750178
2-methoxyacetaminophen sulfate*_Xenobiotics_NA_HMDB0062550	ISG_Antiviral	0.282854	0.214091	0.750178
galactitol (dulcitol)_Carbohydrate_C01697_HMDB0000107	ISG_Antiviral	-0.282803	0.214178	0.750178
1-palmitoleoyl-2-linolenoyl-GPC (16:1||18:3)*_Lipid_NA_HMDB0008008	ISG_IFN_G	-0.282559	0.21459	0.750178
(2,4 or 2,5)-dimethylphenol sulfate_Xenobiotics_NA_NA	ISG_Antiviral	-0.282359	0.214929	0.750178
3-methylcytidine_Nucleotide_NA_HMDB0240577	ISG_Antiviral	-0.282086	0.215392	0.750178
5alpha-androstan-3alpha,17beta-diol disulfate_Lipid_NA_HMDB0094682	ISG_IFN_AB	0.282086	0.215392	0.750178
linoleoylcarnitine (C18:2)*_Lipid_NA_HMDB0006469	ISG_Antiviral	-0.281818	0.215846	0.750178
1-(1-enyl-palmitoyl)-2-linoleoyl-GPE (P-16:0||18:2)*_Lipid_NA_HMDB0011343	ISG_Antiviral	0.281818	0.215846	0.750178
10-nonadecenoate (19:1n9)_Lipid_NA_HMDB0013622	ISG_Antiviral	0.281818	0.215846	0.750178
cholesterol sulfate_Lipid_C18043_HMDB00653	ISG_IFN_G	-0.281818	0.215846	0.750178
carotene diol (1)_Cofactors and Vitamins_NA_NA	ISG_IFN_G	-0.281818	0.215846	0.750178
2-ketocaprylate_Amino Acid_NA_HMDB13211	ISG_IFN_G	0.281818	0.215846	0.750178
3-methyladipate_Lipid_NA_HMDB0000555	ISG_IFN_G	0.281818	0.215846	0.750178
N6,N6,N6-trimethyllysine_Amino Acid_C03793_HMDB0001325	ISG_IFN_G	-0.281818	0.215846	0.750178
1-myristoylglycerol (14:0)_Lipid_C01885_HMDB0011561	ISG_Antiviral	-0.281152	0.21698	0.753148
sulfate of piperine metabolite C18H21NO3 (1)*_Xenobiotics_NA_NA	ISG_IFN_AB	0.280885	0.217436	0.753761
gulonate*_Cofactors and Vitamins_C00800_HMDB0003290	ISG_IFN_AB	-0.280519	0.21806	0.753985
1-(1-enyl-palmitoyl)-2-linoleoyl-GPE (P-16:0||18:2)*_Lipid_NA_HMDB0011343	ISG_IFN_AB	0.280519	0.21806	0.753985
pimelate (C7-DC)_Lipid_C02656_HMDB0000857	ISG_IFN_AB	0.279816	0.219265	0.756839
phytanate_Xenobiotics_C01607_HMDB0000801	ISG_Antiviral	0.279221	0.220289	0.756839
(S)-a-amino-omega-caprolactam_Xenobiotics_C02837_NA	ISG_IFN_AB	-0.279221	0.220289	0.756839
caprylate (8:0)_Lipid_C06423_HMDB0000482	ISG_IFN_AB	0.279221	0.220289	0.756839
1-palmitoyl-2-dihomo-linolenoyl-GPC (16:0||20:3n3 or 6)*_Lipid_NA_NA	ISG_IFN_G	-0.279221	0.220289	0.756839
cytosine_Nucleotide_C00380_HMDB0000630	ISG_Antiviral	-0.277922	0.222532	0.759708
guaiacol sulfate_Xenobiotics_NA_HMDB0060013	ISG_Antiviral	-0.277922	0.222532	0.759708
4-allylphenol sulfate_Xenobiotics_NA_NA	ISG_Antiviral	-0.277922	0.222532	0.759708
isovalerate (C5)_Amino Acid_C08262_HMDB0000718	ISG_IFN_AB	0.277922	0.222532	0.759708
octadecadienedioate (C18:2-DC)*_Lipid_NA_NA	ISG_IFN_G	0.277922	0.222532	0.759708
2-stearoyl-GPE (18:0)*_Lipid_NA_HMDB0011129	ISG_Antiviral	-0.276623	0.224791	0.763658
linoleoyl-linolenoyl-glycerol (18:2||18:3) [2]*_Lipid_NA_HMDB0007250	ISG_IFN_AB	-0.276623	0.224791	0.763658
3-phosphoglycerate_Carbohydrate_C00597_HMDB0000807	ISG_IFN_G	-0.276623	0.224791	0.763658
5-methylthioribose_Amino Acid_NA_HMDB0001087	ISG_IFN_G	-0.275683	0.226435	0.763658
7-ketodeoxycholate_Lipid_NA_HMDB0000391	ISG_IFN_AB	0.275607	0.226569	0.763658
5alpha-androstan-3alpha,17beta-diol disulfate_Lipid_NA_HMDB0094682	ISG_Antiviral	0.275571	0.226631	0.763658
behenoylcarnitine (C22)*_Lipid_NA_HMDB0062468	ISG_IFN_AB	-0.275571	0.226631	0.763658
O-sulfo-L-tyrosine_Xenobiotics_NA_NA	ISG_IFN_G	-0.275325	0.227064	0.763658
3-(N-acetyl-L-cystein-S-yl) acetaminophen_Xenobiotics_NA_NA	ISG_IFN_G	0.275209	0.227266	0.763658
alpha-CMBHC glucuronide_Cofactors and Vitamins_NA_NA	ISG_Antiviral	-0.275179	0.227319	0.763658
indole-3-carboxylate_Amino Acid_C19837_HMDB0003320	ISG_IFN_AB	-0.275179	0.227319	0.763658
indole-3-carboxylate_Amino Acid_C19837_HMDB0003320	ISG_IFN_G	-0.275179	0.227319	0.763658
2-hydroxyadipate_Lipid_C02360_HMDB0000321	ISG_Antiviral	-0.275132	0.227402	0.763658
glutarate (C5-DC)_Lipid_C00489_HMDB0000661	ISG_IFN_G	0.27492	0.227775	0.763658
3b-hydroxy-5-cholenoic acid_Lipid_NA_HMDB0000308	ISG_IFN_AB	0.274765	0.228049	0.763658
1-carboxyethylisoleucine_Amino Acid_NA_NA	ISG_Antiviral	-0.274383	0.228723	0.763658
5-hydroxyindole sulfate_Amino Acid_NA_NA	ISG_IFN_G	-0.274383	0.228723	0.763658
nonadecanoate (19:0)_Lipid_C16535_HMDB0000772	ISG_Antiviral	0.274026	0.229352	0.763658
2-hydroxybehenate_Lipid_NA_HMDB0061660	ISG_IFN_AB	0.274026	0.229352	0.763658
(14 or 15)-methylpalmitate (a17:0 or i17:0)_Lipid_C16995_HMDB0061859	ISG_IFN_G	0.274026	0.229352	0.763658
1-docosahexaenoylglycerol (22:6)_Lipid_NA_HMDB0011587	ISG_IFN_G	0.273505	0.230274	0.763784
3-(methylthio)acetaminophen sulfate*_Xenobiotics_NA_NA	ISG_Antiviral	0.272749	0.231617	0.763784
cholesterol sulfate_Lipid_C18043_HMDB00653	ISG_Antiviral	-0.272727	0.231656	0.763784
N-(2-furoyl)glycine_Xenobiotics_NA_HMDB0000439	ISG_Antiviral	-0.272727	0.231656	0.763784
sphingomyelin (d18:1||14:0, d16:1||16:0)*_Lipid_NA_HMDB0012097	ISG_IFN_AB	-0.272727	0.231656	0.763784
cysteine s-sulfate_Amino Acid_C05824_HMDB0000731	ISG_IFN_AB	-0.272727	0.231656	0.763784
4-hydroxyphenylacetylglutamine_Peptide_NA_NA	ISG_IFN_G	-0.272727	0.231656	0.763784
phytanate_Xenobiotics_C01607_HMDB0000801	ISG_IFN_G	0.272727	0.231656	0.763784
5-hydroxyindole sulfate_Amino Acid_NA_NA	ISG_IFN_AB	-0.271782	0.233342	0.766669
glycosyl ceramide (d18:1||20:0, d16:1||22:0)*_Lipid_NA_NA	ISG_Antiviral	-0.271429	0.233974	0.766669
11beta-hydroxyetiocholanolone glucuronide*_Lipid_NA_NA	ISG_IFN_AB	-0.271429	0.233974	0.766669
heme_Cofactors and Vitamins_C00032_HMDB0003178	ISG_IFN_AB	-0.271429	0.233974	0.766669
phenylacetylcarnitine_Peptide_NA_NA	ISG_IFN_G	0.271429	0.233974	0.766669
N2-acetyl,N6,N6-dimethyllysine_Amino Acid_NA_NA	ISG_Antiviral	0.271282	0.234236	0.766669
3-(methylthio)acetaminophen sulfate*_Xenobiotics_NA_NA	ISG_IFN_G	0.270855	0.235004	0.767858
L-urobilin_Cofactors and Vitamins_C05793_HMDB0004159	ISG_IFN_G	0.270241	0.236108	0.767858
3-amino-2-piperidone_Amino Acid_NA_HMDB0000323	ISG_Antiviral	-0.27013	0.236308	0.767858
(S)-a-amino-omega-caprolactam_Xenobiotics_C02837_NA	ISG_Antiviral	-0.27013	0.236308	0.767858
sphingomyelin (d18:1||21:0, d17:1||22:0, d16:1||23:0)*_Lipid_NA_NA	ISG_IFN_AB	-0.27013	0.236308	0.767858
3-methylhistidine_Amino Acid_C01152_HMDB0000479	ISG_IFN_AB	0.27013	0.236308	0.767858
glucuronate_Carbohydrate_C16245_HMDB0000127	ISG_Antiviral	0.268831	0.238656	0.770846
ceramide (d18:2||24:1, d18:1||24:2)*_Lipid_NA_NA	ISG_IFN_AB	-0.268831	0.238656	0.770846
docosadioate (C22-DC)_Lipid_C14240_HMDB0061714	ISG_IFN_AB	0.268831	0.238656	0.770846
dimethylglycine_Amino Acid_C03626_HMDB0000092	ISG_IFN_G	0.268831	0.238656	0.770846
2-aminoadipate_Amino Acid_C00956_HMDB0000510	ISG_IFN_G	0.268831	0.238656	0.770846
dihomolinoleate (20:2n6)_Lipid_C16525_HMDB0005060	ISG_Antiviral	0.267532	0.24102	0.771093
branched-chain, straight-chain, or cyclopropyl 12:1 fatty acid*_Partially Characterized Molecules_NA_NA	ISG_Antiviral	0.267532	0.24102	0.771093
stearoylcarnitine (C18)_Lipid_NA_HMDB0000848	ISG_IFN_AB	-0.267532	0.24102	0.771093
cys-gly, oxidized_Amino Acid_NA_NA	ISG_IFN_AB	-0.267532	0.24102	0.771093
1-stearoyl-2-arachidonoyl-GPI (18:0||20:4)_Lipid_NA_HMDB0009815	ISG_IFN_G	-0.267532	0.24102	0.771093
1-stearoyl-2-arachidonoyl-GPE (18:0||20:4)_Lipid_C05210_HMDB0009003	ISG_IFN_G	-0.267532	0.24102	0.771093
N-stearoyl-sphingadienine (d18:2||18:0)*_Lipid_NA_NA	ISG_IFN_G	-0.267532	0.24102	0.771093
nonadecanoate (19:0)_Lipid_C16535_HMDB0000772	ISG_IFN_G	0.267532	0.24102	0.771093
uracil_Nucleotide_C00106_HMDB0000300	ISG_IFN_G	0.26632	0.24324	0.775941
taurocholate_Lipid_C05122_HMDB0000036	ISG_Antiviral	0.266234	0.243399	0.775941
andro steroid monosulfate C19H28O6S (1)*_Lipid_NA_HMDB0002759	ISG_IFN_AB	-0.266234	0.243399	0.775941
octadecenedioylcarnitine (C18:1-DC)*_Lipid_NA_NA	ISG_Antiviral	0.264935	0.245793	0.778055
indoleacetate_Amino Acid_C00954_HMDB0000197	ISG_Antiviral	0.264935	0.245793	0.778055
lactosyl-N-palmitoyl-sphingosine (d18:1||16:0)_Lipid_NA_NA	ISG_IFN_AB	0.264935	0.245793	0.778055
3-methylglutarylcarnitine (2)_Amino Acid_NA_HMDB0000552	ISG_IFN_AB	-0.264935	0.245793	0.778055
1-carboxyethylphenylalanine_Amino Acid_NA_NA	ISG_IFN_AB	-0.264935	0.245793	0.778055
glycosyl-N-(2-hydroxynervonoyl)-sphingosine (d18:1||24:1(2OH))*_Lipid_NA_NA	ISG_IFN_G	-0.264935	0.245793	0.778055
4-imidazoleacetate_Amino Acid_C02835_HMDB0002024	ISG_IFN_AB	0.264372	0.246836	0.780442
3-aminoisobutyrate_Nucleotide_C05145_HMDB0002166	ISG_Antiviral	0.263636	0.248202	0.782009
5-hydroxy-2-methylpyridine sulfate_Xenobiotics_NA_NA	ISG_Antiviral	-0.263636	0.248202	0.782009
hexadecenedioate (C16:1-DC)*_Lipid_NA_NA	ISG_IFN_G	0.263636	0.248202	0.782009
dihomo-linolenoyl-choline_Lipid_NA_NA	ISG_IFN_G	0.262514	0.250297	0.784279
stearate (18:0)_Lipid_C01530_HMDB0000827	ISG_Antiviral	0.262338	0.250626	0.784279
1-methylnicotinamide_Cofactors and Vitamins_C02918_HMDB0000699	ISG_Antiviral	0.262338	0.250626	0.784279
margarate (17:0)_Lipid_NA_HMDB0002259	ISG_IFN_G	0.262338	0.250626	0.784279
glycoursodeoxycholate_Lipid_NA_HMDB0000708	ISG_IFN_G	0.262338	0.250626	0.784279
5-(galactosylhydroxy)-L-lysine_Amino Acid_NA_NA	ISG_IFN_AB	0.262316	0.250667	0.784279
1,2-dipalmitoyl-GPE (16:0||16:0)*_Lipid_NA_HMDB0008923	ISG_IFN_G	-0.261934	0.251382	0.785237
bilirubin degradation product, C16H18N2O5 (1)_Partially Characterized Molecules_NA_NA	ISG_IFN_G	0.261379	0.252425	0.785237
hexadecenedioate (C16:1-DC)*_Lipid_NA_NA	ISG_Antiviral	0.261039	0.253065	0.785237
octadecanedioate (C18)_Lipid_NA_HMDB0000782	ISG_Antiviral	0.261039	0.253065	0.785237
lignoceroylcarnitine (C24)*_Lipid_NA_NA	ISG_IFN_AB	-0.261039	0.253065	0.785237
ethylmalonate_Amino Acid_NA_HMDB0000622	ISG_IFN_AB	-0.261039	0.253065	0.785237
1-arachidonoyl-GPC* (20:4)*_Lipid_C05208_HMDB0010395	ISG_IFN_G	-0.261039	0.253065	0.785237
tetrahydrocortisol sulfate (1)_Lipid_NA_NA	ISG_IFN_AB	-0.260913	0.253302	0.785237
3-(cystein-S-yl)acetaminophen*_Xenobiotics_NA_HMDB0240217	ISG_IFN_G	0.25992	0.255178	0.785787
2-methoxyacetaminophen glucuronide*_Xenobiotics_NA_HMDB0240215	ISG_IFN_G	0.25992	0.255178	0.785787
2-methoxyacetaminophen sulfate*_Xenobiotics_NA_HMDB0062550	ISG_IFN_G	0.25992	0.255178	0.785787
tauroursodeoxycholate_Lipid_NA_HMDB0000874	ISG_Antiviral	0.259775	0.255452	0.785787
arabonate||xylonate_Carbohydrate_C00502,C05411_HMDB0000539	ISG_Antiviral	-0.25974	0.255519	0.785787
4-acetamidobutanoate_Amino Acid_C02946_HMDB0003681	ISG_IFN_G	-0.25974	0.255519	0.785787
octadecenedioylcarnitine (C18:1-DC)*_Lipid_NA_NA	ISG_IFN_G	0.25974	0.255519	0.785787
4-acetamidobutanoate_Amino Acid_C02946_HMDB0003681	ISG_Antiviral	-0.258442	0.257989	0.789511
margarate (17:0)_Lipid_NA_HMDB0002259	ISG_Antiviral	0.258442	0.257989	0.789511
trimethylamine N-oxide_Lipid_C01104_HMDB0000925	ISG_IFN_AB	-0.258442	0.257989	0.789511
nonanoylcarnitine (C9)_Lipid_NA_HMDB0013288	ISG_IFN_G	0.258442	0.257989	0.789511
gamma-CEHC glucuronide*_Cofactors and Vitamins_NA_NA	ISG_Antiviral	-0.257488	0.259811	0.789511
uracil_Nucleotide_C00106_HMDB0000300	ISG_Antiviral	0.257226	0.260313	0.789511
3,4-dihydroxybutyrate_Lipid_NA_HMDB0000337	ISG_Antiviral	0.257143	0.260473	0.789511
S-methylcysteine sulfoxide_Amino Acid_NA_HMDB0029432	ISG_Antiviral	0.257143	0.260473	0.789511
3-aminoisobutyrate_Nucleotide_C05145_HMDB0002166	ISG_IFN_AB	0.257143	0.260473	0.789511
1-linolenoyl-GPC (18:3)*_Lipid_C04100_HMDB0010388	ISG_IFN_AB	-0.257143	0.260473	0.789511
2-hydroxyarachidate*_Lipid_NA_NA	ISG_IFN_AB	0.257143	0.260473	0.789511
carboxyethyl-GABA_Amino Acid_NA_HMDB0002201	ISG_IFN_G	-0.257143	0.260473	0.789511
2-hydroxypalmitate_Lipid_NA_HMDB0031057	ISG_Antiviral	0.255844	0.262973	0.789511
N-acetylglucosaminylasparagine_Carbohydrate_C04540_HMDB0000489	ISG_Antiviral	-0.255844	0.262973	0.789511
taurochenodeoxycholate_Lipid_C05465_HMDB0000951	ISG_Antiviral	0.255844	0.262973	0.789511
cystathionine_Amino Acid_C02291_HMDB0000099	ISG_IFN_AB	-0.255844	0.262973	0.789511
10-nonadecenoate (19:1n9)_Lipid_NA_HMDB0013622	ISG_IFN_G	0.255844	0.262973	0.789511
phenylacetylglycine_Peptide_C05598_HMDB0000821	ISG_IFN_AB	-0.255335	0.263958	0.789511
taurodeoxycholate_Lipid_C05463_HMDB0000896	ISG_IFN_AB	0.255335	0.263958	0.789511
hydroxystearate sulfate_Lipid_NA_NA	ISG_Antiviral	0.255302	0.264021	0.789511
glucuronide of C10H18O2 (1)*_Partially Characterized Molecules_NA_NA	ISG_IFN_G	-0.255302	0.264021	0.789511
indoleacetoylcarnitine*_Amino Acid_NA_NA	ISG_IFN_AB	0.255278	0.264068	0.789511
tyrosine_Amino Acid_C00082_HMDB0000158	ISG_Antiviral	-0.254545	0.265488	0.789511
4-vinylcatechol sulfate_Xenobiotics_NA_NA	ISG_Antiviral	-0.254545	0.265488	0.789511
myristoleate (14:1n5)_Lipid_C08322_HMDB0002000	ISG_IFN_AB	0.254545	0.265488	0.789511
cholate_Lipid_C00695_HMDB0000619	ISG_IFN_AB	0.254545	0.265488	0.789511
fructosyllysine_Amino Acid_NA_HMDB0034879	ISG_IFN_G	0.254545	0.265488	0.789511
stearate (18:0)_Lipid_C01530_HMDB0000827	ISG_IFN_G	0.254545	0.265488	0.789511
hydroxyproline_Amino Acid_C01157_HMDB0000725	ISG_IFN_G	-0.254545	0.265488	0.789511
sulfate of piperine metabolite C18H21NO3 (3)*_Xenobiotics_NA_NA	ISG_IFN_G	0.253979	0.26659	0.789511
glutarate (C5-DC)_Lipid_C00489_HMDB0000661	ISG_Antiviral	0.253422	0.267677	0.789511
N4-acetylcytidine_Nucleotide_NA_HMDB0005923	ISG_IFN_G	-0.253329	0.267857	0.789511
2R,3R-dihydroxybutyrate_Lipid_NA_HMDB0000498	ISG_Antiviral	-0.253247	0.268018	0.789511
deoxycholic acid glucuronide_Lipid_NA_NA	ISG_Antiviral	0.253247	0.268018	0.789511
linoleoylcarnitine (C18:2)*_Lipid_NA_HMDB0006469	ISG_IFN_AB	-0.253247	0.268018	0.789511
sphingomyelin (d18:1||24:1, d18:2||24:0)*_Lipid_NA_HMDB0012107	ISG_IFN_AB	-0.253247	0.268018	0.789511
1-methyl-5-imidazolelactate_Amino Acid_NA_NA	ISG_IFN_AB	0.253247	0.268018	0.789511
3-hydroxyhexanoate_Lipid_NA_HMDB0061652,HMDB0010718	ISG_IFN_G	0.253247	0.268018	0.789511
2-hydroxyadipate_Lipid_C02360_HMDB0000321	ISG_IFN_AB	-0.252738	0.269014	0.789511
acesulfame_Xenobiotics_NA_HMDB0033585	ISG_IFN_G	0.252689	0.269109	0.789511
glucuronide of piperine metabolite C17H21NO3 (3)*_Xenobiotics_NA_NA	ISG_Antiviral	-0.25203	0.270402	0.789511
glycolithocholate_Lipid_C15557_HMDB00698	ISG_IFN_AB	0.25203	0.270402	0.789511
lignoceroylcarnitine (C24)*_Lipid_NA_NA	ISG_Antiviral	-0.251948	0.270563	0.789511
1-oleoyl-2-arachidonoyl-GPE (18:1||20:4)*_Lipid_NA_HMDB0009069	ISG_IFN_AB	-0.251948	0.270563	0.789511
16a-hydroxy DHEA 3-sulfate_Lipid_NA_HMDB0062544	ISG_IFN_G	-0.251948	0.270563	0.789511
1-carboxyethylphenylalanine_Amino Acid_NA_NA	ISG_IFN_G	-0.251948	0.270563	0.789511
linoleoyl-linolenoyl-glycerol (18:2||18:3) [2]*_Lipid_NA_HMDB0007250	ISG_IFN_G	-0.251948	0.270563	0.789511
(15:3)-anacardic acid_Xenobiotics_NA_HMDB31059	ISG_IFN_AB	-0.251671	0.271108	0.789511
5,6-dihydrouracil_Nucleotide_C00429_HMDB0000076	ISG_Antiviral	-0.250649	0.273124	0.789511
isoleucylglycine_Peptide_NA_HMDB0028907	ISG_Antiviral	0.250649	0.273124	0.789511
arabonate||xylonate_Carbohydrate_C00502,C05411_HMDB0000539	ISG_IFN_AB	-0.250649	0.273124	0.789511
13-HODE + 9-HODE_Lipid_C14767,C14762_HMDB0004667,HMDB0004670	ISG_IFN_AB	0.250649	0.273124	0.789511
gamma-tocopherol||beta-tocopherol_Cofactors and Vitamins_C14152,C02483_HMDB0006335,HMDB0001492	ISG_IFN_AB	-0.250649	0.273124	0.789511
2R,3R-dihydroxybutyrate_Lipid_NA_HMDB0000498	ISG_IFN_G	-0.250649	0.273124	0.789511
1-linoleoyl-2-linolenoyl-GPC (18:2||18:3)*_Lipid_NA_HMDB0008141	ISG_IFN_G	-0.250649	0.273124	0.789511
branched-chain, straight-chain, or cyclopropyl 12:1 fatty acid*_Partially Characterized Molecules_NA_NA	ISG_IFN_G	0.250649	0.273124	0.789511
galactitol (dulcitol)_Carbohydrate_C01697_HMDB0000107	ISG_IFN_AB	-0.250421	0.273576	0.789973
(15:2)-anacardic acid_Xenobiotics_NA_HMDB0033896	ISG_IFN_AB	-0.249757	0.274891	0.792921
homoarginine_Amino Acid_C01924_HMDB0000670	ISG_IFN_AB	0.249351	0.275699	0.793554
branched-chain, straight-chain, or cyclopropyl 10:1 fatty acid (1)*_Partially Characterized Molecules_NA_NA	ISG_IFN_G	0.249351	0.275699	0.793554
hexadecasphingosine (d16:1)*_Lipid_NA_NA	ISG_IFN_G	-0.248769	0.276857	0.795915
3-hydroxystachydrine*_Xenobiotics_C10151_NA	ISG_IFN_G	-0.248375	0.277644	0.795915
sulfate of piperine metabolite C16H19NO3 (2)*_Xenobiotics_NA_NA	ISG_Antiviral	-0.248133	0.278129	0.795915
5-hydroxylysine_Amino Acid_C16741_HMDB0000450	ISG_Antiviral	-0.248052	0.27829	0.795915
pyridoxate_Cofactors and Vitamins_C00847_HMDB0000017	ISG_IFN_AB	0.248052	0.27829	0.795915
1-lignoceroyl-GPC (24:0)_Lipid_NA_HMDB0010405	ISG_IFN_G	-0.248052	0.27829	0.795915
indoleacetoylcarnitine*_Amino Acid_NA_NA	ISG_IFN_G	0.247483	0.27943	0.797448
adrenoylcarnitine (C22:4)*_Lipid_NA_NA	ISG_IFN_G	-0.247397	0.279602	0.797448
chenodeoxycholic acid sulfate (1)_Lipid_NA_HMDB0002522	ISG_IFN_AB	-0.246783	0.280836	0.797448
N-palmitoyl-sphingadienine (d18:2||16:0)*_Lipid_NA_NA	ISG_Antiviral	-0.246753	0.280896	0.797448
myristate (14:0)_Lipid_C06424_HMDB0000806	ISG_Antiviral	0.246753	0.280896	0.797448
16a-hydroxy DHEA 3-sulfate_Lipid_NA_HMDB0062544	ISG_IFN_AB	-0.246753	0.280896	0.797448
3-methoxycatechol sulfate (1)_Xenobiotics_NA_NA	ISG_IFN_G	-0.246753	0.280896	0.797448
glycolithocholate_Lipid_C15557_HMDB00698	ISG_Antiviral	0.246184	0.282043	0.799745
inosine_Nucleotide_C00294_HMDB0000195	ISG_IFN_AB	0.245757	0.282904	0.799745
palmitoylcarnitine (C16)_Lipid_C02990_HMDB0000222	ISG_Antiviral	-0.245455	0.283517	0.799745
vanillylmandelate (VMA)_Amino Acid_C05584_HMDB0000291	ISG_Antiviral	0.245455	0.283517	0.799745
dihomo-linolenoylcarnitine (C20:3n3 or 6)*_Lipid_NA_NA	ISG_Antiviral	-0.245455	0.283517	0.799745
sphingomyelin (d18:1||25:0, d19:0||24:1, d20:1||23:0, d19:1||24:0)*_Lipid_NA_NA	ISG_IFN_AB	-0.245455	0.283517	0.799745
phenylacetylglutamate_Peptide_NA_HMDB0059772	ISG_Antiviral	0.244474	0.285507	0.799745
N-acetyl-2-aminoadipate_Amino Acid_C12986_NA	ISG_Antiviral	0.244235	0.285991	0.799745
palmitate (16:0)_Lipid_C00249_HMDB0000220	ISG_Antiviral	0.244156	0.286153	0.799745
3-methyl catechol sulfate (1)_Xenobiotics_NA_NA	ISG_Antiviral	-0.244156	0.286153	0.799745
isobutyrylcarnitine (C4)_Amino Acid_NA_HMDB0000736	ISG_IFN_AB	0.244156	0.286153	0.799745
branched-chain, straight-chain, or cyclopropyl 10:1 fatty acid (1)*_Partially Characterized Molecules_NA_NA	ISG_IFN_AB	0.244156	0.286153	0.799745
androstenediol (3beta,17beta) disulfate (1)_Lipid_C04295_HMDB0240313	ISG_IFN_AB	-0.244156	0.286153	0.799745
glycine conjugate of C10H14O2 (1)*_Partially Characterized Molecules_NA_NA	ISG_IFN_G	-0.244156	0.286153	0.799745
3-hydroxyoctanoate_Lipid_C20793_HMDB0001954	ISG_IFN_G	0.244156	0.286153	0.799745
3-hydroxystachydrine*_Xenobiotics_C10151_NA	ISG_Antiviral	-0.243173	0.288158	0.802168
myristoleate (14:1n5)_Lipid_C08322_HMDB0002000	ISG_Antiviral	0.242857	0.288804	0.802168
kynurenate_Amino Acid_C01717_HMDB0000715	ISG_IFN_AB	0.242857	0.288804	0.802168
1-palmitoyl-2-linoleoyl-GPI (16:0||18:2)_Lipid_NA_HMDB0009784	ISG_IFN_AB	-0.242857	0.288804	0.802168
citramalate_Amino Acid_C00815_HMDB0000426	ISG_IFN_AB	0.242857	0.288804	0.802168
5-dodecenoate (12:1n7)_Lipid_NA_HMDB0000529	ISG_IFN_G	0.242857	0.288804	0.802168
N-methyltaurine_Amino Acid_NA_NA	ISG_IFN_AB	0.241835	0.290901	0.80541
carotene diol (3)_Cofactors and Vitamins_NA_NA	ISG_Antiviral	-0.241558	0.291471	0.80541
glycine_Amino Acid_C00037_HMDB0000123	ISG_IFN_G	0.241558	0.291471	0.80541
ceramide (d18:1||14:0, d16:1||16:0)*_Lipid_NA_NA	ISG_IFN_G	-0.241558	0.291471	0.80541
indoleacetate_Amino Acid_C00954_HMDB0000197	ISG_IFN_G	0.241558	0.291471	0.80541
4-acetamidophenol_Xenobiotics_C06804_HMDB0001859	ISG_Antiviral	0.240549	0.293553	0.80541
1-(1-enyl-palmitoyl)-GPC (P-16:0)*_Lipid_NA_HMDB0010407	ISG_Antiviral	-0.24026	0.294152	0.80541
glycosyl-N-behenoyl-sphingadienine (d18:2||22:0)*_Lipid_NA_NA	ISG_Antiviral	-0.24026	0.294152	0.80541
fructosyllysine_Amino Acid_NA_HMDB0034879	ISG_Antiviral	0.24026	0.294152	0.80541
10-heptadecenoate (17:1n7)_Lipid_NA_HMDB0060038	ISG_Antiviral	0.24026	0.294152	0.80541
1-linoleoyl-2-linolenoyl-GPC (18:2||18:3)*_Lipid_NA_HMDB0008141	ISG_IFN_AB	-0.24026	0.294152	0.80541
5,6-dihydrouracil_Nucleotide_C00429_HMDB0000076	ISG_IFN_G	-0.24026	0.294152	0.80541
N-oleoyltaurine_Lipid_NA_NA	ISG_IFN_G	0.24026	0.294152	0.80541
ergothioneine_Xenobiotics_C05570_HMDB0003045	ISG_IFN_G	0.24026	0.294152	0.80541
hexadecasphingosine (d16:1)*_Lipid_NA_NA	ISG_IFN_AB	-0.239836	0.295031	0.806998
N-acetyl-2-aminoadipate_Amino Acid_C12986_NA	ISG_IFN_G	0.239039	0.296688	0.80746
indoleacetate_Amino Acid_C00954_HMDB0000197	ISG_IFN_AB	0.238961	0.296849	0.80746
thymol sulfate_Xenobiotics_C09908_HMDB0062720	ISG_IFN_AB	0.238961	0.296849	0.80746
3-carboxy-4-methyl-5-pentyl-2-furanpropionate (3-CMPFP)_Lipid_NA_HMDB0061643	ISG_IFN_G	-0.238961	0.296849	0.80746
2-hydroxyhippurate (salicylurate)_Xenobiotics_C07588_HMDB0000840	ISG_IFN_G	0.238961	0.296849	0.80746
isocaproate (i6:0)_Lipid_NA_HMDB00689	ISG_IFN_AB	-0.238136	0.29857	0.80746
N-acetylalliin_Xenobiotics_NA_NA	ISG_IFN_G	0.237914	0.299035	0.80746
androstenediol (3alpha, 17alpha) monosulfate (2)_Lipid_NA_NA	ISG_Antiviral	0.237662	0.299561	0.80746
acetylcarnitine (C2)_Lipid_C02571_HMDB0000201	ISG_IFN_AB	0.237662	0.299561	0.80746
lyxonate_Carbohydrate_NA_NA	ISG_IFN_AB	0.237662	0.299561	0.80746
docosahexaenoylcarnitine (C22:6)*_Lipid_NA_NA	ISG_IFN_AB	0.237135	0.300667	0.80746
inosine_Nucleotide_C00294_HMDB0000195	ISG_IFN_G	0.237076	0.300791	0.80746
genistein sulfate*_Xenobiotics_NA_NA	ISG_Antiviral	0.236761	0.301452	0.80746
caprate (10:0)_Lipid_C01571_HMDB0000511	ISG_IFN_AB	0.236364	0.302288	0.80746
Glutamine degradant*_Partially Characterized Molecules_NA_NA	ISG_IFN_AB	-0.236364	0.302288	0.80746
ascorbic acid 2-sulfate_Cofactors and Vitamins_NA_HMDB0060649	ISG_IFN_AB	0.236364	0.302288	0.80746
epiandrosterone sulfate_Lipid_C04555_HMDB0062657	ISG_IFN_AB	0.236364	0.302288	0.80746
10-undecenoate (11:1n1)_Lipid_C13910_HMDB0033724	ISG_IFN_G	0.236364	0.302288	0.80746
2-hydroxy-3-methylvalerate_Amino Acid_NA_HMDB0000317	ISG_IFN_G	-0.236364	0.302288	0.80746
erucate (22:1n9)_Lipid_C08316_HMDB0002068	ISG_IFN_G	0.236364	0.302288	0.80746
cytosine_Nucleotide_C00380_HMDB0000630	ISG_IFN_G	-0.236364	0.302288	0.80746
1,2-dipalmitoyl-GPE (16:0||16:0)*_Lipid_NA_HMDB0008923	ISG_Antiviral	-0.236029	0.302994	0.80746
S-allylcysteine_Xenobiotics_NA_HMDB0034323	ISG_Antiviral	0.235371	0.304383	0.80746
2'-O-methylcytidine_Nucleotide_NA_NA	ISG_IFN_AB	-0.235371	0.304383	0.80746
glucuronide of C10H18O2 (8)*_Partially Characterized Molecules_NA_NA	ISG_IFN_G	-0.235329	0.304472	0.80746
1H-indole-7-acetic acid_Xenobiotics_NA_NA	ISG_IFN_AB	-0.23518	0.304786	0.80746
2-butenoylglycine_Lipid_NA_NA	ISG_IFN_AB	0.23518	0.304786	0.80746
cyclo(leu-pro)_Peptide_NA_HMDB0034276	ISG_Antiviral	-0.235065	0.30503	0.80746
cysteinylglycine_Amino Acid_C01419_HMDB0000078	ISG_IFN_AB	-0.235065	0.30503	0.80746
oleoyl-linoleoyl-glycerol (18:1||18:2) [2]_Lipid_NA_HMDB0007219	ISG_IFN_G	-0.235065	0.30503	0.80746
docosadioate (C22-DC)_Lipid_C14240_HMDB0061714	ISG_IFN_G	0.235065	0.30503	0.80746
4-acetamidophenol_Xenobiotics_C06804_HMDB0001859	ISG_IFN_G	0.234867	0.30545	0.80746
5-methylthioribose_Amino Acid_NA_HMDB0001087	ISG_Antiviral	-0.23407	0.30714	0.80746
deoxycholate_Lipid_C04483_HMDB0000626	ISG_IFN_G	0.233877	0.307551	0.80746
dopamine 4-sulfate_Amino Acid_C13691_HMDB0004148	ISG_Antiviral	0.233841	0.307628	0.80746
2-hydroxynervonate*_Lipid_NA_NA	ISG_Antiviral	0.233766	0.307788	0.80746
1-(1-enyl-palmitoyl)-2-arachidonoyl-GPE (P-16:0||20:4)*_Lipid_NA_HMDB0011352	ISG_Antiviral	0.233766	0.307788	0.80746
dopamine 3-O-sulfate_Amino Acid_C13690_HMDB0006275	ISG_Antiviral	0.233766	0.307788	0.80746
N-palmitoyl-sphingadienine (d18:2||16:0)*_Lipid_NA_NA	ISG_IFN_AB	-0.233766	0.307788	0.80746
2-hydroxy-4-(methylthio)butanoic acid_Amino Acid_NA_HMDB0037115	ISG_IFN_AB	-0.233766	0.307788	0.80746
sphingomyelin (d17:1||14:0, d16:1||15:0)*_Lipid_NA_NA	ISG_IFN_G	-0.233766	0.307788	0.80746
andro steroid monosulfate C19H28O6S (1)*_Lipid_NA_HMDB0002759	ISG_IFN_G	-0.233766	0.307788	0.80746
14-HDoHE||17-HDoHE_Lipid_NA_HMDB0010213,HMDB0060044	ISG_IFN_G	0.233632	0.308074	0.80746
adipate_Lipid_C06104_HMDB0000448	ISG_Antiviral	0.233193	0.30901	0.807933
8-methoxykynurenate_Amino Acid_C05830_HMDB0060426	ISG_IFN_AB	0.23277	0.309913	0.807933
oleoylcarnitine (C18:1)_Lipid_NA_HMDB0005065	ISG_Antiviral	-0.232468	0.31056	0.807933
pristanate_Lipid_NA_HMDB0000795	ISG_Antiviral	0.232468	0.31056	0.807933
p-cresol glucuronide*_Amino Acid_NA_HMDB0011686	ISG_IFN_AB	-0.232468	0.31056	0.807933
N-acetylarginine_Amino Acid_C02562_HMDB0004620	ISG_IFN_G	-0.232468	0.31056	0.807933
pregnenetriol disulfate*_Lipid_NA_NA	ISG_IFN_G	-0.232468	0.31056	0.807933
glycocholate glucuronide (1)_Lipid_NA_NA	ISG_IFN_G	0.232276	0.310969	0.807933
carboxyibuprofen_Xenobiotics_NA_HMDB0060564	ISG_Antiviral	0.231889	0.311799	0.807933
gamma-CEHC_Cofactors and Vitamins_NA_HMDB0001931	ISG_Antiviral	-0.231169	0.313347	0.807933
3-hydroxy-2-methylpyridine sulfate_Xenobiotics_NA_NA	ISG_Antiviral	-0.231169	0.313347	0.807933
androstenediol (3alpha, 17alpha) monosulfate (3)_Lipid_NA_NA	ISG_IFN_AB	0.231169	0.313347	0.807933
palmitoyl-arachidonoyl-glycerol (16:0||20:4) [2]*_Lipid_NA_HMDB0007112	ISG_IFN_AB	-0.231169	0.313347	0.807933
stachydrine_Xenobiotics_C10172_HMDB0004827	ISG_IFN_AB	-0.231169	0.313347	0.807933
ceramide (d18:2||24:1, d18:1||24:2)*_Lipid_NA_NA	ISG_IFN_G	-0.231169	0.313347	0.807933
glucuronate_Carbohydrate_C16245_HMDB0000127	ISG_IFN_G	0.231169	0.313347	0.807933
4-vinylcatechol sulfate_Xenobiotics_NA_NA	ISG_IFN_G	-0.231169	0.313347	0.807933
5-hydroxyindole sulfate_Amino Acid_NA_NA	ISG_Antiviral	-0.230169	0.315503	0.808205
3-hydroxydodecanedioate*_Lipid_NA_HMDB0000413	ISG_Antiviral	0.22987	0.31615	0.808205
glycocholate_Lipid_C01921_HMDB0000138	ISG_Antiviral	0.22987	0.31615	0.808205
octadecadienedioate (C18:2-DC)*_Lipid_NA_NA	ISG_IFN_AB	0.22987	0.31615	0.808205
4-acetylphenyl sulfate_Xenobiotics_NA_NA	ISG_IFN_AB	0.22987	0.31615	0.808205
stearoylcarnitine (C18)_Lipid_NA_HMDB0000848	ISG_IFN_G	-0.22987	0.31615	0.808205
N-formylanthranilic acid_Amino Acid_C05653_HMDB0004089	ISG_IFN_G	0.22987	0.31615	0.808205
dihomolinolenate (20:3n3 or 3n6)_Lipid_C03242_HMDB0002925	ISG_IFN_G	0.22987	0.31615	0.808205
3-hydroxydodecanedioate*_Lipid_NA_HMDB0000413	ISG_IFN_G	0.22987	0.31615	0.808205
1-carboxyethylisoleucine_Amino Acid_NA_NA	ISG_IFN_AB	-0.228869	0.318321	0.809271
glucuronide of piperine metabolite C17H21NO3 (3)*_Xenobiotics_NA_NA	ISG_IFN_G	-0.228646	0.318806	0.809271
1-arachidonoyl-GPE (20:4n6)*_Lipid_NA_HMDB0011517	ISG_IFN_AB	-0.228571	0.318967	0.809271
2-stearoyl-GPE (18:0)*_Lipid_NA_HMDB0011129	ISG_IFN_AB	-0.228571	0.318967	0.809271
alpha-ketobutyrate_Amino Acid_C00109_HMDB0000005	ISG_IFN_AB	0.228571	0.318967	0.809271
dopamine 3-O-sulfate_Amino Acid_C13690_HMDB0006275	ISG_IFN_AB	0.228571	0.318967	0.809271
1-(1-enyl-palmitoyl)-GPC (P-16:0)*_Lipid_NA_HMDB0010407	ISG_IFN_G	-0.228571	0.318967	0.809271
palmitoylcholine_Lipid_NA_HMDB0240592	ISG_IFN_G	0.228571	0.318967	0.809271
phenylacetylglycine_Peptide_C05598_HMDB0000821	ISG_IFN_G	-0.227552	0.321189	0.810585
1-(1-enyl-stearoyl)-2-arachidonoyl-GPE (P-18:0||20:4)*_Lipid_NA_HMDB0005779	ISG_Antiviral	0.227273	0.3218	0.810585
3-hydroxyhexanoylcarnitine (1)_Lipid_NA_NA	ISG_Antiviral	0.227273	0.3218	0.810585
isovalerylglycine_Amino Acid_NA_HMDB00678	ISG_Antiviral	0.227273	0.3218	0.810585
(16 or 17)-methylstearate (a19:0 or i19:0)_Lipid_NA_HMDB0037397	ISG_Antiviral	0.227273	0.3218	0.810585
3-bromo-5-chloro-2,6-dihydroxybenzoic acid*_Xenobiotics_NA_NA	ISG_Antiviral	0.227273	0.3218	0.810585
3-(N-acetyl-L-cystein-S-yl) acetaminophen_Xenobiotics_NA_NA	ISG_IFN_AB	0.226793	0.32285	0.810585
2-palmitoyl-GPC* (16:0)*_Lipid_NA_HMDB0061702	ISG_IFN_G	-0.226697	0.323061	0.810585
4-methylhexanoylglutamine_Lipid_NA_NA	ISG_Antiviral	0.226268	0.324002	0.810585
4-hydroxynonenal_Lipid_C21642_HMDB0004362	ISG_IFN_AB	-0.22606	0.324459	0.810585
eicosanedioate (C20-DC)_Lipid_NA_NA	ISG_Antiviral	0.225974	0.324648	0.810585
1-(1-enyl-palmitoyl)-2-arachidonoyl-GPE (P-16:0||20:4)*_Lipid_NA_HMDB0011352	ISG_IFN_AB	0.225974	0.324648	0.810585
levulinate (4-oxovalerate)_Xenobiotics_NA_HMDB0000720	ISG_IFN_AB	0.225974	0.324648	0.810585
prolylhydroxyproline_Amino Acid_NA_HMDB0006695	ISG_IFN_AB	-0.225974	0.324648	0.810585
vanillylmandelate (VMA)_Amino Acid_C05584_HMDB0000291	ISG_IFN_G	0.225974	0.324648	0.810585
3-methylglutarylcarnitine (2)_Amino Acid_NA_HMDB0000552	ISG_IFN_G	-0.225974	0.324648	0.810585
myristoleate (14:1n5)_Lipid_C08322_HMDB0002000	ISG_IFN_G	0.225974	0.324648	0.810585
glucuronide of C10H18O2 (8)*_Partially Characterized Molecules_NA_NA	ISG_Antiviral	-0.225861	0.324895	0.810585
caffeic acid sulfate_Xenobiotics_NA_HMDB0041708	ISG_Antiviral	-0.225398	0.325916	0.81163
GlcNAc sulfate conjugate of C21H34O2 steroid_Partially Characterized Molecules_NA_NA	ISG_IFN_AB	0.225398	0.325916	0.81163
sarcosine_Amino Acid_C00213_HMDB0000271	ISG_IFN_AB	0.224675	0.32751	0.812599
3-methyladipate_Lipid_NA_HMDB0000555	ISG_IFN_AB	0.224675	0.32751	0.812599
N-acetylglutamate_Amino Acid_C00624_HMDB0001138	ISG_IFN_AB	0.224675	0.32751	0.812599
4-allylphenol sulfate_Xenobiotics_NA_NA	ISG_IFN_G	-0.224675	0.32751	0.812599
daidzein sulfate (2)_Xenobiotics_NA_NA	ISG_IFN_AB	0.224187	0.328591	0.813007
sulfate of piperine metabolite C18H21NO3 (1)*_Xenobiotics_NA_NA	ISG_IFN_G	0.223667	0.329743	0.813007
(2,4 or 2,5)-dimethylphenol sulfate_Xenobiotics_NA_NA	ISG_IFN_G	-0.223534	0.330038	0.813007
ximenoylcarnitine (C26:1)*_Lipid_NA_NA	ISG_IFN_G	-0.223449	0.330227	0.813007
1-(1-enyl-palmitoyl)-2-palmitoleoyl-GPC (P-16:0||16:1)*_Lipid_NA_HMDB0011207	ISG_Antiviral	0.223377	0.330388	0.813007
picolinate_Amino Acid_C10164_HMDB0002243	ISG_Antiviral	0.223377	0.330388	0.813007
palmitoylcholine_Lipid_NA_HMDB0240592	ISG_Antiviral	0.223377	0.330388	0.813007
linoleoyl-linoleoyl-glycerol (18:2||18:2) [2]*_Lipid_NA_HMDB0007248	ISG_IFN_AB	-0.223377	0.330388	0.813007
1-(1-enyl-stearoyl)-2-arachidonoyl-GPE (P-18:0||20:4)*_Lipid_NA_HMDB0005779	ISG_IFN_G	0.223377	0.330388	0.813007
4-acetaminophen sulfate_Xenobiotics_C06804_HMDB0059911	ISG_IFN_G	0.223076	0.331056	0.81391
nervonoylcarnitine (C24:1)*_Lipid_NA_NA	ISG_Antiviral	-0.222802	0.331665	0.814663
adrenoylcarnitine (C22:4)*_Lipid_NA_NA	ISG_IFN_AB	-0.22226	0.332873	0.816401
1,2,3-benzenetriol sulfate (2)_Xenobiotics_NA_HMDB0060018,HMDB0060016	ISG_IFN_AB	-0.222078	0.333281	0.816401
glutamate_Amino Acid_C00025,C00217_HMDB0000148	ISG_IFN_G	-0.222078	0.333281	0.816401
lopinavir_Xenobiotics_D01425_HMDB0015539	ISG_IFN_AB	0.221565	0.334428	0.818468
nonanoylcarnitine (C9)_Lipid_NA_HMDB0013288	ISG_Antiviral	0.220779	0.336188	0.81906
docosapentaenoate (DPA; 22:5n3)_Lipid_C16513_HMDB0001976,HMDB0006528	ISG_Antiviral	0.220779	0.336188	0.81906
formiminoglutamate_Amino Acid_C00439_HMDB0000854	ISG_Antiviral	-0.220779	0.336188	0.81906
glutamine conjugate of C6H10O2 (1)*_Partially Characterized Molecules_NA_NA	ISG_Antiviral	0.220779	0.336188	0.81906
fructose_Carbohydrate_C00095_HMDB0000660	ISG_IFN_AB	-0.220779	0.336188	0.81906
4-acetamidophenylglucuronide_Xenobiotics_NA_HMDB0010316	ISG_IFN_G	0.219714	0.338583	0.820102
riboflavin (Vitamin B2)_Cofactors and Vitamins_C00255_HMDB0000244	ISG_Antiviral	0.219713	0.338587	0.820102
linoleoyl-linoleoyl-glycerol (18:2||18:2) [1]*_Lipid_NA_HMDB0007248	ISG_IFN_AB	-0.219481	0.339111	0.820102
glycocholenate sulfate*_Lipid_NA_NA	ISG_IFN_G	-0.219481	0.339111	0.820102
4-vinylphenol sulfate_Xenobiotics_C05627_HMDB0062775	ISG_IFN_G	-0.219481	0.339111	0.820102
10-heptadecenoate (17:1n7)_Lipid_NA_HMDB0060038	ISG_IFN_G	0.219481	0.339111	0.820102
deoxycholate_Lipid_C04483_HMDB0000626	ISG_Antiviral	0.218894	0.340436	0.820102
dopamine 4-sulfate_Amino Acid_C13691_HMDB0004148	ISG_IFN_G	0.218734	0.340798	0.820102
adipate_Lipid_C06104_HMDB0000448	ISG_IFN_AB	0.218253	0.341887	0.820102
dihomolinolenate (20:3n3 or 3n6)_Lipid_C03242_HMDB0002925	ISG_Antiviral	0.218182	0.342048	0.820102
theophylline_Xenobiotics_C07130_HMDB0001889	ISG_Antiviral	-0.218182	0.342048	0.820102
4-acetamidobutanoate_Amino Acid_C02946_HMDB0003681	ISG_IFN_AB	-0.218182	0.342048	0.820102
2-hydroxydecanoate_Lipid_NA_HMDB0094656	ISG_IFN_AB	0.218182	0.342048	0.820102
arabonate||xylonate_Carbohydrate_C00502,C05411_HMDB0000539	ISG_IFN_G	-0.218182	0.342048	0.820102
3-hydroxy-2-ethylpropionate_Amino Acid_NA_HMDB0000396	ISG_IFN_G	-0.218182	0.342048	0.820102
isoleucylglycine_Peptide_NA_HMDB0028907	ISG_IFN_G	0.218182	0.342048	0.820102
genistein sulfate*_Xenobiotics_NA_NA	ISG_IFN_AB	0.21782	0.342869	0.820102
glycosyl-N-stearoyl-sphingosine (d18:1||18:0)_Lipid_NA_NA	ISG_Antiviral	-0.216883	0.345	0.820102
N-palmitoylglycine_Lipid_NA_HMDB0013034	ISG_Antiviral	0.216883	0.345	0.820102
oleate||vaccenate (18:1)_Lipid_C01712,C08367,C00712,C21944_HMDB0000207,HMDB0000573,HMDB0003231,HMDB0240219	ISG_Antiviral	0.216883	0.345	0.820102
o-cresol sulfate_Xenobiotics_NA_HMDB0011635	ISG_Antiviral	-0.216883	0.345	0.820102
3-methylhistidine_Amino Acid_C01152_HMDB0000479	ISG_Antiviral	0.216883	0.345	0.820102
guanidinosuccinate_Amino Acid_C03139_HMDB0003157	ISG_IFN_AB	0.216883	0.345	0.820102
3-methoxycatechol sulfate (1)_Xenobiotics_NA_NA	ISG_IFN_AB	-0.216883	0.345	0.820102
beta-sitosterol_Lipid_C01753_HMDB0000852	ISG_IFN_G	-0.216883	0.345	0.820102
2'-deoxyuridine_Nucleotide_C00526_HMDB0000012	ISG_IFN_G	0.216304	0.346322	0.820102
2'-O-methylcytidine_Nucleotide_NA_NA	ISG_Antiviral	-0.215865	0.347325	0.820102
adipate_Lipid_C06104_HMDB0000448	ISG_IFN_G	0.215654	0.347807	0.820102
arabitol||xylitol_Carbohydrate_C00542,C01904,C00379_HMDB0002917,HMDB0001851,HMDB0000568	ISG_Antiviral	-0.215584	0.347968	0.820102
4-hydroxyphenylacetylglutamine_Peptide_NA_NA	ISG_Antiviral	-0.215584	0.347968	0.820102
glucuronide of piperine metabolite C17H21NO3 (4)*_Xenobiotics_NA_NA	ISG_Antiviral	-0.215584	0.347968	0.820102
N-acetylleucine_Amino Acid_C02710_HMDB0011756	ISG_IFN_AB	0.215584	0.347968	0.820102
1,2-dilinoleoyl-GPC (18:2||18:2)_Lipid_NA_HMDB0008138	ISG_IFN_AB	-0.215584	0.347968	0.820102
dihomo-linolenoyl-choline_Lipid_NA_NA	ISG_Antiviral	0.214409	0.350666	0.820102
umbelliferone sulfate_Xenobiotics_NA_HMDB0240565	ISG_Antiviral	-0.214384	0.350724	0.820102
cysteine s-sulfate_Amino Acid_C05824_HMDB0000731	ISG_Antiviral	-0.214286	0.35095	0.820102
oleoyl ethanolamide_Lipid_NA_HMDB0002088	ISG_IFN_AB	0.214286	0.35095	0.820102
4-allylphenol sulfate_Xenobiotics_NA_NA	ISG_IFN_AB	-0.214286	0.35095	0.820102
4-hydroxyglutamate_Amino Acid_C03079_HMDB0001344	ISG_IFN_AB	-0.214286	0.35095	0.820102
1-stearoyl-2-oleoyl-GPI (18:0||18:1)*_Lipid_NA_NA	ISG_IFN_G	-0.214286	0.35095	0.820102
1-(1-enyl-stearoyl)-2-oleoyl-GPE (P-18:0||18:1)_Lipid_NA_HMDB0011375	ISG_IFN_G	0.214286	0.35095	0.820102
suberate (C8-DC)_Lipid_C08278_HMDB0000893	ISG_IFN_G	0.214286	0.35095	0.820102
1-methylnicotinamide_Cofactors and Vitamins_C02918_HMDB0000699	ISG_IFN_G	0.214286	0.35095	0.820102
cis-3,4-methyleneheptanoylglycine_Lipid_NA_NA	ISG_IFN_G	-0.214286	0.35095	0.820102
oleate||vaccenate (18:1)_Lipid_C01712,C08367,C00712,C21944_HMDB0000207,HMDB0000573,HMDB0003231,HMDB0240219	ISG_IFN_G	0.214286	0.35095	0.820102
androstenediol (3alpha, 17alpha) monosulfate (3)_Lipid_NA_NA	ISG_IFN_G	0.214286	0.35095	0.820102
1-palmitoyl-2-stearoyl-GPE (16:0||18:0)*_Lipid_NA_HMDB08925	ISG_IFN_AB	-0.212999	0.353918	0.820102
sphingomyelin (d18:1||22:2, d18:2||22:1, d16:1||24:2)*_Lipid_NA_NA	ISG_IFN_AB	-0.212987	0.353946	0.820102
erythritol_Xenobiotics_C00503_HMDB0002994	ISG_IFN_AB	-0.212987	0.353946	0.820102
guanidinoacetate_Amino Acid_C00581_HMDB0000128	ISG_IFN_G	-0.212987	0.353946	0.820102
threonate_Cofactors and Vitamins_C01620_HMDB0000943,HMDB0062620	ISG_IFN_G	0.212987	0.353946	0.820102
lyxonate_Carbohydrate_NA_NA	ISG_IFN_G	0.212987	0.353946	0.820102
picolinate_Amino Acid_C10164_HMDB0002243	ISG_IFN_G	0.212987	0.353946	0.820102
2-methylmalonylcarnitine (C4-DC)_Lipid_NA_HMDB0013133	ISG_IFN_AB	-0.212822	0.354328	0.820102
docosahexaenoylcholine_Lipid_NA_NA	ISG_IFN_AB	0.211769	0.35677	0.820102
1-methyl-5-imidazolelactate_Amino Acid_NA_NA	ISG_Antiviral	0.211688	0.356958	0.820102
nervonate (24:1n9)*_Lipid_C08323_HMDB0002368	ISG_Antiviral	0.211688	0.356958	0.820102
1-stearoyl-2-linoleoyl-GPI (18:0||18:2)_Lipid_NA_HMDB0009809	ISG_IFN_AB	-0.211688	0.356958	0.820102
beta-hydroxyisovalerate_Amino Acid_NA_HMDB0000754	ISG_IFN_AB	0.211688	0.356958	0.820102
2-isopropylmalate_Xenobiotics_C02504_HMDB0000402	ISG_IFN_AB	0.211688	0.356958	0.820102
N-palmitoylglycine_Lipid_NA_HMDB0013034	ISG_IFN_G	0.211688	0.356958	0.820102
2-aminooctanoate_Lipid_NA_HMDB0000991	ISG_IFN_G	0.211688	0.356958	0.820102
dihomolinoleate (20:2n6)_Lipid_C16525_HMDB0005060	ISG_IFN_G	0.211688	0.356958	0.820102
argininate*_Amino Acid_NA_HMDB0003148	ISG_IFN_G	-0.211688	0.356958	0.820102
linolenoylcarnitine (C18:3)*_Lipid_NA_NA	ISG_IFN_G	-0.211108	0.35831	0.820102
1-myristoylglycerol (14:0)_Lipid_C01885_HMDB0011561	ISG_IFN_G	-0.211031	0.358488	0.820102
2-methylcitrate||homocitrate_Energy_C01251_HMDB0003518,HMDB0000379	ISG_IFN_G	0.210984	0.358597	0.820102
3-methyl catechol sulfate (2)_Xenobiotics_NA_NA	ISG_Antiviral	-0.210663	0.359345	0.820102
1-palmitoleoylglycerol (16:1)*_Lipid_NA_NA	ISG_IFN_AB	-0.210663	0.359345	0.820102
4-methylhexanoylglutamine_Lipid_NA_NA	ISG_IFN_G	0.210663	0.359345	0.820102
N-methyltaurine_Amino Acid_NA_NA	ISG_Antiviral	0.210462	0.359815	0.820102
1H-indole-7-acetic acid_Xenobiotics_NA_NA	ISG_Antiviral	-0.210425	0.359903	0.820102
chenodeoxycholic acid sulfate (1)_Lipid_NA_HMDB0002522	ISG_IFN_G	-0.210423	0.359906	0.820102
hydroquinone sulfate_Xenobiotics_C00530_HMDB0240263	ISG_Antiviral	0.21039	0.359984	0.820102
N-acetylcitrulline_Amino Acid_C15532,C02851_HMDB0000856	ISG_IFN_AB	-0.21039	0.359984	0.820102
citramalate_Amino Acid_C00815_HMDB0000426	ISG_IFN_G	0.21039	0.359984	0.820102
5alpha-androstan-3alpha,17alpha-diol monosulfate_Lipid_NA_HMDB0000412	ISG_IFN_G	0.209122	0.362954	0.820102
pregnenolone sulfate_Lipid_C18044_HMDB0000774	ISG_Antiviral	0.209091	0.363026	0.820102
4-guanidinobutanoate_Amino Acid_C01035_HMDB0003464	ISG_Antiviral	-0.209091	0.363026	0.820102
androstenediol (3alpha, 17alpha) monosulfate (3)_Lipid_NA_NA	ISG_Antiviral	0.209091	0.363026	0.820102
2-isopropylmalate_Xenobiotics_C02504_HMDB0000402	ISG_Antiviral	0.209091	0.363026	0.820102
N-methylhydroxyproline_Amino Acid_NA_NA	ISG_Antiviral	-0.209091	0.363026	0.820102
N-formylanthranilic acid_Amino Acid_C05653_HMDB0004089	ISG_IFN_AB	0.209091	0.363026	0.820102
2-aminoadipate_Amino Acid_C00956_HMDB0000510	ISG_IFN_AB	0.209091	0.363026	0.820102
docosahexaenoate (DHA; 22:6n3)_Lipid_C06429_HMDB0002183	ISG_IFN_G	0.209091	0.363026	0.820102
hypoxanthine_Nucleotide_C00262_HMDB0000157	ISG_Antiviral	0.208063	0.365444	0.820102
behenoylcarnitine (C22)*_Lipid_NA_HMDB0062468	ISG_IFN_G	-0.207819	0.366019	0.820102
cis-3,4-methyleneheptanoylcarnitine_Lipid_NA_NA	ISG_Antiviral	-0.207792	0.366082	0.820102
threonate_Cofactors and Vitamins_C01620_HMDB0000943,HMDB0062620	ISG_IFN_AB	0.207792	0.366082	0.820102
N-stearoyl-sphingadienine (d18:2||18:0)*_Lipid_NA_NA	ISG_IFN_AB	-0.207792	0.366082	0.820102
argininate*_Amino Acid_NA_HMDB0003148	ISG_IFN_AB	-0.207792	0.366082	0.820102
3,4-dihydroxybutyrate_Lipid_NA_HMDB0000337	ISG_IFN_G	0.207792	0.366082	0.820102
butyrate||isobutyrate (4:0)_Lipid_C00246_HMDB0000039	ISG_IFN_G	0.207792	0.366082	0.820102
oleoyl-oleoyl-glycerol (18:1||18:1) [2]*_Lipid_NA_HMDB0007218	ISG_IFN_G	-0.207792	0.366082	0.820102
(16 or 17)-methylstearate (a19:0 or i19:0)_Lipid_NA_HMDB0037397	ISG_IFN_G	0.207792	0.366082	0.820102
acesulfame_Xenobiotics_NA_HMDB0033585	ISG_Antiviral	0.207708	0.366281	0.820102
7-ketodeoxycholate_Lipid_NA_HMDB0000391	ISG_IFN_G	0.207245	0.367374	0.820102
1-methyl-5-imidazoleacetate_Amino Acid_NA_HMDB04988	ISG_IFN_G	0.20721	0.367456	0.820102
deoxycholate_Lipid_C04483_HMDB0000626	ISG_IFN_AB	0.207167	0.367557	0.820102
5alpha-androstan-3alpha,17alpha-diol monosulfate_Lipid_NA_HMDB0000412	ISG_IFN_AB	0.206516	0.369099	0.820102
3-ureidopropionate_Nucleotide_C02642_HMDB0000026	ISG_Antiviral	0.206494	0.369152	0.820102
3-hydroxyoctanoylcarnitine (1)_Lipid_NA_NA	ISG_Antiviral	0.206494	0.369152	0.820102
5,6-dihydrouracil_Nucleotide_C00429_HMDB0000076	ISG_IFN_AB	-0.206494	0.369152	0.820102
tyrosine_Amino Acid_C00082_HMDB0000158	ISG_IFN_AB	-0.206494	0.369152	0.820102
etiocholanolone glucuronide_Lipid_NA_HMDB0004484	ISG_IFN_AB	-0.206494	0.369152	0.820102
4-methylcatechol sulfate_Xenobiotics_NA_HMDB0240459	ISG_IFN_AB	0.206494	0.369152	0.820102
isobutyrylcarnitine (C4)_Amino Acid_NA_HMDB0000736	ISG_IFN_G	0.206494	0.369152	0.820102
glycocholate glucuronide (1)_Lipid_NA_NA	ISG_Antiviral	0.205475	0.37157	0.822215
sphingomyelin (d18:1||20:1, d18:2||20:0)*_Lipid_NA_NA	ISG_Antiviral	-0.205195	0.372237	0.822215
1-palmitoyl-2-linoleoyl-GPI (16:0||18:2)_Lipid_NA_HMDB0009784	ISG_Antiviral	-0.205195	0.372237	0.822215
palmitoylcarnitine (C16)_Lipid_C02990_HMDB0000222	ISG_IFN_G	-0.205195	0.372237	0.822215
1-(1-enyl-palmitoyl)-2-oleoyl-GPE (P-16:0||18:1)*_Lipid_NA_HMDB0011342	ISG_IFN_G	0.205195	0.372237	0.822215
N-methylhydroxyproline_Amino Acid_NA_NA	ISG_IFN_G	-0.205195	0.372237	0.822215
piperine_Xenobiotics_C03882_HMDB0029377	ISG_IFN_G	-0.205195	0.372237	0.822215
valerate (5:0)_Lipid_C00803_HMDB0000892	ISG_IFN_AB	0.204612	0.373627	0.822469
4-acetamidophenylglucuronide_Xenobiotics_NA_HMDB0010316	ISG_Antiviral	0.204562	0.373747	0.822469
2-oleoylglycerol (18:1)_Lipid_NA_HMDB0011537	ISG_Antiviral	-0.204283	0.374413	0.822469
5-dodecenoylcarnitine (C12:1)_Lipid_NA_HMDB13326	ISG_Antiviral	0.204161	0.374703	0.822469
2-palmitoyl-GPC* (16:0)*_Lipid_NA_HMDB0061702	ISG_IFN_AB	-0.203962	0.375179	0.822469
1-oleoyl-2-arachidonoyl-GPE (18:1||20:4)*_Lipid_NA_HMDB0009069	ISG_Antiviral	-0.203896	0.375337	0.822469
beta-sitosterol_Lipid_C01753_HMDB0000852	ISG_IFN_AB	-0.203896	0.375337	0.822469
1-(1-enyl-palmitoyl)-2-linoleoyl-GPC (P-16:0||18:2)*_Lipid_NA_HMDB0011211	ISG_IFN_G	0.203896	0.375337	0.822469
N-acetylhistidine_Amino Acid_C02997_HMDB0032055	ISG_IFN_G	-0.203896	0.375337	0.822469
(15:3)-anacardic acid_Xenobiotics_NA_HMDB31059	ISG_Antiviral	-0.202617	0.378405	0.822469
adipoylcarnitine (C6-DC)_Lipid_NA_HMDB0061677	ISG_Antiviral	-0.202597	0.378452	0.822469
ceramide (d18:1||17:0, d17:1||18:0)*_Lipid_NA_NA	ISG_Antiviral	-0.202597	0.378452	0.822469
1-(1-enyl-stearoyl)-2-arachidonoyl-GPE (P-18:0||20:4)*_Lipid_NA_HMDB0005779	ISG_IFN_AB	0.202597	0.378452	0.822469
androstenediol (3beta,17beta) monosulfate (1)_Lipid_NA_HMDB0240429	ISG_IFN_AB	-0.202597	0.378452	0.822469
phenylacetylcarnitine_Peptide_NA_NA	ISG_IFN_AB	0.202597	0.378452	0.822469
N-methylproline_Amino Acid_NA_HMDB0094696	ISG_IFN_AB	-0.202597	0.378452	0.822469
2-hydroxypalmitate_Lipid_NA_HMDB0031057	ISG_IFN_G	0.202597	0.378452	0.822469
oleoyl-linoleoyl-glycerol (18:1||18:2) [1]_Lipid_NA_HMDB0007219	ISG_IFN_G	-0.202597	0.378452	0.822469
vanillic acid glycine_Xenobiotics_NA_HMDB0060026	ISG_IFN_G	-0.202597	0.378452	0.822469
thymol sulfate_Xenobiotics_C09908_HMDB0062720	ISG_IFN_G	0.202597	0.378452	0.822469
1-docosahexaenoylglycerol (22:6)_Lipid_NA_HMDB0011587	ISG_Antiviral	0.201873	0.380195	0.82264
3-(cystein-S-yl)acetaminophen*_Xenobiotics_NA_HMDB0240217	ISG_IFN_AB	0.201311	0.381552	0.82264
2-methoxyacetaminophen glucuronide*_Xenobiotics_NA_HMDB0240215	ISG_IFN_AB	0.201311	0.381552	0.82264
2-methoxyacetaminophen sulfate*_Xenobiotics_NA_HMDB0062550	ISG_IFN_AB	0.201311	0.381552	0.82264
decadienedioic acid (C10:2-DC)_Lipid_NA_NA	ISG_Antiviral	0.201299	0.381581	0.82264
glucuronide of piperine metabolite C17H21NO3 (5)*_Xenobiotics_NA_NA	ISG_Antiviral	-0.201299	0.381581	0.82264
glucuronate_Carbohydrate_C16245_HMDB0000127	ISG_IFN_AB	0.201299	0.381581	0.82264
glycerol_Lipid_C00116_HMDB0000131	ISG_IFN_AB	0.201299	0.381581	0.82264
2-piperidinone_Xenobiotics_NA_HMDB0011749	ISG_IFN_AB	0.201299	0.381581	0.82264
2-isopropylmalate_Xenobiotics_C02504_HMDB0000402	ISG_IFN_G	0.201299	0.381581	0.82264
2-hydroxyacetaminophen sulfate*_Xenobiotics_NA_HMDB0062547	ISG_Antiviral	0.200665	0.383113	0.824653
(15:2)-anacardic acid_Xenobiotics_NA_HMDB0033896	ISG_Antiviral	-0.20066	0.383126	0.824653
linolenate (18:3n3 or 3n6)_Lipid_C06426,C06427_HMDB0001388,HMDB0003073	ISG_IFN_G	0.200065	0.384567	0.825015
methionine sulfoxide_Amino Acid_C02989_HMDB0002005	ISG_IFN_AB	0.2	0.384724	0.825015
lactosyl-N-nervonoyl-sphingosine (d18:1||24:1)*_Lipid_NA_NA	ISG_IFN_G	0.2	0.384724	0.825015
sphingadienine_Lipid_NA_NA	ISG_Antiviral	-0.199415	0.386144	0.825015
caffeic acid sulfate_Xenobiotics_NA_HMDB0041708	ISG_IFN_AB	-0.199415	0.386144	0.825015
sphingadienine_Lipid_NA_NA	ISG_IFN_G	-0.199415	0.386144	0.825015
16a-hydroxy DHEA 3-sulfate_Lipid_NA_HMDB0062544	ISG_Antiviral	-0.198701	0.387882	0.825015
methyl glucopyranoside (alpha + beta)_Xenobiotics_NA_HMDB0029965	ISG_Antiviral	0.198701	0.387882	0.825015
trimethylamine N-oxide_Lipid_C01104_HMDB0000925	ISG_Antiviral	-0.198701	0.387882	0.825015
octadecanedioate (C18)_Lipid_NA_HMDB0000782	ISG_IFN_AB	0.198701	0.387882	0.825015
3-hydroxylaurate_Lipid_NA_HMDB0000387	ISG_IFN_AB	0.198701	0.387882	0.825015
citraconate||glutaconate_Energy_C02226,C02214_HMDB0000620,HMDB0000634	ISG_IFN_AB	0.198701	0.387882	0.825015
deoxycarnitine_Lipid_C01181_HMDB0001161	ISG_IFN_G	0.198701	0.387882	0.825015
heme_Cofactors and Vitamins_C00032_HMDB0003178	ISG_IFN_G	-0.198701	0.387882	0.825015
stachydrine_Xenobiotics_C10172_HMDB0004827	ISG_IFN_G	-0.198701	0.387882	0.825015
glycocholate glucuronide (1)_Lipid_NA_NA	ISG_IFN_AB	0.197916	0.389799	0.826548
2'-deoxyuridine_Nucleotide_C00526_HMDB0000012	ISG_Antiviral	0.197467	0.390898	0.826548
nicotinamide_Cofactors and Vitamins_C00153_HMDB0001406	ISG_Antiviral	0.197403	0.391055	0.826548
arachidonate (20:4n6)_Lipid_C00219_HMDB0001043	ISG_Antiviral	0.197403	0.391055	0.826548
Glutamine degradant*_Partially Characterized Molecules_NA_NA	ISG_Antiviral	-0.197403	0.391055	0.826548
pregnenetriol disulfate*_Lipid_NA_NA	ISG_Antiviral	-0.197403	0.391055	0.826548
N-acetyltaurine_Amino Acid_NA_HMDB0240253	ISG_IFN_AB	-0.197403	0.391055	0.826548
pregnenetriol sulfate*_Lipid_NA_NA	ISG_IFN_AB	-0.197403	0.391055	0.826548
bilirubin degradation product, C16H18N2O5 (1)_Partially Characterized Molecules_NA_NA	ISG_IFN_AB	0.196359	0.393614	0.829384
gamma-glutamylisoleucine*_Peptide_NA_HMDB0011170	ISG_Antiviral	-0.196104	0.394242	0.829384
1-oleoyl-GPE (18:1)_Lipid_NA_HMDB0011506	ISG_Antiviral	-0.196104	0.394242	0.829384
sphingomyelin (d18:2||23:0, d18:1||23:1, d17:1||24:1)*_Lipid_NA_NA	ISG_IFN_G	-0.196104	0.394242	0.829384
1-(1-enyl-palmitoyl)-2-oleoyl-GPC (P-16:0||18:1)*_Lipid_NA_HMDB0007996	ISG_IFN_G	0.196104	0.394242	0.829384
homoarginine_Amino Acid_C01924_HMDB0000670	ISG_IFN_G	0.196104	0.394242	0.829384
genistein sulfate*_Xenobiotics_NA_NA	ISG_IFN_G	0.195091	0.396737	0.831015
2-methylmalonylcarnitine (C4-DC)_Lipid_NA_HMDB0013133	ISG_Antiviral	-0.195087	0.396748	0.831015
erucate (22:1n9)_Lipid_C08316_HMDB0002068	ISG_Antiviral	0.194805	0.397443	0.831015
cinnamoylglycine_Xenobiotics_NA_HMDB0011621	ISG_Antiviral	0.194805	0.397443	0.831015
sphingomyelin (d18:2||18:1)*_Lipid_NA_HMDB0001348	ISG_IFN_AB	-0.194805	0.397443	0.831015
quinolinate_Cofactors and Vitamins_C03722_HMDB0000232	ISG_IFN_AB	-0.194805	0.397443	0.831015
prolylhydroxyproline_Amino Acid_NA_HMDB0006695	ISG_IFN_G	-0.194805	0.397443	0.831015
3-methylcytidine_Nucleotide_NA_HMDB0240577	ISG_IFN_G	-0.194789	0.397482	0.831015
alpha-CMBHC glucuronide_Cofactors and Vitamins_NA_NA	ISG_IFN_AB	-0.194478	0.398252	0.83198
argininate*_Amino Acid_NA_HMDB0003148	ISG_Antiviral	-0.193506	0.400659	0.835712
ethyl beta-glucopyranoside_Xenobiotics_NA_HMDB0029968	ISG_IFN_G	-0.193506	0.400659	0.835712
alpha-hydroxycaproate_Lipid_NA_HMDB0001624	ISG_Antiviral	-0.192458	0.403265	0.838558
p-cresol glucuronide*_Amino Acid_NA_HMDB0011686	ISG_Antiviral	-0.192208	0.403889	0.838558
3,4-dihydroxybutyrate_Lipid_NA_HMDB0000337	ISG_IFN_AB	0.192208	0.403889	0.838558
glycosyl-N-stearoyl-sphingosine (d18:1||18:0)_Lipid_NA_NA	ISG_IFN_AB	-0.192208	0.403889	0.838558
eicosanedioate (C20-DC)_Lipid_NA_NA	ISG_IFN_AB	0.192208	0.403889	0.838558
ascorbic acid 3-sulfate*_Cofactors and Vitamins_NA_NA	ISG_IFN_AB	-0.192208	0.403889	0.838558
(R)-3-hydroxybutyrylcarnitine_Lipid_NA_HMDB0013127	ISG_IFN_AB	0.19205	0.404282	0.838731
ximenoylcarnitine (C26:1)*_Lipid_NA_NA	ISG_IFN_AB	-0.191621	0.405353	0.840306
sphingomyelin (d17:1||14:0, d16:1||15:0)*_Lipid_NA_NA	ISG_Antiviral	-0.190909	0.407133	0.840882
2-aminooctanoate_Lipid_NA_HMDB0000991	ISG_IFN_AB	0.190909	0.407133	0.840882
cysteine s-sulfate_Amino Acid_C05824_HMDB0000731	ISG_IFN_G	-0.190909	0.407133	0.840882
sphingomyelin (d18:2||21:0, d16:2||23:0)*_Lipid_NA_NA	ISG_IFN_G	-0.190909	0.407133	0.840882
11beta-hydroxyandrosterone sulfate (1)_Lipid_NA_NA	ISG_Antiviral	-0.190886	0.40719	0.840882
N-oleoyltaurine_Lipid_NA_NA	ISG_Antiviral	0.18961	0.410391	0.844402
10-undecenoate (11:1n1)_Lipid_C13910_HMDB0033724	ISG_Antiviral	0.18961	0.410391	0.844402
(S)-3-hydroxybutyrylcarnitine_Lipid_NA_HMDB0013127	ISG_IFN_AB	0.188518	0.413142	0.844402
2-hydroxyglutarate_Lipid_C02630_HMDB0059655	ISG_Antiviral	0.188312	0.413664	0.844402
3-hydroxydecanoylcarnitine_Lipid_NA_HMDB0061636	ISG_Antiviral	0.188312	0.413664	0.844402
pregnenediol sulfate (C21H34O5S)*_Lipid_C18044_HMDB0000774	ISG_Antiviral	0.188312	0.413664	0.844402
docosadienoate (22:2n6)_Lipid_C16533_HMDB0061714	ISG_Antiviral	0.188312	0.413664	0.844402
1-(1-enyl-palmitoyl)-2-linoleoyl-GPC (P-16:0||18:2)*_Lipid_NA_HMDB0011211	ISG_IFN_AB	0.188312	0.413664	0.844402
sphingomyelin (d18:2||23:0, d18:1||23:1, d17:1||24:1)*_Lipid_NA_NA	ISG_IFN_AB	-0.188312	0.413664	0.844402
myristoylcarnitine (C14)_Lipid_NA_HMDB000506	ISG_IFN_AB	-0.188312	0.413664	0.844402
gamma-glutamylvaline_Peptide_NA_HMDB0011172	ISG_IFN_G	-0.188312	0.413664	0.844402
glucuronide of C10H18O2 (1)*_Partially Characterized Molecules_NA_NA	ISG_Antiviral	-0.18797	0.414528	0.844402
indole-3-carboxylate_Amino Acid_C19837_HMDB0003320	ISG_Antiviral	-0.187863	0.414798	0.844402
cholic acid glucuronide_Lipid_NA_HMDB0002577	ISG_Antiviral	0.187863	0.414798	0.844402
1,2-dipalmitoyl-GPE (16:0||16:0)*_Lipid_NA_HMDB0008923	ISG_IFN_AB	-0.187815	0.414918	0.844402
arachidonoyl ethanolamide_Lipid_C11695_HMDB0004080	ISG_Antiviral	0.187608	0.415443	0.844402
4-methylguaiacol sulfate_Xenobiotics_NA_NA	ISG_IFN_AB	0.187074	0.416796	0.844402
2-hydroxyoctanoate_Lipid_NA_HMDB0002264	ISG_IFN_AB	0.187013	0.416951	0.844402
hydroquinone sulfate_Xenobiotics_C00530_HMDB0240263	ISG_IFN_AB	0.187013	0.416951	0.844402
arachidonate (20:4n6)_Lipid_C00219_HMDB0001043	ISG_IFN_AB	0.187013	0.416951	0.844402
1-arachidonoyl-GPE (20:4n6)*_Lipid_NA_HMDB0011517	ISG_IFN_G	-0.187013	0.416951	0.844402
sphingomyelin (d18:1||20:1, d18:2||20:0)*_Lipid_NA_NA	ISG_IFN_G	-0.187013	0.416951	0.844402
2-aminoheptanoate_Lipid_NA_HMDB0094649	ISG_IFN_G	-0.187013	0.416951	0.844402
guaiacol sulfate_Xenobiotics_NA_HMDB0060013	ISG_IFN_G	-0.187013	0.416951	0.844402
1-stearoyl-GPG (18:0)_Lipid_NA_NA	ISG_IFN_G	-0.185775	0.420098	0.844402
carotene diol (2)_Cofactors and Vitamins_NA_NA	ISG_Antiviral	-0.185714	0.420251	0.844402
2-hydroxystearate_Lipid_C03045,C03042_HMDB0062549	ISG_Antiviral	0.185714	0.420251	0.844402
gamma-glutamylmethionine_Peptide_NA_HMDB0029155	ISG_Antiviral	-0.185714	0.420251	0.844402
2-hydroxy-3-methylvalerate_Amino Acid_NA_HMDB0000317	ISG_Antiviral	-0.185714	0.420251	0.844402
palmitoleate (16:1n7)_Lipid_C08362_HMDB0003229	ISG_Antiviral	0.185714	0.420251	0.844402
2-aminoheptanoate_Lipid_NA_HMDB0094649	ISG_IFN_AB	-0.185714	0.420251	0.844402
2-hydroxyphytanate*_Lipid_NA_HMDB0061666	ISG_IFN_AB	0.185714	0.420251	0.844402
isoleucylglycine_Peptide_NA_HMDB0028907	ISG_IFN_AB	0.185714	0.420251	0.844402
pentose acid*_Partially Characterized Molecules_C00803_HMDB0000892	ISG_IFN_G	0.185714	0.420251	0.844402
11beta-hydroxyetiocholanolone glucuronide*_Lipid_NA_NA	ISG_IFN_G	-0.185714	0.420251	0.844402
epiandrosterone sulfate_Lipid_C04555_HMDB0062657	ISG_IFN_G	0.185714	0.420251	0.844402
N-acetylalliin_Xenobiotics_NA_NA	ISG_Antiviral	0.185625	0.420479	0.844402
feruloylquinate (1)_Xenobiotics_NA_NA	ISG_IFN_G	0.184716	0.422799	0.845557
lopinavir_Xenobiotics_D01425_HMDB0015539	ISG_Antiviral	0.184637	0.422999	0.845557
glucuronide of piperine metabolite C17H21NO3 (3)*_Xenobiotics_NA_NA	ISG_IFN_AB	-0.184475	0.423413	0.845557
docosadioate (C22-DC)_Lipid_C14240_HMDB0061714	ISG_Antiviral	0.184416	0.423566	0.845557
1-palmitoyl-2-arachidonoyl-GPE (16:0||20:4)*_Lipid_C05210_HMDB0005323	ISG_IFN_AB	-0.184416	0.423566	0.845557
carboxyethyl-GABA_Amino Acid_NA_HMDB0002201	ISG_IFN_AB	-0.184416	0.423566	0.845557
3-ureidopropionate_Nucleotide_C02642_HMDB0000026	ISG_IFN_G	0.184416	0.423566	0.845557
dopamine 3-O-sulfate_Amino Acid_C13690_HMDB0006275	ISG_IFN_G	0.184416	0.423566	0.845557
androstenediol (3beta,17beta) disulfate (2)_Lipid_NA_HMDB0240313	ISG_IFN_AB	-0.183826	0.425076	0.845557
carboxyibuprofen_Xenobiotics_NA_HMDB0060564	ISG_IFN_G	0.183473	0.425981	0.845557
2'-deoxyuridine_Nucleotide_C00526_HMDB0000012	ISG_IFN_AB	0.183176	0.426742	0.845557
1-(1-enyl-palmitoyl)-2-oleoyl-GPE (P-16:0||18:1)*_Lipid_NA_HMDB0011342	ISG_Antiviral	0.183117	0.426895	0.845557
pregnen-diol disulfate*_Lipid_NA_NA	ISG_IFN_AB	-0.183117	0.426895	0.845557
2-linoleoylglycerol (18:2)_Lipid_NA_HMDB0011538	ISG_IFN_G	0.18301	0.427169	0.845557
daidzein sulfate (2)_Xenobiotics_NA_NA	ISG_Antiviral	0.182478	0.428539	0.845557
dihomo-linoleoylcarnitine (C20:2)*_Lipid_NA_NA	ISG_Antiviral	-0.181818	0.430238	0.845557
2-methylbutyrylcarnitine (C5)_Amino Acid_NA_HMDB0000378	ISG_Antiviral	-0.181818	0.430238	0.845557
sphingomyelin (d18:2||21:0, d16:2||23:0)*_Lipid_NA_NA	ISG_Antiviral	-0.181818	0.430238	0.845557
pentose acid*_Partially Characterized Molecules_C00803_HMDB0000892	ISG_Antiviral	0.181818	0.430238	0.845557
linoleoyl-arachidonoyl-glycerol (18:2||20:4) [1]*_Lipid_NA_HMDB0007257	ISG_Antiviral	-0.181818	0.430238	0.845557
cis-3,4-methyleneheptanoylglycine_Lipid_NA_NA	ISG_Antiviral	-0.181818	0.430238	0.845557
vanillic acid glycine_Xenobiotics_NA_HMDB0060026	ISG_Antiviral	-0.181818	0.430238	0.845557
glycoursodeoxycholic acid sulfate (1)_Lipid_NA_NA	ISG_Antiviral	-0.181818	0.430238	0.845557
mannose_Carbohydrate_C00159,C02209,C00936_HMDB0000169	ISG_IFN_AB	-0.181818	0.430238	0.845557
phenylpyruvate_Amino Acid_C00166_HMDB0000205	ISG_IFN_AB	0.181818	0.430238	0.845557
linoleoylcarnitine (C18:2)*_Lipid_NA_HMDB0006469	ISG_IFN_G	-0.181818	0.430238	0.845557
5-hydroxyhexanoate_Lipid_NA_HMDB0000525,HMDB0000409	ISG_IFN_G	-0.181818	0.430238	0.845557
myristoleoylcarnitine (C14:1)*_Lipid_NA_HMDB0240588	ISG_IFN_G	0.181818	0.430238	0.845557
lithocholate sulfate (1)_Lipid_NA_NA	ISG_IFN_G	-0.181818	0.430238	0.845557
1-methyl-4-imidazoleacetate_Amino Acid_C05828_HMDB0002820	ISG_IFN_G	0.181108	0.432071	0.845557
L-urobilin_Cofactors and Vitamins_C05793_HMDB0004159	ISG_Antiviral	0.18074	0.433024	0.845557
arachidonoyl ethanolamide_Lipid_C11695_HMDB0004080	ISG_IFN_AB	0.180736	0.433035	0.845557
N-acetyl-1-methylhistidine*_Amino Acid_NA_NA	ISG_Antiviral	-0.180709	0.433104	0.845557
1-(1-enyl-stearoyl)-2-oleoyl-GPE (P-18:0||18:1)_Lipid_NA_HMDB0011375	ISG_Antiviral	0.180519	0.433595	0.845557
andro steroid monosulfate C19H28O6S (1)*_Lipid_NA_HMDB0002759	ISG_Antiviral	-0.180519	0.433595	0.845557
4-vinylphenol sulfate_Xenobiotics_C05627_HMDB0062775	ISG_Antiviral	-0.180519	0.433595	0.845557
glycine_Amino Acid_C00037_HMDB0000123	ISG_IFN_AB	0.180519	0.433595	0.845557
glutamine conjugate of C6H10O2 (1)*_Partially Characterized Molecules_NA_NA	ISG_IFN_AB	0.180519	0.433595	0.845557
glutarylcarnitine (C5-DC)_Amino Acid_NA_HMDB0013130	ISG_IFN_G	-0.180519	0.433595	0.845557
campesterol_Lipid_C01789_HMDB0002869	ISG_IFN_G	-0.180519	0.433595	0.845557
glycodeoxycholate_Lipid_C05464_HMDB00631	ISG_IFN_AB	0.180049	0.434815	0.845885
4-acetamidophenol_Xenobiotics_C06804_HMDB0001859	ISG_IFN_AB	0.179938	0.435101	0.845885
1,2-dilinoleoyl-GPC (18:2||18:2)_Lipid_NA_HMDB0008138	ISG_IFN_G	-0.179221	0.436965	0.845885
erythritol_Xenobiotics_C00503_HMDB0002994	ISG_IFN_G	-0.179221	0.436965	0.845885
arachidonate (20:4n6)_Lipid_C00219_HMDB0001043	ISG_IFN_G	0.179221	0.436965	0.845885
palmitate (16:0)_Lipid_C00249_HMDB0000220	ISG_IFN_G	0.179221	0.436965	0.845885
1-heptadecenoylglycerol (17:1)*_Lipid_NA_NA	ISG_Antiviral	-0.179081	0.437329	0.845885
feruloylquinate (1)_Xenobiotics_NA_NA	ISG_IFN_AB	0.178862	0.437899	0.845885
glycolithocholate_Lipid_C15557_HMDB00698	ISG_IFN_G	0.178629	0.438505	0.845885
3-hydroxy-3-methylglutarate_Lipid_C03761_HMDB0000355	ISG_Antiviral	0.177922	0.44035	0.845885
isovalerylcarnitine (C5)_Amino Acid_C20826_HMDB0000688	ISG_Antiviral	-0.177922	0.44035	0.845885
deoxycarnitine_Lipid_C01181_HMDB0001161	ISG_Antiviral	0.177922	0.44035	0.845885
phenylacetylcarnitine_Peptide_NA_NA	ISG_Antiviral	0.177922	0.44035	0.845885
stachydrine_Xenobiotics_C10172_HMDB0004827	ISG_Antiviral	-0.177922	0.44035	0.845885
linoleoyl ethanolamide_Lipid_NA_HMDB0012252	ISG_IFN_AB	0.177922	0.44035	0.845885
4-guanidinobutanoate_Amino Acid_C01035_HMDB0003464	ISG_IFN_AB	-0.177922	0.44035	0.845885
linoleoylcholine*_Lipid_NA_HMDB0013213	ISG_IFN_AB	0.177922	0.44035	0.845885
octadecanedioate (C18)_Lipid_NA_HMDB0000782	ISG_IFN_G	0.177922	0.44035	0.845885
4-guanidinobutanoate_Amino Acid_C01035_HMDB0003464	ISG_IFN_G	-0.177922	0.44035	0.845885
N-acetylglutamate_Amino Acid_C00624_HMDB0001138	ISG_IFN_G	0.177922	0.44035	0.845885
4-methylcatechol sulfate_Xenobiotics_NA_HMDB0240459	ISG_IFN_G	0.177922	0.44035	0.845885
N-methyltaurine_Amino Acid_NA_NA	ISG_IFN_G	0.177782	0.440717	0.845988
indoleacetoylcarnitine*_Amino Acid_NA_NA	ISG_Antiviral	0.17733	0.441896	0.846984
3-hydroxypyridine glucuronide_Xenobiotics_NA_NA	ISG_IFN_AB	0.176853	0.443145	0.846984
5-dodecenoylcarnitine (C12:1)_Lipid_NA_HMDB13326	ISG_IFN_G	0.176853	0.443145	0.846984
1-linoleoyl-GPI* (18:2)*_Lipid_NA_NA	ISG_Antiviral	0.176623	0.443748	0.846984
dimethylglycine_Amino Acid_C03626_HMDB0000092	ISG_IFN_AB	0.176623	0.443748	0.846984
1-linoleoylglycerol (18:2)_Lipid_NA_HMDB0011568	ISG_IFN_AB	0.176623	0.443748	0.846984
valylglycine_Peptide_NA_HMDB0029127	ISG_IFN_G	-0.176623	0.443748	0.846984
dihydroferulate_Xenobiotics_NA_HMDB0062121	ISG_IFN_G	0.176623	0.443748	0.846984
(2,4 or 2,5)-dimethylphenol sulfate_Xenobiotics_NA_NA	ISG_IFN_AB	-0.176474	0.444139	0.84713
linolenate (18:3n3 or 3n6)_Lipid_C06426,C06427_HMDB0001388,HMDB0003073	ISG_Antiviral	0.176031	0.445302	0.848749
sphingomyelin (d18:2||23:0, d18:1||23:1, d17:1||24:1)*_Lipid_NA_NA	ISG_Antiviral	-0.175325	0.44716	0.849736
nicotinamide_Cofactors and Vitamins_C00153_HMDB0001406	ISG_IFN_G	0.175325	0.44716	0.849736
eicosanedioate (C20-DC)_Lipid_NA_NA	ISG_IFN_G	0.175325	0.44716	0.849736
3-methylcrotonylglycine_Amino Acid_C20828_HMDB0000459	ISG_IFN_AB	0.174732	0.448721	0.849736
5-dodecenoylcarnitine (C12:1)_Lipid_NA_HMDB13326	ISG_IFN_AB	0.174252	0.449987	0.849736
sphingomyelin (d18:1||22:2, d18:2||22:1, d16:1||24:2)*_Lipid_NA_NA	ISG_Antiviral	-0.174026	0.450585	0.849736
sphingomyelin (d18:1||19:0, d19:1||18:0)*_Lipid_NA_NA	ISG_Antiviral	-0.174026	0.450585	0.849736
glycosyl-N-behenoyl-sphingadienine (d18:2||22:0)*_Lipid_NA_NA	ISG_IFN_AB	-0.174026	0.450585	0.849736
pipecolate_Amino Acid_NA_NA	ISG_IFN_AB	0.174026	0.450585	0.849736
hydroxy-N6,N6,N6-trimethyllysine*_Amino Acid_NA_NA	ISG_IFN_G	-0.174026	0.450585	0.849736
oleoylcholine_Lipid_NA_HMDB0240596	ISG_IFN_G	0.174026	0.450585	0.849736
1-methyl-4-imidazoleacetate_Amino Acid_C05828_HMDB0002820	ISG_Antiviral	0.173291	0.45253	0.849736
tigloylglycine_Amino Acid_NA_HMDB0000959	ISG_Antiviral	0.172952	0.453428	0.849736
alpha-hydroxycaproate_Lipid_NA_HMDB0001624	ISG_IFN_G	-0.172952	0.453428	0.849736
1-stearoyl-2-docosahexaenoyl-GPE (18:0||22:6)*_Lipid_NA_HMDB0009012	ISG_Antiviral	-0.172727	0.454024	0.849736
citramalate_Amino Acid_C00815_HMDB0000426	ISG_Antiviral	0.172727	0.454024	0.849736
glycoursodeoxycholate_Lipid_NA_HMDB0000708	ISG_IFN_AB	0.172727	0.454024	0.849736
sphingomyelin (d18:1||14:0, d16:1||16:0)*_Lipid_NA_HMDB0012097	ISG_IFN_G	-0.172727	0.454024	0.849736
gamma-glutamylmethionine_Peptide_NA_HMDB0029155	ISG_IFN_G	-0.172727	0.454024	0.849736
alpha-hydroxyisocaproate_Amino Acid_C03264_HMDB0000665,HMDB0000624,HMDB00746	ISG_IFN_G	-0.172727	0.454024	0.849736
estrone 3-sulfate_Lipid_C02538_HMDB0001425	ISG_Antiviral	-0.172569	0.454445	0.849736
alpha-CMBHC glucuronide_Cofactors and Vitamins_NA_NA	ISG_IFN_G	-0.171987	0.45599	0.849736
1-palmitoleoylglycerol (16:1)*_Lipid_NA_NA	ISG_IFN_G	-0.171652	0.456883	0.849736
1-(1-enyl-stearoyl)-GPE (P-18:0)*_Lipid_NA_NA	ISG_Antiviral	0.171429	0.457477	0.849736
N-acetylcarnosine_Amino Acid_NA_HMDB0012881	ISG_Antiviral	-0.171429	0.457477	0.849736
tetradecanedioate (C14)_Lipid_NA_HMDB0000872	ISG_Antiviral	0.171429	0.457477	0.849736
catechol glucuronide_Amino Acid_NA_NA	ISG_Antiviral	-0.171429	0.457477	0.849736
2-hydroxyglutarate_Lipid_C02630_HMDB0059655	ISG_IFN_AB	0.171429	0.457477	0.849736
1-oleoyl-GPG (18:1)*_Lipid_NA_NA	ISG_IFN_AB	0.171429	0.457477	0.849736
1-oleoyl-2-docosahexaenoyl-GPC (18:1||22:6)*_Lipid_NA_HMDB0008123	ISG_IFN_G	0.171429	0.457477	0.849736
imidazole lactate_Amino Acid_C05568_HMDB0002320	ISG_IFN_G	-0.171429	0.457477	0.849736
mannose_Carbohydrate_C00159,C02209,C00936_HMDB0000169	ISG_IFN_G	-0.171429	0.457477	0.849736
2-hydroxystearate_Lipid_C03045,C03042_HMDB0062549	ISG_IFN_G	0.171429	0.457477	0.849736
oleoylcarnitine (C18:1)_Lipid_NA_HMDB0005065	ISG_IFN_G	-0.171429	0.457477	0.849736
5alpha-pregnan-3beta,20alpha-diol disulfate_Lipid_NA_HMDB0094650	ISG_IFN_G	0.171429	0.457477	0.849736
N-(2-furoyl)glycine_Xenobiotics_NA_HMDB0000439	ISG_IFN_G	-0.171429	0.457477	0.849736
(S)-3-hydroxybutyrylcarnitine_Lipid_NA_HMDB0013127	ISG_Antiviral	0.170783	0.459198	0.849736
docosahexaenoylcarnitine (C22:6)*_Lipid_NA_NA	ISG_IFN_G	0.170685	0.45946	0.849736
taurodeoxycholate_Lipid_C05463_HMDB0000896	ISG_Antiviral	0.170664	0.459515	0.849736
N-palmitoyl-heptadecasphingosine (d17:1||16:0)*_Lipid_NA_NA	ISG_Antiviral	-0.17013	0.460943	0.849736
S-1-pyrroline-5-carboxylate_Amino Acid_C04322_HMDB0001301	ISG_Antiviral	-0.17013	0.460943	0.849736
3-hydroxybutyroylglycine_Lipid_NA_NA	ISG_Antiviral	0.17013	0.460943	0.849736
3-hydroxyoctanoate_Lipid_C20793_HMDB0001954	ISG_Antiviral	0.17013	0.460943	0.849736
5-methylthioadenosine (MTA)_Amino Acid_C00170_HMDB0001173	ISG_IFN_AB	0.17013	0.460943	0.849736
docosadienoate (22:2n6)_Lipid_C16533_HMDB0061714	ISG_IFN_G	0.17013	0.460943	0.849736
laurate (12:0)_Lipid_C02679_HMDB0000638	ISG_IFN_G	-0.17013	0.460943	0.849736
myristate (14:0)_Lipid_C06424_HMDB0000806	ISG_IFN_G	0.17013	0.460943	0.849736
cholate_Lipid_C00695_HMDB0000619	ISG_IFN_G	0.17013	0.460943	0.849736
heptenedioate (C7:1-DC)*_Lipid_NA_NA	ISG_Antiviral	0.168831	0.464423	0.852654
dihydrocaffeate sulfate (2)_Xenobiotics_NA_NA	ISG_Antiviral	-0.168831	0.464423	0.852654
4-ethylcatechol sulfate_Xenobiotics_NA_NA	ISG_Antiviral	-0.168831	0.464423	0.852654
octadecenedioylcarnitine (C18:1-DC)*_Lipid_NA_NA	ISG_IFN_AB	0.168831	0.464423	0.852654
cortisol_Lipid_C00735_HMDB0000063	ISG_IFN_G	-0.168831	0.464423	0.852654
1-(1-enyl-palmitoyl)-2-palmitoleoyl-GPC (P-16:0||16:1)*_Lipid_NA_HMDB0011207	ISG_IFN_G	0.168831	0.464423	0.852654
theanine_Xenobiotics_C01047_HMDB0034365	ISG_IFN_AB	-0.168648	0.464915	0.852682
glycodeoxycholate glucuronide (1)_Lipid_NA_NA	ISG_IFN_AB	0.16775	0.467328	0.852682
1-linolenoylglycerol (18:3)_Lipid_NA_HMDB0011569	ISG_Antiviral	-0.167705	0.46745	0.852682
1,2-dilinoleoyl-GPC (18:2||18:2)_Lipid_NA_HMDB0008138	ISG_Antiviral	-0.167532	0.467916	0.852682
gamma-glutamylleucine_Peptide_NA_HMDB0011171	ISG_Antiviral	-0.167532	0.467916	0.852682
glycocholenate sulfate*_Lipid_NA_NA	ISG_Antiviral	-0.167532	0.467916	0.852682
undecenoylcarnitine (C11:1)_Lipid_NA_NA	ISG_Antiviral	-0.167532	0.467916	0.852682
5alpha-androstan-3alpha,17beta-diol monosulfate (2)_Lipid_NA_NA	ISG_Antiviral	0.167532	0.467916	0.852682
cerotoylcarnitine (C26)*_Lipid_NA_HMDB0006347	ISG_IFN_AB	-0.167532	0.467916	0.852682
palmitoleate (16:1n7)_Lipid_C08362_HMDB0003229	ISG_IFN_AB	0.167532	0.467916	0.852682
N-acetylcitrulline_Amino Acid_C15532,C02851_HMDB0000856	ISG_IFN_G	-0.167532	0.467916	0.852682
alpha-ketoglutarate_Energy_C00026_HMDB0000208	ISG_Antiviral	-0.166234	0.471422	0.856179
myristoleoylcarnitine (C14:1)*_Lipid_NA_HMDB0240588	ISG_Antiviral	0.166234	0.471422	0.856179
oleoylcholine_Lipid_NA_HMDB0240596	ISG_Antiviral	0.166234	0.471422	0.856179
androstenediol (3beta,17beta) disulfate (1)_Lipid_C04295_HMDB0240313	ISG_Antiviral	-0.166234	0.471422	0.856179
epiandrosterone sulfate_Lipid_C04555_HMDB0062657	ISG_Antiviral	0.166234	0.471422	0.856179
vanillic alcohol sulfate_Amino Acid_NA_HMDB0041788	ISG_IFN_G	-0.165619	0.473086	0.858524
2-palmitoleoyl-GPC* (16:1)*_Lipid_NA_HMDB10383	ISG_Antiviral	-0.164935	0.474942	0.858524
tetradecanedioate (C14)_Lipid_NA_HMDB0000872	ISG_IFN_AB	0.164935	0.474942	0.858524
cinnamoylglycine_Xenobiotics_NA_HMDB0011621	ISG_IFN_AB	0.164935	0.474942	0.858524
uridine_Nucleotide_C00299_HMDB0000296	ISG_IFN_G	0.164935	0.474942	0.858524
alpha-hydroxyisovalerate_Amino Acid_NA_HMDB0000407	ISG_IFN_G	-0.164935	0.474942	0.858524
docosapentaenoate (DPA; 22:5n3)_Lipid_C16513_HMDB0001976,HMDB0006528	ISG_IFN_G	0.164935	0.474942	0.858524
3-hydroxydecanoate_Lipid_NA_HMDB0002203	ISG_IFN_G	0.164339	0.476561	0.860693
isocaproate (i6:0)_Lipid_NA_HMDB00689	ISG_Antiviral	-0.164049	0.47735	0.860693
cholate_Lipid_C00695_HMDB0000619	ISG_Antiviral	0.163636	0.478474	0.860693
hexanoylglutamine_Lipid_NA_NA	ISG_IFN_AB	0.163636	0.478474	0.860693
decanoylcarnitine (C10)_Lipid_NA_HMDB0000651	ISG_IFN_AB	0.163636	0.478474	0.860693
androstenediol (3beta,17beta) disulfate (1)_Lipid_C04295_HMDB0240313	ISG_IFN_G	-0.163636	0.478474	0.860693
5-hydroxylysine_Amino Acid_C16741_HMDB0000450	ISG_IFN_G	-0.163636	0.478474	0.860693
glycodeoxycholate_Lipid_C05464_HMDB00631	ISG_IFN_G	0.163556	0.478695	0.860693
5-(galactosylhydroxy)-L-lysine_Amino Acid_NA_NA	ISG_IFN_G	0.16272	0.480975	0.862647
1-(1-enyl-palmitoyl)-2-palmitoyl-GPC (P-16:0||16:0)*_Lipid_NA_HMDB0011206	ISG_Antiviral	0.162338	0.48202	0.862647
glycerol_Lipid_C00116_HMDB0000131	ISG_Antiviral	0.162338	0.48202	0.862647
gamma-glutamylvaline_Peptide_NA_HMDB0011172	ISG_IFN_AB	-0.162338	0.48202	0.862647
xylose_Carbohydrate_C00181_HMDB0000098	ISG_IFN_AB	-0.162338	0.48202	0.862647
gamma-glutamylglutamate_Peptide_C05282_HMDB0011737	ISG_IFN_G	-0.162338	0.48202	0.862647
2-hydroxyglutarate_Lipid_C02630_HMDB0059655	ISG_IFN_G	0.162338	0.48202	0.862647
(15:3)-anacardic acid_Xenobiotics_NA_HMDB31059	ISG_IFN_G	-0.162093	0.482689	0.86327
arachidoylcarnitine (C20)*_Lipid_NA_HMDB0006460	ISG_IFN_AB	-0.161039	0.485579	0.867289
fumarate_Energy_C00122_HMDB0000134	ISG_IFN_AB	0.161039	0.485579	0.867289
1-stearoyl-GPG (18:0)_Lipid_NA_NA	ISG_IFN_AB	-0.160442	0.48722	0.869638
hydroxystearate sulfate_Lipid_NA_NA	ISG_IFN_AB	0.159914	0.488671	0.869638
N4-acetylcytidine_Nucleotide_NA_HMDB0005923	ISG_IFN_AB	-0.159792	0.489008	0.869638
arachidonoylcholine_Lipid_NA_HMDB0240583	ISG_Antiviral	0.15974	0.489151	0.869638
glutamate_Amino Acid_C00025,C00217_HMDB0000148	ISG_IFN_AB	-0.15974	0.489151	0.869638
perfluorohexanesulfonic acid_Xenobiotics_NA_NA	ISG_IFN_AB	-0.15974	0.489151	0.869638
1-(1-enyl-stearoyl)-GPE (P-18:0)*_Lipid_NA_NA	ISG_IFN_G	0.15974	0.489151	0.869638
2-methylserine_Amino Acid_C02115_NA	ISG_Antiviral	0.158442	0.492736	0.869705
p-cresol sulfate_Xenobiotics_NA_HMDB0011635	ISG_Antiviral	-0.158442	0.492736	0.869705
4-vinylguaiacol sulfate_Xenobiotics_NA_HMDB0127980	ISG_Antiviral	-0.158442	0.492736	0.869705
4-hydroxycoumarin_Xenobiotics_C20414_NA	ISG_Antiviral	0.158442	0.492736	0.869705
N-methylproline_Amino Acid_NA_HMDB0094696	ISG_Antiviral	-0.158442	0.492736	0.869705
N-acetylhistidine_Amino Acid_C02997_HMDB0032055	ISG_IFN_AB	-0.158442	0.492736	0.869705
cis-3,4-methyleneheptanoylglycine_Lipid_NA_NA	ISG_IFN_AB	-0.158442	0.492736	0.869705
glycosyl ceramide (d18:1||20:0, d16:1||22:0)*_Lipid_NA_NA	ISG_IFN_G	-0.158442	0.492736	0.869705
vanillactate_Amino Acid_NA_HMDB0000913	ISG_IFN_G	-0.158442	0.492736	0.869705
hydroquinone sulfate_Xenobiotics_C00530_HMDB0240263	ISG_IFN_G	0.158442	0.492736	0.869705
4-acetylphenyl sulfate_Xenobiotics_NA_NA	ISG_IFN_G	0.158442	0.492736	0.869705
(15:2)-anacardic acid_Xenobiotics_NA_HMDB0033896	ISG_IFN_G	-0.157966	0.494052	0.870359
propionylcarnitine (C3)_Lipid_C03017_HMDB0000824	ISG_Antiviral	-0.157143	0.496334	0.870359
sphingomyelin (d18:2||21:0, d16:2||23:0)*_Lipid_NA_NA	ISG_IFN_AB	-0.157143	0.496334	0.870359
methylsuccinate_Amino Acid_NA_HMDB0001844	ISG_IFN_AB	0.157143	0.496334	0.870359
octadecanedioylcarnitine (C18-DC)*_Lipid_NA_NA	ISG_IFN_AB	0.157143	0.496334	0.870359
glycine conjugate of C10H14O2 (1)*_Partially Characterized Molecules_NA_NA	ISG_IFN_AB	-0.157143	0.496334	0.870359
deoxycholic acid glucuronide_Lipid_NA_NA	ISG_IFN_AB	0.157143	0.496334	0.870359
3-aminoisobutyrate_Nucleotide_C05145_HMDB0002166	ISG_IFN_G	0.157143	0.496334	0.870359
linoleoyl-linoleoyl-glycerol (18:2||18:2) [1]*_Lipid_NA_HMDB0007248	ISG_IFN_G	-0.157143	0.496334	0.870359
N-methylproline_Amino Acid_NA_HMDB0094696	ISG_IFN_G	-0.157143	0.496334	0.870359
4-methylguaiacol sulfate_Xenobiotics_NA_NA	ISG_IFN_G	0.156544	0.497996	0.872707
1-palmitoyl-2-arachidonoyl-GPE (16:0||20:4)*_Lipid_C05210_HMDB0005323	ISG_Antiviral	-0.155844	0.499944	0.872719
4-methyl-2-oxopentanoate_Amino Acid_C00233_HMDB0000695	ISG_Antiviral	-0.155844	0.499944	0.872719
1-palmitoyl-2-linoleoyl-GPE (16:0||18:2)_Lipid_NA_HMDB0005322	ISG_Antiviral	-0.155844	0.499944	0.872719
dihydroferulate_Xenobiotics_NA_HMDB0062121	ISG_IFN_AB	0.155844	0.499944	0.872719
myo-inositol_Lipid_C00137_HMDB0000211	ISG_IFN_G	0.155844	0.499944	0.872719
3-hydroxy-2-methylpyridine sulfate_Xenobiotics_NA_NA	ISG_IFN_G	-0.155844	0.499944	0.872719
(R)-3-hydroxybutyrylcarnitine_Lipid_NA_HMDB0013127	ISG_IFN_G	0.155533	0.500811	0.873391
propyl 4-hydroxybenzoate sulfate_Xenobiotics_NA_HMDB0135261	ISG_Antiviral	-0.154629	0.503336	0.873391
11beta-hydroxyandrosterone sulfate (1)_Lipid_NA_NA	ISG_IFN_G	-0.154629	0.503336	0.873391
vanillactate_Amino Acid_NA_HMDB0000913	ISG_Antiviral	-0.154545	0.503568	0.873391
butyrate||isobutyrate (4:0)_Lipid_C00246_HMDB0000039	ISG_Antiviral	0.154545	0.503568	0.873391
4-acetylcatechol sulfate (1)_Xenobiotics_NA_NA	ISG_Antiviral	-0.154545	0.503568	0.873391
glycosyl-N-nervonoyl-sphingosine (d18:1||24:1)*_Lipid_NA_HMDB0010712,HMDB0004975	ISG_IFN_AB	-0.154545	0.503568	0.873391
3-hydroxyoctanoylcarnitine (1)_Lipid_NA_NA	ISG_IFN_AB	0.154545	0.503568	0.873391
pristanate_Lipid_NA_HMDB0000795	ISG_IFN_G	0.154545	0.503568	0.873391
9,10-DiHOME_Lipid_C14828_HMDB0004704	ISG_IFN_G	0.154545	0.503568	0.873391
vanillic alcohol sulfate_Amino Acid_NA_HMDB0041788	ISG_Antiviral	-0.154266	0.504348	0.874182
N-acetyltheanine_Xenobiotics_NA_NA	ISG_Antiviral	0.153421	0.506715	0.87533
fumarate_Energy_C00122_HMDB0000134	ISG_Antiviral	0.153247	0.507204	0.87533
isovalerylglycine_Amino Acid_NA_HMDB00678	ISG_IFN_AB	0.153247	0.507204	0.87533
androstenediol (3alpha, 17alpha) monosulfate (2)_Lipid_NA_NA	ISG_IFN_AB	0.153247	0.507204	0.87533
3-hydroxyhexanoylcarnitine (1)_Lipid_NA_NA	ISG_IFN_G	0.153247	0.507204	0.87533
carotene diol (3)_Cofactors and Vitamins_NA_NA	ISG_IFN_G	-0.153247	0.507204	0.87533
inosine 5'-monophosphate (IMP)_Nucleotide_C00130_HMDB0000175	ISG_IFN_AB	0.153176	0.507403	0.87533
cortisone_Lipid_C00762_HMDB0002802	ISG_Antiviral	-0.152647	0.508887	0.87533
vanillic alcohol sulfate_Amino Acid_NA_HMDB0041788	ISG_IFN_AB	-0.152263	0.509967	0.87533
cholic acid glucuronide_Lipid_NA_HMDB0002577	ISG_IFN_G	0.152142	0.510306	0.87533
caffeic acid sulfate_Xenobiotics_NA_HMDB0041708	ISG_IFN_G	-0.151997	0.510714	0.87533
21-hydroxypregnenolone disulfate_Lipid_NA_NA	ISG_Antiviral	0.151948	0.510853	0.87533
3-indoleglyoxylic acid_Xenobiotics_NA_NA	ISG_IFN_AB	0.151948	0.510853	0.87533
myristoleoylcarnitine (C14:1)*_Lipid_NA_HMDB0240588	ISG_IFN_AB	0.151948	0.510853	0.87533
indolelactate_Amino Acid_C02043_HMDB0000671	ISG_IFN_G	-0.151948	0.510853	0.87533
5-methylthioadenosine (MTA)_Amino Acid_C00170_HMDB0001173	ISG_IFN_G	0.151948	0.510853	0.87533
13-HODE + 9-HODE_Lipid_C14767,C14762_HMDB0004667,HMDB0004670	ISG_IFN_G	0.151948	0.510853	0.87533
taurocholenate sulfate*_Lipid_NA_NA	ISG_IFN_G	0.151948	0.510853	0.87533
3-(methylthio)acetaminophen sulfate*_Xenobiotics_NA_NA	ISG_IFN_AB	0.151527	0.512038	0.876038
indolelactate_Amino Acid_C02043_HMDB0000671	ISG_Antiviral	-0.150649	0.514514	0.876038
phenyllactate (PLA)_Amino Acid_C05607_HMDB0000779,HMDB0000563	ISG_Antiviral	-0.150649	0.514514	0.876038
glycosyl ceramide (d18:2||24:1, d18:1||24:2)*_Lipid_NA_NA	ISG_IFN_AB	-0.150649	0.514514	0.876038
glycocholenate sulfate*_Lipid_NA_NA	ISG_IFN_AB	-0.150649	0.514514	0.876038
arachidonoylcarnitine (C20:4)_Lipid_NA_HMDB0006455	ISG_IFN_AB	-0.150649	0.514514	0.876038
3-formylindole_Xenobiotics_C08493_HMDB29737	ISG_IFN_G	-0.150649	0.514514	0.876038
beta-citrylglutamate_Amino Acid_C20775_NA	ISG_IFN_G	-0.150649	0.514514	0.876038
cis-3,4-methyleneheptanoate_Lipid_NA_NA	ISG_IFN_G	-0.150649	0.514514	0.876038
deoxycholic acid glucuronide_Lipid_NA_NA	ISG_IFN_G	0.150649	0.514514	0.876038
methylsuccinate_Amino Acid_NA_HMDB0001844	ISG_Antiviral	0.149351	0.518188	0.879517
1-palmitoyl-2-linoleoyl-GPE (16:0||18:2)_Lipid_NA_HMDB0005322	ISG_IFN_AB	-0.149351	0.518188	0.879517
sphingomyelin (d18:1||22:2, d18:2||22:1, d16:1||24:2)*_Lipid_NA_NA	ISG_IFN_G	-0.149351	0.518188	0.879517
S-1-pyrroline-5-carboxylate_Amino Acid_C04322_HMDB0001301	ISG_IFN_G	-0.149351	0.518188	0.879517
5-hydroxy-2-methylpyridine sulfate_Xenobiotics_NA_NA	ISG_IFN_G	-0.149351	0.518188	0.879517
2-furoic acid_Xenobiotics_C04025_HMDB0000691	ISG_Antiviral	-0.149023	0.519117	0.88054
1-methyl-5-imidazoleacetate_Amino Acid_NA_HMDB04988	ISG_Antiviral	0.14875	0.519892	0.8813
4-hydroxyphenylpyruvate_Amino Acid_C01179_HMDB0000707	ISG_IFN_G	-0.148245	0.521326	0.881888
pipecolate_Amino Acid_NA_NA	ISG_Antiviral	0.148052	0.521874	0.881888
N-oleoylserine_Lipid_NA_NA	ISG_IFN_AB	0.148052	0.521874	0.881888
5alpha-pregnan-3beta,20alpha-diol disulfate_Lipid_NA_HMDB0094650	ISG_IFN_AB	0.148052	0.521874	0.881888
4-methyl-2-oxopentanoate_Amino Acid_C00233_HMDB0000695	ISG_IFN_G	-0.148052	0.521874	0.881888
glycodeoxycholate glucuronide (1)_Lipid_NA_NA	ISG_IFN_G	0.146944	0.525028	0.883708
ursodeoxycholate_Lipid_C07880_HMDB0000946	ISG_IFN_G	0.146944	0.525028	0.883708
glycosyl ceramide (d18:1||23:1, d17:1||24:1)*_Lipid_NA_NA	ISG_Antiviral	-0.146801	0.525436	0.883708
3-methyl-2-oxobutyrate_Amino Acid_C00141_HMDB0000019	ISG_Antiviral	-0.146753	0.525572	0.883708
N-acetyltaurine_Amino Acid_NA_HMDB0240253	ISG_Antiviral	-0.146753	0.525572	0.883708
alpha-hydroxyisocaproate_Amino Acid_C03264_HMDB0000665,HMDB0000624,HMDB00746	ISG_Antiviral	-0.146753	0.525572	0.883708
N-palmitoyl-sphingadienine (d18:2||16:0)*_Lipid_NA_NA	ISG_IFN_G	-0.146753	0.525572	0.883708
3-hydroxyoctanoylcarnitine (1)_Lipid_NA_NA	ISG_IFN_G	0.146753	0.525572	0.883708
N6-succinyladenosine_Nucleotide_NA_HMDB0000912	ISG_IFN_AB	-0.145502	0.529148	0.885531
glycosyl-N-behenoyl-sphingosine (d18:1||22:0)*_Lipid_NA_NA	ISG_Antiviral	-0.145455	0.529283	0.885531
spermidine_Amino Acid_C00315_HMDB0001257	ISG_Antiviral	-0.145455	0.529283	0.885531
myo-inositol_Lipid_C00137_HMDB0000211	ISG_IFN_AB	0.145455	0.529283	0.885531
undecenoylcarnitine (C11:1)_Lipid_NA_NA	ISG_IFN_AB	-0.145455	0.529283	0.885531
gamma-glutamylisoleucine*_Peptide_NA_HMDB0011170	ISG_IFN_G	-0.145455	0.529283	0.885531
pregnenetriol sulfate*_Lipid_NA_NA	ISG_IFN_G	-0.145455	0.529283	0.885531
cyclo(leu-pro)_Peptide_NA_HMDB0034276	ISG_IFN_G	-0.145455	0.529283	0.885531
hydroxystearate sulfate_Lipid_NA_NA	ISG_IFN_G	0.144484	0.532064	0.885716
valerate (5:0)_Lipid_C00803_HMDB0000892	ISG_IFN_G	0.144203	0.532871	0.885716
1-stearoyl-2-docosahexaenoyl-GPC (18:0||22:6)_Lipid_NA_HMDB0008057	ISG_Antiviral	-0.144156	0.533006	0.885716
glutarylcarnitine (C5-DC)_Amino Acid_NA_HMDB0013130	ISG_Antiviral	-0.144156	0.533006	0.885716
3,5-dichloro-2,6-dihydroxybenzoic acid_Xenobiotics_NA_NA	ISG_Antiviral	0.144156	0.533006	0.885716
4-acetylphenyl sulfate_Xenobiotics_NA_NA	ISG_Antiviral	0.144156	0.533006	0.885716
lignoceroylcarnitine (C24)*_Lipid_NA_NA	ISG_IFN_G	-0.144156	0.533006	0.885716
acetylcarnitine (C2)_Lipid_C02571_HMDB0000201	ISG_IFN_G	0.144156	0.533006	0.885716
1-methylhistidine_Amino Acid_C01152_HMDB0000001	ISG_IFN_G	0.144156	0.533006	0.885716
3-indoleglyoxylic acid_Xenobiotics_NA_NA	ISG_IFN_G	0.144156	0.533006	0.885716
pipecolate_Amino Acid_NA_NA	ISG_IFN_G	0.144156	0.533006	0.885716
3-hydroxydecanoate_Lipid_NA_HMDB0002203	ISG_Antiviral	0.143553	0.534738	0.888047
1-docosahexaenoylglycerol (22:6)_Lipid_NA_HMDB0011587	ISG_IFN_AB	0.143265	0.535567	0.888092
riboflavin (Vitamin B2)_Cofactors and Vitamins_C00255_HMDB0000244	ISG_IFN_G	0.142913	0.536579	0.888092
phenylacetylglutamine_Peptide_C04148_HMDB0006344	ISG_Antiviral	0.142904	0.536607	0.888092
3-formylindole_Xenobiotics_C08493_HMDB29737	ISG_Antiviral	-0.142857	0.536741	0.888092
ceramide (d18:1||17:0, d17:1||18:0)*_Lipid_NA_NA	ISG_IFN_G	-0.142857	0.536741	0.888092
arachidonoylcholine_Lipid_NA_HMDB0240583	ISG_IFN_G	0.142857	0.536741	0.888092
2-hydroxyacetaminophen sulfate*_Xenobiotics_NA_HMDB0062547	ISG_IFN_G	0.142252	0.538485	0.889924
phenylacetylglutamate_Peptide_NA_HMDB0059772	ISG_IFN_G	0.141743	0.539956	0.889924
sphingomyelin (d18:1||18:1, d18:2||18:0)_Lipid_NA_HMDB0012101	ISG_Antiviral	-0.141558	0.540488	0.889924
aspartate_Amino Acid_C00049_HMDB0000191	ISG_Antiviral	-0.141558	0.540488	0.889924
beta-alanine_Nucleotide_C00099_HMDB0000056	ISG_Antiviral	0.141558	0.540488	0.889924
1-linoleoyl-GPG (18:2)*_Lipid_NA_NA	ISG_IFN_AB	0.141558	0.540488	0.889924
octanoylcarnitine (C8)_Lipid_C02838_HMDB0000791	ISG_IFN_AB	0.141558	0.540488	0.889924
decadienedioic acid (C10:2-DC)_Lipid_NA_NA	ISG_IFN_G	0.141558	0.540488	0.889924
2-methylcitrate||homocitrate_Energy_C01251_HMDB0003518,HMDB0000379	ISG_IFN_AB	0.140656	0.543098	0.890676
(S)-3-hydroxybutyrylcarnitine_Lipid_NA_HMDB0013127	ISG_IFN_G	0.140568	0.543355	0.890676
adenosine 3',5'-cyclic monophosphate (cAMP)_Nucleotide_C00575_HMDB0000058	ISG_Antiviral	0.140442	0.543718	0.890676
lactosyl-N-nervonoyl-sphingosine (d18:1||24:1)*_Lipid_NA_NA	ISG_Antiviral	0.14026	0.544247	0.890676
4-methylcatechol sulfate_Xenobiotics_NA_HMDB0240459	ISG_Antiviral	0.14026	0.544247	0.890676
3-hydroxylaurate_Lipid_NA_HMDB0000387	ISG_Antiviral	0.14026	0.544247	0.890676
valylglycine_Peptide_NA_HMDB0029127	ISG_Antiviral	-0.14026	0.544247	0.890676
imidazole lactate_Amino Acid_C05568_HMDB0002320	ISG_IFN_AB	-0.14026	0.544247	0.890676
piperine_Xenobiotics_C03882_HMDB0029377	ISG_IFN_AB	-0.14026	0.544247	0.890676
caprylate (8:0)_Lipid_C06423_HMDB0000482	ISG_IFN_G	0.14026	0.544247	0.890676
N4-acetylcytidine_Nucleotide_NA_HMDB0005923	ISG_Antiviral	-0.139006	0.547887	0.891143
2-O-methylascorbic acid_Cofactors and Vitamins_NA_HMDB0240294	ISG_Antiviral	0.138961	0.548018	0.891143
1-stearoyl-2-linoleoyl-GPI (18:0||18:2)_Lipid_NA_HMDB0009809	ISG_Antiviral	-0.138961	0.548018	0.891143
creatine_Amino Acid_C00300_HMDB0000064	ISG_IFN_AB	0.138961	0.548018	0.891143
1-(1-enyl-palmitoyl)-2-palmitoyl-GPC (P-16:0||16:0)*_Lipid_NA_HMDB0011206	ISG_IFN_G	0.138961	0.548018	0.891143
phenyllactate (PLA)_Amino Acid_C05607_HMDB0000779,HMDB0000563	ISG_IFN_G	-0.138961	0.548018	0.891143
2-hydroxyarachidate*_Lipid_NA_NA	ISG_IFN_G	0.138961	0.548018	0.891143
stearoylcholine*_Lipid_NA_NA	ISG_IFN_G	0.138763	0.548594	0.891143
desmethylnaproxen sulfate_Xenobiotics_NA_NA	ISG_IFN_AB	-0.138632	0.548974	0.891143
desmethylnaproxen_Xenobiotics_NA_HMDB0013989	ISG_IFN_AB	-0.138632	0.548974	0.891143
3-methyl-2-oxovalerate_Amino Acid_C00671,C06008,C03465_HMDB0000491	ISG_Antiviral	-0.137662	0.551801	0.891143
eicosenoylcarnitine (C20:1)*_Lipid_NA_NA	ISG_Antiviral	-0.137662	0.551801	0.891143
hippurate_Xenobiotics_C01586_HMDB0000714	ISG_Antiviral	0.137662	0.551801	0.891143
N-acetyl-beta-alanine_Nucleotide_C01073_HMDB0061880	ISG_IFN_AB	0.137662	0.551801	0.891143
campesterol_Lipid_C01789_HMDB0002869	ISG_IFN_AB	-0.137662	0.551801	0.891143
pentose acid*_Partially Characterized Molecules_C00803_HMDB0000892	ISG_IFN_AB	0.137662	0.551801	0.891143
N-formylphenylalanine_Amino Acid_NA_HMDB0240317	ISG_IFN_AB	0.137662	0.551801	0.891143
N-(2-furoyl)glycine_Xenobiotics_NA_HMDB0000439	ISG_IFN_AB	-0.137662	0.551801	0.891143
beta-alanine_Nucleotide_C00099_HMDB0000056	ISG_IFN_G	0.137662	0.551801	0.891143
stearidonate (18:4n3)_Lipid_C16300_HMDB0006547	ISG_IFN_G	-0.137662	0.551801	0.891143
3-(3-hydroxyphenyl)propionate sulfate_Xenobiotics_NA_HMDB0094710	ISG_IFN_AB	-0.13746	0.552391	0.891143
Urolithin B glucuronide_Xenobiotics_NA_HMDB41787	ISG_Antiviral	0.136727	0.554533	0.891143
naproxen_Xenobiotics_C01517_HMDB0001923	ISG_IFN_AB	-0.1365	0.555197	0.891143
xanthurenate_Amino Acid_C02470_HMDB0000881	ISG_IFN_G	-0.136408	0.555466	0.891143
indolepropionate_Amino Acid_NA_HMDB0002302	ISG_Antiviral	-0.136364	0.555595	0.891143
methionine sulfone_Amino Acid_NA_HMDB0062174	ISG_IFN_AB	-0.136364	0.555595	0.891143
3-hydroxyhexanoylcarnitine (1)_Lipid_NA_NA	ISG_IFN_AB	0.136364	0.555595	0.891143
glycolithocholate sulfate*_Lipid_C11301_HMDB0002639	ISG_IFN_AB	0.136364	0.555595	0.891143
7-HOCA_Lipid_C17337_HMDB0012458	ISG_IFN_G	-0.136364	0.555595	0.891143
1-(1-enyl-palmitoyl)-GPE (P-16:0)*_Lipid_NA_HMDB0011152	ISG_IFN_G	0.136364	0.555595	0.891143
decanoylcarnitine (C10)_Lipid_NA_HMDB0000651	ISG_IFN_G	0.136364	0.555595	0.891143
salicyluric glucuronide*_Xenobiotics_NA_HMDB0240252	ISG_IFN_AB	0.136067	0.556462	0.891143
inosine 5'-monophosphate (IMP)_Nucleotide_C00130_HMDB0000175	ISG_IFN_G	0.135383	0.558469	0.891143
2-hydroxyphenylacetate_Amino Acid_C05852_HMDB0000669	ISG_IFN_AB	0.135241	0.558886	0.891143
1-methyl-5-imidazoleacetate_Amino Acid_NA_HMDB04988	ISG_IFN_AB	0.135109	0.559273	0.891143
methionine_Amino Acid_C00073_HMDB0000696	ISG_Antiviral	-0.135065	0.559402	0.891143
hydroxy-N6,N6,N6-trimethyllysine*_Amino Acid_NA_NA	ISG_Antiviral	-0.135065	0.559402	0.891143
11beta-hydroxyetiocholanolone glucuronide*_Lipid_NA_NA	ISG_Antiviral	-0.135065	0.559402	0.891143
sphingomyelin (d18:1||20:1, d18:2||20:0)*_Lipid_NA_NA	ISG_IFN_AB	-0.135065	0.559402	0.891143
N-acetylisoleucine_Amino Acid_NA_HMDB0061684	ISG_IFN_AB	0.135065	0.559402	0.891143
hydroxyproline_Amino Acid_C01157_HMDB0000725	ISG_IFN_AB	-0.135065	0.559402	0.891143
deoxycarnitine_Lipid_C01181_HMDB0001161	ISG_IFN_AB	0.135065	0.559402	0.891143
gamma-glutamylleucine_Peptide_NA_HMDB0011171	ISG_IFN_G	-0.135065	0.559402	0.891143
1-linoleoyl-GPG (18:2)*_Lipid_NA_NA	ISG_IFN_G	0.135065	0.559402	0.891143
glycerol_Lipid_C00116_HMDB0000131	ISG_IFN_G	0.135065	0.559402	0.891143
stearoylcholine*_Lipid_NA_NA	ISG_Antiviral	0.134854	0.56002	0.891603
2-methylmalonylcarnitine (C4-DC)_Lipid_NA_HMDB0013133	ISG_IFN_G	-0.134656	0.560603	0.892003
methionine_Amino Acid_C00073_HMDB0000696	ISG_IFN_G	-0.133766	0.563219	0.895638
feruloylquinate (4)_Xenobiotics_NA_NA	ISG_IFN_AB	0.13264	0.56654	0.895998
saccharin_Xenobiotics_C12283_HMDB0029723	ISG_Antiviral	-0.132611	0.566625	0.895998
5-methylthioadenosine (MTA)_Amino Acid_C00170_HMDB0001173	ISG_Antiviral	0.132468	0.567049	0.895998
2-aminoadipate_Amino Acid_C00956_HMDB0000510	ISG_Antiviral	0.132468	0.567049	0.895998
2-palmitoleoyl-GPC* (16:1)*_Lipid_NA_HMDB10383	ISG_IFN_AB	-0.132468	0.567049	0.895998
carotene diol (3)_Cofactors and Vitamins_NA_NA	ISG_IFN_AB	-0.132468	0.567049	0.895998
2-stearoyl-GPE (18:0)*_Lipid_NA_HMDB0011129	ISG_IFN_G	-0.132468	0.567049	0.895998
undecenoylcarnitine (C11:1)_Lipid_NA_NA	ISG_IFN_G	-0.132468	0.567049	0.895998
N-acetyl-aspartyl-glutamate (NAAG)_Amino Acid_C12270_HMDB0001067	ISG_Antiviral	0.131169	0.570889	0.895998
linoleoyl ethanolamide_Lipid_NA_HMDB0012252	ISG_Antiviral	0.131169	0.570889	0.895998
glycoursodeoxycholate_Lipid_NA_HMDB0000708	ISG_Antiviral	0.131169	0.570889	0.895998
1,3,7-trimethylurate_Xenobiotics_C16361_HMDB0002123	ISG_Antiviral	-0.131169	0.570889	0.895998
succinate_Energy_C00042_HMDB0000254	ISG_Antiviral	0.131169	0.570889	0.895998
1-methylhistidine_Amino Acid_C01152_HMDB0000001	ISG_IFN_AB	0.131169	0.570889	0.895998
N-acetylphenylalanine_Amino Acid_C03519_HMDB0000512	ISG_IFN_AB	0.131169	0.570889	0.895998
5-hydroxylysine_Amino Acid_C16741_HMDB0000450	ISG_IFN_AB	-0.131169	0.570889	0.895998
kynurenate_Amino Acid_C01717_HMDB0000715	ISG_IFN_G	0.131169	0.570889	0.895998
2-hydroxybehenate_Lipid_NA_HMDB0061660	ISG_IFN_G	0.131169	0.570889	0.895998
isovalerate (C5)_Amino Acid_C08262_HMDB0000718	ISG_IFN_G	0.131169	0.570889	0.895998
hippurate_Xenobiotics_C01586_HMDB0000714	ISG_IFN_G	0.131169	0.570889	0.895998
mannitol||sorbitol_Carbohydrate_C00392,C00794_HMDB0000247,HMDB0000765	ISG_IFN_G	0.131169	0.570889	0.895998
4-hydroxycoumarin_Xenobiotics_C20414_NA	ISG_IFN_G	0.131169	0.570889	0.895998
pregnanolone||allopregnanolone sulfate_Lipid_C05480_HMDB0240591,HMDB0062782	ISG_IFN_G	-0.130341	0.573343	0.895998
ursodeoxycholate_Lipid_C07880_HMDB0000946	ISG_Antiviral	0.130039	0.574239	0.895998
imidazole lactate_Amino Acid_C05568_HMDB0002320	ISG_Antiviral	-0.12987	0.574741	0.895998
3-carboxy-4-methyl-5-pentyl-2-furanpropionate (3-CMPFP)_Lipid_NA_HMDB0061643	ISG_Antiviral	-0.12987	0.574741	0.895998
2-keto-3-deoxy-gluconate_Xenobiotics_C00204_HMDB0001353	ISG_Antiviral	-0.12987	0.574741	0.895998
3-carboxy-4-methyl-5-pentyl-2-furanpropionate (3-CMPFP)_Lipid_NA_HMDB0061643	ISG_IFN_AB	-0.12987	0.574741	0.895998
1-linoleoyl-GPI* (18:2)*_Lipid_NA_NA	ISG_IFN_AB	0.12987	0.574741	0.895998
paraxanthine_Xenobiotics_C13747_HMDB0001860	ISG_IFN_AB	0.12987	0.574741	0.895998
glycosyl-N-stearoyl-sphingosine (d18:1||18:0)_Lipid_NA_NA	ISG_IFN_G	-0.12987	0.574741	0.895998
arginine_Amino Acid_C00062_HMDB0000517	ISG_IFN_G	0.12987	0.574741	0.895998
perfluorooctanesulfonate (PFOS)_Xenobiotics_C18142_HMDB0059586	ISG_IFN_G	0.12987	0.574741	0.895998
sulfate of piperine metabolite C16H19NO3 (3)*_Xenobiotics_NA_NA	ISG_IFN_G	-0.12987	0.574741	0.895998
laurylcarnitine (C12)_Lipid_NA_HMDB000225	ISG_Antiviral	0.128571	0.578604	0.898903
prolylglycine_Peptide_NA_HMDB0011178	ISG_Antiviral	-0.128571	0.578604	0.898903
gamma-glutamylglutamate_Peptide_C05282_HMDB0011737	ISG_IFN_AB	-0.128571	0.578604	0.898903
3-hydroxydecanoylcarnitine_Lipid_NA_HMDB0061636	ISG_IFN_AB	0.128571	0.578604	0.898903
5alpha-androstan-3beta,17alpha-diol disulfate_Lipid_NA_HMDB0094682	ISG_IFN_AB	-0.128571	0.578604	0.898903
sphingomyelin (d18:1||19:0, d19:1||18:0)*_Lipid_NA_NA	ISG_IFN_G	-0.128571	0.578604	0.898903
riboflavin (Vitamin B2)_Cofactors and Vitamins_C00255_HMDB0000244	ISG_IFN_AB	0.127553	0.58164	0.901288
isobutyrylcarnitine (C4)_Amino Acid_NA_HMDB0000736	ISG_Antiviral	0.127273	0.582479	0.901288
perfluorooctanesulfonate (PFOS)_Xenobiotics_C18142_HMDB0059586	ISG_Antiviral	0.127273	0.582479	0.901288
9,10-DiHOME_Lipid_C14828_HMDB0004704	ISG_Antiviral	0.127273	0.582479	0.901288
suberate (C8-DC)_Lipid_C08278_HMDB0000893	ISG_IFN_AB	0.127273	0.582479	0.901288
glucuronide of C10H18O2 (7)*_Partially Characterized Molecules_NA_NA	ISG_IFN_AB	-0.127273	0.582479	0.901288
sphingomyelin (d18:1||18:1, d18:2||18:0)_Lipid_NA_HMDB0012101	ISG_IFN_G	-0.127273	0.582479	0.901288
uridine_Nucleotide_C00299_HMDB0000296	ISG_Antiviral	0.125974	0.586364	0.901945
cytosine_Nucleotide_C00380_HMDB0000630	ISG_IFN_AB	-0.125974	0.586364	0.901945
glycoursodeoxycholic acid sulfate (1)_Lipid_NA_NA	ISG_IFN_AB	-0.125974	0.586364	0.901945
sphingomyelin (d18:1||25:0, d19:0||24:1, d20:1||23:0, d19:1||24:0)*_Lipid_NA_NA	ISG_IFN_G	-0.125974	0.586364	0.901945
methyl glucopyranoside (alpha + beta)_Xenobiotics_NA_HMDB0029965	ISG_IFN_G	0.125974	0.586364	0.901945
palmitoleate (16:1n7)_Lipid_C08362_HMDB0003229	ISG_IFN_G	0.125974	0.586364	0.901945
cotinine_Xenobiotics_NA_HMDB0001046	ISG_IFN_G	-0.125128	0.588903	0.901945
leucylglycine_Peptide_NA_HMDB0028929	ISG_Antiviral	0.124845	0.58975	0.901945
8-methoxykynurenate_Amino Acid_C05830_HMDB0060426	ISG_IFN_G	0.124838	0.589774	0.901945
3-hydroxypyridine glucuronide_Xenobiotics_NA_NA	ISG_IFN_G	0.124838	0.589774	0.901945
2,8-quinolinediol sulfate_Xenobiotics_NA_NA	ISG_IFN_AB	-0.124769	0.589979	0.901945
glycosyl-N-nervonoyl-sphingosine (d18:1||24:1)*_Lipid_NA_HMDB0010712,HMDB0004975	ISG_Antiviral	-0.124675	0.590261	0.901945
erythritol_Xenobiotics_C00503_HMDB0002994	ISG_Antiviral	-0.124675	0.590261	0.901945
2-oxoarginine*_Amino Acid_C03771_HMDB0004225	ISG_Antiviral	-0.124675	0.590261	0.901945
1-oleoyl-GPE (18:1)_Lipid_NA_HMDB0011506	ISG_IFN_AB	-0.124675	0.590261	0.901945
vanillactate_Amino Acid_NA_HMDB0000913	ISG_IFN_AB	-0.124675	0.590261	0.901945
2-keto-3-deoxy-gluconate_Xenobiotics_C00204_HMDB0001353	ISG_IFN_AB	-0.124675	0.590261	0.901945
ergothioneine_Xenobiotics_C05570_HMDB0003045	ISG_IFN_AB	0.124675	0.590261	0.901945
valine_Amino Acid_C00183_HMDB0000883	ISG_IFN_G	-0.124675	0.590261	0.901945
3-hydroxydecanoylcarnitine_Lipid_NA_HMDB0061636	ISG_IFN_G	0.124675	0.590261	0.901945
1-methylxanthine_Xenobiotics_C16358_HMDB0010738	ISG_IFN_G	0.124675	0.590261	0.901945
citraconate||glutaconate_Energy_C02226,C02214_HMDB0000620,HMDB0000634	ISG_IFN_G	0.124675	0.590261	0.901945
eugenol sulfate_Xenobiotics_NA_HMDB0135245	ISG_Antiviral	-0.124431	0.590996	0.902293
xanthurenate_Amino Acid_C02470_HMDB0000881	ISG_Antiviral	-0.123417	0.594048	0.902293
picolinoylglycine_Lipid_NA_HMDB0059766	ISG_Antiviral	-0.123377	0.594168	0.902293
hexanoylcarnitine (C6)_Lipid_NA_HMDB0000756	ISG_IFN_AB	0.123377	0.594168	0.902293
5alpha-androstan-3alpha,17beta-diol monosulfate (2)_Lipid_NA_NA	ISG_IFN_AB	0.123377	0.594168	0.902293
cerotoylcarnitine (C26)*_Lipid_NA_HMDB0006347	ISG_IFN_G	-0.123377	0.594168	0.902293
N-acetyltaurine_Amino Acid_NA_HMDB0240253	ISG_IFN_G	-0.123377	0.594168	0.902293
myristoylcarnitine (C14)_Lipid_NA_HMDB000506	ISG_IFN_G	-0.123377	0.594168	0.902293
linoleoyl ethanolamide_Lipid_NA_HMDB0012252	ISG_IFN_G	0.123377	0.594168	0.902293
glycochenodeoxycholate glucuronide (1)_Lipid_NA_HMDB0002579	ISG_IFN_G	0.123377	0.594168	0.902293
5alpha-androstan-3alpha,17beta-diol monosulfate (2)_Lipid_NA_NA	ISG_IFN_G	0.123377	0.594168	0.902293
tigloylglycine_Amino Acid_NA_HMDB0000959	ISG_IFN_AB	0.122237	0.597607	0.906202
cortisone_Lipid_C00762_HMDB0002802	ISG_IFN_G	-0.122118	0.597967	0.906202
sphingomyelin (d18:1||14:0, d16:1||16:0)*_Lipid_NA_HMDB0012097	ISG_Antiviral	-0.122078	0.598086	0.906202
tryptophan betaine_Amino Acid_C09213_HMDB0061115	ISG_IFN_G	-0.122078	0.598086	0.906202
isocaproate (i6:0)_Lipid_NA_HMDB00689	ISG_IFN_G	-0.121714	0.599186	0.907059
homovanillate (HVA)_Amino Acid_C05582_HMDB0000118	ISG_Antiviral	-0.121173	0.600822	0.907059
stearoyl sphingomyelin (d18:1||18:0)_Lipid_C00550_HMDB0001348	ISG_Antiviral	-0.120779	0.602015	0.907059
cortisol_Lipid_C00735_HMDB0000063	ISG_Antiviral	-0.120779	0.602015	0.907059
2-hydroxybutyrate||2-hydroxyisobutyrate_Amino Acid_C21297,C05984_HMDB0000729,HMDB00008	ISG_Antiviral	-0.120779	0.602015	0.907059
lyxonate_Carbohydrate_NA_NA	ISG_Antiviral	0.120779	0.602015	0.907059
N-stearoyltaurine_Lipid_NA_NA	ISG_IFN_AB	0.120779	0.602015	0.907059
12,13-DiHOME_Lipid_C14829_HMDB0004705	ISG_IFN_AB	0.120779	0.602015	0.907059
sphingomyelin (d18:2||18:1)*_Lipid_NA_HMDB0001348	ISG_IFN_G	-0.120779	0.602015	0.907059
taurochenodeoxycholic acid 3-sulfate_Lipid_NA_HMDB0002486	ISG_IFN_G	0.120779	0.602015	0.907059
N-acetyl-1-methylhistidine*_Amino Acid_NA_NA	ISG_IFN_AB	-0.120473	0.602945	0.907952
2-methoxyresorcinol sulfate_Xenobiotics_NA_NA	ISG_Antiviral	-0.119519	0.605837	0.908291
N-acetylglutamine_Amino Acid_C02716_HMDB0006029	ISG_Antiviral	-0.119481	0.605955	0.908291
octadecadienedioate (C18:2-DC)*_Lipid_NA_NA	ISG_Antiviral	0.119481	0.605955	0.908291
1-(1-enyl-palmitoyl)-2-oleoyl-GPC (P-16:0||18:1)*_Lipid_NA_HMDB0007996	ISG_IFN_AB	0.119481	0.605955	0.908291
beta-citrylglutamate_Amino Acid_C20775_NA	ISG_IFN_AB	-0.119481	0.605955	0.908291
alpha-ketoglutarate_Energy_C00026_HMDB0000208	ISG_IFN_G	-0.119481	0.605955	0.908291
oleoyl ethanolamide_Lipid_NA_HMDB0002088	ISG_IFN_G	0.119481	0.605955	0.908291
glutamine conjugate of C6H10O2 (1)*_Partially Characterized Molecules_NA_NA	ISG_IFN_G	0.119481	0.605955	0.908291
trizma acetate_Xenobiotics_C07182_NA	ISG_IFN_G	-0.11887	0.607811	0.908291
sphingosine_Lipid_C00319_HMDB0000252	ISG_IFN_AB	-0.118845	0.607888	0.908291
desmethylnaproxen sulfate_Xenobiotics_NA_NA	ISG_Antiviral	-0.118371	0.60933	0.908291
desmethylnaproxen_Xenobiotics_NA_HMDB0013989	ISG_Antiviral	-0.118371	0.60933	0.908291
phenylacetylglutamate_Peptide_NA_HMDB0059772	ISG_IFN_AB	0.118336	0.609437	0.908291
sulfate of piperine metabolite C18H21NO3 (3)*_Xenobiotics_NA_NA	ISG_Antiviral	0.11822	0.609788	0.908291
maltol sulfate_Xenobiotics_NA_NA	ISG_IFN_AB	0.118182	0.609905	0.908291
1-stearoyl-2-docosahexaenoyl-GPE (18:0||22:6)*_Lipid_NA_HMDB0009012	ISG_IFN_G	-0.118182	0.609905	0.908291
tetradecanedioate (C14)_Lipid_NA_HMDB0000872	ISG_IFN_G	0.118182	0.609905	0.908291
octanoylcarnitine (C8)_Lipid_C02838_HMDB0000791	ISG_IFN_G	0.118182	0.609905	0.908291
2-hydroxyphytanate*_Lipid_NA_HMDB0061666	ISG_IFN_G	0.118182	0.609905	0.908291
p-cresol sulfate_Xenobiotics_NA_HMDB0011635	ISG_IFN_G	-0.118182	0.609905	0.908291
N-octanoylglycine_Lipid_NA_HMDB0000832	ISG_IFN_AB	0.117745	0.611236	0.909558
(R)-3-hydroxybutyrylcarnitine_Lipid_NA_HMDB0013127	ISG_Antiviral	0.117664	0.611482	0.909558
FAD_Cofactors and Vitamins_C00016_HMDB0001248	ISG_IFN_AB	0.117571	0.611768	0.909558
1-methylurate_Xenobiotics_C16359_HMDB0003099	ISG_Antiviral	-0.116883	0.613866	0.909668
3-phenylpropionate (hydrocinnamate)_Xenobiotics_C05629_HMDB0000764	ISG_Antiviral	0.116883	0.613866	0.909668
4-vinylphenol sulfate_Xenobiotics_C05627_HMDB0062775	ISG_IFN_AB	-0.116883	0.613866	0.909668
3-hydroxy-3-methylglutarate_Lipid_C03761_HMDB0000355	ISG_IFN_G	0.116883	0.613866	0.909668
3-methyl-2-oxobutyrate_Amino Acid_C00141_HMDB0000019	ISG_IFN_G	-0.116883	0.613866	0.909668
1-oleoyl-2-arachidonoyl-GPE (18:1||20:4)*_Lipid_NA_HMDB0009069	ISG_IFN_G	-0.116883	0.613866	0.909668
3-methylcytidine_Nucleotide_NA_HMDB0240577	ISG_IFN_AB	-0.116613	0.614691	0.909789
3-(3-hydroxyphenyl)propionate sulfate_Xenobiotics_NA_HMDB0094710	ISG_Antiviral	-0.115962	0.616683	0.909789
taurodeoxycholic acid 3-sulfate_Lipid_NA_NA	ISG_IFN_G	0.115735	0.617376	0.909789
sphingomyelin (d18:2||18:1)*_Lipid_NA_HMDB0001348	ISG_Antiviral	-0.115584	0.617837	0.909789
glycosyl ceramide (d18:2||24:1, d18:1||24:2)*_Lipid_NA_NA	ISG_Antiviral	-0.115584	0.617837	0.909789
3-hydroxyisobutyrate_Amino Acid_C01188,C06001_HMDB0000023,HMDB0000336	ISG_Antiviral	-0.115584	0.617837	0.909789
decanoylcarnitine (C10)_Lipid_NA_HMDB0000651	ISG_Antiviral	0.115584	0.617837	0.909789
gamma-glutamylisoleucine*_Peptide_NA_HMDB0011170	ISG_IFN_AB	-0.115584	0.617837	0.909789
glycosyl-N-behenoyl-sphingosine (d18:1||22:0)*_Lipid_NA_NA	ISG_IFN_AB	-0.115584	0.617837	0.909789
2-methoxyhydroquinone sulfate (1)_Xenobiotics_NA_NA	ISG_IFN_AB	0.115584	0.617837	0.909789
isoursodeoxycholate_Lipid_C17662_HMDB0000686	ISG_IFN_G	-0.115584	0.617837	0.909789
1-myristoylglycerol (14:0)_Lipid_C01885_HMDB0011561	ISG_IFN_AB	-0.115533	0.617995	0.909789
imidazole propionate_Amino Acid_NA_HMDB0002271	ISG_IFN_AB	0.11531	0.618677	0.910296
carnitine of C10H14O2 (5)*_Partially Characterized Molecules_NA_NA	ISG_IFN_AB	-0.114972	0.619712	0.911309
inosine_Nucleotide_C00294_HMDB0000195	ISG_Antiviral	0.114865	0.620041	0.911309
xanthine_Nucleotide_C00385_HMDB0000292	ISG_Antiviral	-0.114286	0.621818	0.912428
1-oleoyl-2-linoleoyl-GPE (18:1||18:2)*_Lipid_NA_HMDB0005349	ISG_Antiviral	-0.114286	0.621818	0.912428
hippurate_Xenobiotics_C01586_HMDB0000714	ISG_IFN_AB	0.114286	0.621818	0.912428
daidzein sulfate (2)_Xenobiotics_NA_NA	ISG_IFN_G	0.113831	0.623214	0.913092
trizma acetate_Xenobiotics_C07182_NA	ISG_IFN_AB	-0.113673	0.623699	0.913092
androstenediol (3beta,17beta) disulfate (2)_Lipid_NA_HMDB0240313	ISG_IFN_G	-0.113024	0.625697	0.913092
valine_Amino Acid_C00183_HMDB0000883	ISG_Antiviral	-0.112987	0.62581	0.913092
arachidoylcarnitine (C20)*_Lipid_NA_HMDB0006460	ISG_Antiviral	-0.112987	0.62581	0.913092
eicosenedioate (C20:1-DC)*_Lipid_NA_NA	ISG_Antiviral	0.112987	0.62581	0.913092
caffeine_Xenobiotics_C07481_HMDB0001847	ISG_IFN_AB	0.112987	0.62581	0.913092
levulinate (4-oxovalerate)_Xenobiotics_NA_HMDB0000720	ISG_IFN_G	0.112987	0.62581	0.913092
3-methyl catechol sulfate (2)_Xenobiotics_NA_NA	ISG_IFN_AB	-0.111834	0.629363	0.913092
N-acetylisoleucine_Amino Acid_NA_HMDB0061684	ISG_Antiviral	-0.111688	0.629811	0.913092
N-acetylglutamate_Amino Acid_C00624_HMDB0001138	ISG_Antiviral	0.111688	0.629811	0.913092
1-linoleoylglycerol (18:2)_Lipid_NA_HMDB0011568	ISG_Antiviral	0.111688	0.629811	0.913092
oleoylcarnitine (C18:1)_Lipid_NA_HMDB0005065	ISG_IFN_AB	-0.111688	0.629811	0.913092
taurocholenate sulfate*_Lipid_NA_NA	ISG_IFN_AB	0.111688	0.629811	0.913092
1-oleoylglycerol (18:1)_Lipid_NA_HMDB0011567	ISG_IFN_AB	0.111688	0.629811	0.913092
4-allylcatechol sulfate_Xenobiotics_NA_NA	ISG_IFN_AB	0.111688	0.629811	0.913092
N-acetylglutamine_Amino Acid_C02716_HMDB0006029	ISG_IFN_G	-0.111688	0.629811	0.913092
androstenediol (3alpha, 17alpha) monosulfate (2)_Lipid_NA_NA	ISG_IFN_G	0.111688	0.629811	0.913092
taurolithocholate 3-sulfate_Lipid_C03642_HMDB0002580	ISG_IFN_G	0.111688	0.629811	0.913092
hydroxycotinine_Xenobiotics_NA_HMDB0001390	ISG_IFN_G	-0.111224	0.631243	0.913092
lopinavir_Xenobiotics_D01425_HMDB0015539	ISG_IFN_G	0.110782	0.632609	0.913092
17alpha-hydroxypregnenolone 3-sulfate_Lipid_NA_HMDB00416	ISG_IFN_AB	-0.11075	0.632709	0.913092
alpha-hydroxycaproate_Lipid_NA_HMDB0001624	ISG_IFN_AB	-0.110533	0.633379	0.913092
3-indoleglyoxylic acid_Xenobiotics_NA_NA	ISG_Antiviral	0.11039	0.633823	0.913092
alpha-hydroxyisovalerate_Amino Acid_NA_HMDB0000407	ISG_Antiviral	-0.11039	0.633823	0.913092
N-acetylcarnosine_Amino Acid_NA_HMDB0012881	ISG_IFN_AB	-0.11039	0.633823	0.913092
1-stearoyl-2-docosahexaenoyl-GPE (18:0||22:6)*_Lipid_NA_HMDB0009012	ISG_IFN_AB	-0.11039	0.633823	0.913092
isoursodeoxycholate_Lipid_C17662_HMDB0000686	ISG_IFN_AB	-0.11039	0.633823	0.913092
oxindolylalanine_Amino Acid_NA_NA	ISG_IFN_G	0.11039	0.633823	0.913092
N-acetylphenylalanine_Amino Acid_C03519_HMDB0000512	ISG_IFN_G	0.11039	0.633823	0.913092
1-oleoyl-GPG (18:1)*_Lipid_NA_NA	ISG_IFN_G	0.11039	0.633823	0.913092
etiocholanolone glucuronide_Lipid_NA_HMDB0004484	ISG_IFN_G	-0.11039	0.633823	0.913092
indolepropionate_Amino Acid_NA_HMDB0002302	ISG_IFN_G	-0.11039	0.633823	0.913092
p-cresol glucuronide*_Amino Acid_NA_HMDB0011686	ISG_IFN_G	-0.11039	0.633823	0.913092
phenylacetylglycine_Peptide_C05598_HMDB0000821	ISG_Antiviral	-0.109807	0.635625	0.913092
acesulfame_Xenobiotics_NA_HMDB0033585	ISG_IFN_AB	0.109807	0.635625	0.913092
beta-citrylglutamate_Amino Acid_C20775_NA	ISG_Antiviral	-0.109091	0.637844	0.913092
N-acetyl-2-aminooctanoate*_Lipid_NA_HMDB0059745	ISG_Antiviral	0.109091	0.637844	0.913092
isoursodeoxycholate_Lipid_C17662_HMDB0000686	ISG_Antiviral	-0.109091	0.637844	0.913092
1-(1-enyl-palmitoyl)-2-oleoyl-GPE (P-16:0||18:1)*_Lipid_NA_HMDB0011342	ISG_IFN_AB	0.109091	0.637844	0.913092
acisoga_Amino Acid_NA_HMDB0061384	ISG_IFN_AB	0.109091	0.637844	0.913092
taurolithocholate 3-sulfate_Lipid_C03642_HMDB0002580	ISG_IFN_AB	0.109091	0.637844	0.913092
2-hydroxybutyrate||2-hydroxyisobutyrate_Amino Acid_C21297,C05984_HMDB0000729,HMDB00008	ISG_IFN_G	-0.109091	0.637844	0.913092
N-acetyl-aspartyl-glutamate (NAAG)_Amino Acid_C12270_HMDB0001067	ISG_IFN_G	0.109091	0.637844	0.913092
pregnen-diol disulfate*_Lipid_NA_NA	ISG_IFN_G	-0.109091	0.637844	0.913092
5alpha-androstan-3beta,17alpha-diol disulfate_Lipid_NA_HMDB0094682	ISG_IFN_G	-0.109091	0.637844	0.913092
2,8-quinolinediol sulfate_Xenobiotics_NA_NA	ISG_IFN_G	-0.108773	0.63883	0.913908
4-acetaminophen sulfate_Xenobiotics_C06804_HMDB0059911	ISG_IFN_AB	0.10866	0.639182	0.913908
linolenoylcarnitine (C18:3)*_Lipid_NA_NA	ISG_IFN_AB	-0.108477	0.639749	0.913908
8-methoxykynurenate_Amino Acid_C05830_HMDB0060426	ISG_Antiviral	0.107932	0.64144	0.913908
3-methoxycatechol sulfate (2)_Xenobiotics_NA_NA	ISG_IFN_AB	0.107932	0.64144	0.913908
2-aminoheptanoate_Lipid_NA_HMDB0094649	ISG_Antiviral	-0.107792	0.641876	0.913908
glucuronide of piperine metabolite C17H21NO3 (4)*_Xenobiotics_NA_NA	ISG_IFN_AB	-0.107792	0.641876	0.913908
3-carboxy-4-methyl-5-propyl-2-furanpropanoate (CMPF)_Lipid_NA_HMDB0061112	ISG_IFN_AB	0.107792	0.641876	0.913908
1-linoleoyl-GPI* (18:2)*_Lipid_NA_NA	ISG_IFN_G	0.107792	0.641876	0.913908
3-hydroxylaurate_Lipid_NA_HMDB0000387	ISG_IFN_G	0.107792	0.641876	0.913908
naproxen_Xenobiotics_C01517_HMDB0001923	ISG_Antiviral	-0.107707	0.642141	0.913908
estrone 3-sulfate_Lipid_C02538_HMDB0001425	ISG_IFN_G	-0.107449	0.642944	0.914568
serotonin_Amino Acid_C00780_HMDB0000259	ISG_Antiviral	-0.107178	0.643787	0.915283
13-HODE + 9-HODE_Lipid_C14767,C14762_HMDB0004667,HMDB0004670	ISG_Antiviral	0.106494	0.645917	0.915385
1-linoleoyl-GPC (18:2)_Lipid_C04100_HMDB0010386	ISG_IFN_AB	-0.106494	0.645917	0.915385
1-palmitoyl-GPG (16:0)*_Lipid_NA_NA	ISG_IFN_AB	0.106494	0.645917	0.915385
laurylcarnitine (C12)_Lipid_NA_HMDB000225	ISG_IFN_AB	0.106494	0.645917	0.915385
cysteine-glutathione disulfide_Amino Acid_R00900_HMDB0000656	ISG_IFN_AB	-0.106494	0.645917	0.915385
3-methyl-2-oxovalerate_Amino Acid_C00671,C06008,C03465_HMDB0000491	ISG_IFN_G	-0.106494	0.645917	0.915385
14-HDoHE||17-HDoHE_Lipid_NA_HMDB0010213,HMDB0060044	ISG_IFN_AB	0.105985	0.647501	0.915385
2-furoic acid_Xenobiotics_C04025_HMDB0000691	ISG_IFN_AB	0.105885	0.647815	0.915385
4-hydroxynonenal_Lipid_C21642_HMDB0004362	ISG_Antiviral	-0.105538	0.648896	0.915385
kynurenate_Amino Acid_C01717_HMDB0000715	ISG_Antiviral	0.105195	0.649967	0.915385
mannose_Carbohydrate_C00159,C02209,C00936_HMDB0000169	ISG_Antiviral	-0.105195	0.649967	0.915385
oleoyl ethanolamide_Lipid_NA_HMDB0002088	ISG_Antiviral	0.105195	0.649967	0.915385
caprate (10:0)_Lipid_C01571_HMDB0000511	ISG_Antiviral	0.105195	0.649967	0.915385
ethyl beta-glucopyranoside_Xenobiotics_NA_HMDB0029968	ISG_Antiviral	-0.105195	0.649967	0.915385
glycodeoxycholate 3-sulfate_Lipid_NA_NA	ISG_IFN_AB	0.105195	0.649967	0.915385
4-vinylcatechol sulfate_Xenobiotics_NA_NA	ISG_IFN_AB	-0.105195	0.649967	0.915385
lithocholate sulfate (1)_Lipid_NA_NA	ISG_IFN_AB	-0.105195	0.649967	0.915385
paraxanthine_Xenobiotics_C13747_HMDB0001860	ISG_IFN_G	0.105195	0.649967	0.915385
tyramine O-sulfate_Amino Acid_NA_HMDB0006409	ISG_Antiviral	0.104031	0.653604	0.916794
valerate (5:0)_Lipid_C00803_HMDB0000892	ISG_Antiviral	0.10393	0.653922	0.916794
dimethylglycine_Amino Acid_C03626_HMDB0000092	ISG_Antiviral	0.103896	0.654027	0.916794
trans-urocanate_Amino Acid_C00785_HMDB0000301	ISG_IFN_AB	0.103896	0.654027	0.916794
homocitrulline_Amino Acid_C02427_HMDB0000679	ISG_IFN_AB	-0.103896	0.654027	0.916794
1,5-anhydroglucitol (1,5-AG)_Carbohydrate_C07326_HMDB0002712	ISG_IFN_AB	0.103896	0.654027	0.916794
5-acetylamino-6-formylamino-3-methyluracil_Xenobiotics_C16365_HMDB0011105	ISG_IFN_AB	0.103896	0.654027	0.916794
acisoga_Amino Acid_NA_HMDB0061384	ISG_IFN_G	0.103896	0.654027	0.916794
trans-urocanate_Amino Acid_C00785_HMDB0000301	ISG_IFN_G	0.103896	0.654027	0.916794
acetylcarnitine (C2)_Lipid_C02571_HMDB0000201	ISG_Antiviral	0.102597	0.658097	0.918198
beta-cryptoxanthin_Cofactors and Vitamins_C08591_HMDB0033844	ISG_Antiviral	-0.102597	0.658097	0.918198
hydantoin-5-propionate_Amino Acid_C05565_HMDB0001212	ISG_Antiviral	-0.102597	0.658097	0.918198
2-methylbutyrylcarnitine (C5)_Amino Acid_NA_HMDB0000378	ISG_IFN_G	-0.102597	0.658097	0.918198
17alpha-hydroxypregnanolone glucuronide_Lipid_NA_NA	ISG_IFN_G	0.102597	0.658097	0.918198
N2,N5-diacetylornithine_Amino Acid_NA_NA	ISG_IFN_G	-0.102597	0.658097	0.918198
5alpha-pregnan-diol disulfate_Lipid_NA_HMDB0240582,HMDB0240581	ISG_IFN_G	0.101869	0.660383	0.918198
2-butenoylglycine_Lipid_NA_NA	ISG_IFN_G	0.101629	0.661137	0.918198
taurodeoxycholic acid 3-sulfate_Lipid_NA_NA	ISG_IFN_AB	0.101431	0.661762	0.918198
propionylglycine (C3)_Lipid_NA_HMDB0000783	ISG_Antiviral	0.101332	0.662073	0.918198
glucuronide of C10H18O2 (7)*_Partially Characterized Molecules_NA_NA	ISG_Antiviral	-0.101299	0.662176	0.918198
sphingomyelin (d18:2||23:1)*_Lipid_NA_NA	ISG_IFN_AB	-0.101299	0.662176	0.918198
1-stearoyl-GPI (18:0)_Lipid_NA_HMDB0240261	ISG_IFN_AB	0.101299	0.662176	0.918198
valylglycine_Peptide_NA_HMDB0029127	ISG_IFN_AB	-0.101299	0.662176	0.918198
2-keto-3-deoxy-gluconate_Xenobiotics_C00204_HMDB0001353	ISG_IFN_G	-0.101299	0.662176	0.918198
1-palmitoyl-2-linoleoyl-GPI (16:0||18:2)_Lipid_NA_HMDB0009784	ISG_IFN_G	-0.101299	0.662176	0.918198
dodecanedioate (C12)_Lipid_C02678_HMDB0000623	ISG_IFN_G	-0.101299	0.662176	0.918198
fumarate_Energy_C00122_HMDB0000134	ISG_IFN_G	0.101299	0.662176	0.918198
glucuronide of piperine metabolite C17H21NO3 (5)*_Xenobiotics_NA_NA	ISG_IFN_G	-0.101299	0.662176	0.918198
glucuronide of C10H18O2 (7)*_Partially Characterized Molecules_NA_NA	ISG_IFN_G	-0.101299	0.662176	0.918198
5-(galactosylhydroxy)-L-lysine_Amino Acid_NA_NA	ISG_Antiviral	0.100999	0.66312	0.918198
4-acetamidophenylglucuronide_Xenobiotics_NA_HMDB0010316	ISG_IFN_AB	0.100387	0.665046	0.918198
2,8-quinolinediol sulfate_Xenobiotics_NA_NA	ISG_Antiviral	-0.100242	0.665502	0.918198
xanthurenate_Amino Acid_C02470_HMDB0000881	ISG_IFN_AB	0.100032	0.666162	0.918198
arginine_Amino Acid_C00062_HMDB0000517	ISG_Antiviral	0.1	0.666264	0.918198
sphingomyelin (d18:1||19:0, d19:1||18:0)*_Lipid_NA_NA	ISG_IFN_AB	-0.1	0.666264	0.918198
1-methylxanthine_Xenobiotics_C16358_HMDB0010738	ISG_IFN_AB	0.1	0.666264	0.918198
3-acetylphenol sulfate_Xenobiotics_NA_NA	ISG_IFN_AB	0.1	0.666264	0.918198
gluconate_Xenobiotics_C00257_HMDB0000625	ISG_IFN_G	0.1	0.666264	0.918198
dihomo-linolenoylcarnitine (C20:3n3 or 6)*_Lipid_NA_NA	ISG_IFN_G	-0.1	0.666264	0.918198
isovalerylglycine_Amino Acid_NA_HMDB00678	ISG_IFN_G	0.1	0.666264	0.918198
linoleoyl-linoleoyl-glycerol (18:2||18:2) [2]*_Lipid_NA_HMDB0007248	ISG_IFN_G	-0.1	0.666264	0.918198
androstenediol (3beta,17beta) monosulfate (1)_Lipid_NA_HMDB0240429	ISG_IFN_G	-0.1	0.666264	0.918198
myo-inositol_Lipid_C00137_HMDB0000211	ISG_Antiviral	0.0987013	0.670361	0.920084
myristoylcarnitine (C14)_Lipid_NA_HMDB000506	ISG_Antiviral	-0.0987013	0.670361	0.920084
sphingomyelin (d18:2||23:1)*_Lipid_NA_NA	ISG_Antiviral	-0.0987013	0.670361	0.920084
indolin-2-one_Xenobiotics_C12312_NA	ISG_Antiviral	0.0987013	0.670361	0.920084
arginine_Amino Acid_C00062_HMDB0000517	ISG_IFN_AB	0.0987013	0.670361	0.920084
propionylcarnitine (C3)_Lipid_C03017_HMDB0000824	ISG_IFN_AB	-0.0987013	0.670361	0.920084
1-palmitoyl-GPG (16:0)*_Lipid_NA_NA	ISG_IFN_G	0.0987013	0.670361	0.920084
pregnenolone sulfate_Lipid_C18044_HMDB0000774	ISG_IFN_G	0.0987013	0.670361	0.920084
2-hydroxyacetaminophen sulfate*_Xenobiotics_NA_HMDB0062547	ISG_IFN_AB	0.0982708	0.671722	0.921482
17alpha-hydroxypregnanolone glucuronide_Lipid_NA_NA	ISG_IFN_AB	0.0974026	0.674468	0.923011
palmitoleoylcarnitine (C16:1)*_Lipid_NA_NA	ISG_IFN_G	0.0974026	0.674468	0.923011
3,5-dichloro-2,6-dihydroxybenzoic acid_Xenobiotics_NA_NA	ISG_IFN_G	0.0974026	0.674468	0.923011
glucuronide of piperine metabolite C17H21NO3 (4)*_Xenobiotics_NA_NA	ISG_IFN_G	-0.0974026	0.674468	0.923011
pimeloylcarnitine||3-methyladipoylcarnitine (C7-DC)_Lipid_NA_NA	ISG_IFN_G	0.0973774	0.674548	0.923011
2-linoleoylglycerol (18:2)_Lipid_NA_HMDB0011538	ISG_IFN_AB	0.0967341	0.676585	0.924779
5alpha-pregnan-diol disulfate_Lipid_NA_HMDB0240582,HMDB0240581	ISG_Antiviral	0.0965774	0.677081	0.924779
N-acetyl-beta-alanine_Nucleotide_C01073_HMDB0061880	ISG_Antiviral	-0.0961039	0.678583	0.924779
oxindolylalanine_Amino Acid_NA_NA	ISG_IFN_AB	0.0961039	0.678583	0.924779
3-hydroxypyridine sulfate_Xenobiotics_NA_NA	ISG_IFN_AB	0.0961039	0.678583	0.924779
4-hydroxyphenylacetate_Amino Acid_C00642_HMDB0000020	ISG_IFN_G	-0.0961039	0.678583	0.924779
pregnenediol sulfate (C21H34O5S)*_Lipid_C18044_HMDB0000774	ISG_IFN_G	0.0961039	0.678583	0.924779
heptenedioate (C7:1-DC)*_Lipid_NA_NA	ISG_IFN_G	0.0961039	0.678583	0.924779
2-oleoylglycerol (18:1)_Lipid_NA_HMDB0011537	ISG_IFN_G	-0.0959012	0.679226	0.924792
chenodeoxycholate_Lipid_C02528_HMDB0000518	ISG_Antiviral	0.0949871	0.682129	0.924792
cysteine sulfinic acid_Amino Acid_C00606_HMDB0000996	ISG_Antiviral	0.0948303	0.682627	0.924792
17alpha-hydroxypregnanolone glucuronide_Lipid_NA_NA	ISG_Antiviral	0.0948052	0.682707	0.924792
palmitoleoylcarnitine (C16:1)*_Lipid_NA_NA	ISG_Antiviral	0.0948052	0.682707	0.924792
3-acetylphenol sulfate_Xenobiotics_NA_NA	ISG_Antiviral	-0.0948052	0.682707	0.924792
gamma-glutamylmethionine_Peptide_NA_HMDB0029155	ISG_IFN_AB	-0.0948052	0.682707	0.924792
catechol sulfate_Xenobiotics_NA_HMDB0059724	ISG_IFN_AB	0.0948052	0.682707	0.924792
3-bromo-5-chloro-2,6-dihydroxybenzoic acid*_Xenobiotics_NA_NA	ISG_IFN_AB	0.0948052	0.682707	0.924792
3-hydroxy-2-methylpyridine sulfate_Xenobiotics_NA_NA	ISG_IFN_AB	-0.0948052	0.682707	0.924792
1-oleoyl-GPE (18:1)_Lipid_NA_HMDB0011506	ISG_IFN_G	-0.0948052	0.682707	0.924792
methionine sulfoxide_Amino Acid_C02989_HMDB0002005	ISG_IFN_G	0.0948052	0.682707	0.924792
3-(3-hydroxyphenyl)propionate sulfate_Xenobiotics_NA_HMDB0094710	ISG_IFN_G	-0.094463	0.683795	0.925502
estrone 3-sulfate_Lipid_C02538_HMDB0001425	ISG_IFN_AB	0.0944245	0.683918	0.925502
tyramine O-sulfate_Amino Acid_NA_HMDB0006409	ISG_IFN_G	0.0936282	0.686452	0.927131
glycochenodeoxycholate glucuronide (1)_Lipid_NA_HMDB0002579	ISG_IFN_AB	0.0935065	0.68684	0.927131
beta-cryptoxanthin_Cofactors and Vitamins_C08591_HMDB0033844	ISG_IFN_G	-0.0935065	0.68684	0.927131
laurylcarnitine (C12)_Lipid_NA_HMDB000225	ISG_IFN_G	0.0935065	0.68684	0.927131
3-(3-hydroxyphenyl)propionate_Xenobiotics_C11457_HMDB0000375	ISG_IFN_G	0.0935065	0.68684	0.927131
[truncated: 699 more rows]

## Sheet: Convalescent
Var1	Var2	R	pval	padj
palmitoylcarnitine (C16)_Lipid_C02990_HMDB0000222	ISG_IFN_G	-0.939394	5.48405e-05	0.142969
palmitoylcarnitine (C16)_Lipid_C02990_HMDB0000222	ISG_IFN_AB	-0.915152	0.000204472	0.224587
isovalerylglycine_Amino Acid_NA_HMDB00678	ISG_IFN_AB	0.878788	0.000813862	0.224587
guanidinosuccinate_Amino Acid_C03139_HMDB0003157	ISG_IFN_G	0.878788	0.000813862	0.224587
pyruvate_Carbohydrate_C00022_HMDB0000243	ISG_Antiviral	-0.866667	0.00117354	0.224587
palmitoylcarnitine (C16)_Lipid_C02990_HMDB0000222	ISG_Antiviral	-0.866667	0.00117354	0.224587
linoleoylcarnitine (C18:2)*_Lipid_NA_HMDB0006469	ISG_Antiviral	-0.866667	0.00117354	0.224587
stearoyl ethanolamide_Lipid_NA_HMDB0013078	ISG_IFN_AB	-0.866667	0.00117354	0.224587
pyruvate_Carbohydrate_C00022_HMDB0000243	ISG_IFN_G	-0.866667	0.00117354	0.224587
nicotinamide_Cofactors and Vitamins_C00153_HMDB0001406	ISG_Antiviral	-0.854545	0.0016368	0.224587
palmitoyl ethanolamide_Lipid_C16512_HMDB0002100	ISG_Antiviral	-0.854545	0.0016368	0.224587
stearoyl ethanolamide_Lipid_NA_HMDB0013078	ISG_Antiviral	-0.854545	0.0016368	0.224587
adrenate (22:4n6)_Lipid_C16527_HMDB0002226	ISG_Antiviral	-0.854545	0.0016368	0.224587
biliverdin_Cofactors and Vitamins_C00500_HMDB0001008	ISG_IFN_AB	-0.854545	0.0016368	0.224587
guanidinosuccinate_Amino Acid_C03139_HMDB0003157	ISG_IFN_AB	0.854545	0.0016368	0.224587
stearoyl ethanolamide_Lipid_NA_HMDB0013078	ISG_IFN_G	-0.854545	0.0016368	0.224587
linoleoylcarnitine (C18:2)*_Lipid_NA_HMDB0006469	ISG_IFN_G	-0.854545	0.0016368	0.224587
isovalerylglycine_Amino Acid_NA_HMDB00678	ISG_IFN_G	0.854545	0.0016368	0.224587
adrenate (22:4n6)_Lipid_C16527_HMDB0002226	ISG_IFN_G	-0.854545	0.0016368	0.224587
N-acetyl-2-aminoadipate_Amino Acid_C12986_NA	ISG_Antiviral	0.842424	0.00222003	0.275131
biliverdin_Cofactors and Vitamins_C00500_HMDB0001008	ISG_IFN_G	-0.842424	0.00222003	0.275131
anthranilate_Amino Acid_C00108_HMDB0001123	ISG_Antiviral	0.840554	0.00232178	0.275131
cys-gly, oxidized_Amino Acid_NA_NA	ISG_Antiviral	-0.830303	0.00294023	0.276264
1-methylnicotinamide_Cofactors and Vitamins_C02918_HMDB0000699	ISG_Antiviral	-0.830303	0.00294023	0.276264
trizma acetate_Xenobiotics_C07182_NA	ISG_IFN_AB	0.830303	0.00294023	0.276264
4-acetaminophen sulfate_Xenobiotics_C06804_HMDB0059911	ISG_Antiviral	0.825403	0.00327421	0.276264
trizma acetate_Xenobiotics_C07182_NA	ISG_Antiviral	0.818182	0.00381492	0.276264
lactate_Carbohydrate_C00186_HMDB0000190	ISG_Antiviral	-0.818182	0.00381492	0.276264
pyruvate_Carbohydrate_C00022_HMDB0000243	ISG_IFN_AB	-0.818182	0.00381492	0.276264
linoleoylcarnitine (C18:2)*_Lipid_NA_HMDB0006469	ISG_IFN_AB	-0.818182	0.00381492	0.276264
6-oxopiperidine-2-carboxylate_Amino Acid_NA_HMDB0061705	ISG_IFN_AB	0.818182	0.00381492	0.276264
N-acetyl-2-aminoadipate_Amino Acid_C12986_NA	ISG_IFN_AB	0.818182	0.00381492	0.276264
trizma acetate_Xenobiotics_C07182_NA	ISG_IFN_G	0.818182	0.00381492	0.276264
nicotinamide_Cofactors and Vitamins_C00153_HMDB0001406	ISG_IFN_G	-0.818182	0.00381492	0.276264
cys-gly, oxidized_Amino Acid_NA_NA	ISG_IFN_G	-0.818182	0.00381492	0.276264
p-cresol sulfate_Xenobiotics_NA_HMDB0011635	ISG_IFN_G	0.818182	0.00381492	0.276264
biliverdin_Cofactors and Vitamins_C00500_HMDB0001008	ISG_Antiviral	-0.806061	0.00486206	0.32501
dihomolinolenate (20:3n3 or 3n6)_Lipid_C03242_HMDB0002925	ISG_IFN_G	-0.806061	0.00486206	0.32501
docosapentaenoate (DPA; 22:5n3)_Lipid_C16513_HMDB0001976,HMDB0006528	ISG_IFN_G	-0.806061	0.00486206	0.32501
nicotinamide_Cofactors and Vitamins_C00153_HMDB0001406	ISG_IFN_AB	-0.793939	0.00609992	0.36142
cys-gly, oxidized_Amino Acid_NA_NA	ISG_IFN_AB	-0.793939	0.00609992	0.36142
adrenate (22:4n6)_Lipid_C16527_HMDB0002226	ISG_IFN_AB	-0.793939	0.00609992	0.36142
palmitoyl ethanolamide_Lipid_C16512_HMDB0002100	ISG_IFN_G	-0.793939	0.00609992	0.36142
hexadecadienoate (16:2n6)_Lipid_NA_HMDB0000477	ISG_IFN_G	-0.793939	0.00609992	0.36142
anthranilate_Amino Acid_C00108_HMDB0001123	ISG_IFN_AB	0.791471	0.00637708	0.369446
4-acetaminophen sulfate_Xenobiotics_C06804_HMDB0059911	ISG_IFN_G	0.787885	0.00679543	0.38225
dihomo-linoleoylcarnitine (C20:2)*_Lipid_NA_NA	ISG_Antiviral	-0.781818	0.00754701	0.38225
guanidinosuccinate_Amino Acid_C03139_HMDB0003157	ISG_Antiviral	0.781818	0.00754701	0.38225
4-acetylphenyl sulfate_Xenobiotics_NA_NA	ISG_Antiviral	0.781818	0.00754701	0.38225
6-oxopiperidine-2-carboxylate_Amino Acid_NA_HMDB0061705	ISG_IFN_G	0.781818	0.00754701	0.38225
N-acetyl-2-aminoadipate_Amino Acid_C12986_NA	ISG_IFN_G	0.781818	0.00754701	0.38225
isovalerylglycine_Amino Acid_NA_HMDB00678	ISG_Antiviral	0.769697	0.00922195	0.38225
dihomolinoleate (20:2n6)_Lipid_C16525_HMDB0005060	ISG_Antiviral	-0.769697	0.00922195	0.38225
eugenol sulfate_Xenobiotics_NA_HMDB0135245	ISG_Antiviral	0.769697	0.00922195	0.38225
dihomolinolenate (20:3n3 or 3n6)_Lipid_C03242_HMDB0002925	ISG_IFN_AB	-0.769697	0.00922195	0.38225
p-cresol sulfate_Xenobiotics_NA_HMDB0011635	ISG_IFN_AB	0.769697	0.00922195	0.38225
phenylacetate_Amino Acid_C07086_HMDB0000209	ISG_IFN_AB	0.769697	0.00922195	0.38225
butyrylcarnitine (C4)_Lipid_C02862_HMDB0002013	ISG_IFN_G	-0.769697	0.00922195	0.38225
1-methylnicotinamide_Cofactors and Vitamins_C02918_HMDB0000699	ISG_IFN_G	-0.769697	0.00922195	0.38225
glycosyl-N-(2-hydroxynervonoyl)-sphingosine (d18:1||24:1(2OH))*_Lipid_NA_NA	ISG_IFN_G	0.769697	0.00922195	0.38225
dihomolinoleate (20:2n6)_Lipid_C16525_HMDB0005060	ISG_IFN_G	-0.769697	0.00922195	0.38225
eugenol sulfate_Xenobiotics_NA_HMDB0135245	ISG_IFN_G	0.769697	0.00922195	0.38225
3-hydroxystachydrine*_Xenobiotics_C10151_NA	ISG_Antiviral	-0.766929	0.00963836	0.38225
N-formylanthranilic acid_Amino Acid_C05653_HMDB0004089	ISG_Antiviral	0.757576	0.0111434	0.38225
cortisone_Lipid_C00762_HMDB0002802	ISG_Antiviral	-0.757576	0.0111434	0.38225
bilirubin degradation product, C17H18N2O4 (2)_Partially Characterized Molecules_NA_NA	ISG_Antiviral	-0.757576	0.0111434	0.38225
p-cresol sulfate_Xenobiotics_NA_HMDB0011635	ISG_Antiviral	0.757576	0.0111434	0.38225
palmitoyl ethanolamide_Lipid_C16512_HMDB0002100	ISG_IFN_AB	-0.757576	0.0111434	0.38225
N-acetylkynurenine (2)_Amino Acid_NA_NA	ISG_IFN_AB	0.757576	0.0111434	0.38225
eugenol sulfate_Xenobiotics_NA_HMDB0135245	ISG_IFN_AB	0.757576	0.0111434	0.38225
oleoylcarnitine (C18:1)_Lipid_NA_HMDB0005065	ISG_IFN_G	-0.757576	0.0111434	0.38225
lactate_Carbohydrate_C00186_HMDB0000190	ISG_IFN_G	-0.757576	0.0111434	0.38225
arachidonate (20:4n6)_Lipid_C00219_HMDB0001043	ISG_IFN_G	-0.757576	0.0111434	0.38225
bilirubin degradation product, C17H18N2O4 (2)_Partially Characterized Molecules_NA_NA	ISG_IFN_G	-0.757576	0.0111434	0.38225
docosahexaenoate (DHA; 22:6n3)_Lipid_C06429_HMDB0002183	ISG_IFN_G	-0.757576	0.0111434	0.38225
tryptophan betaine_Amino Acid_C09213_HMDB0061115	ISG_IFN_G	0.757576	0.0111434	0.38225
4-acetaminophen sulfate_Xenobiotics_C06804_HMDB0059911	ISG_IFN_AB	0.75662	0.0113061	0.382791
glucuronate_Carbohydrate_C16245_HMDB0000127	ISG_Antiviral	0.745455	0.0133301	0.404089
oleoylcarnitine (C18:1)_Lipid_NA_HMDB0005065	ISG_Antiviral	-0.745455	0.0133301	0.404089
butyrylcarnitine (C4)_Lipid_C02862_HMDB0002013	ISG_Antiviral	-0.745455	0.0133301	0.404089
docosapentaenoate (DPA; 22:5n3)_Lipid_C16513_HMDB0001976,HMDB0006528	ISG_Antiviral	-0.745455	0.0133301	0.404089
butyrylcarnitine (C4)_Lipid_C02862_HMDB0002013	ISG_IFN_AB	-0.745455	0.0133301	0.404089
linoleate (18:2n6)_Lipid_C01595_HMDB0000673,HMDB0006270	ISG_IFN_AB	-0.745455	0.0133301	0.404089
docosapentaenoate (DPA; 22:5n3)_Lipid_C16513_HMDB0001976,HMDB0006528	ISG_IFN_AB	-0.745455	0.0133301	0.404089
alpha-CMBHC glucuronide_Cofactors and Vitamins_NA_NA	ISG_IFN_G	0.745455	0.0133301	0.404089
4-acetylphenyl sulfate_Xenobiotics_NA_NA	ISG_IFN_G	0.745455	0.0133301	0.404089
anthranilate_Amino Acid_C00108_HMDB0001123	ISG_IFN_G	0.742387	0.0139278	0.416082
5alpha-androstan-3alpha,17beta-diol disulfate_Lipid_NA_HMDB0094682	ISG_IFN_G	-0.73786	0.0148436	0.416082
bilirubin degradation product, C17H18N2O4 (1)_Partially Characterized Molecules_NA_NA	ISG_Antiviral	-0.733333	0.0158006	0.416082
docosadioate (C22-DC)_Lipid_C14240_HMDB0061714	ISG_Antiviral	0.733333	0.0158006	0.416082
glycosyl-N-(2-hydroxynervonoyl)-sphingosine (d18:1||24:1(2OH))*_Lipid_NA_NA	ISG_Antiviral	0.733333	0.0158006	0.416082
hexadecadienoate (16:2n6)_Lipid_NA_HMDB0000477	ISG_Antiviral	-0.733333	0.0158006	0.416082
arachidonate (20:4n6)_Lipid_C00219_HMDB0001043	ISG_IFN_AB	-0.733333	0.0158006	0.416082
1-methylnicotinamide_Cofactors and Vitamins_C02918_HMDB0000699	ISG_IFN_AB	-0.733333	0.0158006	0.416082
hexadecadienoate (16:2n6)_Lipid_NA_HMDB0000477	ISG_IFN_AB	-0.733333	0.0158006	0.416082
myristoylcarnitine (C14)_Lipid_NA_HMDB000506	ISG_IFN_G	-0.733333	0.0158006	0.416082
androstenediol (3beta,17beta) disulfate (2)_Lipid_NA_HMDB0240313	ISG_IFN_G	-0.733333	0.0158006	0.416082
isobutyrylglycine (C4)_Amino Acid_NA_HMDB0000730	ISG_IFN_G	0.733333	0.0158006	0.416082
linoleate (18:2n6)_Lipid_C01595_HMDB0000673,HMDB0006270	ISG_IFN_G	-0.733333	0.0158006	0.416082
bilirubin degradation product, C17H18N2O4 (3)_Partially Characterized Molecules_NA_NA	ISG_Antiviral	-0.721212	0.0185732	0.424739
dihomolinolenate (20:3n3 or 3n6)_Lipid_C03242_HMDB0002925	ISG_Antiviral	-0.721212	0.0185732	0.424739
2-hydroxyhippurate (salicylurate)_Xenobiotics_C07588_HMDB0000840	ISG_Antiviral	0.721212	0.0185732	0.424739
2-O-methylascorbic acid_Cofactors and Vitamins_NA_HMDB0240294	ISG_IFN_AB	-0.721212	0.0185732	0.424739
androstenediol (3beta,17beta) disulfate (2)_Lipid_NA_HMDB0240313	ISG_IFN_AB	-0.721212	0.0185732	0.424739
bilirubin degradation product, C17H18N2O4 (2)_Partially Characterized Molecules_NA_NA	ISG_IFN_AB	-0.721212	0.0185732	0.424739
isobutyrylglycine (C4)_Amino Acid_NA_HMDB0000730	ISG_IFN_AB	0.721212	0.0185732	0.424739
linoleoyl-arachidonoyl-glycerol (18:2||20:4) [1]*_Lipid_NA_HMDB0007257	ISG_IFN_AB	-0.721212	0.0185732	0.424739
dihomolinoleate (20:2n6)_Lipid_C16525_HMDB0005060	ISG_IFN_AB	-0.721212	0.0185732	0.424739
dihomo-linoleoylcarnitine (C20:2)*_Lipid_NA_NA	ISG_IFN_G	-0.721212	0.0185732	0.424739
bilirubin degradation product, C17H18N2O4 (3)_Partially Characterized Molecules_NA_NA	ISG_IFN_G	-0.721212	0.0185732	0.424739
bilirubin degradation product, C17H18N2O4 (1)_Partially Characterized Molecules_NA_NA	ISG_IFN_G	-0.721212	0.0185732	0.424739
docosadioate (C22-DC)_Lipid_C14240_HMDB0061714	ISG_IFN_G	0.721212	0.0185732	0.424739
pregnenetriol disulfate*_Lipid_NA_NA	ISG_IFN_G	-0.721212	0.0185732	0.424739
pregnen-diol disulfate*_Lipid_NA_NA	ISG_IFN_G	-0.721212	0.0185732	0.424739
3-hydroxystachydrine*_Xenobiotics_C10151_NA	ISG_IFN_AB	-0.717845	0.0193993	0.439773
pregnenetriol sulfate*_Lipid_NA_NA	ISG_Antiviral	-0.709091	0.0216659	0.444749
pregnenetriol disulfate*_Lipid_NA_NA	ISG_Antiviral	-0.709091	0.0216659	0.444749
oleoyl ethanolamide_Lipid_NA_HMDB0002088	ISG_Antiviral	-0.709091	0.0216659	0.444749
phenylacetate_Amino Acid_C07086_HMDB0000209	ISG_Antiviral	0.709091	0.0216659	0.444749
pregnen-diol disulfate*_Lipid_NA_NA	ISG_Antiviral	-0.709091	0.0216659	0.444749
stearidonate (18:4n3)_Lipid_C16300_HMDB0006547	ISG_Antiviral	-0.709091	0.0216659	0.444749
hydroxy-CMPF*_Lipid_NA_NA	ISG_IFN_AB	0.709091	0.0216659	0.444749
4-acetylphenyl sulfate_Xenobiotics_NA_NA	ISG_IFN_AB	0.709091	0.0216659	0.444749
N-formylanthranilic acid_Amino Acid_C05653_HMDB0004089	ISG_IFN_G	0.709091	0.0216659	0.444749
pregnenetriol sulfate*_Lipid_NA_NA	ISG_IFN_G	-0.709091	0.0216659	0.444749
androstenediol (3beta,17beta) disulfate (1)_Lipid_C04295_HMDB0240313	ISG_IFN_G	-0.709091	0.0216659	0.444749
stearidonate (18:4n3)_Lipid_C16300_HMDB0006547	ISG_IFN_G	-0.709091	0.0216659	0.444749
3-hydroxystachydrine*_Xenobiotics_C10151_NA	ISG_IFN_G	-0.705575	0.0226256	0.454354
3-methylglutaconate_Amino Acid_NA_HMDB0000522	ISG_Antiviral	0.69697	0.0250967	0.454354
docosahexaenoate (DHA; 22:6n3)_Lipid_C06429_HMDB0002183	ISG_Antiviral	-0.69697	0.0250967	0.454354
linoleoyl-arachidonoyl-glycerol (18:2||20:4) [1]*_Lipid_NA_HMDB0007257	ISG_Antiviral	-0.69697	0.0250967	0.454354
linoleate (18:2n6)_Lipid_C01595_HMDB0000673,HMDB0006270	ISG_Antiviral	-0.69697	0.0250967	0.454354
glucuronate_Carbohydrate_C16245_HMDB0000127	ISG_IFN_AB	0.69697	0.0250967	0.454354
N-formylanthranilic acid_Amino Acid_C05653_HMDB0004089	ISG_IFN_AB	0.69697	0.0250967	0.454354
lactate_Carbohydrate_C00186_HMDB0000190	ISG_IFN_AB	-0.69697	0.0250967	0.454354
glycosyl-N-(2-hydroxynervonoyl)-sphingosine (d18:1||24:1(2OH))*_Lipid_NA_NA	ISG_IFN_AB	0.69697	0.0250967	0.454354
palmitoleoyl-arachidonoyl-glycerol (16:1||20:4) [2]*_Lipid_NA_NA	ISG_IFN_AB	-0.69697	0.0250967	0.454354
alpha-CMBHC glucuronide_Cofactors and Vitamins_NA_NA	ISG_IFN_AB	0.69697	0.0250967	0.454354
sphingomyelin (d18:2||21:0, d16:2||23:0)*_Lipid_NA_NA	ISG_IFN_G	0.69697	0.0250967	0.454354
margarate (17:0)_Lipid_NA_HMDB0002259	ISG_IFN_G	-0.69697	0.0250967	0.454354
N2,N5-diacetylornithine_Amino Acid_NA_NA	ISG_IFN_G	0.69697	0.0250967	0.454354
phenylacetate_Amino Acid_C07086_HMDB0000209	ISG_IFN_G	0.69697	0.0250967	0.454354
linoleoyl-arachidonoyl-glycerol (18:2||20:4) [1]*_Lipid_NA_HMDB0007257	ISG_IFN_G	-0.69697	0.0250967	0.454354
N-acetylkynurenine (2)_Amino Acid_NA_NA	ISG_IFN_G	0.69697	0.0250967	0.454354
5alpha-androstan-3alpha,17beta-diol disulfate_Lipid_NA_HMDB0094682	ISG_IFN_AB	-0.694089	0.0259636	0.466808
N-methylhydroxyproline_Amino Acid_NA_NA	ISG_Antiviral	-0.693304	0.0262035	0.467686
N-acetylglutamate_Amino Acid_C00624_HMDB0001138	ISG_Antiviral	0.684848	0.0288828	0.467686
dihomo-linolenoylcarnitine (C20:3n3 or 6)*_Lipid_NA_NA	ISG_Antiviral	-0.684848	0.0288828	0.467686
N-acetylcitrulline_Amino Acid_C15532,C02851_HMDB0000856	ISG_Antiviral	0.684848	0.0288828	0.467686
N6-acetyllysine_Amino Acid_C02727_HMDB0000206	ISG_IFN_AB	0.684848	0.0288828	0.467686
alpha-hydroxycaproate_Lipid_NA_HMDB0001624	ISG_IFN_AB	-0.684848	0.0288828	0.467686
oleoyl-arachidonoyl-glycerol (18:1||20:4) [1]*_Lipid_NA_HMDB0007228	ISG_IFN_AB	-0.684848	0.0288828	0.467686
bilirubin degradation product, C17H18N2O4 (3)_Partially Characterized Molecules_NA_NA	ISG_IFN_AB	-0.684848	0.0288828	0.467686
pentadecanoate (15:0)_Lipid_C16537_HMDB0000826	ISG_IFN_AB	-0.684848	0.0288828	0.467686
margarate (17:0)_Lipid_NA_HMDB0002259	ISG_IFN_AB	-0.684848	0.0288828	0.467686
docosahexaenoate (DHA; 22:6n3)_Lipid_C06429_HMDB0002183	ISG_IFN_AB	-0.684848	0.0288828	0.467686
N2,N5-diacetylornithine_Amino Acid_NA_NA	ISG_IFN_AB	0.684848	0.0288828	0.467686
glucuronate_Carbohydrate_C16245_HMDB0000127	ISG_IFN_G	0.684848	0.0288828	0.467686
cortisone_Lipid_C00762_HMDB0002802	ISG_IFN_G	-0.684848	0.0288828	0.467686
palmitoleate (16:1n7)_Lipid_C08362_HMDB0003229	ISG_IFN_G	-0.684848	0.0288828	0.467686
2-hydroxyhippurate (salicylurate)_Xenobiotics_C07588_HMDB0000840	ISG_IFN_G	0.684848	0.0288828	0.467686
4-acetamidophenylglucuronide_Xenobiotics_NA_HMDB0010316	ISG_Antiviral	0.683349	0.0293767	0.470702
myristoylcarnitine (C14)_Lipid_NA_HMDB000506	ISG_Antiviral	-0.672727	0.0330412	0.470702
N6-acetyllysine_Amino Acid_C02727_HMDB0000206	ISG_Antiviral	0.672727	0.0330412	0.470702
tryptophan betaine_Amino Acid_C09213_HMDB0061115	ISG_Antiviral	0.672727	0.0330412	0.470702
2-isopropylmalate_Xenobiotics_C02504_HMDB0000402	ISG_Antiviral	0.672727	0.0330412	0.470702
myristoylcarnitine (C14)_Lipid_NA_HMDB000506	ISG_IFN_AB	-0.672727	0.0330412	0.470702
oleoylcarnitine (C18:1)_Lipid_NA_HMDB0005065	ISG_IFN_AB	-0.672727	0.0330412	0.470702
sphingomyelin (d18:2||21:0, d16:2||23:0)*_Lipid_NA_NA	ISG_IFN_AB	0.672727	0.0330412	0.470702
bilirubin degradation product, C17H18N2O4 (1)_Partially Characterized Molecules_NA_NA	ISG_IFN_AB	-0.672727	0.0330412	0.470702
docosadioate (C22-DC)_Lipid_C14240_HMDB0061714	ISG_IFN_AB	0.672727	0.0330412	0.470702
androstenediol (3beta,17beta) disulfate (1)_Lipid_C04295_HMDB0240313	ISG_IFN_AB	-0.672727	0.0330412	0.470702
laurate (12:0)_Lipid_C02679_HMDB0000638	ISG_IFN_AB	-0.672727	0.0330412	0.470702
stearidonate (18:4n3)_Lipid_C16300_HMDB0006547	ISG_IFN_AB	-0.672727	0.0330412	0.470702
tryptophan betaine_Amino Acid_C09213_HMDB0061115	ISG_IFN_AB	0.672727	0.0330412	0.470702
oleoyl-arachidonoyl-glycerol (18:1||20:4) [1]*_Lipid_NA_HMDB0007228	ISG_IFN_G	-0.672727	0.0330412	0.470702
bilirubin degradation product, C16H18N2O5 (2)_Partially Characterized Molecules_NA_NA	ISG_IFN_G	-0.672727	0.0330412	0.470702
bilirubin degradation product, C16H18N2O5 (3)_Partially Characterized Molecules_NA_NA	ISG_IFN_G	-0.672727	0.0330412	0.470702
5-hydroxyhexanoate_Lipid_NA_HMDB0000525,HMDB0000409	ISG_IFN_G	0.672727	0.0330412	0.470702
4-methyl-2-oxopentanoate_Amino Acid_C00233_HMDB0000695	ISG_IFN_G	-0.672727	0.0330412	0.470702
4-hydroxyphenylpyruvate_Amino Acid_C01179_HMDB0000707	ISG_IFN_G	0.672727	0.0330412	0.470702
pentadecanoate (15:0)_Lipid_C16537_HMDB0000826	ISG_IFN_G	-0.672727	0.0330412	0.470702
2-isopropylmalate_Xenobiotics_C02504_HMDB0000402	ISG_IFN_G	0.672727	0.0330412	0.470702
2-hydroxyacetaminophen sulfate*_Xenobiotics_NA_HMDB0062547	ISG_Antiviral	0.662824	0.0367267	0.487527
1-oleoyl-GPI (18:1)_Lipid_NA_HMDB0061693	ISG_Antiviral	0.660606	0.0375884	0.487527
bilirubin degradation product, C16H18N2O5 (2)_Partially Characterized Molecules_NA_NA	ISG_Antiviral	-0.660606	0.0375884	0.487527
androstenediol (3beta,17beta) disulfate (2)_Lipid_NA_HMDB0240313	ISG_Antiviral	-0.660606	0.0375884	0.487527
isobutyrylglycine (C4)_Amino Acid_NA_HMDB0000730	ISG_Antiviral	0.660606	0.0375884	0.487527
6-oxopiperidine-2-carboxylate_Amino Acid_NA_HMDB0061705	ISG_Antiviral	0.660606	0.0375884	0.487527
linoleoyl-arachidonoyl-glycerol (18:2||20:4) [2]*_Lipid_NA_HMDB0007257	ISG_Antiviral	-0.660606	0.0375884	0.487527
hydroxy-CMPF*_Lipid_NA_NA	ISG_Antiviral	0.660606	0.0375884	0.487527
alpha-CMBHC glucuronide_Cofactors and Vitamins_NA_NA	ISG_Antiviral	0.660606	0.0375884	0.487527
S-carboxyethylcysteine_Amino Acid_NA_NA	ISG_Antiviral	0.660606	0.0375884	0.487527
3-methylglutaconate_Amino Acid_NA_HMDB0000522	ISG_IFN_AB	0.660606	0.0375884	0.487527
pregnenetriol disulfate*_Lipid_NA_NA	ISG_IFN_AB	-0.660606	0.0375884	0.487527
1-carboxyethylisoleucine_Amino Acid_NA_NA	ISG_IFN_AB	0.660606	0.0375884	0.487527
2-O-methylascorbic acid_Cofactors and Vitamins_NA_HMDB0240294	ISG_IFN_G	-0.660606	0.0375884	0.487527
bilirubin degradation product, C16H18N2O5 (4)_Partially Characterized Molecules_NA_NA	ISG_IFN_G	-0.660606	0.0375884	0.487527
S-methylcysteine_Amino Acid_NA_HMDB0002108	ISG_IFN_G	0.660606	0.0375884	0.487527
linoleoyl-arachidonoyl-glycerol (18:2||20:4) [2]*_Lipid_NA_HMDB0007257	ISG_IFN_G	-0.660606	0.0375884	0.487527
N-acetylcitrulline_Amino Acid_C15532,C02851_HMDB0000856	ISG_IFN_G	0.660606	0.0375884	0.487527
docosahexaenoylcholine_Lipid_NA_NA	ISG_Antiviral	0.650318	0.0417648	0.506402
cysteinylglycine_Amino Acid_C01419_HMDB0000078	ISG_Antiviral	-0.648485	0.0425401	0.506402
tetrahydrocortisol glucuronide_Lipid_NA_NA	ISG_Antiviral	-0.648485	0.0425401	0.506402
salicylate_Xenobiotics_C00805_HMDB0001895	ISG_Antiviral	0.648485	0.0425401	0.506402
dihomo-linoleoylcarnitine (C20:2)*_Lipid_NA_NA	ISG_IFN_AB	-0.648485	0.0425401	0.506402
4-methyl-2-oxopentanoate_Amino Acid_C00233_HMDB0000695	ISG_IFN_AB	-0.648485	0.0425401	0.506402
phenylacetylglutamine_Peptide_C04148_HMDB0006344	ISG_IFN_AB	0.648485	0.0425401	0.506402
5-methylthioribose_Amino Acid_NA_HMDB0001087	ISG_IFN_AB	0.648485	0.0425401	0.506402
S-methylcysteine_Amino Acid_NA_HMDB0002108	ISG_IFN_AB	0.648485	0.0425401	0.506402
linoleoyl-arachidonoyl-glycerol (18:2||20:4) [2]*_Lipid_NA_HMDB0007257	ISG_IFN_AB	-0.648485	0.0425401	0.506402
palmitoyl-oleoyl-glycerol (16:0||18:1) [2]*_Lipid_C13861_HMDB0007102	ISG_IFN_AB	-0.648485	0.0425401	0.506402
2-isopropylmalate_Xenobiotics_C02504_HMDB0000402	ISG_IFN_AB	0.648485	0.0425401	0.506402
N6-acetyllysine_Amino Acid_C02727_HMDB0000206	ISG_IFN_G	0.648485	0.0425401	0.506402
dihomo-linolenoylcarnitine (C20:3n3 or 6)*_Lipid_NA_NA	ISG_IFN_G	-0.648485	0.0425401	0.506402
3-methylglutaconate_Amino Acid_NA_HMDB0000522	ISG_IFN_G	0.648485	0.0425401	0.506402
oleoyl ethanolamide_Lipid_NA_HMDB0002088	ISG_IFN_G	-0.648485	0.0425401	0.506402
myristate (14:0)_Lipid_C06424_HMDB0000806	ISG_IFN_G	-0.648485	0.0425401	0.506402
laurate (12:0)_Lipid_C02679_HMDB0000638	ISG_IFN_G	-0.648485	0.0425401	0.506402
N-methylhydroxyproline_Amino Acid_NA_NA	ISG_IFN_AB	-0.64422	0.0443814	0.520441
vanillic alcohol sulfate_Amino Acid_NA_HMDB0041788	ISG_Antiviral	0.638301	0.0470245	0.520441
docosahexaenoylcholine_Lipid_NA_NA	ISG_IFN_AB	0.637812	0.0472475	0.520441
acesulfame_Xenobiotics_NA_HMDB0033585	ISG_IFN_AB	0.637812	0.0472475	0.520441
docosahexaenoylcholine_Lipid_NA_NA	ISG_IFN_G	0.637812	0.0472475	0.520441
alpha-hydroxycaproate_Lipid_NA_HMDB0001624	ISG_Antiviral	-0.636364	0.0479117	0.520441
pregnenetriol sulfate*_Lipid_NA_NA	ISG_IFN_AB	-0.636364	0.0479117	0.520441
5-hydroxyhexanoate_Lipid_NA_HMDB0000525,HMDB0000409	ISG_IFN_AB	0.636364	0.0479117	0.520441
4-hydroxyphenylpyruvate_Amino Acid_C01179_HMDB0000707	ISG_IFN_AB	0.636364	0.0479117	0.520441
glycoursodeoxycholate_Lipid_NA_HMDB0000708	ISG_IFN_AB	0.636364	0.0479117	0.520441
pregnen-diol disulfate*_Lipid_NA_NA	ISG_IFN_AB	-0.636364	0.0479117	0.520441
phenylacetylcarnitine_Peptide_NA_NA	ISG_IFN_AB	0.636364	0.0479117	0.520441
palmitoleate (16:1n7)_Lipid_C08362_HMDB0003229	ISG_IFN_AB	-0.636364	0.0479117	0.520441
2-hydroxyhippurate (salicylurate)_Xenobiotics_C07588_HMDB0000840	ISG_IFN_AB	0.636364	0.0479117	0.520441
N-acetylglutamate_Amino Acid_C00624_HMDB0001138	ISG_IFN_G	0.636364	0.0479117	0.520441
alpha-hydroxycaproate_Lipid_NA_HMDB0001624	ISG_IFN_G	-0.636364	0.0479117	0.520441
tetrahydrocortisol glucuronide_Lipid_NA_NA	ISG_IFN_G	-0.636364	0.0479117	0.520441
3-indoleglyoxylic acid_Xenobiotics_NA_NA	ISG_IFN_G	0.636364	0.0479117	0.520441
palmitoyl-oleoyl-glycerol (16:0||18:1) [2]*_Lipid_C13861_HMDB0007102	ISG_IFN_G	-0.636364	0.0479117	0.520441
hydroxy-CMPF*_Lipid_NA_NA	ISG_IFN_G	0.636364	0.0479117	0.520441
palmitoleoyl-arachidonoyl-glycerol (16:1||20:4) [2]*_Lipid_NA_NA	ISG_IFN_G	-0.636364	0.0479117	0.520441
N-methylhydroxyproline_Amino Acid_NA_NA	ISG_IFN_G	-0.631949	0.0499751	0.540367
pimeloylcarnitine||3-methyladipoylcarnitine (C7-DC)_Lipid_NA_NA	ISG_Antiviral	0.631558	0.0501606	0.540367
dihomo-linolenoyl-choline_Lipid_NA_NA	ISG_Antiviral	0.625305	0.0531909	0.54704
arachidonate (20:4n6)_Lipid_C00219_HMDB0001043	ISG_Antiviral	-0.624242	0.0537178	0.54704
bilirubin degradation product, C16H18N2O5 (3)_Partially Characterized Molecules_NA_NA	ISG_Antiviral	-0.624242	0.0537178	0.54704
S-methylcysteine_Amino Acid_NA_HMDB0002108	ISG_Antiviral	0.624242	0.0537178	0.54704
palmitoleoyl-arachidonoyl-glycerol (16:1||20:4) [2]*_Lipid_NA_NA	ISG_Antiviral	-0.624242	0.0537178	0.54704
perfluorooctanesulfonate (PFOS)_Xenobiotics_C18142_HMDB0059586	ISG_Antiviral	0.624242	0.0537178	0.54704
palmitoleate (16:1n7)_Lipid_C08362_HMDB0003229	ISG_Antiviral	-0.624242	0.0537178	0.54704
N-acetylglutamate_Amino Acid_C00624_HMDB0001138	ISG_IFN_AB	0.624242	0.0537178	0.54704
1-oleoyl-GPI (18:1)_Lipid_NA_HMDB0061693	ISG_IFN_AB	0.624242	0.0537178	0.54704
bilirubin degradation product, C16H18N2O5 (2)_Partially Characterized Molecules_NA_NA	ISG_IFN_AB	-0.624242	0.0537178	0.54704
stachydrine_Xenobiotics_C10172_HMDB0004827	ISG_IFN_AB	-0.624242	0.0537178	0.54704
phenylacetylglutamine_Peptide_C04148_HMDB0006344	ISG_IFN_G	0.624242	0.0537178	0.54704
5-methylthioribose_Amino Acid_NA_HMDB0001087	ISG_IFN_G	0.624242	0.0537178	0.54704
palmitoyl-linoleoyl-glycerol (16:0||18:2) [2]*_Lipid_NA_HMDB0007103	ISG_IFN_G	-0.624242	0.0537178	0.54704
cysteinylglycine disulfide*_Amino Acid_NA_HMDB0000709	ISG_Antiviral	-0.620064	0.0558226	0.560385
dimethylguanidino valeric acid (DMGV)*_Amino Acid_NA_NA	ISG_Antiviral	-0.620064	0.0558226	0.560385
palmitoyl-arachidonoyl-glycerol (16:0||20:4) [2]*_Lipid_NA_HMDB0007112	ISG_IFN_G	-0.613985	0.058981	0.560385
dihomo-linolenoyl-choline_Lipid_NA_NA	ISG_IFN_AB	0.612799	0.0596102	0.560385
dihomo-linolenoyl-choline_Lipid_NA_NA	ISG_IFN_G	0.612799	0.0596102	0.560385
proline_Amino Acid_C00148,C000763_HMDB0000162,HMDB0003411	ISG_Antiviral	-0.612121	0.0599721	0.560385
linolenoylcarnitine (C18:3)*_Lipid_NA_NA	ISG_Antiviral	-0.612121	0.0599721	0.560385
3-indoxyl sulfate_Amino Acid_NA_HMDB0000682	ISG_Antiviral	0.612121	0.0599721	0.560385
stachydrine_Xenobiotics_C10172_HMDB0004827	ISG_Antiviral	-0.612121	0.0599721	0.560385
myristoyl dihydrosphingomyelin (d18:0||14:0)*_Lipid_NA_HMDB0012085	ISG_IFN_AB	0.612121	0.0599721	0.560385
cortisone_Lipid_C00762_HMDB0002802	ISG_IFN_AB	-0.612121	0.0599721	0.560385
bilirubin degradation product, C16H18N2O5 (3)_Partially Characterized Molecules_NA_NA	ISG_IFN_AB	-0.612121	0.0599721	0.560385
dihomo-linolenoylcarnitine (C20:3n3 or 6)*_Lipid_NA_NA	ISG_IFN_AB	-0.612121	0.0599721	0.560385
1-stearoyl-GPG (18:0)_Lipid_NA_NA	ISG_IFN_AB	-0.612121	0.0599721	0.560385
myristate (14:0)_Lipid_C06424_HMDB0000806	ISG_IFN_AB	-0.612121	0.0599721	0.560385
palmitoyl-linoleoyl-glycerol (16:0||18:2) [2]*_Lipid_NA_HMDB0007103	ISG_IFN_AB	-0.612121	0.0599721	0.560385
tigloylglycine_Amino Acid_NA_HMDB0000959	ISG_IFN_AB	0.612121	0.0599721	0.560385
S-carboxyethylcysteine_Amino Acid_NA_NA	ISG_IFN_AB	0.612121	0.0599721	0.560385
bilirubin degradation product, C16H18N2O5 (1)_Partially Characterized Molecules_NA_NA	ISG_IFN_G	-0.612121	0.0599721	0.560385
(14 or 15)-methylpalmitate (a17:0 or i17:0)_Lipid_C16995_HMDB0061859	ISG_IFN_G	-0.612121	0.0599721	0.560385
salicylate_Xenobiotics_C00805_HMDB0001895	ISG_IFN_G	0.612121	0.0599721	0.560385
perfluorooctanesulfonate (PFOS)_Xenobiotics_C18142_HMDB0059586	ISG_IFN_G	0.612121	0.0599721	0.560385
8-methoxykynurenate_Amino Acid_C05830_HMDB0060426	ISG_IFN_G	-0.612121	0.0599721	0.560385
docosapentaenoate (n6 DPA; 22:5n6)_Lipid_C16513_HMDB0001976	ISG_IFN_G	-0.607906	0.0622549	0.575681
dimethylguanidino valeric acid (DMGV)*_Amino Acid_NA_NA	ISG_IFN_G	-0.601826	0.065646	0.575681
diacylglycerol (14:0||18:1, 16:0||16:1) [1]*_Lipid_NA_NA	ISG_IFN_AB	-0.601253	0.0659722	0.575681
diacylglycerol (14:0||18:1, 16:0||16:1) [1]*_Lipid_NA_NA	ISG_IFN_G	-0.601253	0.0659722	0.575681
5alpha-androstan-3alpha,17beta-diol disulfate_Lipid_NA_HMDB0094682	ISG_Antiviral	-0.600293	0.06652	0.575681
2-hydroxyacetaminophen sulfate*_Xenobiotics_NA_HMDB0062547	ISG_IFN_G	0.600293	0.06652	0.575681
bilirubin degradation product, C16H18N2O5 (4)_Partially Characterized Molecules_NA_NA	ISG_Antiviral	-0.6	0.066688	0.575681
4-methyl-2-oxopentanoate_Amino Acid_C00233_HMDB0000695	ISG_Antiviral	-0.6	0.066688	0.575681
phenylacetylglutamine_Peptide_C04148_HMDB0006344	ISG_Antiviral	0.6	0.066688	0.575681
oxalate (ethanedioate)_Cofactors and Vitamins_C00209_HMDB0002329	ISG_Antiviral	0.6	0.066688	0.575681
8-methoxykynurenate_Amino Acid_C05830_HMDB0060426	ISG_Antiviral	-0.6	0.066688	0.575681
1-carboxyethylphenylalanine_Amino Acid_NA_NA	ISG_IFN_AB	0.6	0.066688	0.575681
bilirubin degradation product, C16H18N2O5 (4)_Partially Characterized Molecules_NA_NA	ISG_IFN_AB	-0.6	0.066688	0.575681
3-indoleglyoxylic acid_Xenobiotics_NA_NA	ISG_IFN_AB	0.6	0.066688	0.575681
salicylate_Xenobiotics_C00805_HMDB0001895	ISG_IFN_AB	0.6	0.066688	0.575681
perfluorooctanesulfonate (PFOS)_Xenobiotics_C18142_HMDB0059586	ISG_IFN_AB	0.6	0.066688	0.575681
N-acetylcitrulline_Amino Acid_C15532,C02851_HMDB0000856	ISG_IFN_AB	0.6	0.066688	0.575681
myristoyl dihydrosphingomyelin (d18:0||14:0)*_Lipid_NA_HMDB0012085	ISG_IFN_G	0.6	0.066688	0.575681
bilirubin (E,Z or Z,E)*_Cofactors and Vitamins_C00486_HMDB0000488	ISG_IFN_G	-0.6	0.066688	0.575681
docosadienoate (22:2n6)_Lipid_C16533_HMDB0061714	ISG_IFN_G	-0.6	0.066688	0.575681
tetrahydrocortisone glucuronide (5)_Lipid_NA_NA	ISG_IFN_G	-0.6	0.066688	0.575681
4-vinylphenol sulfate_Xenobiotics_C05627_HMDB0062775	ISG_IFN_G	0.6	0.066688	0.575681
5alpha-androstan-3alpha,17beta-diol monosulfate (2)_Lipid_NA_NA	ISG_IFN_G	-0.6	0.066688	0.575681
N-acetyl-1-methylhistidine*_Amino Acid_NA_NA	ISG_Antiviral	0.59404	0.0701631	0.587193
N-acetyl-1-methylhistidine*_Amino Acid_NA_NA	ISG_IFN_AB	0.59404	0.0701631	0.587193
N-acetyl-1-methylhistidine*_Amino Acid_NA_NA	ISG_IFN_G	0.59404	0.0701631	0.587193
vanillic alcohol sulfate_Amino Acid_NA_HMDB0041788	ISG_IFN_AB	0.589668	0.0727859	0.587193
salicyluric glucuronide*_Xenobiotics_NA_HMDB0240252	ISG_Antiviral	0.589077	0.0731457	0.587193
emtricitabine_Xenobiotics_D01199,C12599_HMDB0015017	ISG_Antiviral	-0.588199	0.0736815	0.587193
emtricitabine_Xenobiotics_D01199,C12599_HMDB0015017	ISG_IFN_AB	-0.588199	0.0736815	0.587193
emtricitabine_Xenobiotics_D01199,C12599_HMDB0015017	ISG_IFN_G	-0.588199	0.0736815	0.587193
sphingomyelin (d18:2||21:0, d16:2||23:0)*_Lipid_NA_NA	ISG_Antiviral	0.587879	0.0738777	0.587193
1-stearoyl-GPG (18:0)_Lipid_NA_NA	ISG_Antiviral	-0.587879	0.0738777	0.587193
5-methylthioribose_Amino Acid_NA_HMDB0001087	ISG_Antiviral	0.587879	0.0738777	0.587193
N2,N5-diacetylornithine_Amino Acid_NA_NA	ISG_Antiviral	0.587879	0.0738777	0.587193
N-acetylkynurenine (2)_Amino Acid_NA_NA	ISG_Antiviral	0.587879	0.0738777	0.587193
oleoyl ethanolamide_Lipid_NA_HMDB0002088	ISG_IFN_AB	-0.587879	0.0738777	0.587193
tetrahydrocortisol glucuronide_Lipid_NA_NA	ISG_IFN_AB	-0.587879	0.0738777	0.587193
(14 or 15)-methylpalmitate (a17:0 or i17:0)_Lipid_C16995_HMDB0061859	ISG_IFN_AB	-0.587879	0.0738777	0.587193
glycosyl-N-behenoyl-sphingadienine (d18:2||22:0)*_Lipid_NA_NA	ISG_IFN_G	0.587879	0.0738777	0.587193
glycoursodeoxycholate_Lipid_NA_HMDB0000708	ISG_IFN_G	0.587879	0.0738777	0.587193
1-dihomo-linolenylglycerol (20:3)_Lipid_NA_NA	ISG_IFN_G	-0.587879	0.0738777	0.587193
eicosenoate (20:1n9 or 1n11)_Lipid_C16526_HMDB0002231,HMDB0062436	ISG_IFN_G	-0.587879	0.0738777	0.587193
10-heptadecenoate (17:1n7)_Lipid_NA_HMDB0060038	ISG_IFN_G	-0.587879	0.0738777	0.587193
linolenate (18:3n3 or 3n6)_Lipid_C06426,C06427_HMDB0001388,HMDB0003073	ISG_IFN_G	-0.587879	0.0738777	0.587193
myristoleate (14:1n5)_Lipid_C08322_HMDB0002000	ISG_IFN_G	-0.587879	0.0738777	0.587193
tigloylglycine_Amino Acid_NA_HMDB0000959	ISG_IFN_G	0.587879	0.0738777	0.587193
S-carboxyethylcysteine_Amino Acid_NA_NA	ISG_IFN_G	0.587879	0.0738777	0.587193
stachydrine_Xenobiotics_C10172_HMDB0004827	ISG_IFN_G	-0.587879	0.0738777	0.587193
cysteinylglycine disulfide*_Amino Acid_NA_HMDB0000709	ISG_IFN_G	-0.583589	0.0765377	0.598896
acesulfame_Xenobiotics_NA_HMDB0033585	ISG_IFN_G	0.581534	0.077834	0.598896
vanillic alcohol sulfate_Amino Acid_NA_HMDB0041788	ISG_IFN_G	0.57751	0.0804126	0.598896
2-hydroxystearate_Lipid_C03045,C03042_HMDB0062549	ISG_Antiviral	-0.575758	0.0815528	0.598896
arabonate||xylonate_Carbohydrate_C00502,C05411_HMDB0000539	ISG_Antiviral	0.575758	0.0815528	0.598896
arachidonoylcarnitine (C20:4)_Lipid_NA_HMDB0006455	ISG_Antiviral	-0.575758	0.0815528	0.598896
argininate*_Amino Acid_NA_HMDB0003148	ISG_Antiviral	-0.575758	0.0815528	0.598896
gamma-glutamylalanine_Peptide_C03738_HMDB0029142	ISG_Antiviral	-0.575758	0.0815528	0.598896
palmitoyl-oleoyl-glycerol (16:0||18:1) [2]*_Lipid_C13861_HMDB0007102	ISG_Antiviral	-0.575758	0.0815528	0.598896
sebacate (C10-DC)_Lipid_C08277_HMDB0000792	ISG_Antiviral	0.575758	0.0815528	0.598896
5-dodecenoate (12:1n7)_Lipid_NA_HMDB0000529	ISG_Antiviral	-0.575758	0.0815528	0.598896
2-hydroxystearate_Lipid_C03045,C03042_HMDB0062549	ISG_IFN_AB	-0.575758	0.0815528	0.598896
ethylmalonate_Amino Acid_NA_HMDB0000622	ISG_IFN_AB	-0.575758	0.0815528	0.598896
indolin-2-one_Xenobiotics_C12312_NA	ISG_IFN_AB	0.575758	0.0815528	0.598896
oleoyl-arachidonoyl-glycerol (18:1||20:4) [2]*_Lipid_NA_HMDB0007228	ISG_IFN_AB	-0.575758	0.0815528	0.598896
prolylglycine_Peptide_NA_HMDB0011178	ISG_IFN_AB	0.575758	0.0815528	0.598896
3-methylglutarylcarnitine (2)_Amino Acid_NA_HMDB0000552	ISG_IFN_AB	0.575758	0.0815528	0.598896
tetrahydrocortisone glucuronide (5)_Lipid_NA_NA	ISG_IFN_AB	-0.575758	0.0815528	0.598896
linolenate (18:3n3 or 3n6)_Lipid_C06426,C06427_HMDB0001388,HMDB0003073	ISG_IFN_AB	-0.575758	0.0815528	0.598896
3-carboxy-4-methyl-5-propyl-2-furanpropanoate (CMPF)_Lipid_NA_HMDB0061112	ISG_IFN_AB	0.575758	0.0815528	0.598896
N-methyltaurine_Amino Acid_NA_NA	ISG_IFN_AB	0.575758	0.0815528	0.598896
1-oleoyl-GPI (18:1)_Lipid_NA_HMDB0061693	ISG_IFN_G	0.575758	0.0815528	0.598896
arabonate||xylonate_Carbohydrate_C00502,C05411_HMDB0000539	ISG_IFN_G	0.575758	0.0815528	0.598896
arachidonoylcarnitine (C20:4)_Lipid_NA_HMDB0006455	ISG_IFN_G	-0.575758	0.0815528	0.598896
linolenoylcarnitine (C18:3)*_Lipid_NA_NA	ISG_IFN_G	-0.575758	0.0815528	0.598896
10-nonadecenoate (19:1n9)_Lipid_NA_HMDB0013622	ISG_IFN_G	-0.575758	0.0815528	0.598896
diacylglycerol (16:1||18:2 [2], 16:0||18:3 [1])*_Lipid_NA_NA	ISG_IFN_G	-0.575758	0.0815528	0.598896
diacylglycerol (14:0||18:1, 16:0||16:1) [1]*_Lipid_NA_NA	ISG_Antiviral	-0.575392	0.0817918	0.598964
palmitoyl-arachidonoyl-glycerol (16:0||20:4) [2]*_Lipid_NA_HMDB0007112	ISG_IFN_AB	-0.571431	0.0844119	0.616419
acesulfame_Xenobiotics_NA_HMDB0033585	ISG_Antiviral	0.569028	0.0860275	0.622948
2-hydroxyacetaminophen sulfate*_Xenobiotics_NA_HMDB0062547	ISG_IFN_AB	0.569028	0.0860275	0.622948
gamma-glutamyltryptophan_Peptide_NA_HMDB0029160	ISG_Antiviral	-0.563636	0.089724	0.622948
bilirubin (E,Z or Z,E)*_Cofactors and Vitamins_C00486_HMDB0000488	ISG_Antiviral	-0.563636	0.089724	0.622948
androstenediol (3beta,17beta) disulfate (1)_Lipid_C04295_HMDB0240313	ISG_Antiviral	-0.563636	0.089724	0.622948
threonate_Cofactors and Vitamins_C01620_HMDB0000943,HMDB0062620	ISG_Antiviral	0.563636	0.089724	0.622948
1-palmitoyl-GPG (16:0)*_Lipid_NA_NA	ISG_IFN_AB	-0.563636	0.089724	0.622948
bilirubin degradation product, C16H18N2O5 (1)_Partially Characterized Molecules_NA_NA	ISG_IFN_AB	-0.563636	0.089724	0.622948
diacylglycerol (16:1||18:2 [2], 16:0||18:3 [1])*_Lipid_NA_NA	ISG_IFN_AB	-0.563636	0.089724	0.622948
palmitoyl-oleoyl-glycerol (16:0||18:1) [1]*_Lipid_C13861_HMDB0007102	ISG_IFN_AB	-0.563636	0.089724	0.622948
4-guanidinobutanoate_Amino Acid_C01035_HMDB0003464	ISG_IFN_AB	0.563636	0.089724	0.622948
5alpha-androstan-3alpha,17beta-diol monosulfate (2)_Lipid_NA_NA	ISG_IFN_AB	-0.563636	0.089724	0.622948
cysteinylglycine_Amino Acid_C01419_HMDB0000078	ISG_IFN_G	-0.563636	0.089724	0.622948
1-stearoyl-GPG (18:0)_Lipid_NA_NA	ISG_IFN_G	-0.563636	0.089724	0.622948
proline_Amino Acid_C00148,C000763_HMDB0000162,HMDB0003411	ISG_IFN_G	-0.563636	0.089724	0.622948
3-methyl-2-oxovalerate_Amino Acid_C00671,C06008,C03465_HMDB0000491	ISG_IFN_G	-0.563636	0.089724	0.622948
oleoyl-arachidonoyl-glycerol (18:1||20:4) [2]*_Lipid_NA_HMDB0007228	ISG_IFN_G	-0.563636	0.089724	0.622948
androstenediol (3alpha, 17alpha) monosulfate (3)_Lipid_NA_NA	ISG_IFN_G	-0.563636	0.089724	0.622948
glucuronide of C10H18O2 (1)*_Partially Characterized Molecules_NA_NA	ISG_Antiviral	-0.562775	0.0903239	0.622948
glucuronide of C10H18O2 (8)*_Partially Characterized Molecules_NA_NA	ISG_Antiviral	-0.562775	0.0903239	0.622948
pimeloylcarnitine||3-methyladipoylcarnitine (C7-DC)_Lipid_NA_NA	ISG_IFN_G	0.562775	0.0903239	0.622948
dimethylguanidino valeric acid (DMGV)*_Amino Acid_NA_NA	ISG_IFN_AB	-0.559273	0.0927888	0.638259
myristoyl dihydrosphingomyelin (d18:0||14:0)*_Lipid_NA_HMDB0012085	ISG_Antiviral	0.551515	0.0984012	0.644552
2-O-methylascorbic acid_Cofactors and Vitamins_NA_HMDB0240294	ISG_Antiviral	-0.551515	0.0984012	0.644552
1-palmitoyl-GPI* (16:0)_Lipid_NA_HMDB0061695	ISG_Antiviral	0.551515	0.0984012	0.644552
1-palmitoyl-2-palmitoleoyl-GPC (16:0||16:1)*_Lipid_NA_HMDB0007969	ISG_Antiviral	-0.551515	0.0984012	0.644552
5-hydroxyhexanoate_Lipid_NA_HMDB0000525,HMDB0000409	ISG_Antiviral	0.551515	0.0984012	0.644552
indolin-2-one_Xenobiotics_C12312_NA	ISG_Antiviral	0.551515	0.0984012	0.644552
bilirubin degradation product, C16H18N2O5 (1)_Partially Characterized Molecules_NA_NA	ISG_Antiviral	-0.551515	0.0984012	0.644552
3-indoleglyoxylic acid_Xenobiotics_NA_NA	ISG_Antiviral	0.551515	0.0984012	0.644552
bilirubin (E,Z or Z,E)*_Cofactors and Vitamins_C00486_HMDB0000488	ISG_IFN_AB	-0.551515	0.0984012	0.644552
3-methyl-2-oxovalerate_Amino Acid_C00671,C06008,C03465_HMDB0000491	ISG_IFN_AB	-0.551515	0.0984012	0.644552
stearate (18:0)_Lipid_C01530_HMDB0000827	ISG_IFN_AB	-0.551515	0.0984012	0.644552
10-heptadecenoate (17:1n7)_Lipid_NA_HMDB0060038	ISG_IFN_AB	-0.551515	0.0984012	0.644552
myristoleate (14:1n5)_Lipid_C08322_HMDB0002000	ISG_IFN_AB	-0.551515	0.0984012	0.644552
pipecolate_Amino Acid_NA_NA	ISG_IFN_AB	0.551515	0.0984012	0.644552
1-carboxyethylisoleucine_Amino Acid_NA_NA	ISG_IFN_G	0.551515	0.0984012	0.644552
3-methylglutarylcarnitine (2)_Amino Acid_NA_HMDB0000552	ISG_IFN_G	0.551515	0.0984012	0.644552
phenylacetylcarnitine_Peptide_NA_NA	ISG_IFN_G	0.551515	0.0984012	0.644552
palmitoyl-oleoyl-glycerol (16:0||18:1) [1]*_Lipid_C13861_HMDB0007102	ISG_IFN_G	-0.551515	0.0984012	0.644552
5-dodecenoate (12:1n7)_Lipid_NA_HMDB0000529	ISG_IFN_G	-0.551515	0.0984012	0.644552
docosapentaenoate (n6 DPA; 22:5n6)_Lipid_C16513_HMDB0001976	ISG_IFN_AB	-0.547115	0.101678	0.664347
salicyluric glucuronide*_Xenobiotics_NA_HMDB0240252	ISG_IFN_AB	0.544337	0.103782	0.672651
salicyluric glucuronide*_Xenobiotics_NA_HMDB0240252	ISG_IFN_G	0.544337	0.103782	0.672651
5-(galactosylhydroxy)-L-lysine_Amino Acid_NA_NA	ISG_Antiviral	-0.539403	0.107586	0.672651
1-(1-enyl-stearoyl)-2-oleoyl-GPE (P-18:0||18:1)_Lipid_NA_HMDB0011375	ISG_Antiviral	0.539394	0.107593	0.672651
sphingomyelin (d18:1||25:0, d19:0||24:1, d20:1||23:0, d19:1||24:0)*_Lipid_NA_NA	ISG_Antiviral	0.539394	0.107593	0.672651
margarate (17:0)_Lipid_NA_HMDB0002259	ISG_Antiviral	-0.539394	0.107593	0.672651
1-carboxyethylisoleucine_Amino Acid_NA_NA	ISG_Antiviral	0.539394	0.107593	0.672651
laurate (12:0)_Lipid_C02679_HMDB0000638	ISG_Antiviral	-0.539394	0.107593	0.672651
palmitoyl-linoleoyl-glycerol (16:0||18:2) [2]*_Lipid_NA_HMDB0007103	ISG_Antiviral	-0.539394	0.107593	0.672651
4-allylcatechol sulfate_Xenobiotics_NA_NA	ISG_Antiviral	0.539394	0.107593	0.672651
linoleoylcholine*_Lipid_NA_HMDB0013213	ISG_Antiviral	0.539394	0.107593	0.672651
palmitoylcholine_Lipid_NA_HMDB0240592	ISG_Antiviral	0.539394	0.107593	0.672651
cysteinylglycine_Amino Acid_C01419_HMDB0000078	ISG_IFN_AB	-0.539394	0.107593	0.672651
arabonate||xylonate_Carbohydrate_C00502,C05411_HMDB0000539	ISG_IFN_AB	0.539394	0.107593	0.672651
10-nonadecenoate (19:1n9)_Lipid_NA_HMDB0013622	ISG_IFN_AB	-0.539394	0.107593	0.672651
2-hydroxystearate_Lipid_C03045,C03042_HMDB0062549	ISG_IFN_G	-0.539394	0.107593	0.672651
lactosyl-N-behenoyl-sphingosine (d18:1||22:0)*_Lipid_NA_HMDB0011594	ISG_IFN_G	0.539394	0.107593	0.672651
oleate||vaccenate (18:1)_Lipid_C01712,C08367,C00712,C21944_HMDB0000207,HMDB0000573,HMDB0003231,HMDB0240219	ISG_IFN_G	-0.539394	0.107593	0.672651
glucuronide of C10H18O2 (1)*_Partially Characterized Molecules_NA_NA	ISG_IFN_AB	-0.537763	0.10887	0.677385
glucuronide of C10H18O2 (8)*_Partially Characterized Molecules_NA_NA	ISG_IFN_AB	-0.537763	0.10887	0.677385
stearoylcholine*_Lipid_NA_NA	ISG_Antiviral	0.534957	0.111088	0.679605
cysteinylglycine disulfide*_Amino Acid_NA_HMDB0000709	ISG_IFN_AB	-0.534957	0.111088	0.679605
tetrahydrocortisol sulfate (1)_Lipid_NA_NA	ISG_Antiviral	-0.529423	0.115546	0.679605
I-urobilinogen_Cofactors and Vitamins_C05789_HMDB0004157	ISG_IFN_AB	-0.529423	0.115546	0.679605
tetrahydrocortisol sulfate (1)_Lipid_NA_NA	ISG_IFN_G	-0.529423	0.115546	0.679605
docosapentaenoate (n6 DPA; 22:5n6)_Lipid_C16513_HMDB0001976	ISG_Antiviral	-0.528878	0.115991	0.679605
glucuronide of C10H18O2 (7)*_Partially Characterized Molecules_NA_NA	ISG_IFN_AB	-0.528878	0.115991	0.679605
3-decenoylcarnitine_Lipid_NA_NA	ISG_IFN_G	-0.528878	0.115991	0.679605
N2,N2-dimethylguanosine_Nucleotide_NA_HMDB0004824	ISG_Antiviral	-0.527273	0.117308	0.679605
1-carboxyethylphenylalanine_Amino Acid_NA_NA	ISG_Antiviral	0.527273	0.117308	0.679605
campesterol_Lipid_C01789_HMDB0002869	ISG_Antiviral	0.527273	0.117308	0.679605
oleoyl-arachidonoyl-glycerol (18:1||20:4) [1]*_Lipid_NA_HMDB0007228	ISG_Antiviral	-0.527273	0.117308	0.679605
ethylmalonate_Amino Acid_NA_HMDB0000622	ISG_Antiviral	-0.527273	0.117308	0.679605
2-methylserine_Amino Acid_C02115_NA	ISG_Antiviral	-0.527273	0.117308	0.679605
hexadecenedioate (C16:1-DC)*_Lipid_NA_NA	ISG_Antiviral	0.527273	0.117308	0.679605
diacylglycerol (16:1||18:2 [2], 16:0||18:3 [1])*_Lipid_NA_NA	ISG_Antiviral	-0.527273	0.117308	0.679605
3-carboxy-4-methyl-5-propyl-2-furanpropanoate (CMPF)_Lipid_NA_HMDB0061112	ISG_Antiviral	0.527273	0.117308	0.679605
dodecadienoate (12:2)*_Lipid_NA_NA	ISG_Antiviral	-0.527273	0.117308	0.679605
4-guanidinobutanoate_Amino Acid_C01035_HMDB0003464	ISG_Antiviral	0.527273	0.117308	0.679605
docosadienoate (22:2n6)_Lipid_C16533_HMDB0061714	ISG_IFN_AB	-0.527273	0.117308	0.679605
eicosenoate (20:1n9 or 1n11)_Lipid_C16526_HMDB0002231,HMDB0062436	ISG_IFN_AB	-0.527273	0.117308	0.679605
4-vinylphenol sulfate_Xenobiotics_C05627_HMDB0062775	ISG_IFN_AB	0.527273	0.117308	0.679605
1-methyl-5-imidazoleacetate_Amino Acid_NA_HMDB04988	ISG_IFN_AB	0.527273	0.117308	0.679605
sphingomyelin (d18:1||21:0, d17:1||22:0, d16:1||23:0)*_Lipid_NA_NA	ISG_IFN_G	0.527273	0.117308	0.679605
ethylmalonate_Amino Acid_NA_HMDB0000622	ISG_IFN_G	-0.527273	0.117308	0.679605
homoarginine_Amino Acid_C01924_HMDB0000670	ISG_IFN_G	-0.527273	0.117308	0.679605
homostachydrine*_Xenobiotics_C08283_HMDB0033433	ISG_IFN_G	0.527273	0.117308	0.679605
3-hydroxydecanoylcarnitine_Lipid_NA_HMDB0061636	ISG_IFN_G	-0.527273	0.117308	0.679605
dodecadienoate (12:2)*_Lipid_NA_NA	ISG_IFN_G	-0.527273	0.117308	0.679605
linoleoylcholine*_Lipid_NA_HMDB0013213	ISG_IFN_G	0.527273	0.117308	0.679605
palmitoylcholine_Lipid_NA_HMDB0240592	ISG_IFN_G	0.527273	0.117308	0.679605
stearoylcholine*_Lipid_NA_NA	ISG_IFN_AB	0.522799	0.121027	0.680021
stearoylcholine*_Lipid_NA_NA	ISG_IFN_G	0.522799	0.121027	0.680021
(15:3)-anacardic acid_Xenobiotics_NA_HMDB31059	ISG_Antiviral	0.522233	0.121503	0.680021
genistein sulfate*_Xenobiotics_NA_NA	ISG_Antiviral	0.522233	0.121503	0.680021
(15:3)-anacardic acid_Xenobiotics_NA_HMDB31059	ISG_IFN_AB	0.522233	0.121503	0.680021
genistein sulfate*_Xenobiotics_NA_NA	ISG_IFN_AB	0.522233	0.121503	0.680021
(15:3)-anacardic acid_Xenobiotics_NA_HMDB31059	ISG_IFN_G	0.522233	0.121503	0.680021
genistein sulfate*_Xenobiotics_NA_NA	ISG_IFN_G	0.522233	0.121503	0.680021
1-palmitoyl-GPG (16:0)*_Lipid_NA_NA	ISG_Antiviral	-0.515152	0.127553	0.680021
lactosyl-N-behenoyl-sphingosine (d18:1||22:0)*_Lipid_NA_HMDB0011594	ISG_Antiviral	0.515152	0.127553	0.680021
3-methyl-2-oxovalerate_Amino Acid_C00671,C06008,C03465_HMDB0000491	ISG_Antiviral	-0.515152	0.127553	0.680021
palmitoleoylcarnitine (C16:1)*_Lipid_NA_NA	ISG_Antiviral	-0.515152	0.127553	0.680021
gamma-glutamylcitrulline*_Peptide_NA_NA	ISG_Antiviral	-0.515152	0.127553	0.680021
N6-succinyladenosine_Nucleotide_NA_HMDB0000912	ISG_Antiviral	0.515152	0.127553	0.680021
linoleoyl ethanolamide_Lipid_NA_HMDB0012252	ISG_Antiviral	-0.515152	0.127553	0.680021
homostachydrine*_Xenobiotics_C08283_HMDB0033433	ISG_Antiviral	0.515152	0.127553	0.680021
tetrahydrocortisone glucuronide (5)_Lipid_NA_NA	ISG_Antiviral	-0.515152	0.127553	0.680021
oleoylcholine_Lipid_NA_HMDB0240596	ISG_Antiviral	0.515152	0.127553	0.680021
glycosyl-N-behenoyl-sphingadienine (d18:2||22:0)*_Lipid_NA_NA	ISG_IFN_AB	0.515152	0.127553	0.680021
1-(1-enyl-palmitoyl)-2-palmitoleoyl-GPC (P-16:0||16:1)*_Lipid_NA_HMDB0011207	ISG_IFN_AB	0.515152	0.127553	0.680021
linolenoylcarnitine (C18:3)*_Lipid_NA_NA	ISG_IFN_AB	-0.515152	0.127553	0.680021
3-indoxyl sulfate_Amino Acid_NA_HMDB0000682	ISG_IFN_AB	0.515152	0.127553	0.680021
homostachydrine*_Xenobiotics_C08283_HMDB0033433	ISG_IFN_AB	0.515152	0.127553	0.680021
androstenediol (3alpha, 17alpha) monosulfate (3)_Lipid_NA_NA	ISG_IFN_AB	-0.515152	0.127553	0.680021
1-dihomo-linolenylglycerol (20:3)_Lipid_NA_NA	ISG_IFN_AB	-0.515152	0.127553	0.680021
8-methoxykynurenate_Amino Acid_C05830_HMDB0060426	ISG_IFN_AB	-0.515152	0.127553	0.680021
dodecadienoate (12:2)*_Lipid_NA_NA	ISG_IFN_AB	-0.515152	0.127553	0.680021
(2 or 3)-decenoate (10:1n7 or n8)_Lipid_NA_NA	ISG_IFN_AB	-0.515152	0.127553	0.680021
metabolonic lactone sulfate_Partially Characterized Molecules_NA_NA	ISG_IFN_AB	-0.515152	0.127553	0.680021
linoleoylcholine*_Lipid_NA_HMDB0013213	ISG_IFN_AB	0.515152	0.127553	0.680021
palmitoylcholine_Lipid_NA_HMDB0240592	ISG_IFN_AB	0.515152	0.127553	0.680021
7-methylxanthine_Xenobiotics_C16353_HMDB0001991	ISG_IFN_AB	-0.515152	0.127553	0.680021
1-carboxyethylphenylalanine_Amino Acid_NA_NA	ISG_IFN_G	0.515152	0.127553	0.680021
palmitoleoylcarnitine (C16:1)*_Lipid_NA_NA	ISG_IFN_G	-0.515152	0.127553	0.680021
palmitate (16:0)_Lipid_C00249_HMDB0000220	ISG_IFN_G	-0.515152	0.127553	0.680021
alpha-hydroxyisocaproate_Amino Acid_C03264_HMDB0000665,HMDB0000624,HMDB00746	ISG_IFN_G	-0.515152	0.127553	0.680021
oxalate (ethanedioate)_Cofactors and Vitamins_C00209_HMDB0002329	ISG_IFN_G	0.515152	0.127553	0.680021
propionylglycine (C3)_Lipid_NA_HMDB0000783	ISG_IFN_G	0.515152	0.127553	0.680021
1-palmitoylglycerol (16:0)_Lipid_NA_HMDB0011564	ISG_IFN_G	-0.515152	0.127553	0.680021
palmitoyl-arachidonoyl-glycerol (16:0||20:4) [2]*_Lipid_NA_HMDB0007112	ISG_Antiviral	-0.510641	0.131502	0.689552
inosine_Nucleotide_C00294_HMDB0000195	ISG_IFN_AB	0.509241	0.132743	0.689552
1-myristoylglycerol (14:0)_Lipid_C01885_HMDB0011561	ISG_IFN_AB	-0.504562	0.136942	0.689552
FAD_Cofactors and Vitamins_C00016_HMDB0001248	ISG_Antiviral	-0.50303	0.138334	0.689552
4-hydroxyphenylpyruvate_Amino Acid_C01179_HMDB0000707	ISG_Antiviral	0.50303	0.138334	0.689552
pentadecanoate (15:0)_Lipid_C16537_HMDB0000826	ISG_Antiviral	-0.50303	0.138334	0.689552
N6,N6-dimethyllysine_Amino Acid_C05545_HMDB0013287	ISG_Antiviral	-0.50303	0.138334	0.689552
octadecenedioate (C18:1-DC)_Lipid_NA_NA	ISG_Antiviral	0.50303	0.138334	0.689552
1-dihomo-linolenylglycerol (20:3)_Lipid_NA_NA	ISG_Antiviral	-0.50303	0.138334	0.689552
2-linoleoylglycerol (18:2)_Lipid_NA_HMDB0011538	ISG_Antiviral	0.50303	0.138334	0.689552
(2 or 3)-decenoate (10:1n7 or n8)_Lipid_NA_NA	ISG_Antiviral	-0.50303	0.138334	0.689552
4-vinylphenol sulfate_Xenobiotics_C05627_HMDB0062775	ISG_Antiviral	0.50303	0.138334	0.689552
3-methoxytyramine sulfate_Amino Acid_NA_NA	ISG_Antiviral	0.50303	0.138334	0.689552
3-phenylpropionate (hydrocinnamate)_Xenobiotics_C05629_HMDB0000764	ISG_Antiviral	0.50303	0.138334	0.689552
1-methyl-5-imidazoleacetate_Amino Acid_NA_HMDB04988	ISG_Antiviral	0.50303	0.138334	0.689552
sphingomyelin (d18:1||21:0, d17:1||22:0, d16:1||23:0)*_Lipid_NA_NA	ISG_IFN_AB	0.50303	0.138334	0.689552
glycosyl-N-palmitoyl-sphingosine (d18:1||16:0)_Lipid_NA_NA	ISG_IFN_AB	-0.50303	0.138334	0.689552
lignoceroyl sphingomyelin (d18:1||24:0)_Lipid_NA_NA	ISG_IFN_AB	-0.50303	0.138334	0.689552
proline_Amino Acid_C00148,C000763_HMDB0000162,HMDB0003411	ISG_IFN_AB	-0.50303	0.138334	0.689552
alpha-hydroxyisocaproate_Amino Acid_C03264_HMDB0000665,HMDB0000624,HMDB00746	ISG_IFN_AB	-0.50303	0.138334	0.689552
nonadecanoate (19:0)_Lipid_C16535_HMDB0000772	ISG_IFN_AB	-0.50303	0.138334	0.689552
3-methylcrotonylglycine_Amino Acid_C20828_HMDB0000459	ISG_IFN_AB	0.50303	0.138334	0.689552
5-dodecenoate (12:1n7)_Lipid_NA_HMDB0000529	ISG_IFN_AB	-0.50303	0.138334	0.689552
1-palmitoyl-GPG (16:0)*_Lipid_NA_NA	ISG_IFN_G	-0.50303	0.138334	0.689552
glycosyl-N-stearoyl-sphingosine (d18:1||18:0)_Lipid_NA_NA	ISG_IFN_G	0.50303	0.138334	0.689552
stearate (18:0)_Lipid_C01530_HMDB0000827	ISG_IFN_G	-0.50303	0.138334	0.689552
3-indoxyl sulfate_Amino Acid_NA_HMDB0000682	ISG_IFN_G	0.50303	0.138334	0.689552
N6-succinyladenosine_Nucleotide_NA_HMDB0000912	ISG_IFN_G	0.50303	0.138334	0.689552
octadecenedioate (C18:1-DC)_Lipid_NA_NA	ISG_IFN_G	0.50303	0.138334	0.689552
3-carboxy-4-methyl-5-propyl-2-furanpropanoate (CMPF)_Lipid_NA_HMDB0061112	ISG_IFN_G	0.50303	0.138334	0.689552
(2 or 3)-decenoate (10:1n7 or n8)_Lipid_NA_NA	ISG_IFN_G	-0.50303	0.138334	0.689552
oleoylcholine_Lipid_NA_HMDB0240596	ISG_IFN_G	0.50303	0.138334	0.689552
N-methyltaurine_Amino Acid_NA_NA	ISG_IFN_G	0.50303	0.138334	0.689552
1-methyl-5-imidazoleacetate_Amino Acid_NA_HMDB04988	ISG_IFN_G	0.50303	0.138334	0.689552
glucuronide of C10H18O2 (7)*_Partially Characterized Molecules_NA_NA	ISG_Antiviral	-0.498483	0.142518	0.70552
pimeloylcarnitine||3-methyladipoylcarnitine (C7-DC)_Lipid_NA_NA	ISG_IFN_AB	0.493991	0.146725	0.70552
glucuronide of C10H18O2 (1)*_Partially Characterized Molecules_NA_NA	ISG_IFN_G	-0.493991	0.146725	0.70552
glucuronide of C10H18O2 (8)*_Partially Characterized Molecules_NA_NA	ISG_IFN_G	-0.493991	0.146725	0.70552
4-acetamidophenylglucuronide_Xenobiotics_NA_HMDB0010316	ISG_IFN_AB	0.493049	0.147617	0.70552
4-acetamidophenylglucuronide_Xenobiotics_NA_HMDB0010316	ISG_IFN_G	0.493049	0.147617	0.70552
5-(galactosylhydroxy)-L-lysine_Amino Acid_NA_NA	ISG_IFN_AB	-0.491608	0.148988	0.70552
5-(galactosylhydroxy)-L-lysine_Amino Acid_NA_NA	ISG_IFN_G	-0.491608	0.148988	0.70552
palmitoyl dihydrosphingomyelin (d18:0||16:0)*_Lipid_NA_HMDB0010168	ISG_Antiviral	0.490909	0.149656	0.70552
sphingadienine_Lipid_NA_NA	ISG_Antiviral	-0.490909	0.149656	0.70552
N-acetylglutamine_Amino Acid_C02716_HMDB0006029	ISG_Antiviral	0.490909	0.149656	0.70552
4-ethylphenyl sulfate_Xenobiotics_C13637_HMDB0062551	ISG_Antiviral	0.490909	0.149656	0.70552
1-(1-enyl-palmitoyl)-2-linoleoyl-GPC (P-16:0||18:2)*_Lipid_NA_HMDB0011211	ISG_Antiviral	0.490909	0.149656	0.70552
glutamate_Amino Acid_C00025,C00217_HMDB0000148	ISG_Antiviral	-0.490909	0.149656	0.70552
glycoursodeoxycholate_Lipid_NA_HMDB0000708	ISG_Antiviral	0.490909	0.149656	0.70552
myristate (14:0)_Lipid_C06424_HMDB0000806	ISG_Antiviral	-0.490909	0.149656	0.70552
N-methylproline_Amino Acid_NA_HMDB0094696	ISG_Antiviral	-0.490909	0.149656	0.70552
campesterol_Lipid_C01789_HMDB0002869	ISG_IFN_AB	0.490909	0.149656	0.70552
1-palmitoyl-GPI* (16:0)_Lipid_NA_HMDB0061695	ISG_IFN_AB	0.490909	0.149656	0.70552
1-palmitoyl-2-palmitoleoyl-GPC (16:0||16:1)*_Lipid_NA_HMDB0007969	ISG_IFN_AB	-0.490909	0.149656	0.70552
hydantoin-5-propionate_Amino Acid_C05565_HMDB0001212	ISG_IFN_AB	0.490909	0.149656	0.70552
oleate||vaccenate (18:1)_Lipid_C01712,C08367,C00712,C21944_HMDB0000207,HMDB0000573,HMDB0003231,HMDB0240219	ISG_IFN_AB	-0.490909	0.149656	0.70552
S-methylcysteine sulfoxide_Amino Acid_NA_HMDB0029432	ISG_IFN_AB	0.490909	0.149656	0.70552
caprate (10:0)_Lipid_C01571_HMDB0000511	ISG_IFN_AB	-0.490909	0.149656	0.70552
oleoylcholine_Lipid_NA_HMDB0240596	ISG_IFN_AB	0.490909	0.149656	0.70552
phenylacetylglutamate_Peptide_NA_HMDB0059772	ISG_IFN_AB	0.490909	0.149656	0.70552
N-acetylglutamine_Amino Acid_C02716_HMDB0006029	ISG_IFN_G	0.490909	0.149656	0.70552
nonadecanoate (19:0)_Lipid_C16535_HMDB0000772	ISG_IFN_G	-0.490909	0.149656	0.70552
3-hydroxyoctanoylcarnitine (2)_Lipid_NA_NA	ISG_IFN_G	-0.490909	0.149656	0.70552
3-phenylpropionate (hydrocinnamate)_Xenobiotics_C05629_HMDB0000764	ISG_IFN_G	0.490909	0.149656	0.70552
arachidonoyl ethanolamide_Lipid_C11695_HMDB0004080	ISG_Antiviral	-0.481485	0.158835	0.71614
1-myristoylglycerol (14:0)_Lipid_C01885_HMDB0011561	ISG_IFN_G	-0.480245	0.160067	0.71614
glucuronide of C10H18O2 (7)*_Partially Characterized Molecules_NA_NA	ISG_IFN_G	-0.480245	0.160067	0.71614
carnitine_Lipid_C00487,C00308_HMDB0000062	ISG_Antiviral	-0.478788	0.161523	0.71614
glycosyl-N-behenoyl-sphingadienine (d18:2||22:0)*_Lipid_NA_NA	ISG_Antiviral	0.478788	0.161523	0.71614
phenylacetylcarnitine_Peptide_NA_NA	ISG_Antiviral	0.478788	0.161523	0.71614
S-methylcysteine sulfoxide_Amino Acid_NA_HMDB0029432	ISG_Antiviral	0.478788	0.161523	0.71614
myristoleate (14:1n5)_Lipid_C08322_HMDB0002000	ISG_Antiviral	-0.478788	0.161523	0.71614
N6-methyllysine_Amino Acid_C02728_HMDB0002038	ISG_Antiviral	-0.478788	0.161523	0.71614
arachidonoylcholine_Lipid_NA_HMDB0240583	ISG_Antiviral	0.478788	0.161523	0.71614
4-hydroxy-2-oxoglutaric acid_Lipid_C01127_HMDB0002070	ISG_IFN_AB	-0.478788	0.161523	0.71614
lactosyl-N-behenoyl-sphingosine (d18:1||22:0)*_Lipid_NA_HMDB0011594	ISG_IFN_AB	0.478788	0.161523	0.71614
homocitrulline_Amino Acid_C02427_HMDB0000679	ISG_IFN_AB	0.478788	0.161523	0.71614
palmitate (16:0)_Lipid_C00249_HMDB0000220	ISG_IFN_AB	-0.478788	0.161523	0.71614
arachidonoylcarnitine (C20:4)_Lipid_NA_HMDB0006455	ISG_IFN_AB	-0.478788	0.161523	0.71614
oxalate (ethanedioate)_Cofactors and Vitamins_C00209_HMDB0002329	ISG_IFN_AB	0.478788	0.161523	0.71614
oleoyl-linoleoyl-glycerol (18:1||18:2) [2]_Lipid_NA_HMDB0007219	ISG_IFN_AB	-0.478788	0.161523	0.71614
(16 or 17)-methylstearate (a19:0 or i19:0)_Lipid_NA_HMDB0037397	ISG_IFN_AB	-0.478788	0.161523	0.71614
N-formylphenylalanine_Amino Acid_NA_HMDB0240317	ISG_IFN_AB	-0.478788	0.161523	0.71614
N-methylproline_Amino Acid_NA_HMDB0094696	ISG_IFN_AB	-0.478788	0.161523	0.71614
lactosyl-N-nervonoyl-sphingosine (d18:1||24:1)*_Lipid_NA_NA	ISG_IFN_G	0.478788	0.161523	0.71614
glycine_Amino Acid_C00037_HMDB0000123	ISG_IFN_G	0.478788	0.161523	0.71614
1-palmitoyl-GPI* (16:0)_Lipid_NA_HMDB0061695	ISG_IFN_G	0.478788	0.161523	0.71614
sphingomyelin (d17:2||16:0, d18:2||15:0)*_Lipid_NA_NA	ISG_IFN_G	0.478788	0.161523	0.71614
gamma-glutamylglutamate_Peptide_C05282_HMDB0011737	ISG_IFN_G	-0.478788	0.161523	0.71614
4-ethylphenyl sulfate_Xenobiotics_C13637_HMDB0062551	ISG_IFN_G	0.478788	0.161523	0.71614
indolin-2-one_Xenobiotics_C12312_NA	ISG_IFN_G	0.478788	0.161523	0.71614
gamma-glutamylalanine_Peptide_C03738_HMDB0029142	ISG_IFN_G	-0.478788	0.161523	0.71614
androstenediol (3alpha, 17alpha) monosulfate (2)_Lipid_NA_NA	ISG_IFN_G	-0.478788	0.161523	0.71614
androstenediol (3beta,17beta) monosulfate (1)_Lipid_NA_HMDB0240429	ISG_IFN_G	-0.478788	0.161523	0.71614
prolylglycine_Peptide_NA_HMDB0011178	ISG_IFN_G	0.478788	0.161523	0.71614
sebacate (C10-DC)_Lipid_C08277_HMDB0000792	ISG_IFN_G	0.478788	0.161523	0.71614
4-guanidinobutanoate_Amino Acid_C01035_HMDB0003464	ISG_IFN_G	0.478788	0.161523	0.71614
2-butenoylglycine_Lipid_NA_NA	ISG_IFN_G	0.478788	0.161523	0.71614
phenylacetylglutamate_Peptide_NA_HMDB0059772	ISG_IFN_G	0.478788	0.161523	0.71614
arachidonoyl ethanolamide_Lipid_C11695_HMDB0004080	ISG_IFN_AB	-0.475232	0.165108	0.729032
I-urobilinogen_Cofactors and Vitamins_C05789_HMDB0004157	ISG_Antiviral	-0.46977	0.170707	0.729032
I-urobilinogen_Cofactors and Vitamins_C05789_HMDB0004157	ISG_IFN_G	-0.46977	0.170707	0.729032
hydroxystearate sulfate_Lipid_NA_NA	ISG_IFN_AB	-0.468979	0.171528	0.729032
4-methoxyphenol sulfate_Amino Acid_NA_NA	ISG_IFN_AB	0.467099	0.173486	0.729032
sphinganine_Lipid_C00836_HMDB0000269	ISG_Antiviral	-0.466667	0.173939	0.729032
gamma-glutamylglutamate_Peptide_C05282_HMDB0011737	ISG_Antiviral	-0.466667	0.173939	0.729032
oleoyl-arachidonoyl-glycerol (18:1||20:4) [2]*_Lipid_NA_HMDB0007228	ISG_Antiviral	-0.466667	0.173939	0.729032
prolylglycine_Peptide_NA_HMDB0011178	ISG_Antiviral	0.466667	0.173939	0.729032
docosadienoate (22:2n6)_Lipid_C16533_HMDB0061714	ISG_Antiviral	-0.466667	0.173939	0.729032
palmitoyl-oleoyl-glycerol (16:0||18:1) [1]*_Lipid_C13861_HMDB0007102	ISG_Antiviral	-0.466667	0.173939	0.729032
tartronate (hydroxymalonate)_Xenobiotics_C02287_HMDB0035227	ISG_Antiviral	0.466667	0.173939	0.729032
1-palmitoylglycerol (16:0)_Lipid_NA_HMDB0011564	ISG_Antiviral	-0.466667	0.173939	0.729032
sucrose_Carbohydrate_C00089_HMDB0000258	ISG_Antiviral	0.466667	0.173939	0.729032
trigonelline (N'-methylnicotinate)_Cofactors and Vitamins_C01004_HMDB0000875	ISG_Antiviral	0.466667	0.173939	0.729032
1,5-anhydroglucitol (1,5-AG)_Carbohydrate_C07326_HMDB0002712	ISG_IFN_AB	0.466667	0.173939	0.729032
glycine_Amino Acid_C00037_HMDB0000123	ISG_IFN_AB	0.466667	0.173939	0.729032
1-carboxyethyltyrosine_Amino Acid_NA_NA	ISG_IFN_AB	0.466667	0.173939	0.729032
3-methoxytyramine sulfate_Amino Acid_NA_NA	ISG_IFN_AB	0.466667	0.173939	0.729032
gamma-glutamyltryptophan_Peptide_NA_HMDB0029160	ISG_IFN_G	-0.466667	0.173939	0.729032
campesterol_Lipid_C01789_HMDB0002869	ISG_IFN_G	0.466667	0.173939	0.729032
1-palmitoyl-2-palmitoleoyl-GPC (16:0||16:1)*_Lipid_NA_HMDB0007969	ISG_IFN_G	-0.466667	0.173939	0.729032
pantoate_Cofactors and Vitamins_C00522_NA	ISG_IFN_G	0.466667	0.173939	0.729032
glutamate_Amino Acid_C00025,C00217_HMDB0000148	ISG_IFN_G	-0.466667	0.173939	0.729032
3-hydroxydecanoate_Lipid_NA_HMDB0002203	ISG_IFN_G	-0.466667	0.173939	0.729032
threonate_Cofactors and Vitamins_C01620_HMDB0000943,HMDB0062620	ISG_IFN_G	0.466667	0.173939	0.729032
2-hydroxybutyrate||2-hydroxyisobutyrate_Amino Acid_C21297,C05984_HMDB0000729,HMDB00008	ISG_IFN_G	-0.466667	0.173939	0.729032
hexadecenedioate (C16:1-DC)*_Lipid_NA_NA	ISG_IFN_G	0.466667	0.173939	0.729032
3-hydroxybutyroylglycine_Lipid_NA_NA	ISG_IFN_G	0.466667	0.173939	0.729032
gamma-tocopherol||beta-tocopherol_Cofactors and Vitamins_C14152,C02483_HMDB0006335,HMDB0001492	ISG_IFN_G	-0.466667	0.173939	0.729032
cis-3,4-methyleneheptanoylglycine_Lipid_NA_NA	ISG_IFN_G	0.466667	0.173939	0.729032
(16 or 17)-methylstearate (a19:0 or i19:0)_Lipid_NA_HMDB0037397	ISG_IFN_G	-0.466667	0.173939	0.729032
S-methylcysteine sulfoxide_Amino Acid_NA_HMDB0029432	ISG_IFN_G	0.466667	0.173939	0.729032
pipecolate_Amino Acid_NA_NA	ISG_IFN_G	0.466667	0.173939	0.729032
1H-indole-7-acetic acid_Xenobiotics_NA_NA	ISG_IFN_AB	0.460157	0.180833	0.74391
hydroxystearate sulfate_Lipid_NA_NA	ISG_Antiviral	-0.456473	0.184806	0.74391
tetrahydrocortisol sulfate (1)_Lipid_NA_NA	ISG_IFN_AB	-0.454857	0.186565	0.74391
hydroxypalmitoyl sphingomyelin (d18:1||16:0(OH))_Lipid_NA_NA	ISG_Antiviral	0.454545	0.186905	0.74391
creatine_Amino Acid_C00300_HMDB0000064	ISG_Antiviral	-0.454545	0.186905	0.74391
alpha-hydroxyisocaproate_Amino Acid_C03264_HMDB0000665,HMDB0000624,HMDB00746	ISG_Antiviral	-0.454545	0.186905	0.74391
(14 or 15)-methylpalmitate (a17:0 or i17:0)_Lipid_C16995_HMDB0061859	ISG_Antiviral	-0.454545	0.186905	0.74391
eicosenoate (20:1n9 or 1n11)_Lipid_C16526_HMDB0002231,HMDB0062436	ISG_Antiviral	-0.454545	0.186905	0.74391
succinoyltaurine_Amino Acid_NA_NA	ISG_Antiviral	-0.454545	0.186905	0.74391
linolenate (18:3n3 or 3n6)_Lipid_C06426,C06427_HMDB0001388,HMDB0003073	ISG_Antiviral	-0.454545	0.186905	0.74391
pregnanediol-3-glucuronide_Lipid_NA_HMDB0010318	ISG_Antiviral	0.454545	0.186905	0.74391
1,7-dimethylurate_Xenobiotics_C16356_HMDB0011103	ISG_Antiviral	0.454545	0.186905	0.74391
vanillylmandelate (VMA)_Amino Acid_C05584_HMDB0000291	ISG_IFN_AB	0.454545	0.186905	0.74391
1-(1-enyl-palmitoyl)-2-palmitoyl-GPC (P-16:0||16:0)*_Lipid_NA_HMDB0011206	ISG_IFN_AB	0.454545	0.186905	0.74391
glycosyl-N-stearoyl-sphingosine (d18:1||18:0)_Lipid_NA_NA	ISG_IFN_AB	0.454545	0.186905	0.74391
1-stearoyl-2-oleoyl-GPS (18:0||18:1)_Lipid_NA_HMDB0010163	ISG_IFN_AB	0.454545	0.186905	0.74391
pantoate_Cofactors and Vitamins_C00522_NA	ISG_IFN_AB	0.454545	0.186905	0.74391
homoarginine_Amino Acid_C01924_HMDB0000670	ISG_IFN_AB	-0.454545	0.186905	0.74391
3-hydroxydecanoate_Lipid_NA_HMDB0002203	ISG_IFN_AB	-0.454545	0.186905	0.74391
taurocholenate sulfate*_Lipid_NA_NA	ISG_IFN_AB	-0.454545	0.186905	0.74391
propionylglycine (C3)_Lipid_NA_HMDB0000783	ISG_IFN_AB	0.454545	0.186905	0.74391
1-palmitoylglycerol (16:0)_Lipid_NA_HMDB0011564	ISG_IFN_AB	-0.454545	0.186905	0.74391
maltol sulfate_Xenobiotics_NA_NA	ISG_IFN_AB	0.454545	0.186905	0.74391
cysteine-glutathione disulfide_Amino Acid_R00900_HMDB0000656	ISG_IFN_AB	-0.454545	0.186905	0.74391
hydroxypalmitoyl sphingomyelin (d18:1||16:0(OH))_Lipid_NA_NA	ISG_IFN_G	0.454545	0.186905	0.74391
1-(1-enyl-palmitoyl)-2-palmitoleoyl-GPC (P-16:0||16:1)*_Lipid_NA_HMDB0011207	ISG_IFN_G	0.454545	0.186905	0.74391
N-stearoyltaurine_Lipid_NA_NA	ISG_IFN_G	-0.454545	0.186905	0.74391
linoleoyl ethanolamide_Lipid_NA_HMDB0012252	ISG_IFN_G	-0.454545	0.186905	0.74391
oleoyl-linoleoyl-glycerol (18:1||18:2) [2]_Lipid_NA_HMDB0007219	ISG_IFN_G	-0.454545	0.186905	0.74391
laurylcarnitine (C12)_Lipid_NA_HMDB000225	ISG_IFN_G	-0.454545	0.186905	0.74391
octadecadienedioate (C18:2-DC)*_Lipid_NA_NA	ISG_IFN_G	0.454545	0.186905	0.74391
5alpha-androstan-3beta,17beta-diol disulfate_Lipid_C12525_HMDB00493	ISG_IFN_G	-0.454545	0.186905	0.74391
3-methoxytyramine sulfate_Amino Acid_NA_NA	ISG_IFN_G	0.454545	0.186905	0.74391
arachidonoyl ethanolamide_Lipid_C11695_HMDB0004080	ISG_IFN_G	-0.45022	0.191665	0.759451
inosine_Nucleotide_C00294_HMDB0000195	ISG_IFN_G	0.447886	0.194263	0.759451
N-acetylleucine_Amino Acid_C02710_HMDB0011756	ISG_Antiviral	0.442424	0.200423	0.759451
1-(1-enyl-oleoyl)-GPE (P-18:1)*_Lipid_NA_NA	ISG_Antiviral	0.442424	0.200423	0.759451
4-hydroxy-2-oxoglutaric acid_Lipid_C01127_HMDB0002070	ISG_Antiviral	-0.442424	0.200423	0.759451
succinylcarnitine (C4-DC)_Energy_NA_HMDB0061717	ISG_Antiviral	-0.442424	0.200423	0.759451
2-palmitoleoyl-GPC* (16:1)*_Lipid_NA_HMDB10383	ISG_Antiviral	-0.442424	0.200423	0.759451
1-(1-enyl-palmitoyl)-2-palmitoleoyl-GPC (P-16:0||16:1)*_Lipid_NA_HMDB0011207	ISG_Antiviral	0.442424	0.200423	0.759451
N-stearoyltaurine_Lipid_NA_NA	ISG_Antiviral	-0.442424	0.200423	0.759451
N-oleoyltaurine_Lipid_NA_NA	ISG_Antiviral	-0.442424	0.200423	0.759451
androstenediol (3alpha, 17alpha) monosulfate (3)_Lipid_NA_NA	ISG_Antiviral	-0.442424	0.200423	0.759451
hydroxy-N6,N6,N6-trimethyllysine*_Amino Acid_NA_NA	ISG_Antiviral	-0.442424	0.200423	0.759451
3-hydroxyisobutyrate_Amino Acid_C01188,C06001_HMDB0000023,HMDB0000336	ISG_Antiviral	-0.442424	0.200423	0.759451
acetoacetate_Lipid_C00164_HMDB0000060	ISG_Antiviral	0.442424	0.200423	0.759451
N-acetylleucine_Amino Acid_C02710_HMDB0011756	ISG_IFN_AB	0.442424	0.200423	0.759451
FAD_Cofactors and Vitamins_C00016_HMDB0001248	ISG_IFN_AB	-0.442424	0.200423	0.759451
urea_Amino Acid_C00086_HMDB0000294	ISG_IFN_AB	0.442424	0.200423	0.759451
gamma-glutamyltryptophan_Peptide_NA_HMDB0029160	ISG_IFN_AB	-0.442424	0.200423	0.759451
carnitine_Lipid_C00487,C00308_HMDB0000062	ISG_IFN_AB	-0.442424	0.200423	0.759451
palmitoleoylcarnitine (C16:1)*_Lipid_NA_NA	ISG_IFN_AB	-0.442424	0.200423	0.759451
linoleoyl ethanolamide_Lipid_NA_HMDB0012252	ISG_IFN_AB	-0.442424	0.200423	0.759451
2-hydroxybutyrate||2-hydroxyisobutyrate_Amino Acid_C21297,C05984_HMDB0000729,HMDB00008	ISG_IFN_AB	-0.442424	0.200423	0.759451
androstenediol (3alpha, 17alpha) monosulfate (2)_Lipid_NA_NA	ISG_IFN_AB	-0.442424	0.200423	0.759451
N-acetylphenylalanine_Amino Acid_C03519_HMDB0000512	ISG_IFN_AB	0.442424	0.200423	0.759451
3-hydroxydecanoylcarnitine_Lipid_NA_HMDB0061636	ISG_IFN_AB	-0.442424	0.200423	0.759451
phenol sulfate_Amino Acid_C02180_HMDB0060015	ISG_IFN_AB	0.442424	0.200423	0.759451
1,3-dimethylurate_Xenobiotics_NA_HMDB0001857	ISG_IFN_AB	-0.442424	0.200423	0.759451
lignoceroyl sphingomyelin (d18:1||24:0)_Lipid_NA_NA	ISG_IFN_G	-0.442424	0.200423	0.759451
argininate*_Amino Acid_NA_HMDB0003148	ISG_IFN_G	-0.442424	0.200423	0.759451
N-oleoyltaurine_Lipid_NA_NA	ISG_IFN_G	-0.442424	0.200423	0.759451
taurocholenate sulfate*_Lipid_NA_NA	ISG_IFN_G	-0.442424	0.200423	0.759451
4-allylcatechol sulfate_Xenobiotics_NA_NA	ISG_IFN_G	0.442424	0.200423	0.759451
maltol sulfate_Xenobiotics_NA_NA	ISG_IFN_G	0.442424	0.200423	0.759451
pimelate (C7-DC)_Lipid_C02656_HMDB0000857	ISG_Antiviral	0.435616	0.208258	0.763909
1H-indole-7-acetic acid_Xenobiotics_NA_NA	ISG_Antiviral	0.435616	0.208258	0.763909
hypoxanthine_Nucleotide_C00262_HMDB0000157	ISG_IFN_AB	0.435616	0.208258	0.763909
cholic acid glucuronide_Lipid_NA_HMDB0002577	ISG_IFN_G	0.435616	0.208258	0.763909
1H-indole-7-acetic acid_Xenobiotics_NA_NA	ISG_IFN_G	0.435616	0.208258	0.763909
butyrylglycine (C4)_Lipid_NA_HMDB0000808	ISG_IFN_AB	-0.43316	0.211126	0.763909
1-palmitoleoylglycerol (16:1)*_Lipid_NA_NA	ISG_IFN_G	-0.431613	0.212945	0.763909
palmitoleoyl-linoleoyl-glycerol (16:1||18:2) [1]*_Lipid_NA_HMDB0007132	ISG_IFN_G	-0.431613	0.212945	0.763909
glycosyl-N-palmitoyl-sphingosine (d18:1||16:0)_Lipid_NA_NA	ISG_Antiviral	-0.430303	0.214492	0.763909
leucine_Amino Acid_C00123_HMDB0000687	ISG_Antiviral	-0.430303	0.214492	0.763909
adrenoylcarnitine (C22:4)*_Lipid_NA_NA	ISG_Antiviral	-0.430303	0.214492	0.763909
glycosyl-N-stearoyl-sphingosine (d18:1||18:0)_Lipid_NA_NA	ISG_Antiviral	0.430303	0.214492	0.763909
guanidinoacetate_Amino Acid_C00581_HMDB0000128	ISG_Antiviral	-0.430303	0.214492	0.763909
3-phosphoglycerate_Carbohydrate_C00597_HMDB0000807	ISG_Antiviral	-0.430303	0.214492	0.763909
1-oleoyl-GPE (18:1)_Lipid_NA_HMDB0011506	ISG_Antiviral	0.430303	0.214492	0.763909
11-ketoetiocholanolone glucuronide_Lipid_NA_NA	ISG_Antiviral	0.430303	0.214492	0.763909
N-acetylphenylalanine_Amino Acid_C03519_HMDB0000512	ISG_Antiviral	0.430303	0.214492	0.763909
10-heptadecenoate (17:1n7)_Lipid_NA_HMDB0060038	ISG_Antiviral	-0.430303	0.214492	0.763909
phenol sulfate_Amino Acid_C02180_HMDB0060015	ISG_Antiviral	0.430303	0.214492	0.763909
3-methyl catechol sulfate (1)_Xenobiotics_NA_NA	ISG_Antiviral	0.430303	0.214492	0.763909
metabolonic lactone sulfate_Partially Characterized Molecules_NA_NA	ISG_Antiviral	-0.430303	0.214492	0.763909
5alpha-androstan-3alpha,17beta-diol monosulfate (2)_Lipid_NA_NA	ISG_Antiviral	-0.430303	0.214492	0.763909
4-cholesten-3-one_Lipid_C00599_HMDB0000921	ISG_IFN_AB	-0.430303	0.214492	0.763909
lactosyl-N-nervonoyl-sphingosine (d18:1||24:1)*_Lipid_NA_NA	ISG_IFN_AB	0.430303	0.214492	0.763909
gamma-glutamylglutamate_Peptide_C05282_HMDB0011737	ISG_IFN_AB	-0.430303	0.214492	0.763909
oleoyl-oleoyl-glycerol (18:1||18:1) [1]*_Lipid_NA_HMDB0007218	ISG_IFN_AB	-0.430303	0.214492	0.763909
threonate_Cofactors and Vitamins_C01620_HMDB0000943,HMDB0062620	ISG_IFN_AB	0.430303	0.214492	0.763909
androstenediol (3beta,17beta) monosulfate (1)_Lipid_NA_HMDB0240429	ISG_IFN_AB	-0.430303	0.214492	0.763909
mannitol||sorbitol_Carbohydrate_C00392,C00794_HMDB0000247,HMDB0000765	ISG_IFN_AB	0.430303	0.214492	0.763909
2-butenoylglycine_Lipid_NA_NA	ISG_IFN_AB	0.430303	0.214492	0.763909
N-acetylalliin_Xenobiotics_NA_NA	ISG_IFN_AB	0.430303	0.214492	0.763909
gamma-glutamylhistidine_Peptide_NA_HMDB0029151	ISG_IFN_G	-0.430303	0.214492	0.763909
5,6-dihydrouridine_Nucleotide_NA_HMDB0000497	ISG_IFN_G	0.430303	0.214492	0.763909
leucine_Amino Acid_C00123_HMDB0000687	ISG_IFN_G	-0.430303	0.214492	0.763909
FAD_Cofactors and Vitamins_C00016_HMDB0001248	ISG_IFN_G	-0.430303	0.214492	0.763909
sphingomyelin (d18:2||14:0, d18:1||14:1)*_Lipid_NA_NA	ISG_IFN_G	0.430303	0.214492	0.763909
carnitine_Lipid_C00487,C00308_HMDB0000062	ISG_IFN_G	-0.430303	0.214492	0.763909
N-acetylphenylalanine_Amino Acid_C03519_HMDB0000512	ISG_IFN_G	0.430303	0.214492	0.763909
caprate (10:0)_Lipid_C01571_HMDB0000511	ISG_IFN_G	-0.430303	0.214492	0.763909
metabolonic lactone sulfate_Partially Characterized Molecules_NA_NA	ISG_IFN_G	-0.430303	0.214492	0.763909
arachidonoylcholine_Lipid_NA_HMDB0240583	ISG_IFN_G	0.430303	0.214492	0.763909
cholate_Lipid_C00695_HMDB0000619	ISG_IFN_G	0.430303	0.214492	0.763909
7-methylxanthine_Xenobiotics_C16353_HMDB0001991	ISG_IFN_G	-0.430303	0.214492	0.763909
trigonelline (N'-methylnicotinate)_Cofactors and Vitamins_C01004_HMDB0000875	ISG_IFN_G	0.430303	0.214492	0.763909
3-decenoylcarnitine_Lipid_NA_NA	ISG_IFN_AB	-0.425534	0.220179	0.776719
phenylacetylglycine_Peptide_C05598_HMDB0000821	ISG_IFN_AB	0.425534	0.220179	0.776719
hydroxystearate sulfate_Lipid_NA_NA	ISG_IFN_G	-0.425208	0.220571	0.776719
sphingomyelin (d18:1||21:0, d17:1||22:0, d16:1||23:0)*_Lipid_NA_NA	ISG_Antiviral	0.418182	0.229113	0.776719
vanillylmandelate (VMA)_Amino Acid_C05584_HMDB0000291	ISG_Antiviral	0.418182	0.229113	0.776719
1-(1-enyl-palmitoyl)-2-palmitoyl-GPC (P-16:0||16:0)*_Lipid_NA_HMDB0011206	ISG_Antiviral	0.418182	0.229113	0.776719
2-hydroxynervonate*_Lipid_NA_NA	ISG_Antiviral	-0.418182	0.229113	0.776719
caproate (6:0)_Lipid_C01585_HMDB0000535	ISG_Antiviral	0.418182	0.229113	0.776719
homoarginine_Amino Acid_C01924_HMDB0000670	ISG_Antiviral	-0.418182	0.229113	0.776719
bilirubin degradation product, C17H20N2O5 (1)_Partially Characterized Molecules_NA_NA	ISG_Antiviral	-0.418182	0.229113	0.776719
bilirubin degradation product, C17H20N2O5 (2)_Partially Characterized Molecules_NA_NA	ISG_Antiviral	-0.418182	0.229113	0.776719
3-hydroxydecanoate_Lipid_NA_HMDB0002203	ISG_Antiviral	-0.418182	0.229113	0.776719
docosapentaenoylcarnitine (C22:5n3)*_Lipid_NA_NA	ISG_Antiviral	-0.418182	0.229113	0.776719
gamma-tocopherol||beta-tocopherol_Cofactors and Vitamins_C14152,C02483_HMDB0006335,HMDB0001492	ISG_Antiviral	-0.418182	0.229113	0.776719
mannitol||sorbitol_Carbohydrate_C00392,C00794_HMDB0000247,HMDB0000765	ISG_Antiviral	0.418182	0.229113	0.776719
10-nonadecenoate (19:1n9)_Lipid_NA_HMDB0013622	ISG_Antiviral	-0.418182	0.229113	0.776719
propionylglycine (C3)_Lipid_NA_HMDB0000783	ISG_Antiviral	0.418182	0.229113	0.776719
N-acetylalliin_Xenobiotics_NA_NA	ISG_Antiviral	0.418182	0.229113	0.776719
2-methoxyhydroquinone sulfate (1)_Xenobiotics_NA_NA	ISG_Antiviral	-0.418182	0.229113	0.776719
5alpha-pregnan-3beta,20alpha-diol monosulfate (2)_Lipid_NA_NA	ISG_Antiviral	0.418182	0.229113	0.776719
glutamate_Amino Acid_C00025,C00217_HMDB0000148	ISG_IFN_AB	-0.418182	0.229113	0.776719
orotate_Nucleotide_C00295_HMDB0000226	ISG_IFN_AB	0.418182	0.229113	0.776719
cysteine sulfinic acid_Amino Acid_C00606_HMDB0000996	ISG_IFN_AB	0.418182	0.229113	0.776719
methylsuccinoylcarnitine_Amino Acid_NA_NA	ISG_IFN_AB	-0.418182	0.229113	0.776719
N-oleoyltaurine_Lipid_NA_NA	ISG_IFN_AB	-0.418182	0.229113	0.776719
3-hydroxybutyroylglycine_Lipid_NA_NA	ISG_IFN_AB	0.418182	0.229113	0.776719
octadecenedioate (C18:1-DC)_Lipid_NA_NA	ISG_IFN_AB	0.418182	0.229113	0.776719
sebacate (C10-DC)_Lipid_C08277_HMDB0000792	ISG_IFN_AB	0.418182	0.229113	0.776719
arachidonoylcholine_Lipid_NA_HMDB0240583	ISG_IFN_AB	0.418182	0.229113	0.776719
2-methoxyhydroquinone sulfate (1)_Xenobiotics_NA_NA	ISG_IFN_AB	-0.418182	0.229113	0.776719
glycosyl-N-palmitoyl-sphingosine (d18:1||16:0)_Lipid_NA_NA	ISG_IFN_G	-0.418182	0.229113	0.776719
sphingomyelin (d18:2||18:1)*_Lipid_NA_HMDB0001348	ISG_IFN_G	0.418182	0.229113	0.776719
1-(1-enyl-palmitoyl)-2-palmitoyl-GPC (P-16:0||16:0)*_Lipid_NA_HMDB0011206	ISG_IFN_G	0.418182	0.229113	0.776719
4-hydroxy-2-oxoglutaric acid_Lipid_C01127_HMDB0002070	ISG_IFN_G	-0.418182	0.229113	0.776719
3-methylcrotonylglycine_Amino Acid_C20828_HMDB0000459	ISG_IFN_G	0.418182	0.229113	0.776719
citramalate_Amino Acid_C00815_HMDB0000426	ISG_IFN_G	0.418182	0.229113	0.776719
N-methylproline_Amino Acid_NA_HMDB0094696	ISG_IFN_G	-0.418182	0.229113	0.776719
phenylacetylglycine_Peptide_C05598_HMDB0000821	ISG_IFN_G	0.413376	0.235062	0.790129
cholic acid glucuronide_Lipid_NA_HMDB0002577	ISG_IFN_AB	0.411074	0.237942	0.790129
palmitoyl-docosahexaenoyl-glycerol (16:0||22:6) [1]*_Lipid_NA_HMDB0007121	ISG_IFN_G	-0.411074	0.237942	0.790129
acisoga_Amino Acid_NA_HMDB0061384	ISG_Antiviral	-0.407297	0.24271	0.790129
palmitoleoyl-linoleoyl-glycerol (16:1||18:2) [1]*_Lipid_NA_HMDB0007132	ISG_Antiviral	-0.407297	0.24271	0.790129
1-palmitoleoylglycerol (16:1)*_Lipid_NA_NA	ISG_IFN_AB	-0.407297	0.24271	0.790129
acisoga_Amino Acid_NA_HMDB0061384	ISG_IFN_G	-0.407297	0.24271	0.790129
3-(methylthio)acetaminophen sulfate*_Xenobiotics_NA_NA	ISG_Antiviral	0.406181	0.244129	0.790129
2-methoxyacetaminophen sulfate*_Xenobiotics_NA_HMDB0062550	ISG_Antiviral	0.406181	0.244129	0.790129
2-methoxyacetaminophen glucuronide*_Xenobiotics_NA_HMDB0240215	ISG_Antiviral	0.406181	0.244129	0.790129
3-(N-acetyl-L-cystein-S-yl) acetaminophen_Xenobiotics_NA_NA	ISG_Antiviral	0.406181	0.244129	0.790129
ornithine_Amino Acid_C00077_HMDB0000214	ISG_Antiviral	-0.406061	0.244282	0.790129
tyrosine_Amino Acid_C00082_HMDB0000158	ISG_Antiviral	-0.406061	0.244282	0.790129
1-stearoyl-2-oleoyl-GPI (18:0||18:1)*_Lipid_NA_NA	ISG_Antiviral	0.406061	0.244282	0.790129
(S)-a-amino-omega-caprolactam_Xenobiotics_C02837_NA	ISG_Antiviral	-0.406061	0.244282	0.790129
6-hydroxyindole sulfate_Xenobiotics_NA_HMDB0000682	ISG_Antiviral	0.406061	0.244282	0.790129
1-stearoyl-2-oleoyl-GPE (18:0||18:1)_Lipid_NA_HMDB0008993	ISG_Antiviral	0.406061	0.244282	0.790129
cis-3,4-methyleneheptanoylglycine_Lipid_NA_NA	ISG_Antiviral	0.406061	0.244282	0.790129
oleate||vaccenate (18:1)_Lipid_C01712,C08367,C00712,C21944_HMDB0000207,HMDB0000573,HMDB0003231,HMDB0240219	ISG_Antiviral	-0.406061	0.244282	0.790129
11beta-hydroxyetiocholanolone glucuronide*_Lipid_NA_NA	ISG_Antiviral	0.406061	0.244282	0.790129
pipecolate_Amino Acid_NA_NA	ISG_Antiviral	0.406061	0.244282	0.790129
gamma-glutamylhistidine_Peptide_NA_HMDB0029151	ISG_IFN_AB	-0.406061	0.244282	0.790129
sphingomyelin (d17:2||16:0, d18:2||15:0)*_Lipid_NA_NA	ISG_IFN_AB	0.406061	0.244282	0.790129
N-stearoyltaurine_Lipid_NA_NA	ISG_IFN_AB	-0.406061	0.244282	0.790129
gamma-tocopherol||beta-tocopherol_Cofactors and Vitamins_C14152,C02483_HMDB0006335,HMDB0001492	ISG_IFN_AB	-0.406061	0.244282	0.790129
2-aminoadipate_Amino Acid_C00956_HMDB0000510	ISG_IFN_AB	0.406061	0.244282	0.790129
5alpha-androstan-3beta,17beta-diol disulfate_Lipid_C12525_HMDB00493	ISG_IFN_AB	-0.406061	0.244282	0.790129
3-phenylpropionate (hydrocinnamate)_Xenobiotics_C05629_HMDB0000764	ISG_IFN_AB	0.406061	0.244282	0.790129
N2,N2-dimethylguanosine_Nucleotide_NA_HMDB0004824	ISG_IFN_G	-0.406061	0.244282	0.790129
vanillylmandelate (VMA)_Amino Acid_C05584_HMDB0000291	ISG_IFN_G	0.406061	0.244282	0.790129
1,5-anhydroglucitol (1,5-AG)_Carbohydrate_C07326_HMDB0002712	ISG_IFN_G	0.406061	0.244282	0.790129
sphingomyelin (d18:1||25:0, d19:0||24:1, d20:1||23:0, d19:1||24:0)*_Lipid_NA_NA	ISG_IFN_G	0.406061	0.244282	0.790129
bilirubin degradation product, C17H20N2O5 (1)_Partially Characterized Molecules_NA_NA	ISG_IFN_G	-0.406061	0.244282	0.790129
bilirubin degradation product, C17H20N2O5 (2)_Partially Characterized Molecules_NA_NA	ISG_IFN_G	-0.406061	0.244282	0.790129
bilirubin (E,E)*_Cofactors and Vitamins_NA_NA	ISG_IFN_G	-0.406061	0.244282	0.790129
oleoyl-oleoyl-glycerol (18:1||18:1) [1]*_Lipid_NA_HMDB0007218	ISG_IFN_G	-0.406061	0.244282	0.790129
glycerol_Lipid_C00116_HMDB0000131	ISG_IFN_G	-0.406061	0.244282	0.790129
3-decenoylcarnitine_Lipid_NA_NA	ISG_Antiviral	-0.401218	0.250496	0.800253
ursodeoxycholate_Lipid_C07880_HMDB0000946	ISG_Antiviral	-0.400195	0.251819	0.800253
diacylglycerol (14:0||18:1, 16:0||16:1) [2]*_Lipid_NA_NA	ISG_IFN_AB	-0.395139	0.258419	0.800253
sphingomyelin (d18:2||18:1)*_Lipid_NA_HMDB0001348	ISG_Antiviral	0.393939	0.259998	0.800253
gamma-glutamyltyrosine_Peptide_NA_HMDB0011741	ISG_Antiviral	-0.393939	0.259998	0.800253
cortisol_Lipid_C00735_HMDB0000063	ISG_Antiviral	-0.393939	0.259998	0.800253
pantoate_Cofactors and Vitamins_C00522_NA	ISG_Antiviral	0.393939	0.259998	0.800253
gamma-glutamyl-alpha-lysine_Peptide_NA_NA	ISG_Antiviral	-0.393939	0.259998	0.800253
1-palmitoyl-2-oleoyl-GPI (16:0||18:1)*_Lipid_NA_HMDB0009783	ISG_Antiviral	0.393939	0.259998	0.800253
gamma-glutamylmethionine_Peptide_NA_HMDB0029155	ISG_Antiviral	-0.393939	0.259998	0.800253
2-hydroxybutyrate||2-hydroxyisobutyrate_Amino Acid_C21297,C05984_HMDB0000729,HMDB00008	ISG_Antiviral	-0.393939	0.259998	0.800253
3-methylglutarylcarnitine (2)_Amino Acid_NA_HMDB0000552	ISG_Antiviral	0.393939	0.259998	0.800253
galactonate_Carbohydrate_C15930,C00880_HMDB0000565	ISG_Antiviral	-0.393939	0.259998	0.800253
2-hydroxysebacate_Lipid_NA_HMDB0000424	ISG_Antiviral	0.393939	0.259998	0.800253
N-methyltaurine_Amino Acid_NA_NA	ISG_Antiviral	0.393939	0.259998	0.800253
1-(1-enyl-oleoyl)-GPE (P-18:1)*_Lipid_NA_NA	ISG_IFN_AB	0.393939	0.259998	0.800253
1-linoleoyl-GPI* (18:2)*_Lipid_NA_NA	ISG_IFN_AB	-0.393939	0.259998	0.800253
N-acetylglutamine_Amino Acid_C02716_HMDB0006029	ISG_IFN_AB	0.393939	0.259998	0.800253
1-(1-enyl-palmitoyl)-2-oleoyl-GPC (P-16:0||18:1)*_Lipid_NA_HMDB0007996	ISG_IFN_AB	0.393939	0.259998	0.800253
argininate*_Amino Acid_NA_HMDB0003148	ISG_IFN_AB	-0.393939	0.259998	0.800253
gamma-glutamylalanine_Peptide_C03738_HMDB0029142	ISG_IFN_AB	-0.393939	0.259998	0.800253
glycerol_Lipid_C00116_HMDB0000131	ISG_IFN_AB	-0.393939	0.259998	0.800253
N6-succinyladenosine_Nucleotide_NA_HMDB0000912	ISG_IFN_AB	0.393939	0.259998	0.800253
3-hydroxyoctanoylcarnitine (2)_Lipid_NA_NA	ISG_IFN_AB	-0.393939	0.259998	0.800253
4-hydroxyphenylacetylglutamine_Peptide_NA_NA	ISG_IFN_AB	0.393939	0.259998	0.800253
linoleoyl-linoleoyl-glycerol (18:2||18:2) [2]*_Lipid_NA_HMDB0007248	ISG_IFN_AB	-0.393939	0.259998	0.800253
4-allylcatechol sulfate_Xenobiotics_NA_NA	ISG_IFN_AB	0.393939	0.259998	0.800253
sulfate of piperine metabolite C16H19NO3 (3)*_Xenobiotics_NA_NA	ISG_IFN_AB	0.393939	0.259998	0.800253
cholate_Lipid_C00695_HMDB0000619	ISG_IFN_AB	0.393939	0.259998	0.800253
sulfate of piperine metabolite C16H19NO3 (2)*_Xenobiotics_NA_NA	ISG_IFN_AB	0.393939	0.259998	0.800253
4-cholesten-3-one_Lipid_C00599_HMDB0000921	ISG_IFN_G	-0.393939	0.259998	0.800253
sphingomyelin (d18:2||23:1)*_Lipid_NA_NA	ISG_IFN_G	0.393939	0.259998	0.800253
2-hydroxyglutarate_Lipid_C02630_HMDB0059655	ISG_IFN_G	0.393939	0.259998	0.800253
1-(1-enyl-stearoyl)-2-oleoyl-GPE (P-18:0||18:1)_Lipid_NA_HMDB0011375	ISG_IFN_G	0.393939	0.259998	0.800253
glycosyl ceramide (d18:1||20:0, d16:1||22:0)*_Lipid_NA_NA	ISG_IFN_G	0.393939	0.259998	0.800253
1-stearoyl-2-oleoyl-GPS (18:0||18:1)_Lipid_NA_HMDB0010163	ISG_IFN_G	0.393939	0.259998	0.800253
cysteine sulfinic acid_Amino Acid_C00606_HMDB0000996	ISG_IFN_G	0.393939	0.259998	0.800253
7-dehydrocholesterol_Lipid_C01164_HMDB0000032	ISG_IFN_G	-0.393939	0.259998	0.800253
3-hydroxyisobutyrate_Amino Acid_C01188,C06001_HMDB0000023,HMDB0000336	ISG_IFN_G	-0.393939	0.259998	0.800253
mannitol||sorbitol_Carbohydrate_C00392,C00794_HMDB0000247,HMDB0000765	ISG_IFN_G	0.393939	0.259998	0.800253
N-formylphenylalanine_Amino Acid_NA_HMDB0240317	ISG_IFN_G	-0.393939	0.259998	0.800253
4-methoxyphenol sulfate_Amino Acid_NA_NA	ISG_Antiviral	0.389249	0.266224	0.802002
4-methoxyphenol sulfate_Amino Acid_NA_NA	ISG_IFN_G	0.389249	0.266224	0.802002
inosine_Nucleotide_C00294_HMDB0000195	ISG_Antiviral	0.386532	0.269869	0.802002
pimelate (C7-DC)_Lipid_C02656_HMDB0000857	ISG_IFN_AB	0.386532	0.269869	0.802002
hypoxanthine_Nucleotide_C00262_HMDB0000157	ISG_IFN_G	0.386532	0.269869	0.802002
2-hydroxyglutarate_Lipid_C02630_HMDB0059655	ISG_Antiviral	0.381818	0.276255	0.802002
lignoceroyl sphingomyelin (d18:1||24:0)_Lipid_NA_NA	ISG_Antiviral	-0.381818	0.276255	0.802002
tricosanoyl sphingomyelin (d18:1||23:0)*_Lipid_NA_HMDB0012105	ISG_Antiviral	0.381818	0.276255	0.802002
(N(1) + N(8))-acetylspermidine_Amino Acid_C00612,C01029_HMDB0001276,HMDB0002189	ISG_Antiviral	0.381818	0.276255	0.802002
N-palmitoylglycine_Lipid_NA_HMDB0013034	ISG_Antiviral	-0.381818	0.276255	0.802002
methylsuccinoylcarnitine_Amino Acid_NA_NA	ISG_Antiviral	-0.381818	0.276255	0.802002
7-dehydrocholesterol_Lipid_C01164_HMDB0000032	ISG_Antiviral	-0.381818	0.276255	0.802002
hydantoin-5-propionate_Amino Acid_C05565_HMDB0001212	ISG_Antiviral	0.381818	0.276255	0.802002
oleoyl-oleoyl-glycerol (18:1||18:1) [1]*_Lipid_NA_HMDB0007218	ISG_Antiviral	-0.381818	0.276255	0.802002
dihydroorotate_Nucleotide_C00337_HMDB03349	ISG_Antiviral	-0.381818	0.276255	0.802002
androstenediol (3alpha, 17alpha) monosulfate (2)_Lipid_NA_NA	ISG_Antiviral	-0.381818	0.276255	0.802002
1-arachidonylglycerol (20:4)_Lipid_C13857_HMDB11578	ISG_Antiviral	0.381818	0.276255	0.802002
laurylcarnitine (C12)_Lipid_NA_HMDB000225	ISG_Antiviral	-0.381818	0.276255	0.802002
serotonin_Amino Acid_C00780_HMDB0000259	ISG_Antiviral	-0.381818	0.276255	0.802002
3-hydroxydecanoylcarnitine_Lipid_NA_HMDB0061636	ISG_Antiviral	-0.381818	0.276255	0.802002
tigloylglycine_Amino Acid_NA_HMDB0000959	ISG_Antiviral	0.381818	0.276255	0.802002
5-hydroxyindole sulfate_Amino Acid_NA_NA	ISG_Antiviral	0.381818	0.276255	0.802002
phenylacetylglutamate_Peptide_NA_HMDB0059772	ISG_Antiviral	0.381818	0.276255	0.802002
N2,N2-dimethylguanosine_Nucleotide_NA_HMDB0004824	ISG_IFN_AB	-0.381818	0.276255	0.802002
palmitoyl dihydrosphingomyelin (d18:0||16:0)*_Lipid_NA_HMDB0010168	ISG_IFN_AB	0.381818	0.276255	0.802002
sphingomyelin (d18:2||23:1)*_Lipid_NA_NA	ISG_IFN_AB	0.381818	0.276255	0.802002
N-acetylarginine_Amino Acid_C02562_HMDB0004620	ISG_IFN_AB	0.381818	0.276255	0.802002
(N(1) + N(8))-acetylspermidine_Amino Acid_C00612,C01029_HMDB0001276,HMDB0002189	ISG_IFN_AB	0.381818	0.276255	0.802002
hydroxypalmitoyl sphingomyelin (d18:1||16:0(OH))_Lipid_NA_NA	ISG_IFN_AB	0.381818	0.276255	0.802002
beta-hydroxyisovaleroylcarnitine_Amino Acid_NA_NA	ISG_IFN_AB	0.381818	0.276255	0.802002
hexadecenedioate (C16:1-DC)*_Lipid_NA_NA	ISG_IFN_AB	0.381818	0.276255	0.802002
galactonate_Carbohydrate_C15930,C00880_HMDB0000565	ISG_IFN_AB	-0.381818	0.276255	0.802002
citramalate_Amino Acid_C00815_HMDB0000426	ISG_IFN_AB	0.381818	0.276255	0.802002
pristanate_Lipid_NA_HMDB0000795	ISG_IFN_AB	-0.381818	0.276255	0.802002
pregnanediol-3-glucuronide_Lipid_NA_HMDB0010318	ISG_IFN_AB	0.381818	0.276255	0.802002
N-acetylleucine_Amino Acid_C02710_HMDB0011756	ISG_IFN_G	0.381818	0.276255	0.802002
adrenoylcarnitine (C22:4)*_Lipid_NA_NA	ISG_IFN_G	-0.381818	0.276255	0.802002
1-carboxyethyltyrosine_Amino Acid_NA_NA	ISG_IFN_G	0.381818	0.276255	0.802002
homocitrulline_Amino Acid_C02427_HMDB0000679	ISG_IFN_G	0.381818	0.276255	0.802002
sphingomyelin (d17:1||14:0, d16:1||15:0)*_Lipid_NA_NA	ISG_IFN_G	0.381818	0.276255	0.802002
hydantoin-5-propionate_Amino Acid_C05565_HMDB0001212	ISG_IFN_G	0.381818	0.276255	0.802002
docosapentaenoylcarnitine (C22:5n3)*_Lipid_NA_NA	ISG_IFN_G	-0.381818	0.276255	0.802002
5alpha-androstan-3alpha,17beta-diol monosulfate (1)_Lipid_NA_NA	ISG_IFN_G	-0.381818	0.276255	0.802002
2-linoleoylglycerol (18:2)_Lipid_NA_HMDB0011538	ISG_IFN_G	0.381818	0.276255	0.802002
2-hydroxysebacate_Lipid_NA_HMDB0000424	ISG_IFN_G	0.381818	0.276255	0.802002
phenol sulfate_Amino Acid_C02180_HMDB0060015	ISG_IFN_G	0.381818	0.276255	0.802002
1,3-dimethylurate_Xenobiotics_NA_HMDB0001857	ISG_IFN_G	-0.381818	0.276255	0.802002
glucuronide of piperine metabolite C17H21NO3 (4)*_Xenobiotics_NA_NA	ISG_IFN_G	-0.381818	0.276255	0.802002
glyco-beta-muricholate_Lipid_NA_NA	ISG_IFN_G	0.381818	0.276255	0.802002
sucrose_Carbohydrate_C00089_HMDB0000258	ISG_IFN_G	0.381818	0.276255	0.802002
glucuronide of piperine metabolite C17H21NO3 (5)*_Xenobiotics_NA_NA	ISG_IFN_G	-0.381818	0.276255	0.802002
butyrylglycine (C4)_Lipid_NA_HMDB0000808	ISG_IFN_G	-0.38144	0.276771	0.802606
tauro-beta-muricholate_Lipid_NA_HMDB0000932	ISG_Antiviral	0.376901	0.283003	0.811021
palmitoleoyl-linoleoyl-glycerol (16:1||18:2) [1]*_Lipid_NA_HMDB0007132	ISG_IFN_AB	-0.376901	0.283003	0.811021
diacylglycerol (14:0||18:1, 16:0||16:1) [2]*_Lipid_NA_NA	ISG_IFN_G	-0.376901	0.283003	0.811021
riboflavin (Vitamin B2)_Cofactors and Vitamins_C00255_HMDB0000244	ISG_IFN_AB	-0.375534	0.284896	0.811021
4-acetamidophenol_Xenobiotics_C06804_HMDB0001859	ISG_Antiviral	0.371949	0.289889	0.811021
4-hydroxyphenylacetate_Amino Acid_C00642_HMDB0000020	ISG_IFN_AB	0.370822	0.291468	0.811021
palmitoyl-arachidonoyl-glycerol (16:0||20:4) [1]*_Lipid_NA_HMDB0007112	ISG_IFN_G	-0.370822	0.291468	0.811021
lactosyl-N-nervonoyl-sphingosine (d18:1||24:1)*_Lipid_NA_NA	ISG_Antiviral	0.369697	0.29305	0.811021
N,N-dimethyl-pro-pro_Peptide_NA_NA	ISG_Antiviral	-0.369697	0.29305	0.811021
1-(1-enyl-palmitoyl)-2-oleoyl-GPC (P-16:0||18:1)*_Lipid_NA_HMDB0007996	ISG_Antiviral	0.369697	0.29305	0.811021
bilirubin (E,E)*_Cofactors and Vitamins_NA_NA	ISG_Antiviral	-0.369697	0.29305	0.811021
oleoyl-linoleoyl-glycerol (18:1||18:2) [2]_Lipid_NA_HMDB0007219	ISG_Antiviral	-0.369697	0.29305	0.811021
androstenediol (3beta,17beta) monosulfate (1)_Lipid_NA_HMDB0240429	ISG_Antiviral	-0.369697	0.29305	0.811021
eicosapentaenoate (EPA; 20:5n3)_Lipid_C06428_HMDB0001999	ISG_Antiviral	-0.369697	0.29305	0.811021
cis-4-decenoylcarnitine (C10:1)_Lipid_NA_HMDB0013205	ISG_Antiviral	-0.369697	0.29305	0.811021
fructose_Carbohydrate_C00095_HMDB0000660	ISG_Antiviral	0.369697	0.29305	0.811021
octadecadienedioate (C18:2-DC)*_Lipid_NA_NA	ISG_Antiviral	0.369697	0.29305	0.811021
carnitine of C10H14O2 (5)*_Partially Characterized Molecules_NA_NA	ISG_Antiviral	0.369697	0.29305	0.811021
cis-4-decenoate (10:1n6)*_Lipid_NA_HMDB0004980	ISG_Antiviral	-0.369697	0.29305	0.811021
2-butenoylglycine_Lipid_NA_NA	ISG_Antiviral	0.369697	0.29305	0.811021
sulfate of piperine metabolite C16H19NO3 (2)*_Xenobiotics_NA_NA	ISG_Antiviral	0.369697	0.29305	0.811021
thioproline_Xenobiotics_NA_NA	ISG_IFN_AB	0.369697	0.29305	0.811021
1-(1-enyl-stearoyl)-2-oleoyl-GPE (P-18:0||18:1)_Lipid_NA_HMDB0011375	ISG_IFN_AB	0.369697	0.29305	0.811021
3-methyl-2-oxobutyrate_Amino Acid_C00141_HMDB0000019	ISG_IFN_AB	-0.369697	0.29305	0.811021
4-ethylphenyl sulfate_Xenobiotics_C13637_HMDB0062551	ISG_IFN_AB	0.369697	0.29305	0.811021
bilirubin degradation product, C17H20N2O5 (1)_Partially Characterized Molecules_NA_NA	ISG_IFN_AB	-0.369697	0.29305	0.811021
bilirubin degradation product, C17H20N2O5 (2)_Partially Characterized Molecules_NA_NA	ISG_IFN_AB	-0.369697	0.29305	0.811021
7-dehydrocholesterol_Lipid_C01164_HMDB0000032	ISG_IFN_AB	-0.369697	0.29305	0.811021
phytanate_Xenobiotics_C01607_HMDB0000801	ISG_IFN_AB	-0.369697	0.29305	0.811021
cis-3,4-methyleneheptanoylglycine_Lipid_NA_NA	ISG_IFN_AB	0.369697	0.29305	0.811021
laurylcarnitine (C12)_Lipid_NA_HMDB000225	ISG_IFN_AB	-0.369697	0.29305	0.811021
octadecadienedioate (C18:2-DC)*_Lipid_NA_NA	ISG_IFN_AB	0.369697	0.29305	0.811021
sphingadienine_Lipid_NA_NA	ISG_IFN_G	-0.369697	0.29305	0.811021
1-(1-enyl-palmitoyl)-2-linoleoyl-GPC (P-16:0||18:2)*_Lipid_NA_HMDB0011211	ISG_IFN_G	0.369697	0.29305	0.811021
1-(1-enyl-palmitoyl)-2-oleoyl-GPC (P-16:0||18:1)*_Lipid_NA_HMDB0007996	ISG_IFN_G	0.369697	0.29305	0.811021
(S)-a-amino-omega-caprolactam_Xenobiotics_C02837_NA	ISG_IFN_G	-0.369697	0.29305	0.811021
eicosapentaenoate (EPA; 20:5n3)_Lipid_C06428_HMDB0001999	ISG_IFN_G	-0.369697	0.29305	0.811021
hydroxy-N6,N6,N6-trimethyllysine*_Amino Acid_NA_NA	ISG_IFN_G	-0.369697	0.29305	0.811021
palmitoyl-linoleoyl-glycerol (16:0||18:2) [1]*_Lipid_NA_HMDB0007103	ISG_IFN_G	-0.369697	0.29305	0.811021
pregnenediol sulfate (C21H34O5S)*_Lipid_C18044_HMDB0000774	ISG_IFN_G	-0.369697	0.29305	0.811021
acetoacetate_Lipid_C00164_HMDB0000060	ISG_IFN_G	0.369697	0.29305	0.811021
pregnanediol-3-glucuronide_Lipid_NA_HMDB0010318	ISG_IFN_G	0.369697	0.29305	0.811021
cysteine-glutathione disulfide_Amino Acid_R00900_HMDB0000656	ISG_IFN_G	-0.369697	0.29305	0.811021
N-acetyl-3-methylhistidine*_Amino Acid_NA_NA	ISG_Antiviral	0.36199	0.304005	0.821473
pimelate (C7-DC)_Lipid_C02656_HMDB0000857	ISG_IFN_G	0.36199	0.304005	0.821473
5,6-dihydrouridine_Nucleotide_NA_HMDB0000497	ISG_Antiviral	0.357576	0.310376	0.821473
N-acetylarginine_Amino Acid_C02562_HMDB0004620	ISG_Antiviral	0.357576	0.310376	0.821473
palmitate (16:0)_Lipid_C00249_HMDB0000220	ISG_Antiviral	-0.357576	0.310376	0.821473
3-hydroxyoctanoylcarnitine (2)_Lipid_NA_NA	ISG_Antiviral	-0.357576	0.310376	0.821473
tetradecadienoate (14:2)*_Lipid_NA_HMDB0000560	ISG_Antiviral	-0.357576	0.310376	0.821473
3-hydroxylaurate_Lipid_NA_HMDB0000387	ISG_Antiviral	-0.357576	0.310376	0.821473
suberate (C8-DC)_Lipid_C08278_HMDB0000893	ISG_Antiviral	0.357576	0.310376	0.821473
N-formylphenylalanine_Amino Acid_NA_HMDB0240317	ISG_Antiviral	-0.357576	0.310376	0.821473
sulfate of piperine metabolite C16H19NO3 (3)*_Xenobiotics_NA_NA	ISG_Antiviral	0.357576	0.310376	0.821473
cysteine-glutathione disulfide_Amino Acid_R00900_HMDB0000656	ISG_Antiviral	-0.357576	0.310376	0.821473
2-hydroxyglutarate_Lipid_C02630_HMDB0059655	ISG_IFN_AB	0.357576	0.310376	0.821473
leucine_Amino Acid_C00123_HMDB0000687	ISG_IFN_AB	-0.357576	0.310376	0.821473
glycosyl ceramide (d18:1||20:0, d16:1||22:0)*_Lipid_NA_NA	ISG_IFN_AB	0.357576	0.310376	0.821473
sphingomyelin (d18:1||25:0, d19:0||24:1, d20:1||23:0, d19:1||24:0)*_Lipid_NA_NA	ISG_IFN_AB	0.357576	0.310376	0.821473
1-(1-enyl-palmitoyl)-2-linoleoyl-GPC (P-16:0||18:2)*_Lipid_NA_HMDB0011211	ISG_IFN_AB	0.357576	0.310376	0.821473
arachidate (20:0)_Lipid_C06425_HMDB0002212	ISG_IFN_AB	-0.357576	0.310376	0.821473
3-hydroxyisobutyrate_Amino Acid_C01188,C06001_HMDB0000023,HMDB0000336	ISG_IFN_AB	-0.357576	0.310376	0.821473
palmitoyl-linoleoyl-glycerol (16:0||18:2) [1]*_Lipid_NA_HMDB0007103	ISG_IFN_AB	-0.357576	0.310376	0.821473
5alpha-androstan-3alpha,17beta-diol monosulfate (1)_Lipid_NA_NA	ISG_IFN_AB	-0.357576	0.310376	0.821473
vanillic acid glycine_Xenobiotics_NA_HMDB0060026	ISG_IFN_AB	0.357576	0.310376	0.821473
2-linoleoylglycerol (18:2)_Lipid_NA_HMDB0011538	ISG_IFN_AB	0.357576	0.310376	0.821473
taurodeoxycholic acid 3-sulfate_Lipid_NA_NA	ISG_IFN_AB	-0.357576	0.310376	0.821473
1-(1-enyl-oleoyl)-GPE (P-18:1)*_Lipid_NA_NA	ISG_IFN_G	0.357576	0.310376	0.821473
1-linoleoyl-GPI* (18:2)*_Lipid_NA_NA	ISG_IFN_G	-0.357576	0.310376	0.821473
sphingomyelin (d18:2||23:0, d18:1||23:1, d17:1||24:1)*_Lipid_NA_NA	ISG_IFN_G	0.357576	0.310376	0.821473
3-methyl-2-oxobutyrate_Amino Acid_C00141_HMDB0000019	ISG_IFN_G	-0.357576	0.310376	0.821473
(N(1) + N(8))-acetylspermidine_Amino Acid_C00612,C01029_HMDB0001276,HMDB0002189	ISG_IFN_G	0.357576	0.310376	0.821473
creatine_Amino Acid_C00300_HMDB0000064	ISG_IFN_G	-0.357576	0.310376	0.821473
gamma-glutamyl-alpha-lysine_Peptide_NA_NA	ISG_IFN_G	-0.357576	0.310376	0.821473
orotate_Nucleotide_C00295_HMDB0000226	ISG_IFN_G	0.357576	0.310376	0.821473
2-methylserine_Amino Acid_C02115_NA	ISG_IFN_G	-0.357576	0.310376	0.821473
gamma-glutamylcitrulline*_Peptide_NA_NA	ISG_IFN_G	-0.357576	0.310376	0.821473
N6,N6-dimethyllysine_Amino Acid_C05545_HMDB0013287	ISG_IFN_G	-0.357576	0.310376	0.821473
nonanoylcarnitine (C9)_Lipid_NA_HMDB0013288	ISG_IFN_G	-0.357576	0.310376	0.821473
2-aminoadipate_Amino Acid_C00956_HMDB0000510	ISG_IFN_G	0.357576	0.310376	0.821473
3-hydroxyoctanoylcarnitine (1)_Lipid_NA_NA	ISG_IFN_G	-0.357576	0.310376	0.821473
carnitine of C10H14O2 (5)*_Partially Characterized Molecules_NA_NA	ISG_IFN_G	0.357576	0.310376	0.821473
tartronate (hydroxymalonate)_Xenobiotics_C02287_HMDB0035227	ISG_IFN_G	0.357576	0.310376	0.821473
linoleoyl-docosahexaenoyl-glycerol (18:2||22:6) [2]*_Lipid_NA_HMDB0007266	ISG_IFN_G	-0.357576	0.310376	0.821473
N-acetylalliin_Xenobiotics_NA_NA	ISG_IFN_G	0.357576	0.310376	0.821473
pentose acid*_Partially Characterized Molecules_C00803_HMDB0000892	ISG_IFN_G	0.357576	0.310376	0.821473
estrone 3-sulfate_Lipid_C02538_HMDB0001425	ISG_IFN_G	0.35505	0.314052	0.825156
phenylacetylglycine_Peptide_C05598_HMDB0000821	ISG_Antiviral	0.352585	0.317662	0.825156
Urolithin B glucuronide_Xenobiotics_NA_HMDB41787	ISG_IFN_AB	-0.350463	0.320787	0.825156
propyl 4-hydroxybenzoate sulfate_Xenobiotics_NA_HMDB0135261	ISG_IFN_AB	0.350463	0.320787	0.825156
Urolithin B glucuronide_Xenobiotics_NA_HMDB41787	ISG_IFN_G	-0.350463	0.320787	0.825156
propyl 4-hydroxybenzoate sulfate_Xenobiotics_NA_HMDB0135261	ISG_IFN_G	0.350463	0.320787	0.825156
dopamine 4-sulfate_Amino Acid_C13691_HMDB0004148	ISG_Antiviral	0.34972	0.321886	0.825156
N-acetyl-3-methylhistidine*_Amino Acid_NA_NA	ISG_IFN_AB	0.34972	0.321886	0.825156
glycerate_Carbohydrate_C00258_HMDB0006372,HMDB0000139	ISG_Antiviral	0.345455	0.328227	0.825156
choline_Lipid_C00114_HMDB0000097	ISG_Antiviral	-0.345455	0.328227	0.825156
asparagine_Amino Acid_C00152_HMDB0000168	ISG_Antiviral	-0.345455	0.328227	0.825156
gamma-glutamylhistidine_Peptide_NA_HMDB0029151	ISG_Antiviral	-0.345455	0.328227	0.825156
7-HOCA_Lipid_C17337_HMDB0012458	ISG_Antiviral	-0.345455	0.328227	0.825156
methionine_Amino Acid_C00073_HMDB0000696	ISG_Antiviral	-0.345455	0.328227	0.825156
sphingomyelin (d17:2||16:0, d18:2||15:0)*_Lipid_NA_NA	ISG_Antiviral	0.345455	0.328227	0.825156
N-acetylglucosamine||N-acetylgalactosamine_Carbohydrate_C01074_HMDB0000212,HMDB0000215	ISG_Antiviral	-0.345455	0.328227	0.825156
Glutamine degradant*_Partially Characterized Molecules_NA_NA	ISG_Antiviral	-0.345455	0.328227	0.825156
glucuronide of piperine metabolite C17H21NO3 (4)*_Xenobiotics_NA_NA	ISG_Antiviral	-0.345455	0.328227	0.825156
maltol sulfate_Xenobiotics_NA_NA	ISG_Antiviral	0.345455	0.328227	0.825156
tyramine O-sulfate_Amino Acid_NA_HMDB0006409	ISG_Antiviral	0.345455	0.328227	0.825156
thymol sulfate_Xenobiotics_C09908_HMDB0062720	ISG_Antiviral	0.345455	0.328227	0.825156
1-linoleoyl-GPG (18:2)*_Lipid_NA_NA	ISG_IFN_AB	-0.345455	0.328227	0.825156
N-acetylglucosamine||N-acetylgalactosamine_Carbohydrate_C01074_HMDB0000212,HMDB0000215	ISG_IFN_AB	-0.345455	0.328227	0.825156
ascorbic acid 2-sulfate_Cofactors and Vitamins_NA_HMDB0060649	ISG_IFN_AB	-0.345455	0.328227	0.825156
bilirubin (E,E)*_Cofactors and Vitamins_NA_NA	ISG_IFN_AB	-0.345455	0.328227	0.825156
heme_Cofactors and Vitamins_C00032_HMDB0003178	ISG_IFN_AB	-0.345455	0.328227	0.825156
xylose_Carbohydrate_C00181_HMDB0000098	ISG_IFN_AB	0.345455	0.328227	0.825156
branched-chain, straight-chain, or cyclopropyl 10:1 fatty acid (1)*_Partially Characterized Molecules_NA_NA	ISG_IFN_AB	-0.345455	0.328227	0.825156
glyco-beta-muricholate_Lipid_NA_NA	ISG_IFN_AB	0.345455	0.328227	0.825156
3-hydroxyhippurate_Xenobiotics_NA_HMDB0006116	ISG_IFN_AB	-0.345455	0.328227	0.825156
palmitoyl dihydrosphingomyelin (d18:0||16:0)*_Lipid_NA_HMDB0010168	ISG_IFN_G	0.345455	0.328227	0.825156
1-stearoyl-2-arachidonoyl-GPI (18:0||20:4)_Lipid_NA_HMDB0009815	ISG_IFN_G	0.345455	0.328227	0.825156
sphingomyelin (d18:1||20:2, d18:2||20:1, d16:1||22:2)*_Lipid_NA_NA	ISG_IFN_G	0.345455	0.328227	0.825156
N,N-dimethyl-pro-pro_Peptide_NA_NA	ISG_IFN_G	-0.345455	0.328227	0.825156
guanidinoacetate_Amino Acid_C00581_HMDB0000128	ISG_IFN_G	-0.345455	0.328227	0.825156
N1-Methyl-2-pyridone-5-carboxamide_Cofactors and Vitamins_C05842_HMDB0004193	ISG_IFN_G	-0.345455	0.328227	0.825156
11beta-hydroxyandrosterone glucuronide_Lipid_NA_NA	ISG_IFN_G	-0.345455	0.328227	0.825156
N-acetyltaurine_Amino Acid_NA_HMDB0240253	ISG_IFN_G	0.345455	0.328227	0.825156
phytanate_Xenobiotics_C01607_HMDB0000801	ISG_IFN_G	-0.345455	0.328227	0.825156
cis-4-decenoylcarnitine (C10:1)_Lipid_NA_HMDB0013205	ISG_IFN_G	-0.345455	0.328227	0.825156
vanillic acid glycine_Xenobiotics_NA_HMDB0060026	ISG_IFN_G	0.345455	0.328227	0.825156
serotonin_Amino Acid_C00780_HMDB0000259	ISG_IFN_G	-0.345455	0.328227	0.825156
decanoylcarnitine (C10)_Lipid_NA_HMDB0000651	ISG_IFN_G	-0.345455	0.328227	0.825156
linoleoyl-linoleoyl-glycerol (18:2||18:2) [2]*_Lipid_NA_HMDB0007248	ISG_IFN_G	-0.345455	0.328227	0.825156
5-hydroxyindole sulfate_Amino Acid_NA_NA	ISG_IFN_G	0.345455	0.328227	0.825156
1-oleoylglycerol (18:1)_Lipid_NA_HMDB0011567	ISG_IFN_G	-0.345455	0.328227	0.825156
2-methoxyhydroquinone sulfate (1)_Xenobiotics_NA_NA	ISG_IFN_G	-0.345455	0.328227	0.825156
1,7-dimethylurate_Xenobiotics_C16356_HMDB0011103	ISG_IFN_G	0.345455	0.328227	0.825156
5alpha-pregnan-3beta,20alpha-diol monosulfate (2)_Lipid_NA_NA	ISG_IFN_G	0.345455	0.328227	0.825156
cinnamoylglycine_Xenobiotics_NA_HMDB0011621	ISG_IFN_G	0.345455	0.328227	0.825156
N-(2-furoyl)glycine_Xenobiotics_NA_HMDB0000439	ISG_IFN_G	0.345455	0.328227	0.825156
4-vinylcatechol sulfate_Xenobiotics_NA_NA	ISG_IFN_G	0.345455	0.328227	0.825156
palmitoyl-arachidonoyl-glycerol (16:0||20:4) [1]*_Lipid_NA_HMDB0007112	ISG_IFN_AB	-0.340427	0.335782	0.832783
tauro-beta-muricholate_Lipid_NA_HMDB0000932	ISG_IFN_G	0.340427	0.335782	0.832783
1-myristoylglycerol (14:0)_Lipid_C01885_HMDB0011561	ISG_Antiviral	-0.334348	0.345036	0.832783
2-furoic acid_Xenobiotics_C04025_HMDB0000691	ISG_IFN_G	0.334348	0.345036	0.832783
4-cholesten-3-one_Lipid_C00599_HMDB0000921	ISG_Antiviral	-0.333333	0.346594	0.832783
1-stearoyl-2-arachidonoyl-GPI (18:0||20:4)_Lipid_NA_HMDB0009815	ISG_Antiviral	0.333333	0.346594	0.832783
stearoyl-arachidonoyl-glycerol (18:0||20:4) [1]*_Lipid_C00165_HMDB0007170	ISG_Antiviral	0.333333	0.346594	0.832783
stearate (18:0)_Lipid_C01530_HMDB0000827	ISG_Antiviral	-0.333333	0.346594	0.832783
11beta-hydroxyandrosterone glucuronide_Lipid_NA_NA	ISG_Antiviral	-0.333333	0.346594	0.832783
nonadecanoate (19:0)_Lipid_C16535_HMDB0000772	ISG_Antiviral	-0.333333	0.346594	0.832783
N-acetyl-2-aminooctanoate*_Lipid_NA_HMDB0059745	ISG_Antiviral	0.333333	0.346594	0.832783
3-hydroxybutyroylglycine_Lipid_NA_NA	ISG_Antiviral	0.333333	0.346594	0.832783
1-oleoyl-2-linoleoyl-GPE (18:1||18:2)*_Lipid_NA_HMDB0005349	ISG_Antiviral	0.333333	0.346594	0.832783
5alpha-androstan-3beta,17beta-diol disulfate_Lipid_C12525_HMDB00493	ISG_Antiviral	-0.333333	0.346594	0.832783
taurochenodeoxycholate_Lipid_C05465_HMDB0000951	ISG_Antiviral	0.333333	0.346594	0.832783
sphingomyelin (d18:2||18:1)*_Lipid_NA_HMDB0001348	ISG_IFN_AB	0.333333	0.346594	0.832783
sphingomyelin (d18:2||14:0, d18:1||14:1)*_Lipid_NA_NA	ISG_IFN_AB	0.333333	0.346594	0.832783
sphingadienine_Lipid_NA_NA	ISG_IFN_AB	-0.333333	0.346594	0.832783
sphingomyelin (d17:1||14:0, d16:1||15:0)*_Lipid_NA_NA	ISG_IFN_AB	0.333333	0.346594	0.832783
3-phosphoglycerate_Carbohydrate_C00597_HMDB0000807	ISG_IFN_AB	-0.333333	0.346594	0.832783
6-hydroxyindole sulfate_Xenobiotics_NA_HMDB0000682	ISG_IFN_AB	0.333333	0.346594	0.832783
1-palmitoyl-2-linoleoyl-GPI (16:0||18:2)_Lipid_NA_HMDB0009784	ISG_IFN_AB	-0.333333	0.346594	0.832783
picolinoylglycine_Lipid_NA_HMDB0059766	ISG_IFN_AB	0.333333	0.346594	0.832783
picolinate_Amino Acid_C10164_HMDB0002243	ISG_IFN_AB	0.333333	0.346594	0.832783
4-imidazoleacetate_Amino Acid_C02835_HMDB0002024	ISG_IFN_AB	0.333333	0.346594	0.832783
palmitoyl-linolenoyl-glycerol (16:0||18:3) [2]*_Lipid_NA_HMDB0007104,HMDB0007105	ISG_IFN_AB	-0.333333	0.346594	0.832783
5-hydroxyindole sulfate_Amino Acid_NA_NA	ISG_IFN_AB	0.333333	0.346594	0.832783
pentose acid*_Partially Characterized Molecules_C00803_HMDB0000892	ISG_IFN_AB	0.333333	0.346594	0.832783
tyramine O-sulfate_Amino Acid_NA_HMDB0006409	ISG_IFN_AB	0.333333	0.346594	0.832783
piperine_Xenobiotics_C03882_HMDB0029377	ISG_IFN_AB	0.333333	0.346594	0.832783
trigonelline (N'-methylnicotinate)_Cofactors and Vitamins_C01004_HMDB0000875	ISG_IFN_AB	0.333333	0.346594	0.832783
glycerophosphorylcholine (GPC)_Lipid_C00670_HMDB0000086	ISG_IFN_G	0.333333	0.346594	0.832783
2-hydroxynervonate*_Lipid_NA_NA	ISG_IFN_G	-0.333333	0.346594	0.832783
urea_Amino Acid_C00086_HMDB0000294	ISG_IFN_G	0.333333	0.346594	0.832783
thioproline_Xenobiotics_NA_NA	ISG_IFN_G	0.333333	0.346594	0.832783
N-acetylarginine_Amino Acid_C02562_HMDB0004620	ISG_IFN_G	0.333333	0.346594	0.832783
2,3-dihydroxy-2-methylbutyrate_Amino Acid_NA_HMDB0029576	ISG_IFN_G	0.333333	0.346594	0.832783
Glutamine degradant*_Partially Characterized Molecules_NA_NA	ISG_IFN_G	-0.333333	0.346594	0.832783
1-oleoyl-2-linoleoyl-GPE (18:1||18:2)*_Lipid_NA_HMDB0005349	ISG_IFN_G	0.333333	0.346594	0.832783
fructose_Carbohydrate_C00095_HMDB0000660	ISG_IFN_G	0.333333	0.346594	0.832783
11-ketoetiocholanolone glucuronide_Lipid_NA_NA	ISG_IFN_G	0.333333	0.346594	0.832783
alpha-ketobutyrate_Amino Acid_C00109_HMDB0000005	ISG_IFN_G	-0.333333	0.346594	0.832783
xylose_Carbohydrate_C00181_HMDB0000098	ISG_IFN_G	0.333333	0.346594	0.832783
N6-methyllysine_Amino Acid_C02728_HMDB0002038	ISG_IFN_G	-0.333333	0.346594	0.832783
cis-4-decenoate (10:1n6)*_Lipid_NA_HMDB0004980	ISG_IFN_G	-0.333333	0.346594	0.832783
pristanate_Lipid_NA_HMDB0000795	ISG_IFN_G	-0.333333	0.346594	0.832783
tetradecadienoate (14:2)*_Lipid_NA_HMDB0000560	ISG_IFN_G	-0.333333	0.346594	0.832783
3-ethylcatechol sulfate (1)_Xenobiotics_NA_NA	ISG_IFN_G	0.333333	0.346594	0.832783
corticosterone_Lipid_C02140_HMDB0001547	ISG_Antiviral	-0.328269	0.354418	0.837974
diacylglycerol (14:0||18:1, 16:0||16:1) [2]*_Lipid_NA_NA	ISG_Antiviral	-0.328269	0.354418	0.837974
leucylglycine_Peptide_NA_HMDB0028929	ISG_Antiviral	0.327739	0.355243	0.837974
palmitoyl-docosahexaenoyl-glycerol (16:0||22:6) [1]*_Lipid_NA_HMDB0007121	ISG_Antiviral	-0.325178	0.359238	0.837974
gamma-glutamylphenylalanine_Peptide_NA_HMDB0000594	ISG_Antiviral	-0.321212	0.365468	0.837974
sphingomyelin (d18:2||14:0, d18:1||14:1)*_Lipid_NA_NA	ISG_Antiviral	0.321212	0.365468	0.837974
urea_Amino Acid_C00086_HMDB0000294	ISG_Antiviral	0.321212	0.365468	0.837974
dodecanedioate (C12)_Lipid_C02678_HMDB0000623	ISG_Antiviral	0.321212	0.365468	0.837974
beta-hydroxyisovaleroylcarnitine_Amino Acid_NA_NA	ISG_Antiviral	0.321212	0.365468	0.837974
4-methylguaiacol sulfate_Xenobiotics_NA_NA	ISG_Antiviral	-0.321212	0.365468	0.837974
(16 or 17)-methylstearate (a19:0 or i19:0)_Lipid_NA_HMDB0037397	ISG_Antiviral	-0.321212	0.365468	0.837974
heme_Cofactors and Vitamins_C00032_HMDB0003178	ISG_Antiviral	-0.321212	0.365468	0.837974
decanoylcarnitine (C10)_Lipid_NA_HMDB0000651	ISG_Antiviral	-0.321212	0.365468	0.837974
linoleoyl-linoleoyl-glycerol (18:2||18:2) [2]*_Lipid_NA_HMDB0007248	ISG_Antiviral	-0.321212	0.365468	0.837974
dopamine 3-O-sulfate_Amino Acid_C13690_HMDB0006275	ISG_Antiviral	0.321212	0.365468	0.837974
1,3-dimethylurate_Xenobiotics_NA_HMDB0001857	ISG_Antiviral	-0.321212	0.365468	0.837974
pentose acid*_Partially Characterized Molecules_C00803_HMDB0000892	ISG_Antiviral	0.321212	0.365468	0.837974
7-methylxanthine_Xenobiotics_C16353_HMDB0001991	ISG_Antiviral	-0.321212	0.365468	0.837974
glucuronide of piperine metabolite C17H21NO3 (5)*_Xenobiotics_NA_NA	ISG_Antiviral	-0.321212	0.365468	0.837974
5,6-dihydrouridine_Nucleotide_NA_HMDB0000497	ISG_IFN_AB	0.321212	0.365468	0.837974
7-HOCA_Lipid_C17337_HMDB0012458	ISG_IFN_AB	-0.321212	0.365468	0.837974
guanidinoacetate_Amino Acid_C00581_HMDB0000128	ISG_IFN_AB	-0.321212	0.365468	0.837974
2,3-dihydroxy-2-methylbutyrate_Amino Acid_NA_HMDB0029576	ISG_IFN_AB	0.321212	0.365468	0.837974
2-methylserine_Amino Acid_C02115_NA	ISG_IFN_AB	-0.321212	0.365468	0.837974
glutarate (C5-DC)_Lipid_C00489_HMDB0000661	ISG_IFN_AB	0.321212	0.365468	0.837974
fructose_Carbohydrate_C00095_HMDB0000660	ISG_IFN_AB	0.321212	0.365468	0.837974
serotonin_Amino Acid_C00780_HMDB0000259	ISG_IFN_AB	-0.321212	0.365468	0.837974
3-methyladipate_Lipid_NA_HMDB0000555	ISG_IFN_AB	0.321212	0.365468	0.837974
p-cresol glucuronide*_Amino Acid_NA_HMDB0011686	ISG_IFN_AB	0.321212	0.365468	0.837974
acetoacetate_Lipid_C00164_HMDB0000060	ISG_IFN_AB	0.321212	0.365468	0.837974
tartronate (hydroxymalonate)_Xenobiotics_C02287_HMDB0035227	ISG_IFN_AB	0.321212	0.365468	0.837974
linoleoyl-linoleoyl-glycerol (18:2||18:2) [1]*_Lipid_NA_HMDB0007248	ISG_IFN_AB	-0.321212	0.365468	0.837974
5alpha-pregnan-3beta,20alpha-diol monosulfate (2)_Lipid_NA_NA	ISG_IFN_AB	0.321212	0.365468	0.837974
N-(2-furoyl)glycine_Xenobiotics_NA_HMDB0000439	ISG_IFN_AB	0.321212	0.365468	0.837974
4-vinylcatechol sulfate_Xenobiotics_NA_NA	ISG_IFN_AB	0.321212	0.365468	0.837974
succinylcarnitine (C4-DC)_Energy_NA_HMDB0061717	ISG_IFN_G	-0.321212	0.365468	0.837974
gamma-glutamyltyrosine_Peptide_NA_HMDB0011741	ISG_IFN_G	-0.321212	0.365468	0.837974
cortolone glucuronide (1)_Lipid_NA_NA	ISG_IFN_G	-0.321212	0.365468	0.837974
N-acetylglucosamine||N-acetylgalactosamine_Carbohydrate_C01074_HMDB0000212,HMDB0000215	ISG_IFN_G	-0.321212	0.365468	0.837974
3-phosphoglycerate_Carbohydrate_C00597_HMDB0000807	ISG_IFN_G	-0.321212	0.365468	0.837974
1-palmitoyl-2-oleoyl-GPI (16:0||18:1)*_Lipid_NA_HMDB0009783	ISG_IFN_G	0.321212	0.365468	0.837974
gamma-glutamylmethionine_Peptide_NA_HMDB0029155	ISG_IFN_G	-0.321212	0.365468	0.837974
methylsuccinoylcarnitine_Amino Acid_NA_NA	ISG_IFN_G	-0.321212	0.365468	0.837974
oleoyl-linoleoyl-glycerol (18:1||18:2) [1]_Lipid_NA_HMDB0007219	ISG_IFN_G	-0.321212	0.365468	0.837974
1-oleoyl-GPE (18:1)_Lipid_NA_HMDB0011506	ISG_IFN_G	0.321212	0.365468	0.837974
11beta-hydroxyetiocholanolone glucuronide*_Lipid_NA_NA	ISG_IFN_G	0.321212	0.365468	0.837974
octanoylcarnitine (C8)_Lipid_C02838_HMDB0000791	ISG_IFN_G	-0.321212	0.365468	0.837974
galactonate_Carbohydrate_C15930,C00880_HMDB0000565	ISG_IFN_G	-0.321212	0.365468	0.837974
palmitoyl-linolenoyl-glycerol (16:0||18:3) [2]*_Lipid_NA_HMDB0007104,HMDB0007105	ISG_IFN_G	-0.321212	0.365468	0.837974
3-methyl catechol sulfate (1)_Xenobiotics_NA_NA	ISG_IFN_G	0.321212	0.365468	0.837974
3-hydroxylaurate_Lipid_NA_HMDB0000387	ISG_IFN_G	-0.321212	0.365468	0.837974
5-dodecenoylcarnitine (C12:1)_Lipid_NA_HMDB13326	ISG_IFN_G	-0.321212	0.365468	0.837974
acisoga_Amino Acid_NA_HMDB0061384	ISG_IFN_AB	-0.316111	0.373561	0.845224
2-furoic acid_Xenobiotics_C04025_HMDB0000691	ISG_IFN_AB	0.316111	0.373561	0.845224
palmitoyl-docosahexaenoyl-glycerol (16:0||22:6) [1]*_Lipid_NA_HMDB0007121	ISG_IFN_AB	-0.312907	0.378689	0.845224
dopamine 4-sulfate_Amino Acid_C13691_HMDB0004148	ISG_IFN_AB	0.312907	0.378689	0.845224
dopamine 4-sulfate_Amino Acid_C13691_HMDB0004148	ISG_IFN_G	0.312907	0.378689	0.845224
1-palmitoleoylglycerol (16:1)*_Lipid_NA_NA	ISG_Antiviral	-0.310032	0.38332	0.845224
vanillactate_Amino Acid_NA_HMDB0000913	ISG_Antiviral	0.309091	0.384841	0.845224
sphingomyelin (d18:2||23:1)*_Lipid_NA_NA	ISG_Antiviral	0.309091	0.384841	0.845224
quinolinate_Cofactors and Vitamins_C03722_HMDB0000232	ISG_Antiviral	0.309091	0.384841	0.845224
threonine_Amino Acid_C00188_HMDB0000167	ISG_Antiviral	-0.309091	0.384841	0.845224
heptenedioate (C7:1-DC)*_Lipid_NA_NA	ISG_Antiviral	0.309091	0.384841	0.845224
ascorbic acid 2-sulfate_Cofactors and Vitamins_NA_HMDB0060649	ISG_Antiviral	-0.309091	0.384841	0.845224
cysteine sulfinic acid_Amino Acid_C00606_HMDB0000996	ISG_Antiviral	0.309091	0.384841	0.845224
xanthine_Nucleotide_C00385_HMDB0000292	ISG_Antiviral	-0.309091	0.384841	0.845224
5-dodecenoylcarnitine (C12:1)_Lipid_NA_HMDB13326	ISG_Antiviral	-0.309091	0.384841	0.845224
glycerophosphorylcholine (GPC)_Lipid_C00670_HMDB0000086	ISG_IFN_AB	0.309091	0.384841	0.845224
2-hydroxynervonate*_Lipid_NA_NA	ISG_IFN_AB	-0.309091	0.384841	0.845224
adrenoylcarnitine (C22:4)*_Lipid_NA_NA	ISG_IFN_AB	-0.309091	0.384841	0.845224
sphingomyelin (d18:2||23:0, d18:1||23:1, d17:1||24:1)*_Lipid_NA_NA	ISG_IFN_AB	0.309091	0.384841	0.845224
succinylcarnitine (C4-DC)_Energy_NA_HMDB0061717	ISG_IFN_AB	-0.309091	0.384841	0.845224
2-palmitoleoyl-GPC* (16:1)*_Lipid_NA_HMDB10383	ISG_IFN_AB	-0.309091	0.384841	0.845224
carotene diol (1)_Cofactors and Vitamins_NA_NA	ISG_IFN_AB	-0.309091	0.384841	0.845224
cis-4-decenoylcarnitine (C10:1)_Lipid_NA_HMDB0013205	ISG_IFN_AB	-0.309091	0.384841	0.845224
oleoyl-linoleoyl-glycerol (18:1||18:2) [1]_Lipid_NA_HMDB0007219	ISG_IFN_AB	-0.309091	0.384841	0.845224
hydroxy-N6,N6,N6-trimethyllysine*_Amino Acid_NA_NA	ISG_IFN_AB	-0.309091	0.384841	0.845224
11beta-hydroxyetiocholanolone glucuronide*_Lipid_NA_NA	ISG_IFN_AB	0.309091	0.384841	0.845224
alpha-ketobutyrate_Amino Acid_C00109_HMDB0000005	ISG_IFN_AB	-0.309091	0.384841	0.845224
carotene diol (3)_Cofactors and Vitamins_NA_NA	ISG_IFN_AB	-0.309091	0.384841	0.845224
linoleoyl-docosahexaenoyl-glycerol (18:2||22:6) [2]*_Lipid_NA_HMDB0007266	ISG_IFN_AB	-0.309091	0.384841	0.845224
3-hydroxylaurate_Lipid_NA_HMDB0000387	ISG_IFN_AB	-0.309091	0.384841	0.845224
1-oleoylglycerol (18:1)_Lipid_NA_HMDB0011567	ISG_IFN_AB	-0.309091	0.384841	0.845224
2-piperidinone_Xenobiotics_NA_HMDB0011749	ISG_IFN_AB	0.309091	0.384841	0.845224
3-methoxycatechol sulfate (1)_Xenobiotics_NA_NA	ISG_IFN_AB	-0.309091	0.384841	0.845224
palmitoyl-sphingosine-phosphoethanolamine (d18:1||16:0)_Lipid_NA_NA	ISG_IFN_G	0.309091	0.384841	0.845224
N-acetyltyrosine_Amino Acid_NA_HMDB0000866	ISG_IFN_G	0.309091	0.384841	0.845224
tricosanoyl sphingomyelin (d18:1||23:0)*_Lipid_NA_HMDB0012105	ISG_IFN_G	0.309091	0.384841	0.845224
sphinganine_Lipid_C00836_HMDB0000269	ISG_IFN_G	-0.309091	0.384841	0.845224
1-stearoyl-2-oleoyl-GPI (18:0||18:1)*_Lipid_NA_NA	ISG_IFN_G	0.309091	0.384841	0.845224
ascorbic acid 2-sulfate_Cofactors and Vitamins_NA_HMDB0060649	ISG_IFN_G	-0.309091	0.384841	0.845224
isoleucylglycine_Peptide_NA_HMDB0028907	ISG_IFN_G	-0.309091	0.384841	0.845224
N-acetylglycine_Amino Acid_NA_HMDB0000532	ISG_IFN_G	0.309091	0.384841	0.845224
3-hydroxyoleoylcarnitine_Lipid_NA_NA	ISG_IFN_G	-0.309091	0.384841	0.845224
N-acetyl-2-aminooctanoate*_Lipid_NA_HMDB0059745	ISG_IFN_G	0.309091	0.384841	0.845224
1-stearoyl-2-oleoyl-GPE (18:0||18:1)_Lipid_NA_HMDB0008993	ISG_IFN_G	0.309091	0.384841	0.845224
myristoleoylcarnitine (C14:1)*_Lipid_NA_HMDB0240588	ISG_IFN_G	-0.309091	0.384841	0.845224
succinoyltaurine_Amino Acid_NA_NA	ISG_IFN_G	-0.309091	0.384841	0.845224
branched-chain, straight-chain, or cyclopropyl 12:1 fatty acid*_Partially Characterized Molecules_NA_NA	ISG_IFN_G	-0.309091	0.384841	0.845224
2-oleoylglycerol (18:1)_Lipid_NA_HMDB0011537	ISG_IFN_G	-0.309091	0.384841	0.845224
sulfate of piperine metabolite C16H19NO3 (2)*_Xenobiotics_NA_NA	ISG_IFN_G	0.309091	0.384841	0.845224
4-vinylguaiacol sulfate_Xenobiotics_NA_HMDB0127980	ISG_IFN_G	0.309091	0.384841	0.845224
4-hydroxyphenylacetate_Amino Acid_C00642_HMDB0000020	ISG_Antiviral	0.303953	0.393201	0.851539
3-methoxycatechol sulfate (2)_Xenobiotics_NA_NA	ISG_Antiviral	-0.303953	0.393201	0.851539
5alpha-pregnan-diol disulfate_Lipid_NA_HMDB0240582,HMDB0240581	ISG_Antiviral	-0.300636	0.398644	0.851539
hypoxanthine_Nucleotide_C00262_HMDB0000157	ISG_Antiviral	0.300636	0.398644	0.851539
riboflavin (Vitamin B2)_Cofactors and Vitamins_C00255_HMDB0000244	ISG_Antiviral	-0.300427	0.398988	0.851539
riboflavin (Vitamin B2)_Cofactors and Vitamins_C00255_HMDB0000244	ISG_IFN_G	-0.300427	0.398988	0.851539
glucuronide of piperine metabolite C17H21NO3 (3)*_Xenobiotics_NA_NA	ISG_IFN_G	-0.300147	0.39945	0.851539
tauroursodeoxycholate_Lipid_NA_HMDB0000874	ISG_IFN_G	0.297874	0.403204	0.851539
2-palmitoyl-GPC* (16:0)*_Lipid_NA_HMDB0061702	ISG_Antiviral	-0.29697	0.404702	0.851539
1-palmitoleoyl-GPC* (16:1)*_Lipid_NA_HMDB0010383	ISG_Antiviral	-0.29697	0.404702	0.851539
N-acetylputrescine_Amino Acid_C02714_HMDB0002064	ISG_Antiviral	-0.29697	0.404702	0.851539
sphingomyelin (d18:2||23:0, d18:1||23:1, d17:1||24:1)*_Lipid_NA_NA	ISG_Antiviral	0.29697	0.404702	0.851539
1-(1-enyl-palmitoyl)-GPC (P-16:0)*_Lipid_NA_HMDB0010407	ISG_Antiviral	0.29697	0.404702	0.851539
3-amino-2-piperidone_Amino Acid_NA_HMDB0000323	ISG_Antiviral	-0.29697	0.404702	0.851539
aspartate_Amino Acid_C00049_HMDB0000191	ISG_Antiviral	-0.29697	0.404702	0.851539
2'-O-methylcytidine_Nucleotide_NA_NA	ISG_Antiviral	0.29697	0.404702	0.851539
2,3-dihydroxy-2-methylbutyrate_Amino Acid_NA_HMDB0029576	ISG_Antiviral	0.29697	0.404702	0.851539
N-acetyltaurine_Amino Acid_NA_HMDB0240253	ISG_Antiviral	0.29697	0.404702	0.851539
taurocholenate sulfate*_Lipid_NA_NA	ISG_Antiviral	-0.29697	0.404702	0.851539
2-aminoadipate_Amino Acid_C00956_HMDB0000510	ISG_Antiviral	0.29697	0.404702	0.851539
2,6-dihydroxybenzoic acid_Xenobiotics_NA_HMDB0013676	ISG_Antiviral	0.29697	0.404702	0.851539
octanoylcarnitine (C8)_Lipid_C02838_HMDB0000791	ISG_Antiviral	-0.29697	0.404702	0.851539
4-hydroxyphenylacetylglutamine_Peptide_NA_NA	ISG_Antiviral	0.29697	0.404702	0.851539
glyco-beta-muricholate_Lipid_NA_NA	ISG_Antiviral	0.29697	0.404702	0.851539
cinnamoylglycine_Xenobiotics_NA_HMDB0011621	ISG_Antiviral	0.29697	0.404702	0.851539
sphingomyelin (d18:1||20:2, d18:2||20:1, d16:1||22:2)*_Lipid_NA_NA	ISG_IFN_AB	0.29697	0.404702	0.851539
phenylpyruvate_Amino Acid_C00166_HMDB0000205	ISG_IFN_AB	0.29697	0.404702	0.851539
gamma-glutamylcitrulline*_Peptide_NA_NA	ISG_IFN_AB	-0.29697	0.404702	0.851539
N-acetylglycine_Amino Acid_NA_HMDB0000532	ISG_IFN_AB	0.29697	0.404702	0.851539
N-acetyltaurine_Amino Acid_NA_HMDB0240253	ISG_IFN_AB	0.29697	0.404702	0.851539
oleoyl-oleoyl-glycerol (18:1||18:1) [2]*_Lipid_NA_HMDB0007218	ISG_IFN_AB	-0.29697	0.404702	0.851539
N6,N6-dimethyllysine_Amino Acid_C05545_HMDB0013287	ISG_IFN_AB	-0.29697	0.404702	0.851539
Glutamine degradant*_Partially Characterized Molecules_NA_NA	ISG_IFN_AB	-0.29697	0.404702	0.851539
pregnenediol sulfate (C21H34O5S)*_Lipid_C18044_HMDB0000774	ISG_IFN_AB	-0.29697	0.404702	0.851539
carnitine of C10H14O2 (5)*_Partially Characterized Molecules_NA_NA	ISG_IFN_AB	0.29697	0.404702	0.851539
ergothioneine_Xenobiotics_C05570_HMDB0003045	ISG_IFN_AB	0.29697	0.404702	0.851539
branched-chain, straight-chain, or cyclopropyl 12:1 fatty acid*_Partially Characterized Molecules_NA_NA	ISG_IFN_AB	-0.29697	0.404702	0.851539
tetradecadienoate (14:2)*_Lipid_NA_HMDB0000560	ISG_IFN_AB	-0.29697	0.404702	0.851539
9,10-DiHOME_Lipid_C14828_HMDB0004704	ISG_IFN_AB	-0.29697	0.404702	0.851539
catechol sulfate_Xenobiotics_NA_HMDB0059724	ISG_IFN_AB	-0.29697	0.404702	0.851539
dopamine 3-O-sulfate_Amino Acid_C13690_HMDB0006275	ISG_IFN_AB	0.29697	0.404702	0.851539
7-HOCA_Lipid_C17337_HMDB0012458	ISG_IFN_G	-0.29697	0.404702	0.851539
tyrosine_Amino Acid_C00082_HMDB0000158	ISG_IFN_G	-0.29697	0.404702	0.851539
2-palmitoleoyl-GPC* (16:1)*_Lipid_NA_HMDB10383	ISG_IFN_G	-0.29697	0.404702	0.851539
1-(1-enyl-palmitoyl)-GPC (P-16:0)*_Lipid_NA_HMDB0010407	ISG_IFN_G	0.29697	0.404702	0.851539
4-methylguaiacol sulfate_Xenobiotics_NA_NA	ISG_IFN_G	-0.29697	0.404702	0.851539
pyrraline_Xenobiotics_C21013_HMDB0033143	ISG_IFN_G	0.29697	0.404702	0.851539
heme_Cofactors and Vitamins_C00032_HMDB0003178	ISG_IFN_G	-0.29697	0.404702	0.851539
p-cresol glucuronide*_Amino Acid_NA_HMDB0011686	ISG_IFN_G	0.29697	0.404702	0.851539
glycochenodeoxycholate_Lipid_C05466_HMDB0000637	ISG_IFN_G	0.29697	0.404702	0.851539
branched-chain, straight-chain, or cyclopropyl 10:1 fatty acid (1)*_Partially Characterized Molecules_NA_NA	ISG_IFN_G	-0.29697	0.404702	0.851539
sulfate of piperine metabolite C16H19NO3 (3)*_Xenobiotics_NA_NA	ISG_IFN_G	0.29697	0.404702	0.851539
7-ketodeoxycholate_Lipid_NA_HMDB0000391	ISG_Antiviral	0.293599	0.410309	0.856317
estrone 3-sulfate_Lipid_C02538_HMDB0001425	ISG_IFN_AB	0.293599	0.410309	0.856317
histidine betaine (hercynine)*_Xenobiotics_NA_NA	ISG_IFN_AB	0.290929	0.414778	0.856317
propyl 4-hydroxybenzoate sulfate_Xenobiotics_NA_HMDB0135261	ISG_Antiviral	0.29081	0.414977	0.856317
glycocholate sulfate_Lipid_NA_NA	ISG_Antiviral	-0.290129	0.41612	0.856317
tadalafil_Xenobiotics_NA_HMDB0014958	ISG_Antiviral	-0.290129	0.41612	0.856317
glycocholate sulfate_Lipid_NA_NA	ISG_IFN_AB	-0.290129	0.41612	0.856317
tadalafil_Xenobiotics_NA_HMDB0014958	ISG_IFN_AB	-0.290129	0.41612	0.856317
glycocholate sulfate_Lipid_NA_NA	ISG_IFN_G	-0.290129	0.41612	0.856317
tadalafil_Xenobiotics_NA_HMDB0014958	ISG_IFN_G	-0.290129	0.41612	0.856317
N-acetyl-3-methylhistidine*_Amino Acid_NA_NA	ISG_IFN_G	0.288365	0.41909	0.856317
trans-2-hexenoylglycine_Lipid_NA_NA	ISG_IFN_G	0.288365	0.41909	0.856317
palmitoyl-arachidonoyl-glycerol (16:0||20:4) [1]*_Lipid_NA_HMDB0007112	ISG_Antiviral	-0.285716	0.423568	0.856317
1-linoleoyl-GPI* (18:2)*_Lipid_NA_NA	ISG_Antiviral	-0.284848	0.425038	0.856317
1-linolenoyl-GPC (18:3)*_Lipid_C04100_HMDB0010388	ISG_Antiviral	0.284848	0.425038	0.856317
pyrraline_Xenobiotics_C21013_HMDB0033143	ISG_Antiviral	0.284848	0.425038	0.856317
2-naphthol sulfate_Xenobiotics_NA_NA	ISG_Antiviral	0.284848	0.425038	0.856317
oleoyl-linoleoyl-glycerol (18:1||18:2) [1]_Lipid_NA_HMDB0007219	ISG_Antiviral	-0.284848	0.425038	0.856317
myristoleoylcarnitine (C14:1)*_Lipid_NA_HMDB0240588	ISG_Antiviral	-0.284848	0.425038	0.856317
3-hydroxysebacate_Lipid_NA_HMDB0000350	ISG_Antiviral	0.284848	0.425038	0.856317
4-imidazoleacetate_Amino Acid_C02835_HMDB0002024	ISG_Antiviral	0.284848	0.425038	0.856317
hippurate_Xenobiotics_C01586_HMDB0000714	ISG_Antiviral	0.284848	0.425038	0.856317
methyl glucopyranoside (alpha + beta)_Xenobiotics_NA_HMDB0029965	ISG_Antiviral	0.284848	0.425038	0.856317
glycolithocholate_Lipid_C15557_HMDB00698	ISG_Antiviral	0.284848	0.425038	0.856317
piperine_Xenobiotics_C03882_HMDB0029377	ISG_Antiviral	0.284848	0.425038	0.856317
4-vinylcatechol sulfate_Xenobiotics_NA_NA	ISG_Antiviral	0.284848	0.425038	0.856317
N-acetyltyrosine_Amino Acid_NA_HMDB0000866	ISG_IFN_AB	0.284848	0.425038	0.856317
creatine_Amino Acid_C00300_HMDB0000064	ISG_IFN_AB	-0.284848	0.425038	0.856317
carotene diol (2)_Cofactors and Vitamins_NA_NA	ISG_IFN_AB	-0.284848	0.425038	0.856317
hydroquinone sulfate_Xenobiotics_C00530_HMDB0240263	ISG_IFN_AB	0.284848	0.425038	0.856317
isoleucylglycine_Peptide_NA_HMDB0028907	ISG_IFN_AB	-0.284848	0.425038	0.856317
11beta-hydroxyandrosterone glucuronide_Lipid_NA_NA	ISG_IFN_AB	-0.284848	0.425038	0.856317
docosapentaenoylcarnitine (C22:5n3)*_Lipid_NA_NA	ISG_IFN_AB	-0.284848	0.425038	0.856317
11-ketoetiocholanolone glucuronide_Lipid_NA_NA	ISG_IFN_AB	0.284848	0.425038	0.856317
2-hydroxysebacate_Lipid_NA_HMDB0000424	ISG_IFN_AB	0.284848	0.425038	0.856317
linoleoyl-linolenoyl-glycerol (18:2||18:3) [2]*_Lipid_NA_HMDB0007250	ISG_IFN_AB	-0.284848	0.425038	0.856317
cis-4-decenoate (10:1n6)*_Lipid_NA_HMDB0004980	ISG_IFN_AB	-0.284848	0.425038	0.856317
3-ethylcatechol sulfate (1)_Xenobiotics_NA_NA	ISG_IFN_AB	0.284848	0.425038	0.856317
suberate (C8-DC)_Lipid_C08278_HMDB0000893	ISG_IFN_AB	0.284848	0.425038	0.856317
glucuronide of piperine metabolite C17H21NO3 (4)*_Xenobiotics_NA_NA	ISG_IFN_AB	-0.284848	0.425038	0.856317
glucuronide of piperine metabolite C17H21NO3 (5)*_Xenobiotics_NA_NA	ISG_IFN_AB	-0.284848	0.425038	0.856317
4-vinylguaiacol sulfate_Xenobiotics_NA_HMDB0127980	ISG_IFN_AB	0.284848	0.425038	0.856317
erythritol_Xenobiotics_C00503_HMDB0002994	ISG_IFN_G	0.284848	0.425038	0.856317
1-(1-enyl-stearoyl)-2-arachidonoyl-GPE (P-18:0||20:4)*_Lipid_NA_HMDB0005779	ISG_IFN_G	-0.284848	0.425038	0.856317
N-acetylhistidine_Amino Acid_C02997_HMDB0032055	ISG_IFN_G	0.284848	0.425038	0.856317
bilirubin_Cofactors and Vitamins_C00486_HMDB0000054	ISG_IFN_G	-0.284848	0.425038	0.856317
phenylpyruvate_Amino Acid_C00166_HMDB0000205	ISG_IFN_G	0.284848	0.425038	0.856317
6-hydroxyindole sulfate_Xenobiotics_NA_HMDB0000682	ISG_IFN_G	0.284848	0.425038	0.856317
5alpha-androstan-3beta,17beta-diol monosulfate (2)_Lipid_NA_NA	ISG_IFN_G	-0.284848	0.425038	0.856317
4-hydroxyphenylacetylglutamine_Peptide_NA_NA	ISG_IFN_G	0.284848	0.425038	0.856317
ergothioneine_Xenobiotics_C05570_HMDB0003045	ISG_IFN_G	0.284848	0.425038	0.856317
taurodeoxycholic acid 3-sulfate_Lipid_NA_NA	ISG_IFN_G	-0.284848	0.425038	0.856317
linoleoyl-linoleoyl-glycerol (18:2||18:2) [1]*_Lipid_NA_HMDB0007248	ISG_IFN_G	-0.284848	0.425038	0.856317
methyl glucopyranoside (alpha + beta)_Xenobiotics_NA_HMDB0029965	ISG_IFN_G	0.284848	0.425038	0.856317
4-acetylcatechol sulfate (1)_Xenobiotics_NA_NA	ISG_IFN_G	0.284848	0.425038	0.856317
cholic acid glucuronide_Lipid_NA_HMDB0002577	ISG_Antiviral	0.276094	0.440015	0.865451
5alpha-pregnan-diol disulfate_Lipid_NA_HMDB0240582,HMDB0240581	ISG_IFN_G	-0.276094	0.440015	0.865451
corticosterone_Lipid_C02140_HMDB0001547	ISG_IFN_AB	-0.273557	0.444399	0.865451
4-hydroxyphenylacetate_Amino Acid_C00642_HMDB0000020	ISG_IFN_G	0.273557	0.444399	0.865451
palmitoyl-sphingosine-phosphoethanolamine (d18:1||16:0)_Lipid_NA_NA	ISG_Antiviral	0.272727	0.445838	0.865451
N-acetyltyrosine_Amino Acid_NA_HMDB0000866	ISG_Antiviral	0.272727	0.445838	0.865451
glycosyl ceramide (d18:1||20:0, d16:1||22:0)*_Lipid_NA_NA	ISG_Antiviral	0.272727	0.445838	0.865451
glycine_Amino Acid_C00037_HMDB0000123	ISG_Antiviral	0.272727	0.445838	0.865451
1-(1-enyl-stearoyl)-2-linoleoyl-GPE (P-18:0||18:2)*_Lipid_NA_HMDB0011376	ISG_Antiviral	0.272727	0.445838	0.865451
N-acetyl-isoputreanine_Amino Acid_NA_NA	ISG_Antiviral	-0.272727	0.445838	0.865451
glycerol_Lipid_C00116_HMDB0000131	ISG_Antiviral	-0.272727	0.445838	0.865451
N-methylpipecolate_Xenobiotics_NA_NA	ISG_Antiviral	-0.272727	0.445838	0.865451
nonanoylcarnitine (C9)_Lipid_NA_HMDB0013288	ISG_Antiviral	-0.272727	0.445838	0.865451
palmitoyl-linoleoyl-glycerol (16:0||18:2) [1]*_Lipid_NA_HMDB0007103	ISG_Antiviral	-0.272727	0.445838	0.865451
pregnenediol sulfate (C21H34O5S)*_Lipid_C18044_HMDB0000774	ISG_Antiviral	-0.272727	0.445838	0.865451
2-hydroxydecanoate_Lipid_NA_HMDB0094656	ISG_Antiviral	0.272727	0.445838	0.865451
3-methylcrotonylglycine_Amino Acid_C20828_HMDB0000459	ISG_Antiviral	0.272727	0.445838	0.865451
palmitoyl-linolenoyl-glycerol (16:0||18:3) [2]*_Lipid_NA_HMDB0007104,HMDB0007105	ISG_Antiviral	-0.272727	0.445838	0.865451
linoleoyl-linoleoyl-glycerol (18:2||18:2) [1]*_Lipid_NA_HMDB0007248	ISG_Antiviral	-0.272727	0.445838	0.865451
2-oleoylglycerol (18:1)_Lipid_NA_HMDB0011537	ISG_Antiviral	-0.272727	0.445838	0.865451
N-(2-furoyl)glycine_Xenobiotics_NA_HMDB0000439	ISG_Antiviral	0.272727	0.445838	0.865451
gamma-glutamylphenylalanine_Peptide_NA_HMDB0000594	ISG_IFN_AB	-0.272727	0.445838	0.865451
palmitoyl-sphingosine-phosphoethanolamine (d18:1||16:0)_Lipid_NA_NA	ISG_IFN_AB	0.272727	0.445838	0.865451
2-oxoarginine*_Amino Acid_C03771_HMDB0004225	ISG_IFN_AB	0.272727	0.445838	0.865451
sphinganine_Lipid_C00836_HMDB0000269	ISG_IFN_AB	-0.272727	0.445838	0.865451
quinolinate_Cofactors and Vitamins_C03722_HMDB0000232	ISG_IFN_AB	0.272727	0.445838	0.865451
cortolone glucuronide (1)_Lipid_NA_NA	ISG_IFN_AB	-0.272727	0.445838	0.865451
caproate (6:0)_Lipid_C01585_HMDB0000535	ISG_IFN_AB	0.272727	0.445838	0.865451
heptenedioate (C7:1-DC)*_Lipid_NA_NA	ISG_IFN_AB	0.272727	0.445838	0.865451
4-methylguaiacol sulfate_Xenobiotics_NA_NA	ISG_IFN_AB	-0.272727	0.445838	0.865451
2-naphthol sulfate_Xenobiotics_NA_NA	ISG_IFN_AB	0.272727	0.445838	0.865451
nonanoylcarnitine (C9)_Lipid_NA_HMDB0013288	ISG_IFN_AB	-0.272727	0.445838	0.865451
3-hydroxyoctanoylcarnitine (1)_Lipid_NA_NA	ISG_IFN_AB	-0.272727	0.445838	0.865451
decanoylcarnitine (C10)_Lipid_NA_HMDB0000651	ISG_IFN_AB	-0.272727	0.445838	0.865451
beta-cryptoxanthin_Cofactors and Vitamins_C08591_HMDB0033844	ISG_IFN_AB	-0.272727	0.445838	0.865451
2-oleoylglycerol (18:1)_Lipid_NA_HMDB0011537	ISG_IFN_AB	-0.272727	0.445838	0.865451
sucrose_Carbohydrate_C00089_HMDB0000258	ISG_IFN_AB	0.272727	0.445838	0.865451
urate_Nucleotide_C00366_HMDB0000289	ISG_IFN_G	-0.272727	0.445838	0.865451
methionine_Amino Acid_C00073_HMDB0000696	ISG_IFN_G	-0.272727	0.445838	0.865451
beta-hydroxyisovaleroylcarnitine_Amino Acid_NA_NA	ISG_IFN_G	0.272727	0.445838	0.865451
cis-3,4-methyleneheptanoylcarnitine_Lipid_NA_NA	ISG_IFN_G	-0.272727	0.445838	0.865451
carotene diol (1)_Cofactors and Vitamins_NA_NA	ISG_IFN_G	-0.272727	0.445838	0.865451
behenoylcarnitine (C22)*_Lipid_NA_HMDB0062468	ISG_IFN_G	0.272727	0.445838	0.865451
21-hydroxypregnenolone disulfate_Lipid_NA_NA	ISG_IFN_G	-0.272727	0.445838	0.865451
adipate_Lipid_C06104_HMDB0000448	ISG_IFN_G	0.272727	0.445838	0.865451
taurochenodeoxycholate_Lipid_C05465_HMDB0000951	ISG_IFN_G	0.272727	0.445838	0.865451
suberate (C8-DC)_Lipid_C08278_HMDB0000893	ISG_IFN_G	0.272727	0.445838	0.865451
dopamine 3-O-sulfate_Amino Acid_C13690_HMDB0006275	ISG_IFN_G	0.272727	0.445838	0.865451
tyramine O-sulfate_Amino Acid_NA_HMDB0006409	ISG_IFN_G	0.272727	0.445838	0.865451
valylglycine_Peptide_NA_HMDB0029127	ISG_Antiviral	-0.267478	0.454986	0.870408
arabinose_Carbohydrate_C00216_HMDB0029942	ISG_IFN_AB	-0.267478	0.454986	0.870408
arabinose_Carbohydrate_C00216_HMDB0029942	ISG_IFN_G	-0.267478	0.454986	0.870408
estrone 3-sulfate_Lipid_C02538_HMDB0001425	ISG_Antiviral	0.266288	0.457073	0.870408
N-oleoylserine_Lipid_NA_NA	ISG_Antiviral	-0.260606	0.467089	0.870408
3-methyl-2-oxobutyrate_Amino Acid_C00141_HMDB0000019	ISG_Antiviral	-0.260606	0.467089	0.870408
trans-urocanate_Amino Acid_C00785_HMDB0000301	ISG_Antiviral	0.260606	0.467089	0.870408
1,5-anhydroglucitol (1,5-AG)_Carbohydrate_C07326_HMDB0002712	ISG_Antiviral	0.260606	0.467089	0.870408
1-carboxyethyltyrosine_Amino Acid_NA_NA	ISG_Antiviral	0.260606	0.467089	0.870408
N1-Methyl-2-pyridone-5-carboxamide_Cofactors and Vitamins_C05842_HMDB0004193	ISG_Antiviral	-0.260606	0.467089	0.870408
gamma-glutamylleucine_Peptide_NA_HMDB0011171	ISG_Antiviral	-0.260606	0.467089	0.870408
orotate_Nucleotide_C00295_HMDB0000226	ISG_Antiviral	0.260606	0.467089	0.870408
dimethyl sulfone_Xenobiotics_C11142_HMDB0004983	ISG_Antiviral	-0.260606	0.467089	0.870408
caprylate (8:0)_Lipid_C06423_HMDB0000482	ISG_Antiviral	0.260606	0.467089	0.870408
carboxyethyl-GABA_Amino Acid_NA_HMDB0002201	ISG_Antiviral	-0.260606	0.467089	0.870408
citramalate_Amino Acid_C00815_HMDB0000426	ISG_Antiviral	0.260606	0.467089	0.870408
caprate (10:0)_Lipid_C01571_HMDB0000511	ISG_Antiviral	-0.260606	0.467089	0.870408
pristanate_Lipid_NA_HMDB0000795	ISG_Antiviral	-0.260606	0.467089	0.870408
1-methylxanthine_Xenobiotics_C16358_HMDB0010738	ISG_Antiviral	0.260606	0.467089	0.870408
caffeine_Xenobiotics_C07481_HMDB0001847	ISG_Antiviral	0.260606	0.467089	0.870408
cortisol_Lipid_C00735_HMDB0000063	ISG_IFN_AB	-0.260606	0.467089	0.870408
N-palmitoylglycine_Lipid_NA_HMDB0013034	ISG_IFN_AB	-0.260606	0.467089	0.870408
methionine sulfone_Amino Acid_NA_HMDB0062174	ISG_IFN_AB	0.260606	0.467089	0.870408
benzoate_Xenobiotics_C00180_HMDB0001870	ISG_IFN_AB	-0.260606	0.467089	0.870408
1-stearoyl-GPI (18:0)_Lipid_NA_HMDB0240261	ISG_IFN_AB	0.260606	0.467089	0.870408
gamma-glutamyl-alpha-lysine_Peptide_NA_NA	ISG_IFN_AB	-0.260606	0.467089	0.870408
(S)-a-amino-omega-caprolactam_Xenobiotics_C02837_NA	ISG_IFN_AB	-0.260606	0.467089	0.870408
1-palmitoyl-2-oleoyl-GPI (16:0||18:1)*_Lipid_NA_HMDB0009783	ISG_IFN_AB	0.260606	0.467089	0.870408
1-palmitoyl-2-oleoyl-GPE (16:0||18:1)_Lipid_NA_HMDB0005320	ISG_IFN_AB	-0.260606	0.467089	0.870408
N-acetyl-2-aminooctanoate*_Lipid_NA_HMDB0059745	ISG_IFN_AB	0.260606	0.467089	0.870408
eicosapentaenoate (EPA; 20:5n3)_Lipid_C06428_HMDB0001999	ISG_IFN_AB	-0.260606	0.467089	0.870408
1-arachidonylglycerol (20:4)_Lipid_C13857_HMDB11578	ISG_IFN_AB	0.260606	0.467089	0.870408
N6-methyllysine_Amino Acid_C02728_HMDB0002038	ISG_IFN_AB	-0.260606	0.467089	0.870408
3-hydroxybutyrate (BHBA)_Lipid_C03197,C01089_HMDB0000011,HMDB0000357,HMDB0000442	ISG_IFN_AB	-0.260606	0.467089	0.870408
sulfate of piperine metabolite C18H21NO3 (1)*_Xenobiotics_NA_NA	ISG_IFN_AB	0.260606	0.467089	0.870408
3-methylxanthine_Xenobiotics_C16357_HMDB0001886	ISG_IFN_AB	-0.260606	0.467089	0.870408
S-allylcysteine_Xenobiotics_NA_HMDB0034323	ISG_IFN_AB	0.260606	0.467089	0.870408
theobromine_Xenobiotics_C07480_HMDB0002825	ISG_IFN_AB	-0.260606	0.467089	0.870408
4-acetylcatechol sulfate (1)_Xenobiotics_NA_NA	ISG_IFN_AB	0.260606	0.467089	0.870408
vanillactate_Amino Acid_NA_HMDB0000913	ISG_IFN_G	0.260606	0.467089	0.870408
ornithine_Amino Acid_C00077_HMDB0000214	ISG_IFN_G	-0.260606	0.467089	0.870408
lyxonate_Carbohydrate_NA_NA	ISG_IFN_G	0.260606	0.467089	0.870408
quinolinate_Cofactors and Vitamins_C03722_HMDB0000232	ISG_IFN_G	0.260606	0.467089	0.870408
dodecanedioate (C12)_Lipid_C02678_HMDB0000623	ISG_IFN_G	0.260606	0.467089	0.870408
arachidate (20:0)_Lipid_C06425_HMDB0002212	ISG_IFN_G	-0.260606	0.467089	0.870408
caproate (6:0)_Lipid_C01585_HMDB0000535	ISG_IFN_G	0.260606	0.467089	0.870408
1-myristoyl-2-palmitoyl-GPC (14:0||16:0)_Lipid_NA_HMDB0007869	ISG_IFN_G	0.260606	0.467089	0.870408
oleoyl-oleoyl-glycerol (18:1||18:1) [2]*_Lipid_NA_HMDB0007218	ISG_IFN_G	-0.260606	0.467089	0.870408
2S,3R-dihydroxybutyrate_Lipid_NA_HMDB0002453	ISG_IFN_G	-0.260606	0.467089	0.870408
2-hydroxydecanoate_Lipid_NA_HMDB0094656	ISG_IFN_G	0.260606	0.467089	0.870408
hippurate_Xenobiotics_C01586_HMDB0000714	ISG_IFN_G	0.260606	0.467089	0.870408
2-piperidinone_Xenobiotics_NA_HMDB0011749	ISG_IFN_G	0.260606	0.467089	0.870408
glycolithocholate_Lipid_C15557_HMDB00698	ISG_IFN_G	0.260606	0.467089	0.870408
3-methoxycatechol sulfate (1)_Xenobiotics_NA_NA	ISG_IFN_G	-0.260606	0.467089	0.870408
thymol sulfate_Xenobiotics_C09908_HMDB0062720	ISG_IFN_G	0.260606	0.467089	0.870408
5-hydroxy-2-methylpyridine sulfate_Xenobiotics_NA_NA	ISG_IFN_G	0.260606	0.467089	0.870408
carnosine_Amino Acid_C00386_HMDB0000033	ISG_Antiviral	-0.252138	0.482195	0.873964
butyrylglycine (C4)_Lipid_NA_HMDB0000808	ISG_Antiviral	-0.252138	0.482195	0.873964
carnosine_Amino Acid_C00386_HMDB0000033	ISG_IFN_G	-0.252138	0.482195	0.873964
ursodeoxycholate_Lipid_C07880_HMDB0000946	ISG_IFN_G	-0.250122	0.485822	0.873964
nervonate (24:1n9)*_Lipid_C08323_HMDB0002368	ISG_Antiviral	0.249241	0.48741	0.873964
tauro-beta-muricholate_Lipid_NA_HMDB0000932	ISG_IFN_AB	0.249241	0.48741	0.873964
corticosterone_Lipid_C02140_HMDB0001547	ISG_IFN_G	-0.249241	0.48741	0.873964
N-acetylhistidine_Amino Acid_C02997_HMDB0032055	ISG_Antiviral	0.248485	0.488776	0.873964
1-stearoyl-GPE (18:0)_Lipid_NA_HMDB0011130	ISG_Antiviral	-0.248485	0.488776	0.873964
homocitrulline_Amino Acid_C02427_HMDB0000679	ISG_Antiviral	0.248485	0.488776	0.873964
sphingomyelin (d17:1||14:0, d16:1||15:0)*_Lipid_NA_NA	ISG_Antiviral	0.248485	0.488776	0.873964
ascorbic acid 3-sulfate*_Cofactors and Vitamins_NA_NA	ISG_Antiviral	0.248485	0.488776	0.873964
N4-acetylcytidine_Nucleotide_NA_HMDB0005923	ISG_Antiviral	0.248485	0.488776	0.873964
perfluorohexanesulfonic acid_Xenobiotics_NA_NA	ISG_Antiviral	0.248485	0.488776	0.873964
N-palmitoyl-sphinganine (d18:0||16:0)_Lipid_NA_HMDB11760	ISG_Antiviral	0.248485	0.488776	0.873964
1-palmitoyl-2-linoleoyl-GPE (16:0||18:2)_Lipid_NA_HMDB0005322	ISG_Antiviral	0.248485	0.488776	0.873964
oleoyl-oleoyl-glycerol (18:1||18:1) [2]*_Lipid_NA_HMDB0007218	ISG_Antiviral	-0.248485	0.488776	0.873964
21-hydroxypregnenolone disulfate_Lipid_NA_NA	ISG_Antiviral	-0.248485	0.488776	0.873964
AMP_Nucleotide_C00020_HMDB0000045	ISG_Antiviral	-0.248485	0.488776	0.873964
5alpha-androstan-3alpha,17beta-diol monosulfate (1)_Lipid_NA_NA	ISG_Antiviral	-0.248485	0.488776	0.873964
vanillic acid glycine_Xenobiotics_NA_HMDB0060026	ISG_Antiviral	0.248485	0.488776	0.873964
xylose_Carbohydrate_C00181_HMDB0000098	ISG_Antiviral	0.248485	0.488776	0.873964
3-ethylcatechol sulfate (1)_Xenobiotics_NA_NA	ISG_Antiviral	0.248485	0.488776	0.873964
9,10-DiHOME_Lipid_C14828_HMDB0004704	ISG_Antiviral	-0.248485	0.488776	0.873964
3-(3-hydroxyphenyl)propionate sulfate_Xenobiotics_NA_HMDB0094710	ISG_Antiviral	0.248485	0.488776	0.873964
N,N-dimethyl-pro-pro_Peptide_NA_NA	ISG_IFN_AB	-0.248485	0.488776	0.873964
1-(1-enyl-stearoyl)-2-arachidonoyl-GPE (P-18:0||20:4)*_Lipid_NA_HMDB0005779	ISG_IFN_AB	-0.248485	0.488776	0.873964
bilirubin_Cofactors and Vitamins_C00486_HMDB0000054	ISG_IFN_AB	-0.248485	0.488776	0.873964
trans-urocanate_Amino Acid_C00785_HMDB0000301	ISG_IFN_AB	0.248485	0.488776	0.873964
arginine_Amino Acid_C00062_HMDB0000517	ISG_IFN_AB	0.248485	0.488776	0.873964
gamma-glutamyltyrosine_Peptide_NA_HMDB0011741	ISG_IFN_AB	-0.248485	0.488776	0.873964
2-keto-3-deoxy-gluconate_Xenobiotics_C00204_HMDB0001353	ISG_IFN_AB	0.248485	0.488776	0.873964
cis-3,4-methyleneheptanoylcarnitine_Lipid_NA_NA	ISG_IFN_AB	-0.248485	0.488776	0.873964
3-hydroxyoleoylcarnitine_Lipid_NA_NA	ISG_IFN_AB	-0.248485	0.488776	0.873964
1-oleoyl-2-linoleoyl-GPE (18:1||18:2)*_Lipid_NA_HMDB0005349	ISG_IFN_AB	0.248485	0.488776	0.873964
5alpha-androstan-3beta,17beta-diol monosulfate (2)_Lipid_NA_NA	ISG_IFN_AB	-0.248485	0.488776	0.873964
octanoylcarnitine (C8)_Lipid_C02838_HMDB0000791	ISG_IFN_AB	-0.248485	0.488776	0.873964
N-delta-acetylornithine_Amino Acid_C00437_HMDB0003357	ISG_IFN_AB	0.248485	0.488776	0.873964
3-methyl catechol sulfate (1)_Xenobiotics_NA_NA	ISG_IFN_AB	0.248485	0.488776	0.873964
guaiacol sulfate_Xenobiotics_NA_HMDB0060013	ISG_IFN_AB	-0.248485	0.488776	0.873964
3-methylhistidine_Amino Acid_C01152_HMDB0000479	ISG_IFN_AB	0.248485	0.488776	0.873964
methyl glucopyranoside (alpha + beta)_Xenobiotics_NA_HMDB0029965	ISG_IFN_AB	0.248485	0.488776	0.873964
gamma-glutamylphenylalanine_Peptide_NA_HMDB0000594	ISG_IFN_G	-0.248485	0.488776	0.873964
choline_Lipid_C00114_HMDB0000097	ISG_IFN_G	-0.248485	0.488776	0.873964
stearoyl-arachidonoyl-glycerol (18:0||20:4) [1]*_Lipid_C00165_HMDB0007170	ISG_IFN_G	0.248485	0.488776	0.873964
1-linoleoyl-GPG (18:2)*_Lipid_NA_NA	ISG_IFN_G	-0.248485	0.488776	0.873964
gluconate_Xenobiotics_C00257_HMDB0000625	ISG_IFN_G	0.248485	0.488776	0.873964
1,2-dilinoleoyl-GPC (18:2||18:2)_Lipid_NA_HMDB0008138	ISG_IFN_G	0.248485	0.488776	0.873964
eicosenoylcarnitine (C20:1)*_Lipid_NA_NA	ISG_IFN_G	-0.248485	0.488776	0.873964
acetylcarnitine (C2)_Lipid_C02571_HMDB0000201	ISG_IFN_G	-0.248485	0.488776	0.873964
picolinoylglycine_Lipid_NA_HMDB0059766	ISG_IFN_G	0.248485	0.488776	0.873964
dihydroorotate_Nucleotide_C00337_HMDB03349	ISG_IFN_G	-0.248485	0.488776	0.873964
propionylcarnitine (C3)_Lipid_C03017_HMDB0000824	ISG_IFN_G	-0.248485	0.488776	0.873964
glutarate (C5-DC)_Lipid_C00489_HMDB0000661	ISG_IFN_G	0.248485	0.488776	0.873964
2,6-dihydroxybenzoic acid_Xenobiotics_NA_HMDB0013676	ISG_IFN_G	0.248485	0.488776	0.873964
4-imidazoleacetate_Amino Acid_C02835_HMDB0002024	ISG_IFN_G	0.248485	0.488776	0.873964
linoleoyl-linolenoyl-glycerol (18:2||18:3) [2]*_Lipid_NA_HMDB0007250	ISG_IFN_G	-0.248485	0.488776	0.873964
9,10-DiHOME_Lipid_C14828_HMDB0004704	ISG_IFN_G	-0.248485	0.488776	0.873964
3-hydroxyhippurate_Xenobiotics_NA_HMDB0006116	ISG_IFN_G	-0.248485	0.488776	0.873964
1,2,3-benzenetriol sulfate (2)_Xenobiotics_NA_HMDB0060018,HMDB0060016	ISG_IFN_AB	-0.243162	0.498434	0.876812
hydroxycotinine_Xenobiotics_NA_HMDB0001390	ISG_Antiviral	-0.2422	0.500189	0.876812
cotinine_Xenobiotics_NA_HMDB0001046	ISG_Antiviral	-0.2422	0.500189	0.876812
hydroxycotinine_Xenobiotics_NA_HMDB0001390	ISG_IFN_G	-0.2422	0.500189	0.876812
cotinine_Xenobiotics_NA_HMDB0001046	ISG_IFN_G	-0.2422	0.500189	0.876812
N2-acetyl,N6-methyllysine_Amino Acid_NA_NA	ISG_IFN_AB	0.239282	0.505525	0.876812
trans-2-hexenoylglycine_Lipid_NA_NA	ISG_IFN_AB	0.239282	0.505525	0.876812
N2-acetyl,N6-methyllysine_Amino Acid_NA_NA	ISG_IFN_G	0.239282	0.505525	0.876812
carnosine_Amino Acid_C00386_HMDB0000033	ISG_IFN_AB	-0.239208	0.50566	0.876812
histidine betaine (hercynine)*_Xenobiotics_NA_NA	ISG_IFN_G	0.239208	0.50566	0.876812
glucuronide of piperine metabolite C17H21NO3 (3)*_Xenobiotics_NA_NA	ISG_Antiviral	-0.237616	0.508582	0.876812
tauroursodeoxycholate_Lipid_NA_HMDB0000874	ISG_Antiviral	0.237083	0.509561	0.876812
lanthionine_Amino Acid_NA_NA	ISG_Antiviral	0.237083	0.509561	0.876812
valylglycine_Peptide_NA_HMDB0029127	ISG_IFN_AB	-0.237083	0.509561	0.876812
nervonate (24:1n9)*_Lipid_C08323_HMDB0002368	ISG_IFN_G	0.237083	0.509561	0.876812
deoxycarnitine_Lipid_C01181_HMDB0001161	ISG_Antiviral	-0.236364	0.510885	0.876812
bilirubin_Cofactors and Vitamins_C00486_HMDB0000054	ISG_Antiviral	-0.236364	0.510885	0.876812
arginine_Amino Acid_C00062_HMDB0000517	ISG_Antiviral	0.236364	0.510885	0.876812
eicosenoylcarnitine (C20:1)*_Lipid_NA_NA	ISG_Antiviral	-0.236364	0.510885	0.876812
1-oleoyl-2-arachidonoyl-GPE (18:1||20:4)*_Lipid_NA_HMDB0009069	ISG_Antiviral	0.236364	0.510885	0.876812
cystathionine_Amino Acid_C02291_HMDB0000099	ISG_Antiviral	-0.236364	0.510885	0.876812
1-stearoyl-2-linoleoyl-GPE (18:0||18:2)*_Lipid_NA_HMDB0008994	ISG_Antiviral	0.236364	0.510885	0.876812
trimethylamine N-oxide_Lipid_C01104_HMDB0000925	ISG_Antiviral	0.236364	0.510885	0.876812
1,2-dilinoleoyl-GPE (18:2||18:2)*_Lipid_NA_HMDB0009093	ISG_Antiviral	0.236364	0.510885	0.876812
linoleoyl-docosahexaenoyl-glycerol (18:2||22:6) [2]*_Lipid_NA_HMDB0007266	ISG_Antiviral	-0.236364	0.510885	0.876812
2-piperidinone_Xenobiotics_NA_HMDB0011749	ISG_Antiviral	0.236364	0.510885	0.876812
2,3-dihydroxyisovalerate_Xenobiotics_C04039_HMDB0012141	ISG_Antiviral	0.236364	0.510885	0.876812
2-palmitoyl-GPC* (16:0)*_Lipid_NA_HMDB0061702	ISG_IFN_AB	-0.236364	0.510885	0.876812
1-stearoyl-2-arachidonoyl-GPI (18:0||20:4)_Lipid_NA_HMDB0009815	ISG_IFN_AB	0.236364	0.510885	0.876812
ornithine_Amino Acid_C00077_HMDB0000214	ISG_IFN_AB	-0.236364	0.510885	0.876812
lyxonate_Carbohydrate_NA_NA	ISG_IFN_AB	0.236364	0.510885	0.876812
phosphoethanolamine (PE)_Lipid_C00346_HMDB0000224	ISG_IFN_AB	0.236364	0.510885	0.876812
tricosanoyl sphingomyelin (d18:1||23:0)*_Lipid_NA_HMDB0012105	ISG_IFN_AB	0.236364	0.510885	0.876812
gluconate_Xenobiotics_C00257_HMDB0000625	ISG_IFN_AB	0.236364	0.510885	0.876812
1-(1-enyl-palmitoyl)-GPC (P-16:0)*_Lipid_NA_HMDB0010407	ISG_IFN_AB	0.236364	0.510885	0.876812
N1-Methyl-2-pyridone-5-carboxamide_Cofactors and Vitamins_C05842_HMDB0004193	ISG_IFN_AB	-0.236364	0.510885	0.876812
behenoylcarnitine (C22)*_Lipid_NA_HMDB0062468	ISG_IFN_AB	0.236364	0.510885	0.876812
gamma-glutamylmethionine_Peptide_NA_HMDB0029155	ISG_IFN_AB	-0.236364	0.510885	0.876812
perfluorohexanesulfonic acid_Xenobiotics_NA_NA	ISG_IFN_AB	0.236364	0.510885	0.876812
pyrraline_Xenobiotics_C21013_HMDB0033143	ISG_IFN_AB	0.236364	0.510885	0.876812
1-stearoyl-2-oleoyl-GPE (18:0||18:1)_Lipid_NA_HMDB0008993	ISG_IFN_AB	0.236364	0.510885	0.876812
3-hydroxyoctanoate_Lipid_C20793_HMDB0001954	ISG_IFN_AB	-0.236364	0.510885	0.876812
hydroxyproline_Amino Acid_C01157_HMDB0000725	ISG_IFN_AB	0.236364	0.510885	0.876812
myristoleoylcarnitine (C14:1)*_Lipid_NA_HMDB0240588	ISG_IFN_AB	-0.236364	0.510885	0.876812
glycochenodeoxycholate_Lipid_C05466_HMDB0000637	ISG_IFN_AB	0.236364	0.510885	0.876812
1,7-dimethylurate_Xenobiotics_C16356_HMDB0011103	ISG_IFN_AB	0.236364	0.510885	0.876812
cinnamoylglycine_Xenobiotics_NA_HMDB0011621	ISG_IFN_AB	0.236364	0.510885	0.876812
5-acetylamino-6-amino-3-methyluracil_Xenobiotics_C16366_HMDB0004400	ISG_IFN_AB	-0.236364	0.510885	0.876812
5-hydroxy-2-methylpyridine sulfate_Xenobiotics_NA_NA	ISG_IFN_AB	0.236364	0.510885	0.876812
2'-O-methylcytidine_Nucleotide_NA_NA	ISG_IFN_G	0.236364	0.510885	0.876812
N-palmitoylglycine_Lipid_NA_HMDB0013034	ISG_IFN_G	-0.236364	0.510885	0.876812
carotene diol (2)_Cofactors and Vitamins_NA_NA	ISG_IFN_G	-0.236364	0.510885	0.876812
heptenedioate (C7:1-DC)*_Lipid_NA_NA	ISG_IFN_G	0.236364	0.510885	0.876812
1-palmitoyl-2-linoleoyl-GPI (16:0||18:2)_Lipid_NA_HMDB0009784	ISG_IFN_G	-0.236364	0.510885	0.876812
dehydroepiandrosterone sulfate (DHEA-S)_Lipid_C04555_HMDB0001032	ISG_IFN_G	-0.236364	0.510885	0.876812
picolinate_Amino Acid_C10164_HMDB0002243	ISG_IFN_G	0.236364	0.510885	0.876812
2-naphthol sulfate_Xenobiotics_NA_NA	ISG_IFN_G	0.236364	0.510885	0.876812
3-hydroxysebacate_Lipid_NA_HMDB0000350	ISG_IFN_G	0.236364	0.510885	0.876812
3-methyladipate_Lipid_NA_HMDB0000555	ISG_IFN_G	0.236364	0.510885	0.876812
carotene diol (3)_Cofactors and Vitamins_NA_NA	ISG_IFN_G	-0.236364	0.510885	0.876812
3-hydroxybutyrate (BHBA)_Lipid_C03197,C01089_HMDB0000011,HMDB0000357,HMDB0000442	ISG_IFN_G	-0.236364	0.510885	0.876812
leucylglycine_Peptide_NA_HMDB0028929	ISG_IFN_G	0.232148	0.51867	0.882905
arabinose_Carbohydrate_C00216_HMDB0029942	ISG_Antiviral	-0.231004	0.520792	0.882905
trans-2-hexenoylglycine_Lipid_NA_NA	ISG_Antiviral	0.227011	0.528223	0.882905
2-furoic acid_Xenobiotics_C04025_HMDB0000691	ISG_Antiviral	0.224925	0.532122	0.882905
1,2,3-benzenetriol sulfate (2)_Xenobiotics_NA_HMDB0060018,HMDB0060016	ISG_Antiviral	-0.224925	0.532122	0.882905
glycerophosphorylcholine (GPC)_Lipid_C00670_HMDB0000086	ISG_Antiviral	0.224242	0.533401	0.882905
sphingomyelin (d18:0||20:0, d16:0||22:0)*_Lipid_NA_NA	ISG_Antiviral	0.224242	0.533401	0.882905
lyxonate_Carbohydrate_NA_NA	ISG_Antiviral	0.224242	0.533401	0.882905
1-(1-enyl-palmitoyl)-2-oleoyl-GPE (P-16:0||18:1)*_Lipid_NA_HMDB0011342	ISG_Antiviral	0.224242	0.533401	0.882905
1,2-dilinoleoyl-GPC (18:2||18:2)_Lipid_NA_HMDB0008138	ISG_Antiviral	0.224242	0.533401	0.882905
1-stearoyl-2-oleoyl-GPS (18:0||18:1)_Lipid_NA_HMDB0010163	ISG_Antiviral	0.224242	0.533401	0.882905
cortolone glucuronide (1)_Lipid_NA_NA	ISG_Antiviral	-0.224242	0.533401	0.882905
uracil_Nucleotide_C00106_HMDB0000300	ISG_Antiviral	-0.224242	0.533401	0.882905
isoleucylglycine_Peptide_NA_HMDB0028907	ISG_Antiviral	-0.224242	0.533401	0.882905
N-acetylglycine_Amino Acid_NA_HMDB0000532	ISG_Antiviral	0.224242	0.533401	0.882905
phytanate_Xenobiotics_C01607_HMDB0000801	ISG_Antiviral	-0.224242	0.533401	0.882905
dodecenedioate (C12:1-DC)*_Lipid_NA_HMDB0000933	ISG_Antiviral	0.224242	0.533401	0.882905
branched-chain, straight-chain, or cyclopropyl 12:1 fatty acid*_Partially Characterized Molecules_NA_NA	ISG_Antiviral	-0.224242	0.533401	0.882905
sulfate of piperine metabolite C18H21NO3 (1)*_Xenobiotics_NA_NA	ISG_Antiviral	0.224242	0.533401	0.882905
cholate_Lipid_C00695_HMDB0000619	ISG_Antiviral	0.224242	0.533401	0.882905
alliin_Xenobiotics_C08265_HMDB0033592	ISG_Antiviral	-0.224242	0.533401	0.882905
4-vinylguaiacol sulfate_Xenobiotics_NA_HMDB0127980	ISG_Antiviral	0.224242	0.533401	0.882905
5-hydroxy-2-methylpyridine sulfate_Xenobiotics_NA_NA	ISG_Antiviral	0.224242	0.533401	0.882905
vanillactate_Amino Acid_NA_HMDB0000913	ISG_IFN_AB	0.224242	0.533401	0.882905
erythritol_Xenobiotics_C00503_HMDB0002994	ISG_IFN_AB	0.224242	0.533401	0.882905
2-hydroxybehenate_Lipid_NA_HMDB0061660	ISG_IFN_AB	-0.224242	0.533401	0.882905
1-(1-enyl-stearoyl)-GPE (P-18:0)*_Lipid_NA_NA	ISG_IFN_AB	0.224242	0.533401	0.882905
margaroylcarnitine (C17)*_Lipid_NA_HMDB0006210	ISG_IFN_AB	-0.224242	0.533401	0.882905
1-stearoyl-2-oleoyl-GPI (18:0||18:1)*_Lipid_NA_NA	ISG_IFN_AB	0.224242	0.533401	0.882905
acetylcarnitine (C2)_Lipid_C02571_HMDB0000201	ISG_IFN_AB	-0.224242	0.533401	0.882905
taurolithocholate 3-sulfate_Lipid_C03642_HMDB0002580	ISG_IFN_AB	-0.224242	0.533401	0.882905
1-oleoyl-GPE (18:1)_Lipid_NA_HMDB0011506	ISG_IFN_AB	0.224242	0.533401	0.882905
2-hydroxy-3-methylvalerate_Amino Acid_NA_HMDB0000317	ISG_IFN_AB	0.224242	0.533401	0.882905
isobutyrylcarnitine (C4)_Amino Acid_NA_HMDB0000736	ISG_IFN_AB	0.224242	0.533401	0.882905
succinoyltaurine_Amino Acid_NA_NA	ISG_IFN_AB	-0.224242	0.533401	0.882905
taurochenodeoxycholate_Lipid_C05465_HMDB0000951	ISG_IFN_AB	0.224242	0.533401	0.882905
N,N-dimethylalanine_Amino Acid_NA_NA	ISG_IFN_AB	0.224242	0.533401	0.882905
5-dodecenoylcarnitine (C12:1)_Lipid_NA_HMDB13326	ISG_IFN_AB	-0.224242	0.533401	0.882905
glycolithocholate_Lipid_C15557_HMDB00698	ISG_IFN_AB	0.224242	0.533401	0.882905
1,3,7-trimethylurate_Xenobiotics_C16361_HMDB0002123	ISG_IFN_AB	-0.224242	0.533401	0.882905
thymol sulfate_Xenobiotics_C09908_HMDB0062720	ISG_IFN_AB	0.224242	0.533401	0.882905
glycerate_Carbohydrate_C00258_HMDB0006372,HMDB0000139	ISG_IFN_G	0.224242	0.533401	0.882905
sphingomyelin (d18:1||22:2, d18:2||22:1, d16:1||24:2)*_Lipid_NA_NA	ISG_IFN_G	0.224242	0.533401	0.882905
aspartate_Amino Acid_C00049_HMDB0000191	ISG_IFN_G	-0.224242	0.533401	0.882905
cortisol_Lipid_C00735_HMDB0000063	ISG_IFN_G	-0.224242	0.533401	0.882905
2-keto-3-deoxy-gluconate_Xenobiotics_C00204_HMDB0001353	ISG_IFN_G	0.224242	0.533401	0.882905
gamma-glutamylleucine_Peptide_NA_HMDB0011171	ISG_IFN_G	-0.224242	0.533401	0.882905
1-linoleoyl-2-linolenoyl-GPC (18:2||18:3)*_Lipid_NA_HMDB0008141	ISG_IFN_G	0.224242	0.533401	0.882905
perfluorohexanesulfonic acid_Xenobiotics_NA_NA	ISG_IFN_G	0.224242	0.533401	0.882905
hexanoylcarnitine (C6)_Lipid_NA_HMDB0000756	ISG_IFN_G	-0.224242	0.533401	0.882905
1-arachidonylglycerol (20:4)_Lipid_C13857_HMDB11578	ISG_IFN_G	0.224242	0.533401	0.882905
androsterone sulfate_Lipid_NA_HMDB0002759	ISG_IFN_G	-0.224242	0.533401	0.882905
carboxyethyl-GABA_Amino Acid_NA_HMDB0002201	ISG_IFN_G	-0.224242	0.533401	0.882905
2-acetamidophenol sulfate_Xenobiotics_NA_NA	ISG_IFN_G	0.224242	0.533401	0.882905
2,3-dihydroxyisovalerate_Xenobiotics_C04039_HMDB0012141	ISG_IFN_G	0.224242	0.533401	0.882905
piperine_Xenobiotics_C03882_HMDB0029377	ISG_IFN_G	0.224242	0.533401	0.882905
glucuronide of piperine metabolite C17H21NO3 (3)*_Xenobiotics_NA_NA	ISG_IFN_AB	-0.218857	0.54353	0.889748
ursodeoxycholate_Lipid_C07880_HMDB0000946	ISG_IFN_AB	-0.218857	0.54353	0.889748
2-methylcitrate||homocitrate_Energy_C01251_HMDB0003518,HMDB0000379	ISG_Antiviral	0.218846	0.543551	0.889748
ethyl alpha-glucopyranoside_Xenobiotics_NA_HMDB0029968	ISG_Antiviral	-0.218846	0.543551	0.889748
tauroursodeoxycholate_Lipid_NA_HMDB0000874	ISG_IFN_AB	0.218846	0.543551	0.889748
glycodeoxycholate_Lipid_C05464_HMDB00631	ISG_IFN_AB	-0.21625	0.548461	0.889748
glycodeoxycholate_Lipid_C05464_HMDB00631	ISG_IFN_G	-0.21625	0.548461	0.889748
2-hydroxyadipate_Lipid_C02360_HMDB0000321	ISG_IFN_G	0.213348	0.553971	0.889748
11beta-hydroxyandrosterone sulfate (1)_Lipid_NA_NA	ISG_IFN_AB	0.212604	0.555387	0.889748
N-acetylglucosaminylasparagine_Carbohydrate_C04540_HMDB0000489	ISG_Antiviral	-0.212121	0.556306	0.889748
1-oleoyl-GPG (18:1)*_Lipid_NA_NA	ISG_Antiviral	0.212121	0.556306	0.889748
cis-3,4-methyleneheptanoylcarnitine_Lipid_NA_NA	ISG_Antiviral	-0.212121	0.556306	0.889748
4-acetamidobutanoate_Amino Acid_C02946_HMDB0003681	ISG_Antiviral	-0.212121	0.556306	0.889748
1-palmitoyl-2-linoleoyl-GPI (16:0||18:2)_Lipid_NA_HMDB0009784	ISG_Antiviral	-0.212121	0.556306	0.889748
propionylcarnitine (C3)_Lipid_C03017_HMDB0000824	ISG_Antiviral	-0.212121	0.556306	0.889748
hexanoylcarnitine (C6)_Lipid_NA_HMDB0000756	ISG_Antiviral	-0.212121	0.556306	0.889748
docosahexaenoylcarnitine (C22:6)*_Lipid_NA_NA	ISG_Antiviral	-0.212121	0.556306	0.889748
S-1-pyrroline-5-carboxylate_Amino Acid_C04322_HMDB0001301	ISG_Antiviral	-0.212121	0.556306	0.889748
3-hydroxyoctanoylcarnitine (1)_Lipid_NA_NA	ISG_Antiviral	-0.212121	0.556306	0.889748
3-methyladipate_Lipid_NA_HMDB0000555	ISG_Antiviral	0.212121	0.556306	0.889748
glycochenodeoxycholate_Lipid_C05466_HMDB0000637	ISG_Antiviral	0.212121	0.556306	0.889748
succinate_Energy_C00042_HMDB0000254	ISG_Antiviral	0.212121	0.556306	0.889748
5alpha-androstan-3beta,17alpha-diol disulfate_Lipid_NA_HMDB0094682	ISG_Antiviral	0.212121	0.556306	0.889748
1-oleoylglycerol (18:1)_Lipid_NA_HMDB0011567	ISG_Antiviral	-0.212121	0.556306	0.889748
3-hydroxyhippurate_Xenobiotics_NA_HMDB0006116	ISG_Antiviral	-0.212121	0.556306	0.889748
3-methoxycatechol sulfate (1)_Xenobiotics_NA_NA	ISG_Antiviral	-0.212121	0.556306	0.889748
glycerate_Carbohydrate_C00258_HMDB0006372,HMDB0000139	ISG_IFN_AB	0.212121	0.556306	0.889748
sphingomyelin (d18:1||22:2, d18:2||22:1, d16:1||24:2)*_Lipid_NA_NA	ISG_IFN_AB	0.212121	0.556306	0.889748
1-stearoyl-GPE (18:0)_Lipid_NA_HMDB0011130	ISG_IFN_AB	-0.212121	0.556306	0.889748
adenosine 3',5'-cyclic monophosphate (cAMP)_Nucleotide_C00575_HMDB0000058	ISG_IFN_AB	0.212121	0.556306	0.889748
2-aminooctanoate_Lipid_NA_HMDB0000991	ISG_IFN_AB	-0.212121	0.556306	0.889748
tetradecanedioate (C14)_Lipid_NA_HMDB0000872	ISG_IFN_AB	-0.212121	0.556306	0.889748
3-carboxy-4-methyl-5-pentyl-2-furanpropionate (3-CMPFP)_Lipid_NA_HMDB0061643	ISG_IFN_AB	0.212121	0.556306	0.889748
1-linoleoylglycerol (18:2)_Lipid_NA_HMDB0011568	ISG_IFN_AB	-0.212121	0.556306	0.889748
1-methyl-5-imidazolelactate_Amino Acid_NA_NA	ISG_IFN_AB	0.212121	0.556306	0.889748
adipate_Lipid_C06104_HMDB0000448	ISG_IFN_AB	0.212121	0.556306	0.889748
2,3-dihydroxyisovalerate_Xenobiotics_C04039_HMDB0012141	ISG_IFN_AB	0.212121	0.556306	0.889748
2-palmitoyl-GPC* (16:0)*_Lipid_NA_HMDB0061702	ISG_IFN_G	-0.212121	0.556306	0.889748
betaine_Amino Acid_C00719_HMDB0000043	ISG_IFN_G	-0.212121	0.556306	0.889748
N-stearoyl-sphingosine (d18:1||18:0)*_Lipid_NA_HMDB0004950	ISG_IFN_G	-0.212121	0.556306	0.889748
cerotoylcarnitine (C26)*_Lipid_NA_HMDB0006347	ISG_IFN_G	0.212121	0.556306	0.889748
N-acetyl-isoputreanine_Amino Acid_NA_NA	ISG_IFN_G	-0.212121	0.556306	0.889748
1-linolenoyl-GPC (18:3)*_Lipid_C04100_HMDB0010388	ISG_IFN_G	0.212121	0.556306	0.889748
uracil_Nucleotide_C00106_HMDB0000300	ISG_IFN_G	-0.212121	0.556306	0.889748
N-stearoyl-sphinganine (d18:0||18:0)*_Lipid_NA_NA	ISG_IFN_G	-0.212121	0.556306	0.889748
1-palmitoyl-2-oleoyl-GPE (16:0||18:1)_Lipid_NA_HMDB0005320	ISG_IFN_G	-0.212121	0.556306	0.889748
2-stearoyl-GPE (18:0)*_Lipid_NA_HMDB0011129	ISG_IFN_G	0.212121	0.556306	0.889748
3-hydroxyoctanoate_Lipid_C20793_HMDB0001954	ISG_IFN_G	-0.212121	0.556306	0.889748
dodecenedioate (C12:1-DC)*_Lipid_NA_HMDB0000933	ISG_IFN_G	0.212121	0.556306	0.889748
succinate_Energy_C00042_HMDB0000254	ISG_IFN_G	0.212121	0.556306	0.889748
5alpha-androstan-3beta,17alpha-diol disulfate_Lipid_NA_HMDB0094682	ISG_IFN_G	0.212121	0.556306	0.889748
guaiacol sulfate_Xenobiotics_NA_HMDB0060013	ISG_IFN_G	-0.212121	0.556306	0.889748
indoleacetylglutamine_Amino Acid_NA_HMDB0013240	ISG_IFN_G	-0.212121	0.556306	0.889748
N,N-dimethylalanine_Amino Acid_NA_NA	ISG_IFN_G	0.212121	0.556306	0.889748
branched chain 14:0 dicarboxylic acid_Lipid_NA_NA	ISG_IFN_G	0.212121	0.556306	0.889748
isoleucine_Amino Acid_C16424,C00407,C06418_HMDB0000172	ISG_Antiviral	-0.206688	0.566695	0.901537
3-methoxycatechol sulfate (2)_Xenobiotics_NA_NA	ISG_IFN_AB	-0.206688	0.566695	0.901537
isoleucine_Amino Acid_C16424,C00407,C06418_HMDB0000172	ISG_IFN_G	-0.206688	0.566695	0.901537
gamma-CEHC glucuronide*_Cofactors and Vitamins_NA_NA	ISG_Antiviral	-0.202469	0.574813	0.901537
4-methylhexanoylglutamine_Lipid_NA_NA	ISG_IFN_AB	-0.202469	0.574813	0.901537
5alpha-pregnan-diol disulfate_Lipid_NA_HMDB0240582,HMDB0240581	ISG_IFN_AB	-0.202469	0.574813	0.901537
hexanoylglycine (C6)_Lipid_NA_HMDB0000701	ISG_IFN_G	0.202469	0.574813	0.901537
Urolithin B glucuronide_Xenobiotics_NA_HMDB41787	ISG_Antiviral	-0.20133	0.577012	0.901537
1-heptadecenoylglycerol (17:1)*_Lipid_NA_NA	ISG_Antiviral	0.20133	0.577012	0.901537
1-linolenoylglycerol (18:3)_Lipid_NA_HMDB0011569	ISG_IFN_AB	-0.200609	0.578406	0.901537
feruloylquinate (4)_Xenobiotics_NA_NA	ISG_IFN_G	0.200609	0.578406	0.901537
pregnanolone||allopregnanolone sulfate_Lipid_C05480_HMDB0240591,HMDB0062782	ISG_Antiviral	0.200418	0.578776	0.901537
2-hydroxyadipate_Lipid_C02360_HMDB0000321	ISG_IFN_AB	0.200418	0.578776	0.901537
1-linoleoyl-GPG (18:2)*_Lipid_NA_NA	ISG_Antiviral	-0.2	0.579584	0.901537
cerotoylcarnitine (C26)*_Lipid_NA_HMDB0006347	ISG_Antiviral	0.2	0.579584	0.901537
1-carboxyethylleucine_Amino Acid_NA_NA	ISG_Antiviral	-0.2	0.579584	0.901537
2-keto-3-deoxy-gluconate_Xenobiotics_C00204_HMDB0001353	ISG_Antiviral	0.2	0.579584	0.901537
gamma-glutamylisoleucine*_Peptide_NA_HMDB0011170	ISG_Antiviral	-0.2	0.579584	0.901537
3-hydroxyoleoylcarnitine_Lipid_NA_NA	ISG_Antiviral	-0.2	0.579584	0.901537
picolinate_Amino Acid_C10164_HMDB0002243	ISG_Antiviral	0.2	0.579584	0.901537
cytidine_Nucleotide_C00475_HMDB0000089	ISG_Antiviral	0.2	0.579584	0.901537
indoleacetylglutamine_Amino Acid_NA_HMDB0013240	ISG_Antiviral	-0.2	0.579584	0.901537
2-acetamidophenol sulfate_Xenobiotics_NA_NA	ISG_Antiviral	0.2	0.579584	0.901537
N-acetylhistidine_Amino Acid_C02997_HMDB0032055	ISG_IFN_AB	0.2	0.579584	0.901537
valerate (5:0)_Lipid_C00803_HMDB0000892	ISG_IFN_AB	-0.2	0.579584	0.901537
glycocholenate sulfate*_Lipid_NA_NA	ISG_IFN_AB	-0.2	0.579584	0.901537
dihydroorotate_Nucleotide_C00337_HMDB03349	ISG_IFN_AB	-0.2	0.579584	0.901537
17alpha-hydroxypregnanolone glucuronide_Lipid_NA_NA	ISG_IFN_AB	0.2	0.579584	0.901537
phosphoethanolamine (PE)_Lipid_C00346_HMDB0000224	ISG_IFN_G	0.2	0.579584	0.901537
arginine_Amino Acid_C00062_HMDB0000517	ISG_IFN_G	0.2	0.579584	0.901537
N-acetylglucosaminylasparagine_Carbohydrate_C04540_HMDB0000489	ISG_IFN_G	-0.2	0.579584	0.901537
gamma-glutamylvaline_Peptide_NA_HMDB0011172	ISG_IFN_G	-0.2	0.579584	0.901537
1-methylhistidine_Amino Acid_C01152_HMDB0000001	ISG_IFN_G	-0.2	0.579584	0.901537
benzoate_Xenobiotics_C00180_HMDB0001870	ISG_IFN_G	-0.2	0.579584	0.901537
ascorbic acid 3-sulfate*_Cofactors and Vitamins_NA_NA	ISG_IFN_G	0.2	0.579584	0.901537
gamma-glutamylisoleucine*_Peptide_NA_HMDB0011170	ISG_IFN_G	-0.2	0.579584	0.901537
hydroquinone sulfate_Xenobiotics_C00530_HMDB0240263	ISG_IFN_G	0.2	0.579584	0.901537
N-acetylcarnosine_Amino Acid_NA_HMDB0012881	ISG_IFN_G	-0.2	0.579584	0.901537
2-aminooctanoate_Lipid_NA_HMDB0000991	ISG_IFN_G	-0.2	0.579584	0.901537
1-palmitoyl-2-linoleoyl-GPE (16:0||18:2)_Lipid_NA_HMDB0005322	ISG_IFN_G	0.2	0.579584	0.901537
2-hydroxy-3-methylvalerate_Amino Acid_NA_HMDB0000317	ISG_IFN_G	0.2	0.579584	0.901537
pregnenolone sulfate_Lipid_C18044_HMDB0000774	ISG_IFN_G	-0.2	0.579584	0.901537
N-delta-acetylornithine_Amino Acid_C00437_HMDB0003357	ISG_IFN_G	0.2	0.579584	0.901537
4-hydroxycoumarin_Xenobiotics_C20414_NA	ISG_IFN_G	0.2	0.579584	0.901537
1,2-dilinoleoyl-GPE (18:2||18:2)*_Lipid_NA_HMDB0009093	ISG_IFN_G	0.2	0.579584	0.901537
catechol sulfate_Xenobiotics_NA_HMDB0059724	ISG_IFN_G	-0.2	0.579584	0.901537
1,2-dipalmitoyl-GPE (16:0||16:0)*_Lipid_NA_HMDB0008923	ISG_IFN_AB	-0.198009	0.583443	0.906457
1,2-dipalmitoyl-GPE (16:0||16:0)*_Lipid_NA_HMDB0008923	ISG_IFN_G	-0.198009	0.583443	0.906457
3-methoxycatechol sulfate (2)_Xenobiotics_NA_NA	ISG_IFN_G	-0.19453	0.590207	0.91536
7-ketodeoxycholate_Lipid_NA_HMDB0000391	ISG_IFN_G	0.191181	0.596745	0.91536
5-hydroxyindole glucuronide_Amino Acid_NA_NA	ISG_Antiviral	0.190198	0.598668	0.91536
levulinoylcarnitine_Xenobiotics_NA_NA	ISG_Antiviral	-0.190198	0.598668	0.91536
(R)-3-hydroxybutyrylcarnitine_Lipid_NA_HMDB0013127	ISG_IFN_G	-0.190198	0.598668	0.91536
1-linolenoylglycerol (18:3)_Lipid_NA_HMDB0011569	ISG_IFN_G	-0.188451	0.602095	0.91536
feruloylquinate (1)_Xenobiotics_NA_NA	ISG_IFN_G	0.188451	0.602095	0.91536
sphingomyelin (d18:1||20:2, d18:2||20:1, d16:1||22:2)*_Lipid_NA_NA	ISG_Antiviral	0.187879	0.603218	0.91536
thioproline_Xenobiotics_NA_NA	ISG_Antiviral	0.187879	0.603218	0.91536
carotene diol (1)_Cofactors and Vitamins_NA_NA	ISG_Antiviral	-0.187879	0.603218	0.91536
p-cresol glucuronide*_Amino Acid_NA_HMDB0011686	ISG_Antiviral	0.187879	0.603218	0.91536
linoleoyl-linolenoyl-glycerol (18:2||18:3) [2]*_Lipid_NA_HMDB0007250	ISG_Antiviral	-0.187879	0.603218	0.91536
decadienedioic acid (C10:2-DC)_Lipid_NA_NA	ISG_Antiviral	0.187879	0.603218	0.91536
1,3,7-trimethylurate_Xenobiotics_C16361_HMDB0002123	ISG_Antiviral	-0.187879	0.603218	0.91536
paraxanthine_Xenobiotics_C13747_HMDB0001860	ISG_Antiviral	0.187879	0.603218	0.91536
N-stearoyl-sphingosine (d18:1||18:0)*_Lipid_NA_HMDB0004950	ISG_IFN_AB	-0.187879	0.603218	0.91536
1-palmitoleoyl-GPC* (16:1)*_Lipid_NA_HMDB0010383	ISG_IFN_AB	-0.187879	0.603218	0.91536
urate_Nucleotide_C00366_HMDB0000289	ISG_IFN_AB	-0.187879	0.603218	0.91536
stearoyl-arachidonoyl-glycerol (18:0||20:4) [1]*_Lipid_C00165_HMDB0007170	ISG_IFN_AB	0.187879	0.603218	0.91536
tyrosine_Amino Acid_C00082_HMDB0000158	ISG_IFN_AB	-0.187879	0.603218	0.91536
methionine_Amino Acid_C00073_HMDB0000696	ISG_IFN_AB	-0.187879	0.603218	0.91536
2'-O-methylcytidine_Nucleotide_NA_NA	ISG_IFN_AB	0.187879	0.603218	0.91536
N-acetyl-isoputreanine_Amino Acid_NA_NA	ISG_IFN_AB	-0.187879	0.603218	0.91536
undecenoylcarnitine (C11:1)_Lipid_NA_NA	ISG_IFN_AB	0.187879	0.603218	0.91536
N-acetylcarnosine_Amino Acid_NA_HMDB0012881	ISG_IFN_AB	-0.187879	0.603218	0.91536
dehydroepiandrosterone sulfate (DHEA-S)_Lipid_C04555_HMDB0001032	ISG_IFN_AB	-0.187879	0.603218	0.91536
21-hydroxypregnenolone disulfate_Lipid_NA_NA	ISG_IFN_AB	-0.187879	0.603218	0.91536
2,6-dihydroxybenzoic acid_Xenobiotics_NA_HMDB0013676	ISG_IFN_AB	0.187879	0.603218	0.91536
decadienedioic acid (C10:2-DC)_Lipid_NA_NA	ISG_IFN_AB	0.187879	0.603218	0.91536
dihydroferulate_Xenobiotics_NA_HMDB0062121	ISG_IFN_AB	-0.187879	0.603218	0.91536
2-oxoarginine*_Amino Acid_C03771_HMDB0004225	ISG_IFN_G	0.187879	0.603218	0.91536
1-(1-enyl-stearoyl)-GPE (P-18:0)*_Lipid_NA_NA	ISG_IFN_G	0.187879	0.603218	0.91536
sphingomyelin (d18:1||24:1, d18:2||24:0)*_Lipid_NA_HMDB0012107	ISG_IFN_G	-0.187879	0.603218	0.91536
1-stearoyl-GPI (18:0)_Lipid_NA_HMDB0240261	ISG_IFN_G	0.187879	0.603218	0.91536
adenosine 3',5'-cyclic monophosphate (cAMP)_Nucleotide_C00575_HMDB0000058	ISG_IFN_G	0.187879	0.603218	0.91536
3-carboxy-4-methyl-5-pentyl-2-furanpropionate (3-CMPFP)_Lipid_NA_HMDB0061643	ISG_IFN_G	0.187879	0.603218	0.91536
S-1-pyrroline-5-carboxylate_Amino Acid_C04322_HMDB0001301	ISG_IFN_G	-0.187879	0.603218	0.91536
1,3,7-trimethylurate_Xenobiotics_C16361_HMDB0002123	ISG_IFN_G	-0.187879	0.603218	0.91536
alliin_Xenobiotics_C08265_HMDB0033592	ISG_IFN_G	-0.187879	0.603218	0.91536
5-acetylamino-6-amino-3-methyluracil_Xenobiotics_C16366_HMDB0004400	ISG_IFN_G	-0.187879	0.603218	0.91536
2-methylcitrate||homocitrate_Energy_C01251_HMDB0003518,HMDB0000379	ISG_IFN_AB	0.182372	0.614068	0.925567
feruloylquinate (4)_Xenobiotics_NA_NA	ISG_IFN_AB	0.182372	0.614068	0.925567
2-methylcitrate||homocitrate_Energy_C01251_HMDB0003518,HMDB0000379	ISG_IFN_G	0.182372	0.614068	0.925567
4-acetamidophenol_Xenobiotics_C06804_HMDB0001859	ISG_IFN_G	0.18165	0.615495	0.925567
gamma-CEHC glucuronide*_Cofactors and Vitamins_NA_NA	ISG_IFN_AB	-0.177928	0.622873	0.925567
(R)-3-hydroxybutyrylcarnitine_Lipid_NA_HMDB0013127	ISG_IFN_AB	-0.177928	0.622873	0.925567
taurodeoxycholate_Lipid_C05463_HMDB0000896	ISG_IFN_AB	-0.177928	0.622873	0.925567
2-methoxyresorcinol sulfate_Xenobiotics_NA_NA	ISG_Antiviral	-0.176293	0.626123	0.925567
1-stearoyl-GPC (18:0)_Lipid_NA_HMDB0010384	ISG_Antiviral	-0.175758	0.627188	0.925567
betaine_Amino Acid_C00719_HMDB0000043	ISG_Antiviral	-0.175758	0.627188	0.925567
N-stearoyl-sphingosine (d18:1||18:0)*_Lipid_NA_HMDB0004950	ISG_Antiviral	-0.175758	0.627188	0.925567
erythritol_Xenobiotics_C00503_HMDB0002994	ISG_Antiviral	0.175758	0.627188	0.925567
butyrate||isobutyrate (4:0)_Lipid_C00246_HMDB0000039	ISG_Antiviral	0.175758	0.627188	0.925567
valylleucine_Peptide_NA_HMDB0029131	ISG_Antiviral	-0.175758	0.627188	0.925567
3-ureidopropionate_Nucleotide_C02642_HMDB0000026	ISG_Antiviral	0.175758	0.627188	0.925567
1-linoleoyl-2-linolenoyl-GPC (18:2||18:3)*_Lipid_NA_HMDB0008141	ISG_Antiviral	0.175758	0.627188	0.925567
tridecenedioate (C13:1-DC)*_Lipid_NA_NA	ISG_Antiviral	0.175758	0.627188	0.925567
5alpha-androstan-3beta,17beta-diol monosulfate (2)_Lipid_NA_NA	ISG_Antiviral	-0.175758	0.627188	0.925567
beta-cryptoxanthin_Cofactors and Vitamins_C08591_HMDB0033844	ISG_Antiviral	-0.175758	0.627188	0.925567
taurodeoxycholic acid 3-sulfate_Lipid_NA_NA	ISG_Antiviral	-0.175758	0.627188	0.925567
S-allylcysteine_Xenobiotics_NA_HMDB0034323	ISG_Antiviral	0.175758	0.627188	0.925567
4-acetylcatechol sulfate (1)_Xenobiotics_NA_NA	ISG_Antiviral	0.175758	0.627188	0.925567
5-acetylamino-6-amino-3-methyluracil_Xenobiotics_C16366_HMDB0004400	ISG_Antiviral	-0.175758	0.627188	0.925567
3-formylindole_Xenobiotics_C08493_HMDB29737	ISG_IFN_AB	0.175758	0.627188	0.925567
1-methylhistidine_Amino Acid_C01152_HMDB0000001	ISG_IFN_AB	-0.175758	0.627188	0.925567
dodecanedioate (C12)_Lipid_C02678_HMDB0000623	ISG_IFN_AB	0.175758	0.627188	0.925567
17alpha-hydroxypregnenolone 3-sulfate_Lipid_NA_HMDB00416	ISG_IFN_AB	-0.175758	0.627188	0.925567
1-myristoyl-2-palmitoyl-GPC (14:0||16:0)_Lipid_NA_HMDB0007869	ISG_IFN_AB	0.175758	0.627188	0.925567
2S,3R-dihydroxybutyrate_Lipid_NA_HMDB0002453	ISG_IFN_AB	-0.175758	0.627188	0.925567
3-hydroxysebacate_Lipid_NA_HMDB0000350	ISG_IFN_AB	0.175758	0.627188	0.925567
2-hydroxydecanoate_Lipid_NA_HMDB0094656	ISG_IFN_AB	0.175758	0.627188	0.925567
androsterone sulfate_Lipid_NA_HMDB0002759	ISG_IFN_AB	-0.175758	0.627188	0.925567
sulfate of piperine metabolite C18H21NO3 (3)*_Xenobiotics_NA_NA	ISG_IFN_AB	0.175758	0.627188	0.925567
asparagine_Amino Acid_C00152_HMDB0000168	ISG_IFN_G	-0.175758	0.627188	0.925567
glycosyl ceramide (d18:1||23:1, d17:1||24:1)*_Lipid_NA_NA	ISG_IFN_G	0.175758	0.627188	0.925567
orotidine_Nucleotide_NA_HMDB0000788	ISG_IFN_G	-0.175758	0.627188	0.925567
imidazole lactate_Amino Acid_C05568_HMDB0002320	ISG_IFN_G	0.175758	0.627188	0.925567
1-oleoyl-2-arachidonoyl-GPE (18:1||20:4)*_Lipid_NA_HMDB0009069	ISG_IFN_G	0.175758	0.627188	0.925567
4-acetamidobutanoate_Amino Acid_C02946_HMDB0003681	ISG_IFN_G	-0.175758	0.627188	0.925567
N4-acetylcytidine_Nucleotide_NA_HMDB0005923	ISG_IFN_G	0.175758	0.627188	0.925567
arachidoylcarnitine (C20)*_Lipid_NA_HMDB0006460	ISG_IFN_G	0.175758	0.627188	0.925567
4-hydroxyhippurate_Xenobiotics_NA_HMDB0013678	ISG_IFN_G	0.175758	0.627188	0.925567
xanthine_Nucleotide_C00385_HMDB0000292	ISG_IFN_G	-0.175758	0.627188	0.925567
androsterone glucuronide_Lipid_C11135_HMDB0002829	ISG_IFN_G	-0.175758	0.627188	0.925567
trimethylamine N-oxide_Lipid_C01104_HMDB0000925	ISG_IFN_G	0.175758	0.627188	0.925567
deoxycholic acid glucuronide_Lipid_NA_NA	ISG_IFN_G	0.175758	0.627188	0.925567
indolepropionate_Amino Acid_NA_HMDB0002302	ISG_IFN_G	0.175758	0.627188	0.925567
cytidine_Nucleotide_C00475_HMDB0000089	ISG_IFN_G	0.175758	0.627188	0.925567
indole-3-carboxylate_Amino Acid_C19837_HMDB0003320	ISG_Antiviral	0.175086	0.628527	0.925567
histidine betaine (hercynine)*_Xenobiotics_NA_NA	ISG_Antiviral	0.174557	0.62958	0.925567
3-(methylthio)acetaminophen sulfate*_Xenobiotics_NA_NA	ISG_IFN_AB	0.174078	0.630536	0.925567
2-methoxyacetaminophen sulfate*_Xenobiotics_NA_HMDB0062550	ISG_IFN_AB	0.174078	0.630536	0.925567
2-methoxyacetaminophen glucuronide*_Xenobiotics_NA_HMDB0240215	ISG_IFN_AB	0.174078	0.630536	0.925567
3-(N-acetyl-L-cystein-S-yl) acetaminophen_Xenobiotics_NA_NA	ISG_IFN_AB	0.174078	0.630536	0.925567
3-(methylthio)acetaminophen sulfate*_Xenobiotics_NA_NA	ISG_IFN_G	0.174078	0.630536	0.925567
2-methoxyacetaminophen sulfate*_Xenobiotics_NA_HMDB0062550	ISG_IFN_G	0.174078	0.630536	0.925567
2-methoxyacetaminophen glucuronide*_Xenobiotics_NA_HMDB0240215	ISG_IFN_G	0.174078	0.630536	0.925567
3-(N-acetyl-L-cystein-S-yl) acetaminophen_Xenobiotics_NA_NA	ISG_IFN_G	0.174078	0.630536	0.925567
N-acetyltheanine_Xenobiotics_NA_NA	ISG_Antiviral	0.171503	0.635678	0.929104
fructosyllysine_Amino Acid_NA_HMDB0034879	ISG_IFN_AB	0.170214	0.638259	0.929104
feruloylquinate (1)_Xenobiotics_NA_NA	ISG_IFN_AB	0.170214	0.638259	0.929104
valylglycine_Peptide_NA_HMDB0029127	ISG_IFN_G	-0.170214	0.638259	0.929104
(R)-3-hydroxybutyrylcarnitine_Lipid_NA_HMDB0013127	ISG_Antiviral	-0.165657	0.647408	0.929104
imidazole propionate_Amino Acid_NA_HMDB0002271	ISG_IFN_AB	0.165657	0.647408	0.929104
1,2,3-benzenetriol sulfate (2)_Xenobiotics_NA_HMDB0060018,HMDB0060016	ISG_IFN_G	-0.164134	0.650473	0.929104
urate_Nucleotide_C00366_HMDB0000289	ISG_Antiviral	-0.163636	0.651477	0.929104
phenylpyruvate_Amino Acid_C00166_HMDB0000205	ISG_Antiviral	0.163636	0.651477	0.929104
kynurenate_Amino Acid_C01717_HMDB0000715	ISG_Antiviral	-0.163636	0.651477	0.929104
gamma-glutamylvaline_Peptide_NA_HMDB0011172	ISG_Antiviral	-0.163636	0.651477	0.929104
imidazole lactate_Amino Acid_C05568_HMDB0002320	ISG_Antiviral	0.163636	0.651477	0.929104
1-stearoyl-GPI (18:0)_Lipid_NA_HMDB0240261	ISG_Antiviral	0.163636	0.651477	0.929104
acetylcarnitine (C2)_Lipid_C02571_HMDB0000201	ISG_Antiviral	-0.163636	0.651477	0.929104
2-hydroxyoctanoate_Lipid_NA_HMDB0002264	ISG_Antiviral	0.163636	0.651477	0.929104
behenoylcarnitine (C22)*_Lipid_NA_HMDB0062468	ISG_Antiviral	0.163636	0.651477	0.929104
N-acetylcarnosine_Amino Acid_NA_HMDB0012881	ISG_Antiviral	-0.163636	0.651477	0.929104
2-aminooctanoate_Lipid_NA_HMDB0000991	ISG_Antiviral	-0.163636	0.651477	0.929104
1-methyl-5-imidazolelactate_Amino Acid_NA_NA	ISG_Antiviral	0.163636	0.651477	0.929104
etiocholanolone glucuronide_Lipid_NA_HMDB0004484	ISG_Antiviral	0.163636	0.651477	0.929104
indoleacetate_Amino Acid_C00954_HMDB0000197	ISG_Antiviral	-0.163636	0.651477	0.929104
lithocholate sulfate (1)_Lipid_NA_NA	ISG_Antiviral	0.163636	0.651477	0.929104
1-methylurate_Xenobiotics_C16359_HMDB0003099	ISG_Antiviral	0.163636	0.651477	0.929104
stearoylcarnitine (C18)_Lipid_NA_HMDB0000848	ISG_IFN_AB	-0.163636	0.651477	0.929104
1-(1-enyl-palmitoyl)-2-oleoyl-GPE (P-16:0||18:1)*_Lipid_NA_HMDB0011342	ISG_IFN_AB	0.163636	0.651477	0.929104
cerotoylcarnitine (C26)*_Lipid_NA_HMDB0006347	ISG_IFN_AB	0.163636	0.651477	0.929104
sphingomyelin (d18:1||24:1, d18:2||24:0)*_Lipid_NA_HMDB0012107	ISG_IFN_AB	-0.163636	0.651477	0.929104
dimethylglycine_Amino Acid_C03626_HMDB0000092	ISG_IFN_AB	0.163636	0.651477	0.929104
eicosenoylcarnitine (C20:1)*_Lipid_NA_NA	ISG_IFN_AB	-0.163636	0.651477	0.929104
gamma-glutamylglycine_Peptide_NA_HMDB0011667	ISG_IFN_AB	0.163636	0.651477	0.929104
trimethylamine N-oxide_Lipid_C01104_HMDB0000925	ISG_IFN_AB	0.163636	0.651477	0.929104
13-HODE + 9-HODE_Lipid_C14767,C14762_HMDB0004667,HMDB0004670	ISG_IFN_AB	-0.163636	0.651477	0.929104
deoxycholic acid glucuronide_Lipid_NA_NA	ISG_IFN_AB	0.163636	0.651477	0.929104
hippurate_Xenobiotics_C01586_HMDB0000714	ISG_IFN_AB	0.163636	0.651477	0.929104
1-palmitoleoyl-GPC* (16:1)*_Lipid_NA_HMDB0010383	ISG_IFN_G	-0.163636	0.651477	0.929104
N-acetylputrescine_Amino Acid_C02714_HMDB0002064	ISG_IFN_G	-0.163636	0.651477	0.929104
sphingomyelin (d18:0||18:0, d19:0||17:0)*_Lipid_NA_HMDB0012087	ISG_IFN_G	-0.163636	0.651477	0.929104
1-oleoyl-GPG (18:1)*_Lipid_NA_NA	ISG_IFN_G	0.163636	0.651477	0.929104
methionine sulfone_Amino Acid_NA_HMDB0062174	ISG_IFN_G	0.163636	0.651477	0.929104
androstenediol (3beta,17beta) monosulfate (2)_Lipid_NA_HMDB0186954,HMDB0240429	ISG_IFN_G	-0.163636	0.651477	0.929104
octadecenedioylcarnitine (C18:1-DC)*_Lipid_NA_NA	ISG_IFN_G	0.163636	0.651477	0.929104
17alpha-hydroxypregnenolone 3-sulfate_Lipid_NA_HMDB00416	ISG_IFN_G	-0.163636	0.651477	0.929104
isoursodeoxycholate_Lipid_C17662_HMDB0000686	ISG_IFN_G	-0.163636	0.651477	0.929104
1-stearoyl-2-linoleoyl-GPE (18:0||18:2)*_Lipid_NA_HMDB0008994	ISG_IFN_G	0.163636	0.651477	0.929104
glycohyocholate_Lipid_NA_HMDB0000138	ISG_IFN_G	0.163636	0.651477	0.929104
beta-cryptoxanthin_Cofactors and Vitamins_C08591_HMDB0033844	ISG_IFN_G	-0.163636	0.651477	0.929104
erucate (22:1n9)_Lipid_C08316_HMDB0002068	ISG_IFN_G	-0.163636	0.651477	0.929104
GlcNAc sulfate conjugate of C21H34O2 steroid_Partially Characterized Molecules_NA_NA	ISG_IFN_G	-0.163636	0.651477	0.929104
sulfate of piperine metabolite C18H21NO3 (1)*_Xenobiotics_NA_NA	ISG_IFN_G	0.163636	0.651477	0.929104
3-methylxanthine_Xenobiotics_C16357_HMDB0001886	ISG_IFN_G	-0.163636	0.651477	0.929104
S-allylcysteine_Xenobiotics_NA_HMDB0034323	ISG_IFN_G	0.163636	0.651477	0.929104
theobromine_Xenobiotics_C07480_HMDB0002825	ISG_IFN_G	-0.163636	0.651477	0.929104
galactitol (dulcitol)_Carbohydrate_C01697_HMDB0000107	ISG_IFN_AB	-0.162579	0.65361	0.931063
theanine_Xenobiotics_C01047_HMDB0034365	ISG_Antiviral	0.161627	0.655533	0.931063
theanine_Xenobiotics_C01047_HMDB0034365	ISG_IFN_AB	0.161627	0.655533	0.931063
1-docosahexaenoylglycerol (22:6)_Lipid_NA_HMDB0011587	ISG_IFN_G	-0.161627	0.655533	0.931063
theanine_Xenobiotics_C01047_HMDB0034365	ISG_IFN_G	0.161627	0.655533	0.931063
lanthionine_Amino Acid_NA_NA	ISG_IFN_AB	0.158055	0.662762	0.931063
ethyl alpha-glucopyranoside_Xenobiotics_NA_HMDB0029968	ISG_IFN_AB	-0.158055	0.662762	0.931063
ethyl alpha-glucopyranoside_Xenobiotics_NA_HMDB0029968	ISG_IFN_G	-0.158055	0.662762	0.931063
leucylglycine_Peptide_NA_HMDB0028929	ISG_IFN_AB	0.157041	0.664819	0.931063
daidzein sulfate (2)_Xenobiotics_NA_NA	ISG_Antiviral	0.1557	0.667544	0.931063
daidzein sulfate (2)_Xenobiotics_NA_NA	ISG_IFN_AB	0.1557	0.667544	0.931063
daidzein sulfate (2)_Xenobiotics_NA_NA	ISG_IFN_G	0.1557	0.667544	0.931063
catechol glucuronide_Amino Acid_NA_NA	ISG_Antiviral	-0.151976	0.675124	0.931063
gluconate_Xenobiotics_C00257_HMDB0000625	ISG_Antiviral	0.151515	0.676065	0.931063
octadecenedioylcarnitine (C18:1-DC)*_Lipid_NA_NA	ISG_Antiviral	0.151515	0.676065	0.931063
1-myristoyl-2-palmitoyl-GPC (14:0||16:0)_Lipid_NA_HMDB0007869	ISG_Antiviral	0.151515	0.676065	0.931063
4-hydroxyhippurate_Xenobiotics_NA_HMDB0013678	ISG_Antiviral	0.151515	0.676065	0.931063
3-carboxy-4-methyl-5-pentyl-2-furanpropionate (3-CMPFP)_Lipid_NA_HMDB0061643	ISG_Antiviral	0.151515	0.676065	0.931063
alpha-hydroxyisovalerate_Amino Acid_NA_HMDB0000407	ISG_Antiviral	0.151515	0.676065	0.931063
2S,3R-dihydroxybutyrate_Lipid_NA_HMDB0002453	ISG_Antiviral	-0.151515	0.676065	0.931063
1-linoleoyl-GPE (18:2)*_Lipid_NA_HMDB0011507	ISG_Antiviral	0.151515	0.676065	0.931063
cytosine_Nucleotide_C00380_HMDB0000630	ISG_Antiviral	0.151515	0.676065	0.931063
alpha-ketobutyrate_Amino Acid_C00109_HMDB0000005	ISG_Antiviral	-0.151515	0.676065	0.931063
4-hydroxycoumarin_Xenobiotics_C20414_NA	ISG_Antiviral	0.151515	0.676065	0.931063
branched-chain, straight-chain, or cyclopropyl 10:1 fatty acid (1)*_Partially Characterized Molecules_NA_NA	ISG_Antiviral	-0.151515	0.676065	0.931063
glycoursodeoxycholic acid sulfate (1)_Lipid_NA_NA	ISG_Antiviral	-0.151515	0.676065	0.931063
choline_Lipid_C00114_HMDB0000097	ISG_IFN_AB	-0.151515	0.676065	0.931063
sarcosine_Amino Acid_C00213_HMDB0000271	ISG_IFN_AB	0.151515	0.676065	0.931063
sphingomyelin (d18:0||20:0, d16:0||22:0)*_Lipid_NA_NA	ISG_IFN_AB	0.151515	0.676065	0.931063
cysteine s-sulfate_Amino Acid_C05824_HMDB0000731	ISG_IFN_AB	0.151515	0.676065	0.931063
1-arachidonoyl-GPE (20:4n6)*_Lipid_NA_HMDB0011517	ISG_IFN_AB	-0.151515	0.676065	0.931063
aspartate_Amino Acid_C00049_HMDB0000191	ISG_IFN_AB	-0.151515	0.676065	0.931063
1,2-dilinoleoyl-GPC (18:2||18:2)_Lipid_NA_HMDB0008138	ISG_IFN_AB	0.151515	0.676065	0.931063
glycosyl ceramide (d18:1||23:1, d17:1||24:1)*_Lipid_NA_NA	ISG_IFN_AB	0.151515	0.676065	0.931063
stearoyl-arachidonoyl-glycerol (18:0||20:4) [2]*_Lipid_NA_HMDB0007170	ISG_IFN_AB	-0.151515	0.676065	0.931063
N-stearoyl-sphinganine (d18:0||18:0)*_Lipid_NA_NA	ISG_IFN_AB	-0.151515	0.676065	0.931063
N-palmitoyl-sphinganine (d18:0||16:0)_Lipid_NA_HMDB11760	ISG_IFN_AB	0.151515	0.676065	0.931063
alpha-hydroxyisovalerate_Amino Acid_NA_HMDB0000407	ISG_IFN_AB	0.151515	0.676065	0.931063
isoursodeoxycholate_Lipid_C17662_HMDB0000686	ISG_IFN_AB	-0.151515	0.676065	0.931063
propionylcarnitine (C3)_Lipid_C03017_HMDB0000824	ISG_IFN_AB	-0.151515	0.676065	0.931063
hexanoylcarnitine (C6)_Lipid_NA_HMDB0000756	ISG_IFN_AB	-0.151515	0.676065	0.931063
glycohyocholate_Lipid_NA_HMDB0000138	ISG_IFN_AB	0.151515	0.676065	0.931063
N-methylpipecolate_Xenobiotics_NA_NA	ISG_IFN_AB	-0.151515	0.676065	0.931063
S-1-pyrroline-5-carboxylate_Amino Acid_C04322_HMDB0001301	ISG_IFN_AB	-0.151515	0.676065	0.931063
4-hydroxycoumarin_Xenobiotics_C20414_NA	ISG_IFN_AB	0.151515	0.676065	0.931063
5alpha-androstan-3beta,17alpha-diol disulfate_Lipid_NA_HMDB0094682	ISG_IFN_AB	0.151515	0.676065	0.931063
theophylline_Xenobiotics_C07130_HMDB0001889	ISG_IFN_AB	-0.151515	0.676065	0.931063
quinate_Xenobiotics_C00296_HMDB0003072	ISG_IFN_AB	-0.151515	0.676065	0.931063
deoxycarnitine_Lipid_C01181_HMDB0001161	ISG_IFN_G	-0.151515	0.676065	0.931063
ceramide (d16:1||24:1, d18:1||22:1)*_Lipid_NA_NA	ISG_IFN_G	-0.151515	0.676065	0.931063
2-hydroxybehenate_Lipid_NA_HMDB0061660	ISG_IFN_G	-0.151515	0.676065	0.931063
N,N,N-trimethyl-5-aminovalerate_Amino Acid_NA_NA	ISG_IFN_G	-0.151515	0.676065	0.931063
1-carboxyethylleucine_Amino Acid_NA_NA	ISG_IFN_G	-0.151515	0.676065	0.931063
trans-urocanate_Amino Acid_C00785_HMDB0000301	ISG_IFN_G	0.151515	0.676065	0.931063
3-amino-2-piperidone_Amino Acid_NA_HMDB0000323	ISG_IFN_G	-0.151515	0.676065	0.931063
1-stearoyl-2-docosahexaenoyl-GPE (18:0||22:6)*_Lipid_NA_HMDB0009012	ISG_IFN_G	-0.151515	0.676065	0.931063
valerate (5:0)_Lipid_C00803_HMDB0000892	ISG_IFN_G	-0.151515	0.676065	0.931063
3-ureidopropionate_Nucleotide_C02642_HMDB0000026	ISG_IFN_G	0.151515	0.676065	0.931063
gamma-glutamylglycine_Peptide_NA_HMDB0011667	ISG_IFN_G	0.151515	0.676065	0.931063
2-hydroxyoctanoate_Lipid_NA_HMDB0002264	ISG_IFN_G	0.151515	0.676065	0.931063
N6,N6,N6-trimethyllysine_Amino Acid_C03793_HMDB0001325	ISG_IFN_G	-0.151515	0.676065	0.931063
docosahexaenoylcarnitine (C22:6)*_Lipid_NA_NA	ISG_IFN_G	-0.151515	0.676065	0.931063
1-ribosyl-imidazoleacetate*_Amino Acid_C05131_HMDB0002331	ISG_IFN_G	-0.151515	0.676065	0.931063
3-(3-hydroxyphenyl)propionate sulfate_Xenobiotics_NA_HMDB0094710	ISG_IFN_G	0.151515	0.676065	0.931063
3-methylhistidine_Amino Acid_C01152_HMDB0000479	ISG_IFN_G	0.151515	0.676065	0.931063
2-hydroxyadipate_Lipid_C02360_HMDB0000321	ISG_Antiviral	0.148697	0.681823	0.937092
saccharin_Xenobiotics_C12283_HMDB0029723	ISG_IFN_G	-0.148697	0.681823	0.937092
hydroxycotinine_Xenobiotics_NA_HMDB0001390	ISG_IFN_AB	-0.14705	0.685194	0.937092
cotinine_Xenobiotics_NA_HMDB0001046	ISG_IFN_AB	-0.14705	0.685194	0.937092
nervonate (24:1n9)*_Lipid_C08323_HMDB0002368	ISG_IFN_AB	0.145897	0.687557	0.937092
glycocholate glucuronide (1)_Lipid_NA_NA	ISG_Antiviral	-0.143386	0.692713	0.937092
7-ketodeoxycholate_Lipid_NA_HMDB0000391	ISG_IFN_AB	0.143386	0.692713	0.937092
N-acetyltheanine_Xenobiotics_NA_NA	ISG_IFN_AB	0.141677	0.696228	0.937092
N-acetyltheanine_Xenobiotics_NA_NA	ISG_IFN_G	0.141677	0.696228	0.937092
homovanillate (HVA)_Amino Acid_C05582_HMDB0000118	ISG_Antiviral	-0.141115	0.697385	0.937092
4-methylhexanoylglutamine_Lipid_NA_NA	ISG_IFN_G	-0.141115	0.697385	0.937092
N-acetylisoleucine_Amino Acid_NA_HMDB0061684	ISG_Antiviral	0.139394	0.700932	0.937092
sphingomyelin (d18:1||22:2, d18:2||22:1, d16:1||24:2)*_Lipid_NA_NA	ISG_Antiviral	0.139394	0.700932	0.937092
stearoylcarnitine (C18)_Lipid_NA_HMDB0000848	ISG_Antiviral	-0.139394	0.700932	0.937092
sphingomyelin (d18:1||24:1, d18:2||24:0)*_Lipid_NA_HMDB0012107	ISG_Antiviral	-0.139394	0.700932	0.937092
myo-inositol_Lipid_C00137_HMDB0000211	ISG_Antiviral	-0.139394	0.700932	0.937092
carotene diol (2)_Cofactors and Vitamins_NA_NA	ISG_Antiviral	-0.139394	0.700932	0.937092
undecenoylcarnitine (C11:1)_Lipid_NA_NA	ISG_Antiviral	0.139394	0.700932	0.937092
tetradecanedioate (C14)_Lipid_NA_HMDB0000872	ISG_Antiviral	-0.139394	0.700932	0.937092
1-palmitoyl-2-oleoyl-GPE (16:0||18:1)_Lipid_NA_HMDB0005320	ISG_Antiviral	-0.139394	0.700932	0.937092
2-ketocaprylate_Amino Acid_NA_HMDB13211	ISG_Antiviral	0.139394	0.700932	0.937092
eicosanedioate (C20-DC)_Lipid_NA_NA	ISG_Antiviral	0.139394	0.700932	0.937092
androsterone sulfate_Lipid_NA_HMDB0002759	ISG_Antiviral	-0.139394	0.700932	0.937092
pregnenolone sulfate_Lipid_C18044_HMDB0000774	ISG_Antiviral	-0.139394	0.700932	0.937092
carotene diol (3)_Cofactors and Vitamins_NA_NA	ISG_Antiviral	-0.139394	0.700932	0.937092
17alpha-hydroxypregnanolone glucuronide_Lipid_NA_NA	ISG_Antiviral	0.139394	0.700932	0.937092
indolepropionate_Amino Acid_NA_HMDB0002302	ISG_Antiviral	0.139394	0.700932	0.937092
catechol sulfate_Xenobiotics_NA_HMDB0059724	ISG_Antiviral	-0.139394	0.700932	0.937092
3-hydroxy-2-methylpyridine sulfate_Xenobiotics_NA_NA	ISG_Antiviral	0.139394	0.700932	0.937092
3-hydroxypyridine sulfate_Xenobiotics_NA_NA	ISG_Antiviral	-0.139394	0.700932	0.937092
1-stearoyl-GPC (18:0)_Lipid_NA_HMDB0010384	ISG_IFN_AB	-0.139394	0.700932	0.937092
2-methylmalonylcarnitine (C4-DC)_Lipid_NA_HMDB0013133	ISG_IFN_AB	-0.139394	0.700932	0.937092
gamma-glutamylvaline_Peptide_NA_HMDB0011172	ISG_IFN_AB	-0.139394	0.700932	0.937092
1-linolenoyl-GPC (18:3)*_Lipid_C04100_HMDB0010388	ISG_IFN_AB	0.139394	0.700932	0.937092
gamma-glutamylleucine_Peptide_NA_HMDB0011171	ISG_IFN_AB	-0.139394	0.700932	0.937092
3b-hydroxy-5-cholenoic acid_Lipid_NA_HMDB0000308	ISG_IFN_AB	-0.139394	0.700932	0.937092
uracil_Nucleotide_C00106_HMDB0000300	ISG_IFN_AB	-0.139394	0.700932	0.937092
arachidoylcarnitine (C20)*_Lipid_NA_HMDB0006460	ISG_IFN_AB	0.139394	0.700932	0.937092
octadecenedioylcarnitine (C18:1-DC)*_Lipid_NA_NA	ISG_IFN_AB	0.139394	0.700932	0.937092
1-linoleoyl-2-linolenoyl-GPC (18:2||18:3)*_Lipid_NA_HMDB0008141	ISG_IFN_AB	0.139394	0.700932	0.937092
glycine conjugate of C10H14O2 (1)*_Partially Characterized Molecules_NA_NA	ISG_IFN_AB	-0.139394	0.700932	0.937092
androsterone glucuronide_Lipid_C11135_HMDB0002829	ISG_IFN_AB	-0.139394	0.700932	0.937092
dodecenedioate (C12:1-DC)*_Lipid_NA_HMDB0000933	ISG_IFN_AB	0.139394	0.700932	0.937092
levulinate (4-oxovalerate)_Xenobiotics_NA_HMDB0000720	ISG_IFN_AB	-0.139394	0.700932	0.937092
hexanoylglutamine_Lipid_NA_NA	ISG_IFN_AB	-0.139394	0.700932	0.937092
GlcNAc sulfate conjugate of C21H34O2 steroid_Partially Characterized Molecules_NA_NA	ISG_IFN_AB	-0.139394	0.700932	0.937092
carboxyethyl-GABA_Amino Acid_NA_HMDB0002201	ISG_IFN_AB	-0.139394	0.700932	0.937092
branched chain 14:0 dicarboxylic acid_Lipid_NA_NA	ISG_IFN_AB	0.139394	0.700932	0.937092
N-behenoyl-sphingadienine (d18:2||22:0)*_Lipid_NA_NA	ISG_IFN_G	0.139394	0.700932	0.937092
1-stearoyl-GPE (18:0)_Lipid_NA_HMDB0011130	ISG_IFN_G	-0.139394	0.700932	0.937092
sphingomyelin (d18:2||24:2)*_Lipid_NA_NA	ISG_IFN_G	0.139394	0.700932	0.937092
isovalerate (C5)_Amino Acid_C08262_HMDB0000718	ISG_IFN_G	-0.139394	0.700932	0.937092
beta-hydroxyisovalerate_Amino Acid_NA_HMDB0000754	ISG_IFN_G	-0.139394	0.700932	0.937092
N-palmitoyl-sphinganine (d18:0||16:0)_Lipid_NA_HMDB11760	ISG_IFN_G	0.139394	0.700932	0.937092
alpha-hydroxyisovalerate_Amino Acid_NA_HMDB0000407	ISG_IFN_G	0.139394	0.700932	0.937092
taurolithocholate 3-sulfate_Lipid_C03642_HMDB0002580	ISG_IFN_G	-0.139394	0.700932	0.937092
decadienedioic acid (C10:2-DC)_Lipid_NA_NA	ISG_IFN_G	0.139394	0.700932	0.937092
pregnanolone||allopregnanolone sulfate_Lipid_C05480_HMDB0240591,HMDB0062782	ISG_IFN_AB	0.135767	0.708424	0.941239
pregnanolone||allopregnanolone sulfate_Lipid_C05480_HMDB0240591,HMDB0062782	ISG_IFN_G	0.135767	0.708424	0.941239
isoleucine_Amino Acid_C16424,C00407,C06418_HMDB0000172	ISG_IFN_AB	-0.133739	0.712622	0.941239
11beta-hydroxyandrosterone sulfate (1)_Lipid_NA_NA	ISG_IFN_G	0.131314	0.717652	0.941239
galactitol (dulcitol)_Carbohydrate_C01697_HMDB0000107	ISG_IFN_G	-0.131314	0.717652	0.941239
sphingosine_Lipid_C00319_HMDB0000252	ISG_Antiviral	-0.12975	0.720902	0.941239
N2-acetyl,N6-methyllysine_Amino Acid_NA_NA	ISG_Antiviral	0.128844	0.722786	0.941239
glycodeoxycholate glucuronide (1)_Lipid_NA_NA	ISG_Antiviral	0.128844	0.722786	0.941239
hexanoylglycine (C6)_Lipid_NA_HMDB0000701	ISG_IFN_AB	0.128844	0.722786	0.941239
feruloylquinate (4)_Xenobiotics_NA_NA	ISG_Antiviral	0.12766	0.72525	0.941239
chenodeoxycholate_Lipid_C02528_HMDB0000518	ISG_IFN_AB	0.12766	0.72525	0.941239
1-palmitoleoyl-2-linolenoyl-GPC (16:1||18:3)*_Lipid_NA_HMDB0008008	ISG_Antiviral	-0.127273	0.726057	0.941239
kynurenine_Amino Acid_C00328_HMDB0000684	ISG_Antiviral	-0.127273	0.726057	0.941239
2'-deoxyuridine_Nucleotide_C00526_HMDB0000012	ISG_Antiviral	-0.127273	0.726057	0.941239
1-oleoyl-GPC (18:1)_Lipid_C03916_HMDB0002815	ISG_Antiviral	-0.127273	0.726057	0.941239
2-hydroxypalmitate_Lipid_NA_HMDB0031057	ISG_Antiviral	0.127273	0.726057	0.941239
1-methylhistidine_Amino Acid_C01152_HMDB0000001	ISG_Antiviral	-0.127273	0.726057	0.941239
androstenediol (3beta,17beta) monosulfate (2)_Lipid_NA_HMDB0186954,HMDB0240429	ISG_Antiviral	-0.127273	0.726057	0.941239
3-hydroxyhexanoylcarnitine (1)_Lipid_NA_NA	ISG_Antiviral	0.127273	0.726057	0.941239
isoursodeoxycholate_Lipid_C17662_HMDB0000686	ISG_Antiviral	-0.127273	0.726057	0.941239
glycohyocholate_Lipid_NA_HMDB0000138	ISG_Antiviral	0.127273	0.726057	0.941239
adipate_Lipid_C06104_HMDB0000448	ISG_Antiviral	0.127273	0.726057	0.941239
glutarate (C5-DC)_Lipid_C00489_HMDB0000661	ISG_Antiviral	0.127273	0.726057	0.941239
hydroxyproline_Amino Acid_C01157_HMDB0000725	ISG_Antiviral	0.127273	0.726057	0.941239
1-ribosyl-imidazoleacetate*_Amino Acid_C05131_HMDB0002331	ISG_Antiviral	-0.127273	0.726057	0.941239
ergothioneine_Xenobiotics_C05570_HMDB0003045	ISG_Antiviral	0.127273	0.726057	0.941239
3-hydroxybutyrate (BHBA)_Lipid_C03197,C01089_HMDB0000011,HMDB0000357,HMDB0000442	ISG_Antiviral	-0.127273	0.726057	0.941239
sulfate of piperine metabolite C18H21NO3 (3)*_Xenobiotics_NA_NA	ISG_Antiviral	0.127273	0.726057	0.941239
guaiacol sulfate_Xenobiotics_NA_HMDB0060013	ISG_Antiviral	-0.127273	0.726057	0.941239
3-hydroxypyridine glucuronide_Xenobiotics_NA_NA	ISG_Antiviral	-0.127273	0.726057	0.941239
quinate_Xenobiotics_C00296_HMDB0003072	ISG_Antiviral	-0.127273	0.726057	0.941239
O-sulfo-L-tyrosine_Xenobiotics_NA_NA	ISG_IFN_AB	0.127273	0.726057	0.941239
1-palmitoleoyl-2-linolenoyl-GPC (16:1||18:3)*_Lipid_NA_HMDB0008008	ISG_IFN_AB	-0.127273	0.726057	0.941239
lysine_Amino Acid_C00047,C00739_HMDB0003405	ISG_IFN_AB	0.127273	0.726057	0.941239
betaine_Amino Acid_C00719_HMDB0000043	ISG_IFN_AB	-0.127273	0.726057	0.941239
kynurenine_Amino Acid_C00328_HMDB0000684	ISG_IFN_AB	0.127273	0.726057	0.941239
N,N,N-trimethyl-5-aminovalerate_Amino Acid_NA_NA	ISG_IFN_AB	-0.127273	0.726057	0.941239
1-palmitoyl-2-arachidonoyl-GPE (16:0||20:4)*_Lipid_C05210_HMDB0005323	ISG_IFN_AB	-0.127273	0.726057	0.941239
androstenediol (3beta,17beta) monosulfate (2)_Lipid_NA_HMDB0186954,HMDB0240429	ISG_IFN_AB	-0.127273	0.726057	0.941239
ascorbic acid 3-sulfate*_Cofactors and Vitamins_NA_NA	ISG_IFN_AB	0.127273	0.726057	0.941239
gamma-glutamylisoleucine*_Peptide_NA_HMDB0011170	ISG_IFN_AB	-0.127273	0.726057	0.941239
1-palmitoyl-2-linoleoyl-GPE (16:0||18:2)_Lipid_NA_HMDB0005322	ISG_IFN_AB	0.127273	0.726057	0.941239
1,2-dilinoleoyl-GPE (18:2||18:2)*_Lipid_NA_HMDB0009093	ISG_IFN_AB	0.127273	0.726057	0.941239
methylsuccinate_Amino Acid_NA_HMDB0001844	ISG_IFN_G	0.127273	0.726057	0.941239
N-acetyl-beta-alanine_Nucleotide_C01073_HMDB0061880	ISG_IFN_G	-0.127273	0.726057	0.941239
2-hydroxypalmitate_Lipid_NA_HMDB0031057	ISG_IFN_G	0.127273	0.726057	0.941239
margaroylcarnitine (C17)*_Lipid_NA_HMDB0006210	ISG_IFN_G	-0.127273	0.726057	0.941239
1-lignoceroyl-GPC (24:0)_Lipid_NA_HMDB0010405	ISG_IFN_G	0.127273	0.726057	0.941239
lignoceroylcarnitine (C24)*_Lipid_NA_NA	ISG_IFN_G	0.127273	0.726057	0.941239
[truncated: 608 more rows]

## Sheet: LIS
Var1	Var2	R	pval	padj
beta-alanine_Nucleotide_C00099_HMDB0000056	ISG_IFN_AB	-0.915152	0.000204472	0.297962
beta-alanine_Nucleotide_C00099_HMDB0000056	ISG_Antiviral	-0.90303	0.000343612	0.297962
beta-alanine_Nucleotide_C00099_HMDB0000056	ISG_IFN_G	-0.90303	0.000343612	0.297962
3beta-hydroxy-5-cholestenoate_Lipid_C17333_NA	ISG_Antiviral	-0.890909	0.000542144	0.297962
3beta-hydroxy-5-cholestenoate_Lipid_C17333_NA	ISG_IFN_G	-0.890909	0.000542144	0.297962
7-dehydrocholesterol_Lipid_C01164_HMDB0000032	ISG_IFN_AB	-0.854545	0.0016368	0.364874
S-carboxyethylcysteine_Amino Acid_NA_NA	ISG_Antiviral	-0.851068	0.00179113	0.364874
S-carboxyethylcysteine_Amino Acid_NA_NA	ISG_IFN_G	-0.851068	0.00179113	0.364874
adenosine 3',5'-cyclic monophosphate (cAMP)_Nucleotide_C00575_HMDB0000058	ISG_Antiviral	-0.842424	0.00222003	0.364874
7-dehydrocholesterol_Lipid_C01164_HMDB0000032	ISG_Antiviral	-0.842424	0.00222003	0.364874
2-palmitoyl-GPC* (16:0)*_Lipid_NA_HMDB0061702	ISG_IFN_AB	-0.842424	0.00222003	0.364874
5-dodecenoate (12:1n7)_Lipid_NA_HMDB0000529	ISG_IFN_AB	-0.842424	0.00222003	0.364874
2-ketocaprylate_Amino Acid_NA_HMDB13211	ISG_IFN_AB	-0.842424	0.00222003	0.364874
adenosine 3',5'-cyclic monophosphate (cAMP)_Nucleotide_C00575_HMDB0000058	ISG_IFN_G	-0.842424	0.00222003	0.364874
7-dehydrocholesterol_Lipid_C01164_HMDB0000032	ISG_IFN_G	-0.842424	0.00222003	0.364874
S-carboxyethylcysteine_Amino Acid_NA_NA	ISG_IFN_AB	-0.832831	0.00277789	0.364874
3beta-hydroxy-5-cholestenoate_Lipid_C17333_NA	ISG_IFN_AB	-0.830303	0.00294023	0.364874
5-dodecenoate (12:1n7)_Lipid_NA_HMDB0000529	ISG_Antiviral	-0.818182	0.00381492	0.364874
adenosine 3',5'-cyclic monophosphate (cAMP)_Nucleotide_C00575_HMDB0000058	ISG_IFN_AB	-0.818182	0.00381492	0.364874
1-palmitoyl-GPC (16:0)_Lipid_C04102_HMDB0010382	ISG_IFN_AB	-0.818182	0.00381492	0.364874
5-dodecenoate (12:1n7)_Lipid_NA_HMDB0000529	ISG_IFN_G	-0.818182	0.00381492	0.364874
1-palmitoyl-GPC (16:0)_Lipid_C04102_HMDB0010382	ISG_Antiviral	-0.806061	0.00486206	0.364874
2-palmitoyl-GPC* (16:0)*_Lipid_NA_HMDB0061702	ISG_Antiviral	-0.806061	0.00486206	0.364874
2-ketocaprylate_Amino Acid_NA_HMDB13211	ISG_Antiviral	-0.806061	0.00486206	0.364874
1-palmitoleoyl-GPC* (16:1)*_Lipid_NA_HMDB0010383	ISG_IFN_AB	-0.806061	0.00486206	0.364874
11beta-hydroxyandrosterone glucuronide_Lipid_NA_NA	ISG_IFN_AB	-0.806061	0.00486206	0.364874
2-palmitoleoyl-GPC* (16:1)*_Lipid_NA_HMDB10383	ISG_IFN_AB	-0.806061	0.00486206	0.364874
1-palmitoyl-GPC (16:0)_Lipid_C04102_HMDB0010382	ISG_IFN_G	-0.806061	0.00486206	0.364874
2-palmitoyl-GPC* (16:0)*_Lipid_NA_HMDB0061702	ISG_IFN_G	-0.806061	0.00486206	0.364874
2-ketocaprylate_Amino Acid_NA_HMDB13211	ISG_IFN_G	-0.806061	0.00486206	0.364874
2-aminooctanoate_Lipid_NA_HMDB0000991	ISG_IFN_AB	-0.802435	0.00521146	0.364874
2-methylserine_Amino Acid_C02115_NA	ISG_Antiviral	-0.793939	0.00609992	0.364874
11beta-hydroxyandrosterone glucuronide_Lipid_NA_NA	ISG_Antiviral	-0.793939	0.00609992	0.364874
3-carboxy-4-methyl-5-pentyl-2-furanpropionate (3-CMPFP)_Lipid_NA_HMDB0061643	ISG_Antiviral	-0.793939	0.00609992	0.364874
citrate_Energy_C00158_HMDB0000094	ISG_IFN_AB	-0.793939	0.00609992	0.364874
arabonate||xylonate_Carbohydrate_C00502,C05411_HMDB0000539	ISG_IFN_AB	-0.793939	0.00609992	0.364874
androstenediol (3beta,17beta) disulfate (2)_Lipid_NA_HMDB0240313	ISG_IFN_AB	-0.793939	0.00609992	0.364874
3-methylxanthine_Xenobiotics_C16357_HMDB0001886	ISG_IFN_AB	-0.793939	0.00609992	0.364874
2-methylserine_Amino Acid_C02115_NA	ISG_IFN_G	-0.793939	0.00609992	0.364874
11beta-hydroxyandrosterone glucuronide_Lipid_NA_NA	ISG_IFN_G	-0.793939	0.00609992	0.364874
3-carboxy-4-methyl-5-pentyl-2-furanpropionate (3-CMPFP)_Lipid_NA_HMDB0061643	ISG_IFN_G	-0.793939	0.00609992	0.364874
alliin_Xenobiotics_C08265_HMDB0033592	ISG_IFN_AB	-0.787885	0.00679543	0.364874
androstenediol (3beta,17beta) disulfate (2)_Lipid_NA_HMDB0240313	ISG_Antiviral	-0.781818	0.00754701	0.364874
laurate (12:0)_Lipid_C02679_HMDB0000638	ISG_IFN_AB	-0.781818	0.00754701	0.364874
diacylglycerol (14:0||18:1, 16:0||16:1) [2]*_Lipid_NA_NA	ISG_IFN_AB	-0.781818	0.00754701	0.364874
androstenediol (3beta,17beta) disulfate (2)_Lipid_NA_HMDB0240313	ISG_IFN_G	-0.781818	0.00754701	0.364874
1-palmitoleoyl-GPC* (16:1)*_Lipid_NA_HMDB0010383	ISG_Antiviral	-0.769697	0.00922195	0.364874
glycosyl-N-behenoyl-sphingosine (d18:1||22:0)*_Lipid_NA_NA	ISG_Antiviral	-0.769697	0.00922195	0.364874
pantothenate (Vitamin B5)_Cofactors and Vitamins_C00864_HMDB0000210	ISG_Antiviral	-0.769697	0.00922195	0.364874
2-palmitoleoyl-GPC* (16:1)*_Lipid_NA_HMDB10383	ISG_Antiviral	-0.769697	0.00922195	0.364874
alpha-ketoglutaramate*_Amino Acid_C00940_HMDB0001552	ISG_IFN_AB	-0.769697	0.00922195	0.364874
alanine_Amino Acid_C00041_HMDB0000161	ISG_IFN_AB	-0.769697	0.00922195	0.364874
1-palmitoleoyl-GPC* (16:1)*_Lipid_NA_HMDB0010383	ISG_IFN_G	-0.769697	0.00922195	0.364874
glycosyl-N-behenoyl-sphingosine (d18:1||22:0)*_Lipid_NA_NA	ISG_IFN_G	-0.769697	0.00922195	0.364874
pantothenate (Vitamin B5)_Cofactors and Vitamins_C00864_HMDB0000210	ISG_IFN_G	-0.769697	0.00922195	0.364874
2-palmitoleoyl-GPC* (16:1)*_Lipid_NA_HMDB10383	ISG_IFN_G	-0.769697	0.00922195	0.364874
malate_Energy_C00497,C00149,C00711_HMDB0000744,HMDB0031518,HMDB0000156	ISG_Antiviral	-0.757576	0.0111434	0.364874
13-HODE + 9-HODE_Lipid_C14767,C14762_HMDB0004667,HMDB0004670	ISG_Antiviral	-0.757576	0.0111434	0.364874
3-methylxanthine_Xenobiotics_C16357_HMDB0001886	ISG_Antiviral	-0.757576	0.0111434	0.364874
2,3-dihydroxy-5-methylthio-4-pentenoate (DMTPA)*_Amino Acid_NA_HMDB0240388	ISG_IFN_AB	-0.757576	0.0111434	0.364874
2-methylserine_Amino Acid_C02115_NA	ISG_IFN_AB	-0.757576	0.0111434	0.364874
ribonate_Carbohydrate_C01685_HMDB0000867	ISG_IFN_AB	-0.757576	0.0111434	0.364874
linoleoyl-linolenoyl-glycerol (18:2||18:3) [2]*_Lipid_NA_HMDB0007250	ISG_IFN_AB	-0.757576	0.0111434	0.364874
3-carboxy-4-methyl-5-pentyl-2-furanpropionate (3-CMPFP)_Lipid_NA_HMDB0061643	ISG_IFN_AB	-0.757576	0.0111434	0.364874
palmitoyl-linolenoyl-glycerol (16:0||18:3) [2]*_Lipid_NA_HMDB0007104,HMDB0007105	ISG_IFN_AB	-0.757576	0.0111434	0.364874
malate_Energy_C00497,C00149,C00711_HMDB0000744,HMDB0031518,HMDB0000156	ISG_IFN_G	-0.757576	0.0111434	0.364874
13-HODE + 9-HODE_Lipid_C14767,C14762_HMDB0004667,HMDB0004670	ISG_IFN_G	-0.757576	0.0111434	0.364874
3-methylxanthine_Xenobiotics_C16357_HMDB0001886	ISG_IFN_G	-0.757576	0.0111434	0.364874
alliin_Xenobiotics_C08265_HMDB0033592	ISG_Antiviral	-0.75662	0.0113061	0.364874
alliin_Xenobiotics_C08265_HMDB0033592	ISG_IFN_G	-0.75662	0.0113061	0.364874
orotidine_Nucleotide_NA_HMDB0000788	ISG_Antiviral	-0.750366	0.0124109	0.364874
orotidine_Nucleotide_NA_HMDB0000788	ISG_IFN_AB	-0.750366	0.0124109	0.364874
orotidine_Nucleotide_NA_HMDB0000788	ISG_IFN_G	-0.750366	0.0124109	0.364874
2,3-dihydroxy-5-methylthio-4-pentenoate (DMTPA)*_Amino Acid_NA_HMDB0240388	ISG_Antiviral	-0.745455	0.0133301	0.364874
1-myristoyl-2-palmitoyl-GPC (14:0||16:0)_Lipid_NA_HMDB0007869	ISG_Antiviral	-0.745455	0.0133301	0.364874
citrate_Energy_C00158_HMDB0000094	ISG_Antiviral	-0.745455	0.0133301	0.364874
5,6-dihydrouracil_Nucleotide_C00429_HMDB0000076	ISG_Antiviral	-0.745455	0.0133301	0.364874
1-palmitoyl-2-arachidonoyl-GPE (16:0||20:4)*_Lipid_C05210_HMDB0005323	ISG_Antiviral	0.745455	0.0133301	0.364874
palmitoyl-linolenoyl-glycerol (16:0||18:3) [2]*_Lipid_NA_HMDB0007104,HMDB0007105	ISG_Antiviral	-0.745455	0.0133301	0.364874
laurate (12:0)_Lipid_C02679_HMDB0000638	ISG_Antiviral	-0.745455	0.0133301	0.364874
diacylglycerol (14:0||18:1, 16:0||16:1) [2]*_Lipid_NA_NA	ISG_Antiviral	-0.745455	0.0133301	0.364874
threonine_Amino Acid_C00188_HMDB0000167	ISG_IFN_AB	-0.745455	0.0133301	0.364874
glycerol 3-phosphate_Lipid_C0093_HMDB0000126	ISG_IFN_AB	-0.745455	0.0133301	0.364874
glycosyl-N-behenoyl-sphingosine (d18:1||22:0)*_Lipid_NA_NA	ISG_IFN_AB	-0.745455	0.0133301	0.364874
1-myristoyl-2-arachidonoyl-GPC (14:0||20:4)*_Lipid_NA_HMDB0007883	ISG_IFN_AB	-0.745455	0.0133301	0.364874
myristoleate (14:1n5)_Lipid_C08322_HMDB0002000	ISG_IFN_AB	-0.745455	0.0133301	0.364874
3-methylglutarylcarnitine (2)_Amino Acid_NA_HMDB0000552	ISG_IFN_AB	-0.745455	0.0133301	0.364874
2,3-dihydroxy-5-methylthio-4-pentenoate (DMTPA)*_Amino Acid_NA_HMDB0240388	ISG_IFN_G	-0.745455	0.0133301	0.364874
1-myristoyl-2-palmitoyl-GPC (14:0||16:0)_Lipid_NA_HMDB0007869	ISG_IFN_G	-0.745455	0.0133301	0.364874
citrate_Energy_C00158_HMDB0000094	ISG_IFN_G	-0.745455	0.0133301	0.364874
5,6-dihydrouracil_Nucleotide_C00429_HMDB0000076	ISG_IFN_G	-0.745455	0.0133301	0.364874
1-palmitoyl-2-arachidonoyl-GPE (16:0||20:4)*_Lipid_C05210_HMDB0005323	ISG_IFN_G	0.745455	0.0133301	0.364874
palmitoyl-linolenoyl-glycerol (16:0||18:3) [2]*_Lipid_NA_HMDB0007104,HMDB0007105	ISG_IFN_G	-0.745455	0.0133301	0.364874
laurate (12:0)_Lipid_C02679_HMDB0000638	ISG_IFN_G	-0.745455	0.0133301	0.364874
diacylglycerol (14:0||18:1, 16:0||16:1) [2]*_Lipid_NA_NA	ISG_IFN_G	-0.745455	0.0133301	0.364874
S-allylcysteine_Xenobiotics_NA_HMDB0034323	ISG_IFN_AB	-0.742387	0.0139278	0.364874
S-1-pyrroline-5-carboxylate_Amino Acid_C04322_HMDB0001301	ISG_Antiviral	-0.73786	0.0148436	0.364874
S-1-pyrroline-5-carboxylate_Amino Acid_C04322_HMDB0001301	ISG_IFN_G	-0.73786	0.0148436	0.364874
2-aminooctanoate_Lipid_NA_HMDB0000991	ISG_Antiviral	-0.735566	0.0153235	0.364874
2-aminooctanoate_Lipid_NA_HMDB0000991	ISG_IFN_G	-0.735566	0.0153235	0.364874
alanine_Amino Acid_C00041_HMDB0000161	ISG_Antiviral	-0.733333	0.0158006	0.364874
arabonate||xylonate_Carbohydrate_C00502,C05411_HMDB0000539	ISG_Antiviral	-0.733333	0.0158006	0.364874
linoleoyl-linolenoyl-glycerol (18:2||18:3) [2]*_Lipid_NA_HMDB0007250	ISG_Antiviral	-0.733333	0.0158006	0.364874
androstenediol (3alpha, 17alpha) monosulfate (2)_Lipid_NA_NA	ISG_Antiviral	-0.733333	0.0158006	0.364874
myristoleate (14:1n5)_Lipid_C08322_HMDB0002000	ISG_Antiviral	-0.733333	0.0158006	0.364874
indolepropionate_Amino Acid_NA_HMDB0002302	ISG_Antiviral	-0.733333	0.0158006	0.364874
1-myristoyl-2-palmitoyl-GPC (14:0||16:0)_Lipid_NA_HMDB0007869	ISG_IFN_AB	-0.733333	0.0158006	0.364874
malate_Energy_C00497,C00149,C00711_HMDB0000744,HMDB0031518,HMDB0000156	ISG_IFN_AB	-0.733333	0.0158006	0.364874
hydroxyproline_Amino Acid_C01157_HMDB0000725	ISG_IFN_AB	-0.733333	0.0158006	0.364874
4-imidazoleacetate_Amino Acid_C02835_HMDB0002024	ISG_IFN_AB	-0.733333	0.0158006	0.364874
retinal_Cofactors and Vitamins_C00376_HMDB0001358	ISG_IFN_AB	-0.733333	0.0158006	0.364874
androstenediol (3beta,17beta) monosulfate (2)_Lipid_NA_HMDB0186954,HMDB0240429	ISG_IFN_AB	-0.733333	0.0158006	0.364874
13-HODE + 9-HODE_Lipid_C14767,C14762_HMDB0004667,HMDB0004670	ISG_IFN_AB	-0.733333	0.0158006	0.364874
alanine_Amino Acid_C00041_HMDB0000161	ISG_IFN_G	-0.733333	0.0158006	0.364874
arabonate||xylonate_Carbohydrate_C00502,C05411_HMDB0000539	ISG_IFN_G	-0.733333	0.0158006	0.364874
linoleoyl-linolenoyl-glycerol (18:2||18:3) [2]*_Lipid_NA_HMDB0007250	ISG_IFN_G	-0.733333	0.0158006	0.364874
androstenediol (3alpha, 17alpha) monosulfate (2)_Lipid_NA_NA	ISG_IFN_G	-0.733333	0.0158006	0.364874
myristoleate (14:1n5)_Lipid_C08322_HMDB0002000	ISG_IFN_G	-0.733333	0.0158006	0.364874
indolepropionate_Amino Acid_NA_HMDB0002302	ISG_IFN_G	-0.733333	0.0158006	0.364874
4-hydroxy-2-oxoglutaric acid_Lipid_C01127_HMDB0002070	ISG_IFN_AB	-0.729487	0.0166469	0.381214
alpha-ketoglutaramate*_Amino Acid_C00940_HMDB0001552	ISG_Antiviral	-0.721212	0.0185732	0.383143
1-myristoyl-2-arachidonoyl-GPC (14:0||20:4)*_Lipid_NA_HMDB0007883	ISG_Antiviral	-0.721212	0.0185732	0.383143
1-palmitoleoyl-2-linolenoyl-GPC (16:1||18:3)*_Lipid_NA_HMDB0008008	ISG_Antiviral	-0.721212	0.0185732	0.383143
retinal_Cofactors and Vitamins_C00376_HMDB0001358	ISG_Antiviral	-0.721212	0.0185732	0.383143
5,6-dihydrouracil_Nucleotide_C00429_HMDB0000076	ISG_IFN_AB	-0.721212	0.0185732	0.383143
2-aminophenol sulfate_Xenobiotics_NA_HMDB0061116	ISG_IFN_AB	-0.721212	0.0185732	0.383143
alpha-ketoglutaramate*_Amino Acid_C00940_HMDB0001552	ISG_IFN_G	-0.721212	0.0185732	0.383143
1-myristoyl-2-arachidonoyl-GPC (14:0||20:4)*_Lipid_NA_HMDB0007883	ISG_IFN_G	-0.721212	0.0185732	0.383143
1-palmitoleoyl-2-linolenoyl-GPC (16:1||18:3)*_Lipid_NA_HMDB0008008	ISG_IFN_G	-0.721212	0.0185732	0.383143
retinal_Cofactors and Vitamins_C00376_HMDB0001358	ISG_IFN_G	-0.721212	0.0185732	0.383143
5-(galactosylhydroxy)-L-lysine_Amino Acid_NA_NA	ISG_Antiviral	-0.719101	0.0190882	0.383143
5-(galactosylhydroxy)-L-lysine_Amino Acid_NA_NA	ISG_IFN_G	-0.719101	0.0190882	0.383143
2-acetamidophenol sulfate_Xenobiotics_NA_NA	ISG_IFN_AB	-0.717845	0.0193993	0.383143
threonine_Amino Acid_C00188_HMDB0000167	ISG_Antiviral	-0.709091	0.0216659	0.383143
3-indoxyl sulfate_Amino Acid_NA_HMDB0000682	ISG_Antiviral	-0.709091	0.0216659	0.383143
phenylacetylglutamine_Peptide_C04148_HMDB0006344	ISG_Antiviral	-0.709091	0.0216659	0.383143
androstenediol (3beta,17beta) monosulfate (2)_Lipid_NA_HMDB0186954,HMDB0240429	ISG_Antiviral	-0.709091	0.0216659	0.383143
hexadecadienoate (16:2n6)_Lipid_NA_HMDB0000477	ISG_Antiviral	-0.709091	0.0216659	0.383143
5,6-dihydrothymine_Nucleotide_C00906_HMDB0000079	ISG_IFN_AB	-0.709091	0.0216659	0.383143
lysine_Amino Acid_C00047,C00739_HMDB0003405	ISG_IFN_AB	-0.709091	0.0216659	0.383143
gamma-glutamylglycine_Peptide_NA_HMDB0011667	ISG_IFN_AB	-0.709091	0.0216659	0.383143
3-(3-amino-3-carboxypropyl)uridine*_Nucleotide_NA_NA	ISG_IFN_AB	-0.709091	0.0216659	0.383143
1-palmitoyl-2-arachidonoyl-GPE (16:0||20:4)*_Lipid_C05210_HMDB0005323	ISG_IFN_AB	0.709091	0.0216659	0.383143
pantothenate (Vitamin B5)_Cofactors and Vitamins_C00864_HMDB0000210	ISG_IFN_AB	-0.709091	0.0216659	0.383143
N-delta-acetylornithine_Amino Acid_C00437_HMDB0003357	ISG_IFN_AB	-0.709091	0.0216659	0.383143
dodecanedioate (C12)_Lipid_C02678_HMDB0000623	ISG_IFN_AB	-0.709091	0.0216659	0.383143
threonine_Amino Acid_C00188_HMDB0000167	ISG_IFN_G	-0.709091	0.0216659	0.383143
3-indoxyl sulfate_Amino Acid_NA_HMDB0000682	ISG_IFN_G	-0.709091	0.0216659	0.383143
phenylacetylglutamine_Peptide_C04148_HMDB0006344	ISG_IFN_G	-0.709091	0.0216659	0.383143
androstenediol (3beta,17beta) monosulfate (2)_Lipid_NA_HMDB0186954,HMDB0240429	ISG_IFN_G	-0.709091	0.0216659	0.383143
hexadecadienoate (16:2n6)_Lipid_NA_HMDB0000477	ISG_IFN_G	-0.709091	0.0216659	0.383143
S-1-pyrroline-5-carboxylate_Amino Acid_C04322_HMDB0001301	ISG_IFN_AB	-0.706595	0.0223441	0.383143
S-allylcysteine_Xenobiotics_NA_HMDB0034323	ISG_Antiviral	-0.705575	0.0226256	0.383143
S-allylcysteine_Xenobiotics_NA_HMDB0034323	ISG_IFN_G	-0.705575	0.0226256	0.383143
hydroxycotinine_Xenobiotics_NA_HMDB0001390	ISG_Antiviral	0.700649	0.0240185	0.383143
hydroxycotinine_Xenobiotics_NA_HMDB0001390	ISG_IFN_G	0.700649	0.0240185	0.383143
1-stearoyl-GPC (18:0)_Lipid_NA_HMDB0010384	ISG_Antiviral	-0.69697	0.0250967	0.383143
myristoyl dihydrosphingomyelin (d18:0||14:0)*_Lipid_NA_HMDB0012085	ISG_Antiviral	-0.69697	0.0250967	0.383143
S-adenosylhomocysteine (SAH)_Amino Acid_C00021_HMDB00939	ISG_Antiviral	-0.69697	0.0250967	0.383143
FAD_Cofactors and Vitamins_C00016_HMDB0001248	ISG_Antiviral	-0.69697	0.0250967	0.383143
ribonate_Carbohydrate_C01685_HMDB0000867	ISG_Antiviral	-0.69697	0.0250967	0.383143
gamma-glutamylglycine_Peptide_NA_HMDB0011667	ISG_Antiviral	-0.69697	0.0250967	0.383143
4-imidazoleacetate_Amino Acid_C02835_HMDB0002024	ISG_Antiviral	-0.69697	0.0250967	0.383143
dihydroorotate_Nucleotide_C00337_HMDB03349	ISG_Antiviral	-0.69697	0.0250967	0.383143
docosahexaenoate (DHA; 22:6n3)_Lipid_C06429_HMDB0002183	ISG_Antiviral	-0.69697	0.0250967	0.383143
gamma-glutamylmethionine_Peptide_NA_HMDB0029155	ISG_IFN_AB	-0.69697	0.0250967	0.383143
3-hydroxyoctanoate_Lipid_C20793_HMDB0001954	ISG_IFN_AB	-0.69697	0.0250967	0.383143
androstenediol (3alpha, 17alpha) monosulfate (2)_Lipid_NA_NA	ISG_IFN_AB	-0.69697	0.0250967	0.383143
12,13-DiHOME_Lipid_C14829_HMDB0004705	ISG_IFN_AB	-0.69697	0.0250967	0.383143
palmitoleoyl-linoleoyl-glycerol (16:1||18:2) [1]*_Lipid_NA_HMDB0007132	ISG_IFN_AB	-0.69697	0.0250967	0.383143
indolepropionate_Amino Acid_NA_HMDB0002302	ISG_IFN_AB	-0.69697	0.0250967	0.383143
1-stearoyl-GPC (18:0)_Lipid_NA_HMDB0010384	ISG_IFN_G	-0.69697	0.0250967	0.383143
myristoyl dihydrosphingomyelin (d18:0||14:0)*_Lipid_NA_HMDB0012085	ISG_IFN_G	-0.69697	0.0250967	0.383143
S-adenosylhomocysteine (SAH)_Amino Acid_C00021_HMDB00939	ISG_IFN_G	-0.69697	0.0250967	0.383143
FAD_Cofactors and Vitamins_C00016_HMDB0001248	ISG_IFN_G	-0.69697	0.0250967	0.383143
ribonate_Carbohydrate_C01685_HMDB0000867	ISG_IFN_G	-0.69697	0.0250967	0.383143
gamma-glutamylglycine_Peptide_NA_HMDB0011667	ISG_IFN_G	-0.69697	0.0250967	0.383143
4-imidazoleacetate_Amino Acid_C02835_HMDB0002024	ISG_IFN_G	-0.69697	0.0250967	0.383143
dihydroorotate_Nucleotide_C00337_HMDB03349	ISG_IFN_G	-0.69697	0.0250967	0.383143
docosahexaenoate (DHA; 22:6n3)_Lipid_C06429_HMDB0002183	ISG_IFN_G	-0.69697	0.0250967	0.383143
5-(galactosylhydroxy)-L-lysine_Amino Acid_NA_NA	ISG_IFN_AB	-0.687836	0.0279157	0.39685
hydroxyproline_Amino Acid_C01157_HMDB0000725	ISG_Antiviral	-0.684848	0.0288828	0.39685
gamma-glutamylmethionine_Peptide_NA_HMDB0029155	ISG_Antiviral	-0.684848	0.0288828	0.39685
1-(1-enyl-oleoyl)-GPE (P-18:1)*_Lipid_NA_NA	ISG_Antiviral	-0.684848	0.0288828	0.39685
glycerol 3-phosphate_Lipid_C0093_HMDB0000126	ISG_Antiviral	-0.684848	0.0288828	0.39685
5,6-dihydrouridine_Nucleotide_NA_HMDB0000497	ISG_Antiviral	-0.684848	0.0288828	0.39685
eicosapentaenoate (EPA; 20:5n3)_Lipid_C06428_HMDB0001999	ISG_Antiviral	-0.684848	0.0288828	0.39685
allantoin_Nucleotide_C02350,C02348,C01551_HMDB0000462	ISG_IFN_AB	-0.684848	0.0288828	0.39685
1-linolenoyl-GPC (18:3)*_Lipid_C04100_HMDB0010388	ISG_IFN_AB	-0.684848	0.0288828	0.39685
3-indoxyl sulfate_Amino Acid_NA_HMDB0000682	ISG_IFN_AB	-0.684848	0.0288828	0.39685
3-methoxytyrosine_Amino Acid_NA_HMDB0001434	ISG_IFN_AB	-0.684848	0.0288828	0.39685
gamma-glutamyltyrosine_Peptide_NA_HMDB0011741	ISG_IFN_AB	-0.684848	0.0288828	0.39685
1-palmitoleoyl-2-linolenoyl-GPC (16:1||18:3)*_Lipid_NA_HMDB0008008	ISG_IFN_AB	-0.684848	0.0288828	0.39685
3-(methylthio)acetaminophen sulfate*_Xenobiotics_NA_NA	ISG_IFN_AB	0.684848	0.0288828	0.39685
hydroxyproline_Amino Acid_C01157_HMDB0000725	ISG_IFN_G	-0.684848	0.0288828	0.39685
gamma-glutamylmethionine_Peptide_NA_HMDB0029155	ISG_IFN_G	-0.684848	0.0288828	0.39685
1-(1-enyl-oleoyl)-GPE (P-18:1)*_Lipid_NA_NA	ISG_IFN_G	-0.684848	0.0288828	0.39685
glycerol 3-phosphate_Lipid_C0093_HMDB0000126	ISG_IFN_G	-0.684848	0.0288828	0.39685
5,6-dihydrouridine_Nucleotide_NA_HMDB0000497	ISG_IFN_G	-0.684848	0.0288828	0.39685
eicosapentaenoate (EPA; 20:5n3)_Lipid_C06428_HMDB0001999	ISG_IFN_G	-0.684848	0.0288828	0.39685
5,6-dihydrothymine_Nucleotide_C00906_HMDB0000079	ISG_Antiviral	-0.672727	0.0330412	0.39762
fumarate_Energy_C00122_HMDB0000134	ISG_Antiviral	-0.672727	0.0330412	0.39762
allantoin_Nucleotide_C02350,C02348,C01551_HMDB0000462	ISG_Antiviral	-0.672727	0.0330412	0.39762
7-HOCA_Lipid_C17337_HMDB0012458	ISG_Antiviral	-0.672727	0.0330412	0.39762
1-linolenoyl-GPC (18:3)*_Lipid_C04100_HMDB0010388	ISG_Antiviral	-0.672727	0.0330412	0.39762
3-hydroxyoctanoate_Lipid_C20793_HMDB0001954	ISG_Antiviral	-0.672727	0.0330412	0.39762
1,2-dilinoleoyl-GPC (18:2||18:2)_Lipid_NA_HMDB0008138	ISG_Antiviral	-0.672727	0.0330412	0.39762
6-hydroxyindole sulfate_Xenobiotics_NA_HMDB0000682	ISG_Antiviral	-0.672727	0.0330412	0.39762
glycocholenate sulfate*_Lipid_NA_NA	ISG_Antiviral	-0.672727	0.0330412	0.39762
3-methylglutarylcarnitine (2)_Amino Acid_NA_HMDB0000552	ISG_Antiviral	-0.672727	0.0330412	0.39762
1-ribosyl-imidazoleacetate*_Amino Acid_C05131_HMDB0002331	ISG_IFN_AB	-0.672727	0.0330412	0.39762
S-adenosylhomocysteine (SAH)_Amino Acid_C00021_HMDB00939	ISG_IFN_AB	-0.672727	0.0330412	0.39762
aconitate [cis or trans]_Energy_C02341,C004174_HMDB0000958,HMDB000072	ISG_IFN_AB	-0.672727	0.0330412	0.39762
5,6-dihydrouridine_Nucleotide_NA_HMDB0000497	ISG_IFN_AB	-0.672727	0.0330412	0.39762
caproate (6:0)_Lipid_C01585_HMDB0000535	ISG_IFN_AB	-0.672727	0.0330412	0.39762
dihydroorotate_Nucleotide_C00337_HMDB03349	ISG_IFN_AB	-0.672727	0.0330412	0.39762
5,6-dihydrothymine_Nucleotide_C00906_HMDB0000079	ISG_IFN_G	-0.672727	0.0330412	0.39762
fumarate_Energy_C00122_HMDB0000134	ISG_IFN_G	-0.672727	0.0330412	0.39762
allantoin_Nucleotide_C02350,C02348,C01551_HMDB0000462	ISG_IFN_G	-0.672727	0.0330412	0.39762
7-HOCA_Lipid_C17337_HMDB0012458	ISG_IFN_G	-0.672727	0.0330412	0.39762
1-linolenoyl-GPC (18:3)*_Lipid_C04100_HMDB0010388	ISG_IFN_G	-0.672727	0.0330412	0.39762
3-hydroxyoctanoate_Lipid_C20793_HMDB0001954	ISG_IFN_G	-0.672727	0.0330412	0.39762
1,2-dilinoleoyl-GPC (18:2||18:2)_Lipid_NA_HMDB0008138	ISG_IFN_G	-0.672727	0.0330412	0.39762
6-hydroxyindole sulfate_Xenobiotics_NA_HMDB0000682	ISG_IFN_G	-0.672727	0.0330412	0.39762
glycocholenate sulfate*_Lipid_NA_NA	ISG_IFN_G	-0.672727	0.0330412	0.39762
3-methylglutarylcarnitine (2)_Amino Acid_NA_HMDB0000552	ISG_IFN_G	-0.672727	0.0330412	0.39762
tetrahydrocortisone glucuronide (5)_Lipid_NA_NA	ISG_Antiviral	-0.668696	0.0345095	0.39762
tetrahydrocortisone glucuronide (5)_Lipid_NA_NA	ISG_IFN_G	-0.668696	0.0345095	0.39762
dopamine 4-sulfate_Amino Acid_C13691_HMDB0004148	ISG_Antiviral	-0.665903	0.0355523	0.39762
dopamine 4-sulfate_Amino Acid_C13691_HMDB0004148	ISG_IFN_AB	-0.665903	0.0355523	0.39762
dopamine 4-sulfate_Amino Acid_C13691_HMDB0004148	ISG_IFN_G	-0.665903	0.0355523	0.39762
lysine_Amino Acid_C00047,C00739_HMDB0003405	ISG_Antiviral	-0.660606	0.0375884	0.39762
1-ribosyl-imidazoleacetate*_Amino Acid_C05131_HMDB0002331	ISG_Antiviral	-0.660606	0.0375884	0.39762
sphingomyelin (d17:1||14:0, d16:1||15:0)*_Lipid_NA_NA	ISG_Antiviral	-0.660606	0.0375884	0.39762
3-(3-amino-3-carboxypropyl)uridine*_Nucleotide_NA_NA	ISG_Antiviral	-0.660606	0.0375884	0.39762
N-delta-acetylornithine_Amino Acid_C00437_HMDB0003357	ISG_Antiviral	-0.660606	0.0375884	0.39762
dodecanedioate (C12)_Lipid_C02678_HMDB0000623	ISG_Antiviral	-0.660606	0.0375884	0.39762
12,13-DiHOME_Lipid_C14829_HMDB0004705	ISG_Antiviral	-0.660606	0.0375884	0.39762
3-(methylthio)acetaminophen sulfate*_Xenobiotics_NA_NA	ISG_Antiviral	0.660606	0.0375884	0.39762
ornithine_Amino Acid_C00077_HMDB0000214	ISG_IFN_AB	-0.660606	0.0375884	0.39762
7-HOCA_Lipid_C17337_HMDB0012458	ISG_IFN_AB	-0.660606	0.0375884	0.39762
tyrosine_Amino Acid_C00082_HMDB0000158	ISG_IFN_AB	-0.660606	0.0375884	0.39762
2-hydroxyoctanoate_Lipid_NA_HMDB0002264	ISG_IFN_AB	-0.660606	0.0375884	0.39762
1-palmitoyl-2-docosahexaenoyl-GPE (16:0||22:6)*_Lipid_NA_HMDB0008946	ISG_IFN_AB	0.660606	0.0375884	0.39762
1,2-dilinoleoyl-GPC (18:2||18:2)_Lipid_NA_HMDB0008138	ISG_IFN_AB	-0.660606	0.0375884	0.39762
2R,3R-dihydroxybutyrate_Lipid_NA_HMDB0000498	ISG_IFN_AB	-0.660606	0.0375884	0.39762
2-hydroxysebacate_Lipid_NA_HMDB0000424	ISG_IFN_AB	-0.660606	0.0375884	0.39762
2-hydroxydecanoate_Lipid_NA_HMDB0094656	ISG_IFN_AB	-0.660606	0.0375884	0.39762
palmitoyl-linoleoyl-glycerol (16:0||18:2) [1]*_Lipid_NA_HMDB0007103	ISG_IFN_AB	-0.660606	0.0375884	0.39762
2,6-dihydroxybenzoic acid_Xenobiotics_NA_HMDB0013676	ISG_IFN_AB	-0.660606	0.0375884	0.39762
lysine_Amino Acid_C00047,C00739_HMDB0003405	ISG_IFN_G	-0.660606	0.0375884	0.39762
1-ribosyl-imidazoleacetate*_Amino Acid_C05131_HMDB0002331	ISG_IFN_G	-0.660606	0.0375884	0.39762
sphingomyelin (d17:1||14:0, d16:1||15:0)*_Lipid_NA_NA	ISG_IFN_G	-0.660606	0.0375884	0.39762
3-(3-amino-3-carboxypropyl)uridine*_Nucleotide_NA_NA	ISG_IFN_G	-0.660606	0.0375884	0.39762
N-delta-acetylornithine_Amino Acid_C00437_HMDB0003357	ISG_IFN_G	-0.660606	0.0375884	0.39762
dodecanedioate (C12)_Lipid_C02678_HMDB0000623	ISG_IFN_G	-0.660606	0.0375884	0.39762
12,13-DiHOME_Lipid_C14829_HMDB0004705	ISG_IFN_G	-0.660606	0.0375884	0.39762
3-(methylthio)acetaminophen sulfate*_Xenobiotics_NA_NA	ISG_IFN_G	0.660606	0.0375884	0.39762
4-hydroxy-2-oxoglutaric acid_Lipid_C01127_HMDB0002070	ISG_Antiviral	-0.656538	0.0392044	0.39762
methylsuccinoylcarnitine_Amino Acid_NA_NA	ISG_IFN_AB	-0.656538	0.0392044	0.39762
4-hydroxy-2-oxoglutaric acid_Lipid_C01127_HMDB0002070	ISG_IFN_G	-0.656538	0.0392044	0.39762
2-acetamidophenol sulfate_Xenobiotics_NA_NA	ISG_Antiviral	-0.656491	0.0392233	0.39762
2-acetamidophenol sulfate_Xenobiotics_NA_NA	ISG_IFN_G	-0.656491	0.0392233	0.39762
ornithine_Amino Acid_C00077_HMDB0000214	ISG_Antiviral	-0.648485	0.0425401	0.39762
2-hydroxyoctanoate_Lipid_NA_HMDB0002264	ISG_Antiviral	-0.648485	0.0425401	0.39762
1-palmitoyl-2-docosahexaenoyl-GPE (16:0||22:6)*_Lipid_NA_HMDB0008946	ISG_Antiviral	0.648485	0.0425401	0.39762
(N(1) + N(8))-acetylspermidine_Amino Acid_C00612,C01029_HMDB0001276,HMDB0002189	ISG_Antiviral	0.648485	0.0425401	0.39762
caproate (6:0)_Lipid_C01585_HMDB0000535	ISG_Antiviral	-0.648485	0.0425401	0.39762
sphingomyelin (d18:2||14:0, d18:1||14:1)*_Lipid_NA_NA	ISG_Antiviral	-0.648485	0.0425401	0.39762
2-hydroxy-3-methylvalerate_Amino Acid_NA_HMDB0000317	ISG_Antiviral	0.648485	0.0425401	0.39762
1-linoleoyl-2-linolenoyl-GPC (18:2||18:3)*_Lipid_NA_HMDB0008141	ISG_Antiviral	-0.648485	0.0425401	0.39762
3-methylhistidine_Amino Acid_C01152_HMDB0000479	ISG_Antiviral	-0.648485	0.0425401	0.39762
myristate (14:0)_Lipid_C06424_HMDB0000806	ISG_Antiviral	-0.648485	0.0425401	0.39762
1-stearoyl-GPC (18:0)_Lipid_NA_HMDB0010384	ISG_IFN_AB	-0.648485	0.0425401	0.39762
erythronate*_Carbohydrate_NA_HMDB0000613	ISG_IFN_AB	-0.648485	0.0425401	0.39762
3-(4-hydroxyphenyl)lactate (HPLA)_Amino Acid_C03672_HMDB0000755	ISG_IFN_AB	-0.648485	0.0425401	0.39762
methionine sulfoxide_Amino Acid_C02989_HMDB0002005	ISG_IFN_AB	-0.648485	0.0425401	0.39762
hydroxyasparagine_Amino Acid_C20631_HMDB32332	ISG_IFN_AB	-0.648485	0.0425401	0.39762
FAD_Cofactors and Vitamins_C00016_HMDB0001248	ISG_IFN_AB	-0.648485	0.0425401	0.39762
phenylacetylglutamine_Peptide_C04148_HMDB0006344	ISG_IFN_AB	-0.648485	0.0425401	0.39762
6-hydroxyindole sulfate_Xenobiotics_NA_HMDB0000682	ISG_IFN_AB	-0.648485	0.0425401	0.39762
1-palmitoyl-GPG (16:0)*_Lipid_NA_NA	ISG_IFN_AB	-0.648485	0.0425401	0.39762
docosahexaenoate (DHA; 22:6n3)_Lipid_C06429_HMDB0002183	ISG_IFN_AB	-0.648485	0.0425401	0.39762
hexadecadienoate (16:2n6)_Lipid_NA_HMDB0000477	ISG_IFN_AB	-0.648485	0.0425401	0.39762
ornithine_Amino Acid_C00077_HMDB0000214	ISG_IFN_G	-0.648485	0.0425401	0.39762
2-hydroxyoctanoate_Lipid_NA_HMDB0002264	ISG_IFN_G	-0.648485	0.0425401	0.39762
1-palmitoyl-2-docosahexaenoyl-GPE (16:0||22:6)*_Lipid_NA_HMDB0008946	ISG_IFN_G	0.648485	0.0425401	0.39762
(N(1) + N(8))-acetylspermidine_Amino Acid_C00612,C01029_HMDB0001276,HMDB0002189	ISG_IFN_G	0.648485	0.0425401	0.39762
caproate (6:0)_Lipid_C01585_HMDB0000535	ISG_IFN_G	-0.648485	0.0425401	0.39762
sphingomyelin (d18:2||14:0, d18:1||14:1)*_Lipid_NA_NA	ISG_IFN_G	-0.648485	0.0425401	0.39762
2-hydroxy-3-methylvalerate_Amino Acid_NA_HMDB0000317	ISG_IFN_G	0.648485	0.0425401	0.39762
1-linoleoyl-2-linolenoyl-GPC (18:2||18:3)*_Lipid_NA_HMDB0008141	ISG_IFN_G	-0.648485	0.0425401	0.39762
3-methylhistidine_Amino Acid_C01152_HMDB0000479	ISG_IFN_G	-0.648485	0.0425401	0.39762
myristate (14:0)_Lipid_C06424_HMDB0000806	ISG_IFN_G	-0.648485	0.0425401	0.39762
gamma-glutamyltyrosine_Peptide_NA_HMDB0011741	ISG_Antiviral	-0.636364	0.0479117	0.41665
dihomo-linolenoylcarnitine (C20:3n3 or 6)*_Lipid_NA_NA	ISG_Antiviral	-0.636364	0.0479117	0.41665
palmitoyl-linoleoyl-glycerol (16:0||18:2) [1]*_Lipid_NA_HMDB0007103	ISG_Antiviral	-0.636364	0.0479117	0.41665
adrenate (22:4n6)_Lipid_C16527_HMDB0002226	ISG_Antiviral	-0.636364	0.0479117	0.41665
palmitoleoyl-linoleoyl-glycerol (16:1||18:2) [1]*_Lipid_NA_HMDB0007132	ISG_Antiviral	-0.636364	0.0479117	0.41665
stearidonate (18:4n3)_Lipid_C16300_HMDB0006547	ISG_Antiviral	-0.636364	0.0479117	0.41665
2-aminophenol sulfate_Xenobiotics_NA_HMDB0061116	ISG_Antiviral	-0.636364	0.0479117	0.41665
myristoyl dihydrosphingomyelin (d18:0||14:0)*_Lipid_NA_HMDB0012085	ISG_IFN_AB	-0.636364	0.0479117	0.41665
1-(1-enyl-oleoyl)-GPE (P-18:1)*_Lipid_NA_NA	ISG_IFN_AB	-0.636364	0.0479117	0.41665
2-hydroxyphytanate*_Lipid_NA_HMDB0061666	ISG_IFN_AB	-0.636364	0.0479117	0.41665
(N(1) + N(8))-acetylspermidine_Amino Acid_C00612,C01029_HMDB0001276,HMDB0002189	ISG_IFN_AB	0.636364	0.0479117	0.41665
1,2-dilinoleoyl-GPE (18:2||18:2)*_Lipid_NA_HMDB0009093	ISG_IFN_AB	-0.636364	0.0479117	0.41665
1-linoleoyl-2-linolenoyl-GPC (18:2||18:3)*_Lipid_NA_HMDB0008141	ISG_IFN_AB	-0.636364	0.0479117	0.41665
eicosapentaenoate (EPA; 20:5n3)_Lipid_C06428_HMDB0001999	ISG_IFN_AB	-0.636364	0.0479117	0.41665
myristate (14:0)_Lipid_C06424_HMDB0000806	ISG_IFN_AB	-0.636364	0.0479117	0.41665
gamma-glutamyltyrosine_Peptide_NA_HMDB0011741	ISG_IFN_G	-0.636364	0.0479117	0.41665
dihomo-linolenoylcarnitine (C20:3n3 or 6)*_Lipid_NA_NA	ISG_IFN_G	-0.636364	0.0479117	0.41665
palmitoyl-linoleoyl-glycerol (16:0||18:2) [1]*_Lipid_NA_HMDB0007103	ISG_IFN_G	-0.636364	0.0479117	0.41665
adrenate (22:4n6)_Lipid_C16527_HMDB0002226	ISG_IFN_G	-0.636364	0.0479117	0.41665
palmitoleoyl-linoleoyl-glycerol (16:1||18:2) [1]*_Lipid_NA_HMDB0007132	ISG_IFN_G	-0.636364	0.0479117	0.41665
stearidonate (18:4n3)_Lipid_C16300_HMDB0006547	ISG_IFN_G	-0.636364	0.0479117	0.41665
2-aminophenol sulfate_Xenobiotics_NA_HMDB0061116	ISG_IFN_G	-0.636364	0.0479117	0.41665
methionine sulfoxide_Amino Acid_C02989_HMDB0002005	ISG_Antiviral	-0.624242	0.0537178	0.436735
tyrosine_Amino Acid_C00082_HMDB0000158	ISG_Antiviral	-0.624242	0.0537178	0.436735
aconitate [cis or trans]_Energy_C02341,C004174_HMDB0000958,HMDB000072	ISG_Antiviral	-0.624242	0.0537178	0.436735
3-methoxytyrosine_Amino Acid_NA_HMDB0001434	ISG_Antiviral	-0.624242	0.0537178	0.436735
2R,3R-dihydroxybutyrate_Lipid_NA_HMDB0000498	ISG_Antiviral	-0.624242	0.0537178	0.436735
oxindolylalanine_Amino Acid_NA_NA	ISG_Antiviral	-0.624242	0.0537178	0.436735
2-hydroxysebacate_Lipid_NA_HMDB0000424	ISG_Antiviral	-0.624242	0.0537178	0.436735
N-formylmethionine_Amino Acid_C03145_HMDB0001015	ISG_IFN_AB	-0.624242	0.0537178	0.436735
fumarate_Energy_C00122_HMDB0000134	ISG_IFN_AB	-0.624242	0.0537178	0.436735
sphingomyelin (d18:2||14:0, d18:1||14:1)*_Lipid_NA_NA	ISG_IFN_AB	-0.624242	0.0537178	0.436735
glycocholenate sulfate*_Lipid_NA_NA	ISG_IFN_AB	-0.624242	0.0537178	0.436735
stearidonate (18:4n3)_Lipid_C16300_HMDB0006547	ISG_IFN_AB	-0.624242	0.0537178	0.436735
glycohyocholate_Lipid_NA_HMDB0000138	ISG_IFN_AB	0.624242	0.0537178	0.436735
vanillic acid glycine_Xenobiotics_NA_HMDB0060026	ISG_IFN_AB	-0.624242	0.0537178	0.436735
1-palmitoleoylglycerol (16:1)*_Lipid_NA_NA	ISG_IFN_AB	-0.624242	0.0537178	0.436735
methionine sulfoxide_Amino Acid_C02989_HMDB0002005	ISG_IFN_G	-0.624242	0.0537178	0.436735
tyrosine_Amino Acid_C00082_HMDB0000158	ISG_IFN_G	-0.624242	0.0537178	0.436735
aconitate [cis or trans]_Energy_C02341,C004174_HMDB0000958,HMDB000072	ISG_IFN_G	-0.624242	0.0537178	0.436735
3-methoxytyrosine_Amino Acid_NA_HMDB0001434	ISG_IFN_G	-0.624242	0.0537178	0.436735
2R,3R-dihydroxybutyrate_Lipid_NA_HMDB0000498	ISG_IFN_G	-0.624242	0.0537178	0.436735
oxindolylalanine_Amino Acid_NA_NA	ISG_IFN_G	-0.624242	0.0537178	0.436735
2-hydroxysebacate_Lipid_NA_HMDB0000424	ISG_IFN_G	-0.624242	0.0537178	0.436735
hydroxycotinine_Xenobiotics_NA_HMDB0001390	ISG_IFN_AB	0.622799	0.0544387	0.44076
valylleucine_Peptide_NA_HMDB0029131	ISG_Antiviral	-0.621338	0.0551752	0.44076
14-HDoHE||17-HDoHE_Lipid_NA_HMDB0010213,HMDB0060044	ISG_Antiviral	-0.621338	0.0551752	0.44076
14-HDoHE||17-HDoHE_Lipid_NA_HMDB0010213,HMDB0060044	ISG_IFN_AB	-0.621338	0.0551752	0.44076
valylleucine_Peptide_NA_HMDB0029131	ISG_IFN_G	-0.621338	0.0551752	0.44076
14-HDoHE||17-HDoHE_Lipid_NA_HMDB0010213,HMDB0060044	ISG_IFN_G	-0.621338	0.0551752	0.44076
5alpha-androstan-3alpha,17alpha-diol monosulfate_Lipid_NA_HMDB0000412	ISG_Antiviral	-0.620064	0.0558226	0.442077
tetrahydrocortisone glucuronide (5)_Lipid_NA_NA	ISG_IFN_AB	-0.620064	0.0558226	0.442077
5alpha-androstan-3alpha,17alpha-diol monosulfate_Lipid_NA_HMDB0000412	ISG_IFN_G	-0.620064	0.0558226	0.442077
dimethylglycine_Amino Acid_C03626_HMDB0000092	ISG_Antiviral	-0.612121	0.0599721	0.447835
glycosyl ceramide (d18:1||20:0, d16:1||22:0)*_Lipid_NA_NA	ISG_Antiviral	-0.612121	0.0599721	0.447835
2-hydroxydecanoate_Lipid_NA_HMDB0094656	ISG_Antiviral	-0.612121	0.0599721	0.447835
linolenate (18:3n3 or 3n6)_Lipid_C06426,C06427_HMDB0001388,HMDB0003073	ISG_Antiviral	-0.612121	0.0599721	0.447835
catechol sulfate_Xenobiotics_NA_HMDB0059724	ISG_Antiviral	-0.612121	0.0599721	0.447835
guaiacol sulfate_Xenobiotics_NA_HMDB0060013	ISG_Antiviral	-0.612121	0.0599721	0.447835
cerotoylcarnitine (C26)*_Lipid_NA_HMDB0006347	ISG_IFN_AB	-0.612121	0.0599721	0.447835
5-methyluridine (ribothymidine)_Nucleotide_NA_HMDB0000884	ISG_IFN_AB	-0.612121	0.0599721	0.447835
2-hydroxy-3-methylvalerate_Amino Acid_NA_HMDB0000317	ISG_IFN_AB	0.612121	0.0599721	0.447835
5-hydroxyhexanoate_Lipid_NA_HMDB0000525,HMDB0000409	ISG_IFN_AB	-0.612121	0.0599721	0.447835
diacylglycerol (16:1||18:2 [2], 16:0||18:3 [1])*_Lipid_NA_NA	ISG_IFN_AB	-0.612121	0.0599721	0.447835
N1-Methyl-2-pyridone-5-carboxamide_Cofactors and Vitamins_C05842_HMDB0004193	ISG_IFN_AB	-0.612121	0.0599721	0.447835
adrenate (22:4n6)_Lipid_C16527_HMDB0002226	ISG_IFN_AB	-0.612121	0.0599721	0.447835
3-methylhistidine_Amino Acid_C01152_HMDB0000479	ISG_IFN_AB	-0.612121	0.0599721	0.447835
1-linolenoylglycerol (18:3)_Lipid_NA_HMDB0011569	ISG_IFN_AB	-0.612121	0.0599721	0.447835
dimethylglycine_Amino Acid_C03626_HMDB0000092	ISG_IFN_G	-0.612121	0.0599721	0.447835
glycosyl ceramide (d18:1||20:0, d16:1||22:0)*_Lipid_NA_NA	ISG_IFN_G	-0.612121	0.0599721	0.447835
2-hydroxydecanoate_Lipid_NA_HMDB0094656	ISG_IFN_G	-0.612121	0.0599721	0.447835
linolenate (18:3n3 or 3n6)_Lipid_C06426,C06427_HMDB0001388,HMDB0003073	ISG_IFN_G	-0.612121	0.0599721	0.447835
catechol sulfate_Xenobiotics_NA_HMDB0059724	ISG_IFN_G	-0.612121	0.0599721	0.447835
guaiacol sulfate_Xenobiotics_NA_HMDB0060013	ISG_IFN_G	-0.612121	0.0599721	0.447835
1-stearoyl-GPG (18:0)_Lipid_NA_NA	ISG_Antiviral	-0.607906	0.0622549	0.460663
1-stearoyl-GPG (18:0)_Lipid_NA_NA	ISG_IFN_AB	-0.607906	0.0622549	0.460663
1-stearoyl-GPG (18:0)_Lipid_NA_NA	ISG_IFN_G	-0.607906	0.0622549	0.460663
tyramine O-sulfate_Amino Acid_NA_HMDB0006409	ISG_IFN_AB	-0.607408	0.0625282	0.460663
acetoacetate_Lipid_C00164_HMDB0000060	ISG_IFN_AB	0.607408	0.0625282	0.460663
cerotoylcarnitine (C26)*_Lipid_NA_HMDB0006347	ISG_Antiviral	-0.6	0.066688	0.461609
N-acetyltryptophan_Amino Acid_C03137_HMDB0013713	ISG_Antiviral	-0.6	0.066688	0.461609
1-stearoyl-2-arachidonoyl-GPE (18:0||20:4)_Lipid_C05210_HMDB0009003	ISG_Antiviral	0.6	0.066688	0.461609
2-hydroxyphytanate*_Lipid_NA_HMDB0061666	ISG_Antiviral	-0.6	0.066688	0.461609
5-hydroxyhexanoate_Lipid_NA_HMDB0000525,HMDB0000409	ISG_Antiviral	-0.6	0.066688	0.461609
1-palmitoyl-GPG (16:0)*_Lipid_NA_NA	ISG_Antiviral	-0.6	0.066688	0.461609
1,2-dilinoleoyl-GPE (18:2||18:2)*_Lipid_NA_HMDB0009093	ISG_Antiviral	-0.6	0.066688	0.461609
N-acetylcarnosine_Amino Acid_NA_HMDB0012881	ISG_Antiviral	-0.6	0.066688	0.461609
1-palmitoleoylglycerol (16:1)*_Lipid_NA_NA	ISG_Antiviral	-0.6	0.066688	0.461609
sulfate*_Xenobiotics_C00059_HMDB01448	ISG_IFN_AB	-0.6	0.066688	0.461609
urate_Nucleotide_C00366_HMDB0000289	ISG_IFN_AB	-0.6	0.066688	0.461609
1-palmitoyl-2-arachidonoyl-GPI (16:0||20:4)*_Lipid_NA_HMDB0009789	ISG_IFN_AB	-0.6	0.066688	0.461609
glycosyl ceramide (d18:1||20:0, d16:1||22:0)*_Lipid_NA_NA	ISG_IFN_AB	-0.6	0.066688	0.461609
1-stearoyl-2-oleoyl-GPS (18:0||18:1)_Lipid_NA_HMDB0010163	ISG_IFN_AB	0.6	0.066688	0.461609
etiocholanolone glucuronide_Lipid_NA_HMDB0004484	ISG_IFN_AB	-0.6	0.066688	0.461609
cerotoylcarnitine (C26)*_Lipid_NA_HMDB0006347	ISG_IFN_G	-0.6	0.066688	0.461609
N-acetyltryptophan_Amino Acid_C03137_HMDB0013713	ISG_IFN_G	-0.6	0.066688	0.461609
1-stearoyl-2-arachidonoyl-GPE (18:0||20:4)_Lipid_C05210_HMDB0009003	ISG_IFN_G	0.6	0.066688	0.461609
2-hydroxyphytanate*_Lipid_NA_HMDB0061666	ISG_IFN_G	-0.6	0.066688	0.461609
5-hydroxyhexanoate_Lipid_NA_HMDB0000525,HMDB0000409	ISG_IFN_G	-0.6	0.066688	0.461609
1-palmitoyl-GPG (16:0)*_Lipid_NA_NA	ISG_IFN_G	-0.6	0.066688	0.461609
1,2-dilinoleoyl-GPE (18:2||18:2)*_Lipid_NA_HMDB0009093	ISG_IFN_G	-0.6	0.066688	0.461609
N-acetylcarnosine_Amino Acid_NA_HMDB0012881	ISG_IFN_G	-0.6	0.066688	0.461609
1-palmitoleoylglycerol (16:1)*_Lipid_NA_NA	ISG_IFN_G	-0.6	0.066688	0.461609
acetoacetate_Lipid_C00164_HMDB0000060	ISG_Antiviral	0.595137	0.069515	0.473231
4-acetamidophenol_Xenobiotics_C06804_HMDB0001859	ISG_IFN_AB	0.595137	0.069515	0.473231
acetoacetate_Lipid_C00164_HMDB0000060	ISG_IFN_G	0.595137	0.069515	0.473231
5alpha-androstan-3alpha,17alpha-diol monosulfate_Lipid_NA_HMDB0000412	ISG_IFN_AB	-0.589668	0.0727859	0.473231
erythronate*_Carbohydrate_NA_HMDB0000613	ISG_Antiviral	-0.587879	0.0738777	0.473231
docosadioate (C22-DC)_Lipid_C14240_HMDB0061714	ISG_Antiviral	-0.587879	0.0738777	0.473231
glycosyl ceramide (d18:1||23:1, d17:1||24:1)*_Lipid_NA_NA	ISG_Antiviral	-0.587879	0.0738777	0.473231
(14 or 15)-methylpalmitate (a17:0 or i17:0)_Lipid_C16995_HMDB0061859	ISG_Antiviral	-0.587879	0.0738777	0.473231
pentadecanoate (15:0)_Lipid_C16537_HMDB0000826	ISG_Antiviral	-0.587879	0.0738777	0.473231
palmitoleate (16:1n7)_Lipid_C08362_HMDB0003229	ISG_Antiviral	-0.587879	0.0738777	0.473231
2,6-dihydroxybenzoic acid_Xenobiotics_NA_HMDB0013676	ISG_Antiviral	-0.587879	0.0738777	0.473231
phenol sulfate_Amino Acid_C02180_HMDB0060015	ISG_Antiviral	-0.587879	0.0738777	0.473231
1-linolenoylglycerol (18:3)_Lipid_NA_HMDB0011569	ISG_Antiviral	-0.587879	0.0738777	0.473231
dimethylglycine_Amino Acid_C03626_HMDB0000092	ISG_IFN_AB	-0.587879	0.0738777	0.473231
N-acetylisoleucine_Amino Acid_NA_HMDB0061684	ISG_IFN_AB	-0.587879	0.0738777	0.473231
2-oxoarginine*_Amino Acid_C03771_HMDB0004225	ISG_IFN_AB	-0.587879	0.0738777	0.473231
2-hydroxyglutarate_Lipid_C02630_HMDB0059655	ISG_IFN_AB	0.587879	0.0738777	0.473231
1-stearoyl-2-arachidonoyl-GPE (18:0||20:4)_Lipid_C05210_HMDB0009003	ISG_IFN_AB	0.587879	0.0738777	0.473231
retinol (Vitamin A)_Cofactors and Vitamins_C00473_HMDB0000305	ISG_IFN_AB	-0.587879	0.0738777	0.473231
oxindolylalanine_Amino Acid_NA_NA	ISG_IFN_AB	-0.587879	0.0738777	0.473231
[truncated: 2,331 more rows]

## Sheet: MIS
Var1	Var2	R	pval	padj
[truncated: 2,730 more rows]

## Sheet: HIS
Var1	Var2	R	pval	padj
[truncated: 2,772 more rows]
