# Supplementary material for: Systemic multi-omics analysis reveals interferon response heterogeneity and links lipid metabolism to immune alterations in severe COVID-19
Source: Genome Med. 2026 May 29;18:74. doi: 10.1186/s13073-026-01677-z (PMC13220500; doi:10.1186/s13073-026-01677-z)
Supplement: Supplementary file 8 — Additional file 8: Table S7. Digital cell quantification results for immune cell fractions across ISG clusters. [file 13073_2026_1677_MOESM8_ESM.xlsx]

## Sheet: MWResults
Table S7: Mann-Whitney of DCQ between clusters
Celltype	group1	group2	n1	n2	statistic	df	p	p.adj	p.adj.signif
classical_monocyte	Conv	HIS	10	12	-7.91791	12.6466	2.99e-06	0.0002691	***
classical_monocyte	HC	HIS	20	12	-8.3362	11.9285	2.56e-06	0.0002691	***
neutrophil	Conv	HIS	10	12	-6.86204	11.8869	1.83e-05	0.0008235	***
neutrophil	HC	HIS	20	12	-6.89296	11.8607	1.77e-05	0.0008235	***
MAIT_T-cell	HC	HIS	20	12	5.27034	22.4488	2.58e-05	0.000921	***
otherCells	HC	HIS	20	12	5.11571	24.094	3.07e-05	0.000921	***
classical_monocyte	HC	MIS	20	15	-5.42457	15.0897	6.89e-05	0.00177171	**
classical_monocyte	Conv	MIS	10	15	-5.06898	15.9169	0.000116	0.00261	**
neutrophil	HC	MIS	20	15	-4.84087	17.0092	0.000153	0.00306	**
neutrophil	Conv	MIS	10	15	-4.79006	16.9721	0.000171	0.003078	**
myeloid_DC	HC	HIS	20	12	4.29585	25.0486	0.00023	0.00376364	**
neutrophil	HIS	LIS	12	10	4.38579	18.9903	0.000318	0.00477	**
otherCells	Conv	HIS	10	12	4.37613	17.6533	0.00038	0.00526154	**
NK-cell	HIS	LIS	12	10	4.04473	12.8377	0.001	0.0128571	*
MAIT_T-cell	HC	LIS	20	10	3.46788	27.7546	0.002	0.0211765	*
NK-cell	HC	HIS	20	12	-3.91686	12.0597	0.002	0.0211765	*
otherCells	HC	MIS	20	15	3.44665	21.3889	0.002	0.0211765	*
naive_B-cell	HC	HIS	20	12	-3.67804	11.8638	0.003	0.027	*
neutrophil	HIS	MIS	12	15	3.38748	18.5252	0.003	0.027	*
otherCells	Conv	MIS	10	15	3.28346	22.9527	0.003	0.027	*
MAIT_T-cell	Conv	HIS	10	12	3.6854	9.93966	0.004	0.0327273	*
naive_B-cell	HIS	LIS	12	10	3.34506	14.7939	0.004	0.0327273	*
NK-cell	Conv	HIS	10	12	-3.21295	15.9864	0.005	0.0391304	*
myeloid_DC	Conv	HIS	10	12	3.13115	17.0083	0.006	0.0432	*
myeloid_DC	HIS	MIS	12	15	-2.99681	23.6223	0.006	0.0432	*
naive_B-cell	Conv	HIS	10	12	-3.07059	13.9607	0.008	0.0553846	ns
MAIT_T-cell	HIS	MIS	12	15	-3.02655	14.8192	0.009	0.06	ns
NK-cell	HIS	MIS	12	15	2.86237	19.9067	0.01	0.062069	ns
non-classical_monocyte	HC	HIS	20	12	2.80646	21.6242	0.01	0.062069	ns
classical_monocyte	HIS	LIS	12	10	2.79372	16.8688	0.013	0.078	ns
memory_B-cell	HC	HIS	20	12	2.67735	22.0654	0.014	0.0812903	ns
otherCells	HIS	LIS	12	10	-2.61957	15.117	0.019	0.106875	ns
MAIT_T-cell	Conv	LIS	10	10	2.47286	12.6114	0.028	0.148235	ns
classical_monocyte	HC	LIS	20	10	-2.59341	9.38289	0.028	0.148235	ns
eosinophil	Conv	HIS	10	12	-2.33278	13.3553	0.036	0.185143	ns
classical_monocyte	Conv	LIS	10	10	-2.36557	9.69031	0.04	0.2	ns
MAIT_T-cell	HIS	LIS	12	10	-2.07406	13.3563	0.058	0.208235	ns
MAIT_T-cell	LIS	MIS	10	15	-2.15007	17.1347	0.046	0.208235	ns
eosinophil	Conv	HC	10	20	-1.98255	27.4926	0.058	0.208235	ns
intermediate_monocyte	Conv	MIS	10	15	-2.07527	14	0.057	0.208235	ns
intermediate_monocyte	HC	MIS	20	15	-2.07404	14	0.057	0.208235	ns
memory_B-cell	HC	LIS	20	10	2.1641	19.704	0.043	0.208235	ns
naive_B-cell	HC	MIS	20	15	-2.04276	15.6833	0.058	0.208235	ns
naive_CD8_T-cell	Conv	MIS	10	15	-2.07207	14.0006	0.057	0.208235	ns
naive_CD8_T-cell	HIS	MIS	12	15	-2.05764	14.0042	0.059	0.208235	ns
neutrophil	Conv	LIS	10	10	-2.19517	10.4388	0.052	0.208235	ns
neutrophil	HC	LIS	20	10	-2.23349	10.4101	0.048	0.208235	ns
non-classical_monocyte	Conv	HIS	10	12	2.12502	19.6387	0.046	0.208235	ns
non-classical_monocyte	HIS	LIS	12	10	-2.16342	10.4234	0.055	0.208235	ns
otherCells	LIS	MIS	10	15	1.99743	21.2776	0.059	0.208235	ns
plasmacytoid_DC	HIS	LIS	12	10	2.18242	13.1804	0.048	0.208235	ns
myeloid_DC	HIS	LIS	12	10	-1.9859	18.3333	0.062	0.214615	ns
classical_monocyte	HIS	MIS	12	15	1.91531	24.8331	0.067	0.215357	ns
intermediate_monocyte	LIS	MIS	10	15	-1.99645	14.1464	0.066	0.215357	ns
naive_CD8_T-cell	LIS	MIS	10	15	-1.98446	14.182	0.067	0.215357	ns
non-classical_monocyte	HC	MIS	20	15	1.91938	24.1049	0.067	0.215357	ns
T-reg	Conv	MIS	10	15	-1.93722	14.0001	0.073	0.226552	ns
T-reg	HC	MIS	20	15	-1.93581	14.0001	0.073	0.226552	ns
T-reg	LIS	MIS	10	15	-1.91982	14.0109	0.076	0.231864	ns
memory_CD8_T-cell	Conv	MIS	10	15	-1.81588	22.995	0.082	0.244918	ns
non-classical_monocyte	LIS	MIS	10	15	1.91128	10.8898	0.083	0.244918	ns
eosinophil	HIS	LIS	12	10	1.73059	19.1232	0.1	0.276923	ns
intermediate_monocyte	HIS	MIS	12	15	-1.74431	15.9376	0.1	0.276923	ns
naive_B-cell	LIS	MIS	10	15	-1.73716	20.463	0.097	0.276923	ns
naive_CD8_T-cell	HC	MIS	20	15	-1.77219	15.1949	0.096	0.276923	ns
T-reg	Conv	HIS	10	12	-1.74435	11.001	0.109	0.293824	ns
T-reg	HC	HIS	20	12	-1.73822	11.0008	0.11	0.293824	ns
myeloid_DC	HC	LIS	20	10	1.67485	17.7895	0.111	0.293824	ns
naive_CD4_T-cell	HC	MIS	20	15	-1.68475	14.6366	0.113	0.294783	ns
T-reg	HIS	LIS	12	10	1.66407	11.1629	0.124	0.314366	ns
naive_B-cell	HIS	MIS	12	15	1.59602	22.5016	0.124	0.314366	ns
memory_CD8_T-cell	HC	MIS	20	15	-1.56562	23.3622	0.131	0.3275	ns
memory_B-cell	Conv	HIS	10	12	1.51152	18.4577	0.148	0.342	ns
memory_B-cell	HIS	MIS	12	15	-1.50948	24.685	0.144	0.342	ns
memory_CD4_T-cell	Conv	MIS	10	15	-1.51939	14.0001	0.151	0.342	ns
memory_CD4_T-cell	HC	HIS	20	12	1.50147	25.2966	0.146	0.342	ns
memory_CD4_T-cell	HC	MIS	20	15	-1.51317	14.0005	0.152	0.342	ns
memory_CD4_T-cell	HIS	MIS	12	15	-1.52018	14.0001	0.151	0.342	ns
naive_CD4_T-cell	Conv	MIS	10	15	-1.54686	15.5165	0.142	0.342	ns
neutrophil	LIS	MIS	10	15	-1.5286	19.9745	0.142	0.342	ns
T-reg	HIS	MIS	12	15	-1.49759	15.4612	0.154	0.342222	ns
memory_CD8_T-cell	Conv	LIS	10	10	-1.44534	17.0466	0.166	0.362169	ns
non-classical_monocyte	Conv	MIS	10	15	1.42886	22.6811	0.167	0.362169	ns
gdT-cell	Conv	HC	10	20	-1.38619	26.4846	0.177	0.379286	ns
naive_B-cell	Conv	MIS	10	15	-1.37918	19.2759	0.184	0.389647	ns
memory_CD4_T-cell	Conv	HC	10	20	-1.34694	24.2585	0.19	0.397674	ns
non-classical_monocyte	Conv	LIS	10	10	-1.33254	10.5126	0.211	0.436552	ns
memory_CD8_T-cell	HIS	MIS	12	15	-1.26204	23.804	0.219	0.438	ns
naive_CD4_T-cell	HIS	MIS	12	15	-1.2842	16.8751	0.216	0.438	ns
naive_CD8_T-cell	Conv	HC	10	20	-1.27373	19.0192	0.218	0.438	ns
non-classical_monocyte	HC	LIS	20	10	-1.25696	9.71737	0.238	0.470769	ns
naive_CD8_T-cell	HC	HIS	20	12	1.20257	19.1345	0.244	0.477391	ns
myeloid_DC	Conv	LIS	10	10	1.19835	17.722	0.247	0.478065	ns
NK-cell	Conv	LIS	10	10	1.06834	14.4701	0.303	0.485156	ns
NK-cell	LIS	MIS	10	15	-1.05575	18.7782	0.304	0.485156	ns
classical_monocyte	LIS	MIS	10	15	-1.17746	18.0495	0.254	0.485156	ns
eosinophil	Conv	MIS	10	15	-1.00375	14	0.333	0.485156	ns
eosinophil	HC	HIS	20	12	-1.01389	18.0164	0.324	0.485156	ns
eosinophil	HC	LIS	20	10	1.06149	19.7533	0.301	0.485156	ns
eosinophil	HC	MIS	20	15	-1.00199	14	0.333	0.485156	ns
eosinophil	HIS	MIS	12	15	-1.0004	14.0001	0.334	0.485156	ns
eosinophil	LIS	MIS	10	15	-1.00331	14	0.333	0.485156	ns
gdT-cell	Conv	HIS	10	12	-1.16061	14.3266	0.265	0.485156	ns
gdT-cell	Conv	MIS	10	15	-1.08755	16.6382	0.292	0.485156	ns
intermediate_monocyte	Conv	HIS	10	12	-1.0208	11.0004	0.329	0.485156	ns
intermediate_monocyte	Conv	LIS	10	10	-1.01714	9.00457	0.336	0.485156	ns
intermediate_monocyte	HC	HIS	20	12	-1.01617	11.0002	0.331	0.485156	ns
intermediate_monocyte	HC	LIS	20	10	-1.00021	9.00248	0.343	0.485156	ns
memory_B-cell	Conv	LIS	10	10	1.063	16.9251	0.303	0.485156	ns
memory_B-cell	LIS	MIS	10	15	-1.07291	22.8551	0.295	0.485156	ns
memory_CD4_T-cell	Conv	LIS	10	10	-0.995893	9.00004	0.345	0.485156	ns
memory_CD4_T-cell	HIS	LIS	12	10	-0.996591	9.00005	0.345	0.485156	ns
memory_CD8_T-cell	HC	LIS	20	10	-1.15958	15.4099	0.264	0.485156	ns
myeloid_DC	LIS	MIS	10	15	-1.1329	22.9506	0.269	0.485156	ns
naive_B-cell	Conv	HC	10	20	1.11241	14.1893	0.284	0.485156	ns
naive_CD4_T-cell	Conv	LIS	10	10	-1.05874	9.05832	0.317	0.485156	ns
naive_CD4_T-cell	HC	HIS	20	12	-0.986462	15.8066	0.339	0.485156	ns
naive_CD4_T-cell	HC	LIS	20	10	-1.08751	9.02394	0.305	0.485156	ns
naive_CD4_T-cell	HIS	LIS	12	10	-0.99957	9.11157	0.343	0.485156	ns
naive_CD8_T-cell	Conv	HIS	10	12	-1.09011	14.0071	0.294	0.485156	ns
naive_CD8_T-cell	Conv	LIS	10	10	-1.0045	9.05925	0.341	0.485156	ns
otherCells	Conv	LIS	10	10	1.01424	17.0884	0.325	0.485156	ns
plasmacytoid_DC	Conv	MIS	10	15	-0.995572	14.0011	0.336	0.485156	ns
plasmacytoid_DC	HC	HIS	20	12	-1.07899	22.7605	0.292	0.485156	ns
plasmacytoid_DC	HC	LIS	20	10	1.15043	24.7433	0.261	0.485156	ns
plasmacytoid_DC	HC	MIS	20	15	-0.996269	14.0002	0.336	0.485156	ns
plasmacytoid_DC	HIS	MIS	12	15	-0.991178	14.0004	0.338	0.485156	ns
plasmacytoid_DC	LIS	MIS	10	15	-0.999815	14	0.334	0.485156	ns
memory_CD4_T-cell	HC	LIS	20	10	-0.990453	9.00025	0.348	0.485581	ns
memory_CD8_T-cell	HIS	LIS	12	10	-0.876893	16.6429	0.393	0.544154	ns
classical_monocyte	Conv	HC	10	20	0.860977	18.9266	0.4	0.548182	ns
intermediate_monocyte	Conv	HC	10	20	-0.857918	18.803	0.402	0.548182	ns
T-reg	Conv	LIS	10	10	-0.858785	9.11331	0.412	0.557594	ns
naive_CD8_T-cell	HC	LIS	20	10	0.819657	24.0752	0.42	0.564179	ns
NK-cell	HC	MIS	20	15	-0.804841	17.0079	0.432	0.568905	ns
naive_CD8_T-cell	HIS	LIS	12	10	-0.819543	9.41701	0.433	0.568905	ns
otherCells	HC	LIS	20	10	0.818803	13.4311	0.427	0.568905	ns
T-reg	HC	LIS	20	10	-0.788272	9.08721	0.451	0.588261	ns
NK-cell	Conv	HC	10	20	0.759962	12.5334	0.461	0.596978	ns
memory_CD8_T-cell	Conv	HIS	10	12	-0.73301	19.0658	0.472	0.606857	ns
intermediate_monocyte	HIS	LIS	12	10	0.717006	12.6137	0.486	0.620426	ns
gdT-cell	Conv	LIS	10	10	-0.695583	12.666	0.499	0.632535	ns
T-reg	Conv	HC	10	20	-0.675766	21.9976	0.506	0.636923	ns
memory_B-cell	Conv	HC	10	20	-0.663204	15.6706	0.517	0.64625	ns
naive_CD4_T-cell	LIS	MIS	10	15	0.656718	10.064	0.526	0.652966	ns
plasmacytoid_DC	Conv	LIS	10	10	0.651875	9.63917	0.53	0.653425	ns
naive_B-cell	Conv	LIS	10	10	0.633609	17.6829	0.534	0.653878	ns
memory_B-cell	HC	MIS	20	15	0.596386	22.86	0.557	0.672	ns
naive_CD4_T-cell	Conv	HIS	10	12	-0.594964	19.1222	0.559	0.672	ns
plasmacytoid_DC	Conv	HIS	10	12	-0.59574	14.9123	0.56	0.672	ns
NK-cell	HC	LIS	20	10	0.559699	19.0896	0.582	0.689211	ns
non-classical_monocyte	HIS	MIS	12	15	-0.559493	24.9934	0.581	0.689211	ns
memory_B-cell	HIS	LIS	12	10	-0.545915	19.9788	0.591	0.695294	ns
gdT-cell	LIS	MIS	10	15	-0.512096	22.4642	0.614	0.717662	ns
memory_CD8_T-cell	Conv	HC	10	20	-0.502993	19.0464	0.621	0.721161	ns
gdT-cell	HC	LIS	20	10	0.469729	22.4034	0.643	0.741923	ns
gdT-cell	HIS	LIS	12	10	0.445074	19.9574	0.661	0.757834	ns
naive_CD4_T-cell	Conv	HC	10	20	0.410926	16.5791	0.686	0.776604	ns
otherCells	Conv	HC	10	20	0.411076	16.056	0.686	0.776604	ns
eosinophil	Conv	LIS	10	10	-0.404522	12.6239	0.693	0.779625	ns
memory_CD8_T-cell	LIS	MIS	10	15	-0.329078	21.8656	0.745	0.832919	ns
memory_CD4_T-cell	Conv	HIS	10	12	0.315479	19.9938	0.756	0.84	ns
memory_CD8_T-cell	HC	HIS	20	12	-0.303198	24.9144	0.764	0.841829	ns
non-classical_monocyte	Conv	HC	10	20	-0.301603	17.5451	0.767	0.841829	ns
otherCells	HIS	MIS	12	15	-0.283389	22.9479	0.779	0.849818	ns
memory_CD4_T-cell	LIS	MIS	10	15	-0.252339	20.3969	0.803	0.870723	ns
MAIT_T-cell	Conv	HC	10	20	-0.235794	18.8373	0.816	0.8775	ns
naive_B-cell	HC	LIS	20	10	-0.234082	12.9581	0.819	0.8775	ns
myeloid_DC	HC	MIS	20	15	0.201357	23.1577	0.842	0.896805	ns
MAIT_T-cell	Conv	MIS	10	15	-0.183838	22.9112	0.856	0.904211	ns
NK-cell	Conv	MIS	10	15	-0.180288	22.9041	0.859	0.904211	ns
gdT-cell	HC	MIS	20	15	-0.162813	23.881	0.872	0.907283	ns
myeloid_DC	Conv	HC	10	20	-0.170156	15.933	0.867	0.907283	ns
gdT-cell	HIS	MIS	12	15	-0.122801	24.6703	0.903	0.934138	ns
neutrophil	Conv	HC	10	20	0.0910191	24.0403	0.928	0.949091	ns
plasmacytoid_DC	Conv	HC	10	20	0.0977029	12.6882	0.924	0.949091	ns
gdT-cell	HC	HIS	20	12	-0.0344852	23.2699	0.973	0.980447	ns
memory_B-cell	Conv	MIS	10	15	-0.0368396	22.3164	0.971	0.980447	ns
myeloid_DC	Conv	MIS	10	15	0.0310939	22.327	0.975	0.980447	ns
MAIT_T-cell	HC	MIS	20	15	-0.00847376	22.3854	0.993	0.993	ns
