# Supplementary material for: Systemic multi-omics analysis reveals interferon response heterogeneity and links lipid metabolism to immune alterations in severe COVID-19
Source: Genome Med. 2026 May 29;18:74. doi: 10.1186/s13073-026-01677-z (PMC13220500; doi:10.1186/s13073-026-01677-z)
Supplement: Supplementary file 9 — Additional file 9: Table S8. Plasma levels of S100A8/A9 and neopterin in ISG-defined clusters. [file 13073_2026_1677_MOESM9_ESM.xlsx]

## Sheet: Sheet1
Table S8: Neutrophil and macrophage activation markers Kruskal-Wallis test conditions
BIOCHEMICAL	Mean rank diff.	P.Value	adj.P.Val	Comp
S100A8/A9	1.671	0.818	>0.9999	HC-Conv
S100A8/A9	-31.34	<0.0001	<0.0001	HC-HIS
S100A8/A9	-17.32	0.0215	0.2151	HC-LIS
S100A8/A9	-32.43	<0.0001	<0.0001	HC-MIS
S100A8/A9	-33.01	<0.0001	0.0006	Conv-HIS
S100A8/A9	-18.99	0.0288	0.2883	Conv-LIS
S100A8/A9	-34.1	<0.0001	0.0001	Conv-MIS
S100A8/A9	14.02	0.099	0.9899	HIS-LIS
S100A8/A9	-1.091	0.8861	>0.9999	HIS-MIS
S100A8/A9	-15.11	0.0614	0.614	LIS-MIS
MPO:DNA complexes	-7.295	0.3333	>0.9999	HC-Conv
MPO:DNA complexes	-5.587	0.4311	>0.9999	HC-HIS
MPO:DNA complexes	7.982	0.3076	>0.9999	HC-LIS
MPO:DNA complexes	-21.73	0.001	0.0103	HC-MIS
MPO:DNA complexes	1.708	0.8401	>0.9999	Conv-HIS
MPO:DNA complexes	15.28	0.0926	0.9263	Conv-LIS
MPO:DNA complexes	-14.43	0.0738	0.7377	Conv-MIS
MPO:DNA complexes	13.57	0.1196	>0.9999	HIS-LIS
MPO:DNA complexes	-16.14	0.035	0.3504	HIS-MIS
MPO:DNA complexes	-29.71	0.0004	0.0037	LIS-MIS
Neopterin	0.2571	0.973	>0.9999	HC-Conv
Neopterin	-39.23	<0.0001	<0.0001	HC-HIS
Neopterin	-14.74	0.0523	0.5231	HC-LIS
Neopterin	-29.88	<0.0001	<0.0001	HC-MIS
Neopterin	-39.48	<0.0001	<0.0001	Conv-HIS
Neopterin	-15	0.0898	0.8984	Conv-LIS
Neopterin	-30.13	0.0002	0.0019	Conv-MIS
Neopterin	24.48	0.0038	0.0383	HIS-LIS
Neopterin	9.35	0.2221	>0.9999	HIS-MIS
Neopterin	-15.13	0.0608	0.6084	LIS-MIS
