# Supplementary material for: Systemic multi-omics analysis reveals interferon response heterogeneity and links lipid metabolism to immune alterations in severe COVID-19
Source: Genome Med. 2026 May 29;18:74. doi: 10.1186/s13073-026-01677-z (PMC13220500; doi:10.1186/s13073-026-01677-z)
Supplement: Supplementary file 10 — Additional file 10: Table S9. Correlation of ISG scores with immune cell proportions. [file 13073_2026_1677_MOESM10_ESM.xlsx]

## Sheet: HC
Table S9: Correlation between cell-types and ISG-scores
Celltype	ISG Score	R	Pvalue	Padj
myeloid_DC	ISG_IFN_G	0.924812	5.53917e-09	1.98805e-07
myeloid_DC	ISG_Antiviral	0.921805	7.79627e-09	1.98805e-07
myeloid_DC	ISG_IFN_AB	0.897744	7.96806e-08	1.35457e-06
memory_B-cell	ISG_Antiviral	0.8	2.29289e-05	0.000292343
memory_B-cell	ISG_IFN_G	0.754887	0.000119603	0.00121995
memory_B-cell	ISG_IFN_AB	0.735338	0.000220557	0.00187473
naive_CD8_T-cell	ISG_Antiviral	0.634586	0.00265141	0.0193174
naive_CD8_T-cell	ISG_IFN_AB	0.619549	0.00357585	0.0227961
non-classical_monocyte	ISG_IFN_AB	0.577444	0.00767326	0.0434818
non-classical_monocyte	ISG_IFN_G	0.548872	0.0122022	0.0622313
naive_CD8_T-cell	ISG_IFN_G	0.541353	0.0136975	0.0635066
neutrophil	ISG_IFN_AB	0.515789	0.0199198	0.084659
non-classical_monocyte	ISG_Antiviral	0.485714	0.0299208	0.117382
classical_monocyte	ISG_IFN_G	0.470677	0.0362146	0.131924
naive_CD4_T-cell	ISG_Antiviral	0.452632	0.0450757	0.153257
neutrophil	ISG_Antiviral	0.442105	0.0509647	0.16245
memory_CD4_T-cell	ISG_IFN_AB	0.434586	0.0555188	0.166556
neutrophil	ISG_IFN_G	0.419549	0.0655483	0.18572
MAIT_T-cell	ISG_IFN_G	0.409023	0.0733409	0.196862
memory_CD4_T-cell	ISG_IFN_G	0.398496	0.0818054	0.201745
memory_CD4_T-cell	ISG_Antiviral	0.396992	0.0830713	0.201745
NK-cell	ISG_IFN_G	-0.380451	0.097968	0.2271
MAIT_T-cell	ISG_Antiviral	0.374436	0.103841	0.2271
naive_CD4_T-cell	ISG_IFN_G	0.371429	0.106871	0.2271
classical_monocyte	ISG_IFN_AB	0.348872	0.131663	0.265303
MAIT_T-cell	ISG_IFN_AB	0.345865	0.135252	0.265303
gdT-cell	ISG_Antiviral	0.32782	0.158244	0.298905
NK-cell	ISG_IFN_AB	-0.302256	0.195238	0.355611
classical_monocyte	ISG_Antiviral	0.293233	0.209571	0.368557
T-reg	ISG_IFN_AB	0.282707	0.227153	0.386161
naive_B-cell	ISG_IFN_AB	0.276692	0.237619	0.390921
naive_CD4_T-cell	ISG_IFN_AB	0.27218	0.245669	0.391535
NK-cell	ISG_Antiviral	-0.26015	0.26798	0.414151
plasmacytoid_DC	ISG_IFN_AB	0.245113	0.297601	0.446401
naive_B-cell	ISG_IFN_G	0.234586	0.319476	0.46169
naive_B-cell	ISG_Antiviral	0.231579	0.325899	0.46169
eosinophil	ISG_IFN_G	-0.203008	0.390666	0.524315
gdT-cell	ISG_IFN_G	0.203008	0.390666	0.524315
intermediate_monocyte	ISG_IFN_G	0.196992	0.405152	0.525942
intermediate_monocyte	ISG_Antiviral	0.193985	0.412504	0.525942
eosinophil	ISG_Antiviral	-0.159398	0.502052	0.624504
plasmacytoid_DC	ISG_IFN_G	0.144361	0.543701	0.654952
eosinophil	ISG_IFN_AB	-0.141353	0.552214	0.654952
intermediate_monocyte	ISG_IFN_AB	0.126316	0.595654	0.690417
T-reg	ISG_IFN_G	0.0902256	0.705213	0.799241
gdT-cell	ISG_IFN_AB	0.0827068	0.728851	0.808074
memory_CD8_T-cell	ISG_IFN_AB	-0.0511278	0.830495	0.901175
memory_CD8_T-cell	ISG_Antiviral	-0.0390977	0.870004	0.92102
memory_CD8_T-cell	ISG_IFN_G	-0.0345865	0.884902	0.92102
plasmacytoid_DC	ISG_Antiviral	-0.0120301	0.959853	0.964869
T-reg	ISG_Antiviral	-0.0105263	0.964869	0.964869

## Sheet: Convalescent
Celltype	ISG Score	R	Pvalue	Padj
myeloid_DC	ISG_Antiviral	0.951515	2.27985e-05	0.00116273
myeloid_DC	ISG_IFN_G	0.939394	5.48405e-05	0.00139843
myeloid_DC	ISG_IFN_AB	0.90303	0.000343612	0.00584141
memory_B-cell	ISG_IFN_G	0.709091	0.0216659	0.235275
non-classical_monocyte	ISG_IFN_AB	0.69697	0.0250967	0.235275
memory_B-cell	ISG_IFN_AB	0.672727	0.0330412	0.235275
NK-cell	ISG_IFN_G	0.672727	0.0330412	0.235275
memory_B-cell	ISG_Antiviral	0.660606	0.0375884	0.235275
NK-cell	ISG_IFN_AB	0.636364	0.0479117	0.235275
neutrophil	ISG_IFN_AB	0.624242	0.0537178	0.235275
eosinophil	ISG_Antiviral	0.612121	0.0599721	0.235275
NK-cell	ISG_Antiviral	0.612121	0.0599721	0.235275
non-classical_monocyte	ISG_IFN_G	0.612121	0.0599721	0.235275
neutrophil	ISG_IFN_G	0.587879	0.0738777	0.269126
classical_monocyte	ISG_Antiviral	0.563636	0.089724	0.285995
classical_monocyte	ISG_IFN_G	0.563636	0.089724	0.285995
classical_monocyte	ISG_IFN_AB	0.539394	0.107593	0.305099
eosinophil	ISG_IFN_G	0.527273	0.117308	0.305099
T-reg	ISG_IFN_AB	0.515152	0.127553	0.305099
MAIT_T-cell	ISG_IFN_G	0.515152	0.127553	0.305099
naive_CD4_T-cell	ISG_IFN_G	0.515152	0.127553	0.305099
MAIT_T-cell	ISG_Antiviral	0.50303	0.138334	0.305099
non-classical_monocyte	ISG_Antiviral	0.50303	0.138334	0.305099
eosinophil	ISG_IFN_AB	0.490909	0.149656	0.305099
MAIT_T-cell	ISG_IFN_AB	0.490909	0.149656	0.305099
T-reg	ISG_Antiviral	0.478788	0.161523	0.305099
T-reg	ISG_IFN_G	0.478788	0.161523	0.305099
neutrophil	ISG_Antiviral	0.454545	0.186905	0.340434
naive_CD4_T-cell	ISG_Antiviral	0.430303	0.214492	0.377211
naive_CD4_T-cell	ISG_IFN_AB	0.406061	0.244282	0.41528
memory_CD4_T-cell	ISG_Antiviral	0.357576	0.310376	0.510619
memory_CD8_T-cell	ISG_IFN_AB	-0.345455	0.328227	0.523111
memory_CD8_T-cell	ISG_IFN_G	-0.309091	0.384841	0.594755
memory_CD4_T-cell	ISG_IFN_AB	0.29697	0.404702	0.607053
memory_CD4_T-cell	ISG_IFN_G	0.272727	0.445838	0.64965
intermediate_monocyte	ISG_IFN_G	-0.212121	0.556306	0.7881
plasmacytoid_DC	ISG_Antiviral	-0.2	0.579584	0.788823
memory_CD8_T-cell	ISG_Antiviral	-0.187879	0.603218	0.788823
gdT-cell	ISG_IFN_AB	0.187879	0.603218	0.788823
intermediate_monocyte	ISG_IFN_AB	-0.163636	0.651477	0.830634
plasmacytoid_DC	ISG_IFN_AB	-0.139394	0.700932	0.871891
gdT-cell	ISG_IFN_G	0.127273	0.726057	0.881641
naive_B-cell	ISG_Antiviral	0.115152	0.75142	0.891219
intermediate_monocyte	ISG_Antiviral	-0.0909091	0.802772	0.930485
naive_B-cell	ISG_IFN_G	-0.0787879	0.828717	0.939213
naive_CD8_T-cell	ISG_Antiviral	-0.0666667	0.854813	0.947728
naive_B-cell	ISG_IFN_AB	-0.0545455	0.881036	0.952448
plasmacytoid_DC	ISG_IFN_G	-0.0424242	0.907364	0.952448
naive_CD8_T-cell	ISG_IFN_AB	-0.030303	0.933773	0.952448
naive_CD8_T-cell	ISG_IFN_G	0.030303	0.933773	0.952448
gdT-cell	ISG_Antiviral	0.00606061	0.986743	0.986743

## Sheet: LIS
Celltype	ISG Score	R	Pvalue	Padj
classical_monocyte	ISG_Antiviral	0.939394	5.48405e-05	0.00139843
classical_monocyte	ISG_IFN_G	0.939394	5.48405e-05	0.00139843
classical_monocyte	ISG_IFN_AB	0.90303	0.000343612	0.00584141
neutrophil	ISG_IFN_AB	0.830303	0.00294023	0.0374879
neutrophil	ISG_Antiviral	0.793939	0.00609992	0.0427664
non-classical_monocyte	ISG_IFN_AB	0.793939	0.00609992	0.0427664
neutrophil	ISG_IFN_G	0.793939	0.00609992	0.0427664
non-classical_monocyte	ISG_Antiviral	0.781818	0.00754701	0.0427664
non-classical_monocyte	ISG_IFN_G	0.781818	0.00754701	0.0427664
eosinophil	ISG_IFN_AB	-0.684848	0.0288828	0.136929
eosinophil	ISG_Antiviral	-0.660606	0.0375884	0.136929
memory_CD4_T-cell	ISG_Antiviral	0.660606	0.0375884	0.136929
eosinophil	ISG_IFN_G	-0.660606	0.0375884	0.136929
memory_CD4_T-cell	ISG_IFN_G	0.660606	0.0375884	0.136929
gdT-cell	ISG_IFN_AB	-0.636364	0.0479117	0.1629
memory_CD4_T-cell	ISG_IFN_AB	0.624242	0.0537178	0.171225
gdT-cell	ISG_Antiviral	-0.6	0.066688	0.188949
gdT-cell	ISG_IFN_G	-0.6	0.066688	0.188949
naive_CD4_T-cell	ISG_IFN_AB	0.575758	0.0815528	0.218905
naive_CD4_T-cell	ISG_Antiviral	0.551515	0.0984012	0.238974
naive_CD4_T-cell	ISG_IFN_G	0.551515	0.0984012	0.238974
naive_CD8_T-cell	ISG_Antiviral	0.50303	0.138334	0.30674
naive_CD8_T-cell	ISG_IFN_G	0.50303	0.138334	0.30674
naive_CD8_T-cell	ISG_IFN_AB	0.490909	0.149656	0.316833
intermediate_monocyte	ISG_Antiviral	0.478788	0.161523	0.316833
intermediate_monocyte	ISG_IFN_G	0.478788	0.161523	0.316833
intermediate_monocyte	ISG_IFN_AB	0.430303	0.214492	0.390682
NK-cell	ISG_IFN_AB	0.430303	0.214492	0.390682
myeloid_DC	ISG_Antiviral	0.406061	0.244282	0.41528
myeloid_DC	ISG_IFN_G	0.406061	0.244282	0.41528
myeloid_DC	ISG_IFN_AB	0.381818	0.276255	0.454485
NK-cell	ISG_Antiviral	0.333333	0.346594	0.535645
NK-cell	ISG_IFN_G	0.333333	0.346594	0.535645
naive_B-cell	ISG_IFN_AB	0.309091	0.384841	0.577262
MAIT_T-cell	ISG_IFN_AB	-0.272727	0.445838	0.643825
naive_B-cell	ISG_Antiviral	0.260606	0.467089	0.643825
naive_B-cell	ISG_IFN_G	0.260606	0.467089	0.643825
memory_CD8_T-cell	ISG_Antiviral	0.212121	0.556306	0.727477
memory_CD8_T-cell	ISG_IFN_G	0.212121	0.556306	0.727477
memory_CD8_T-cell	ISG_IFN_AB	0.2	0.579584	0.732479
MAIT_T-cell	ISG_Antiviral	-0.187879	0.603218	0.732479
MAIT_T-cell	ISG_IFN_G	-0.187879	0.603218	0.732479
T-reg	ISG_IFN_AB	-0.10303	0.776998	0.921556
plasmacytoid_DC	ISG_Antiviral	0.0545455	0.881036	0.96024
plasmacytoid_DC	ISG_IFN_G	0.0545455	0.881036	0.96024
T-reg	ISG_Antiviral	-0.0424242	0.907364	0.96024
plasmacytoid_DC	ISG_IFN_AB	0.0424242	0.907364	0.96024
T-reg	ISG_IFN_G	-0.0424242	0.907364	0.96024
memory_B-cell	ISG_IFN_AB	-0.030303	0.933773	0.96024
memory_B-cell	ISG_Antiviral	0.0181818	0.96024	0.96024
memory_B-cell	ISG_IFN_G	0.0181818	0.96024	0.96024

## Sheet: MIS
Celltype	ISG Score	R	Pvalue	Padj
naive_B-cell	ISG_Antiviral	0.739286	0.00163551	0.0451317
neutrophil	ISG_IFN_G	0.735714	0.00176987	0.0451317
T-reg	ISG_IFN_AB	0.7	0.00366607	0.0466388
naive_CD8_T-cell	ISG_IFN_AB	0.685714	0.00477225	0.0466388
neutrophil	ISG_IFN_AB	0.675	0.0057635	0.0466388
T-reg	ISG_IFN_G	0.667857	0.00650996	0.0466388
naive_CD8_T-cell	ISG_IFN_G	0.664286	0.00691068	0.0466388
memory_CD4_T-cell	ISG_IFN_G	0.660714	0.00733057	0.0466388
myeloid_DC	ISG_Antiviral	0.653571	0.00823037	0.0466388
classical_monocyte	ISG_IFN_G	0.642857	0.00973994	0.0496737
naive_B-cell	ISG_IFN_G	0.614286	0.014834	0.0584805
memory_CD4_T-cell	ISG_IFN_AB	0.610714	0.0155928	0.0584805
classical_monocyte	ISG_IFN_AB	0.607143	0.0163813	0.0584805
naive_B-cell	ISG_IFN_AB	0.603571	0.0172001	0.0584805
myeloid_DC	ISG_IFN_G	0.603571	0.0172001	0.0584805
non-classical_monocyte	ISG_Antiviral	-0.585714	0.0217765	0.0694126
T-reg	ISG_Antiviral	0.571429	0.0260632	0.0781896
memory_CD4_T-cell	ISG_Antiviral	0.564286	0.0284325	0.0805588
myeloid_DC	ISG_IFN_AB	0.557143	0.0309611	0.0831061
classical_monocyte	ISG_Antiviral	0.507143	0.0536637	0.136842
NK-cell	ISG_IFN_G	0.5	0.0576988	0.140126
naive_CD8_T-cell	ISG_Antiviral	0.471429	0.0760704	0.176345
NK-cell	ISG_IFN_AB	0.460714	0.0839334	0.186113
intermediate_monocyte	ISG_IFN_G	0.410714	0.128329	0.272698
intermediate_monocyte	ISG_IFN_AB	0.392857	0.147467	0.300832
neutrophil	ISG_Antiviral	0.382143	0.159824	0.3135
naive_CD4_T-cell	ISG_IFN_AB	0.371429	0.17285	0.319911
plasmacytoid_DC	ISG_Antiviral	0.364286	0.18191	0.319911
MAIT_T-cell	ISG_IFN_AB	0.364286	0.18191	0.319911
naive_CD4_T-cell	ISG_IFN_G	0.346429	0.205896	0.350023
MAIT_T-cell	ISG_IFN_G	0.275	0.321211	0.528444
memory_B-cell	ISG_Antiviral	0.260714	0.347979	0.554592
memory_CD8_T-cell	ISG_Antiviral	0.239286	0.390379	0.603313
non-classical_monocyte	ISG_IFN_AB	-0.225	0.420105	0.62324
MAIT_T-cell	ISG_Antiviral	0.221429	0.427714	0.62324
non-classical_monocyte	ISG_IFN_G	-0.207143	0.458843	0.642141
gdT-cell	ISG_IFN_AB	-0.2	0.474814	0.642141
gdT-cell	ISG_IFN_G	-0.196429	0.482899	0.642141
intermediate_monocyte	ISG_Antiviral	0.192857	0.491049	0.642141
plasmacytoid_DC	ISG_IFN_AB	-0.160714	0.567197	0.723176
NK-cell	ISG_Antiviral	0.146429	0.60255	0.731668
memory_CD8_T-cell	ISG_IFN_AB	-0.146429	0.60255	0.731668
memory_B-cell	ISG_IFN_AB	0.125	0.657136	0.779393
memory_CD8_T-cell	ISG_IFN_G	-0.0892857	0.751673	0.862845
plasmacytoid_DC	ISG_IFN_G	-0.0857143	0.761334	0.862845
naive_CD4_T-cell	ISG_Antiviral	-0.0714286	0.800296	0.863682
memory_B-cell	ISG_IFN_G	0.0678571	0.810109	0.863682
eosinophil	ISG_IFN_AB	0.0607143	0.829812	0.863682
eosinophil	ISG_IFN_G	0.0607143	0.829812	0.863682
gdT-cell	ISG_Antiviral	-0.025	0.929529	0.94812
eosinophil	ISG_Antiviral	0.0178571	0.949635	0.949635

## Sheet: HIS
Celltype	ISG Score	R	Pvalue	Padj
MAIT_T-cell	ISG_IFN_AB	-0.664336	0.0184527	0.422916
naive_B-cell	ISG_Antiviral	0.629371	0.0283197	0.422916
T-reg	ISG_IFN_AB	0.622378	0.0306759	0.422916
naive_B-cell	ISG_IFN_AB	0.615385	0.0331699	0.422916
T-reg	ISG_Antiviral	0.566434	0.0548421	0.498011
naive_B-cell	ISG_IFN_G	0.559441	0.0585895	0.498011
MAIT_T-cell	ISG_IFN_G	-0.517483	0.0848688	0.547907
MAIT_T-cell	ISG_Antiviral	-0.503497	0.0951574	0.547907
neutrophil	ISG_IFN_AB	0.48951	0.106252	0.547907
T-reg	ISG_IFN_G	0.482517	0.112109	0.547907
memory_B-cell	ISG_IFN_G	0.475524	0.118176	0.547907
memory_B-cell	ISG_Antiviral	0.454545	0.137658	0.585046
neutrophil	ISG_IFN_G	0.440559	0.151735	0.595268
neutrophil	ISG_Antiviral	0.412587	0.182564	0.62419
memory_B-cell	ISG_IFN_AB	0.405594	0.190836	0.62419
NK-cell	ISG_Antiviral	0.391608	0.208063	0.62419
NK-cell	ISG_IFN_AB	0.391608	0.208063	0.62419
classical_monocyte	ISG_Antiviral	0.363636	0.245265	0.694918
classical_monocyte	ISG_IFN_AB	0.342657	0.275567	0.727301
classical_monocyte	ISG_IFN_G	0.335664	0.286123	0.727301
myeloid_DC	ISG_IFN_AB	-0.314685	0.319139	0.727301
plasmacytoid_DC	ISG_IFN_AB	0.307692	0.330589	0.727301
memory_CD8_T-cell	ISG_IFN_G	0.307692	0.330589	0.727301
naive_CD8_T-cell	ISG_IFN_AB	0.300699	0.34226	0.727301
memory_CD4_T-cell	ISG_IFN_G	-0.272727	0.391097	0.74991
NK-cell	ISG_IFN_G	0.258741	0.416775	0.74991
non-classical_monocyte	ISG_IFN_G	-0.258741	0.416775	0.74991
gdT-cell	ISG_IFN_AB	-0.251748	0.429919	0.74991
naive_CD4_T-cell	ISG_IFN_AB	0.251748	0.429919	0.74991
memory_CD4_T-cell	ISG_Antiviral	-0.244755	0.443262	0.74991
plasmacytoid_DC	ISG_IFN_G	0.237762	0.456801	0.74991
naive_CD8_T-cell	ISG_Antiviral	0.230769	0.470532	0.74991
plasmacytoid_DC	ISG_Antiviral	0.20979	0.512841	0.790954
myeloid_DC	ISG_IFN_G	-0.202797	0.527302	0.790954
intermediate_monocyte	ISG_IFN_G	0.174825	0.586824	0.826299
non-classical_monocyte	ISG_Antiviral	-0.167832	0.602099	0.826299
myeloid_DC	ISG_Antiviral	-0.146853	0.648796	0.826299
non-classical_monocyte	ISG_IFN_AB	-0.146853	0.648796	0.826299
intermediate_monocyte	ISG_IFN_AB	-0.13986	0.664633	0.826299
gdT-cell	ISG_IFN_G	-0.13986	0.664633	0.826299
memory_CD8_T-cell	ISG_Antiviral	0.125874	0.696683	0.826299
memory_CD8_T-cell	ISG_IFN_AB	0.125874	0.696683	0.826299
eosinophil	ISG_IFN_G	-0.125874	0.696683	0.826299
eosinophil	ISG_IFN_AB	0.111888	0.729195	0.845024
memory_CD4_T-cell	ISG_IFN_AB	-0.104895	0.745609	0.845024
eosinophil	ISG_Antiviral	-0.0909091	0.778725	0.863369
gdT-cell	ISG_Antiviral	-0.0629371	0.845931	0.898118
naive_CD8_T-cell	ISG_IFN_G	0.0629371	0.845931	0.898118
naive_CD4_T-cell	ISG_Antiviral	0.0559441	0.862898	0.898118
intermediate_monocyte	ISG_Antiviral	-0.020979	0.948402	0.948402
naive_CD4_T-cell	ISG_IFN_G	0.020979	0.948402	0.948402
