# Supplementary material for: Systemic multi-omics analysis reveals interferon response heterogeneity and links lipid metabolism to immune alterations in severe COVID-19
Source: Genome Med. 2026 May 29;18:74. doi: 10.1186/s13073-026-01677-z (PMC13220500; doi:10.1186/s13073-026-01677-z)
Supplement: Supplementary file 11 — Additional file 11: Table S10. Differentially expressed inflammatory mediators in HIS patients with mild vs. severe disease. [file 13073_2026_1677_MOESM11_ESM.xlsx]

## Sheet: HIS (Severe vs Mild)
Table S10: Comparison of soluble factors between mild and severe in different ISG-clusters
GeneSymbol	logFC	AveExpr	t	P.Value	adj.P.Val	B
MCP-3	2.01514	2.494	4.57213	2.64349e-05	0.00243201	2.32803
HGF	2.16559	8.72349	4.06203	0.000150303	0.00691392	0.689762
IL6	1.72605	2.59791	3.33909	0.00148587	0.0455668	-1.44196
CCL3	1.41903	5.3881	3.12293	0.00281206	0.0646774	-2.02678
FGF2	-1.79822	0.511314	-3.01473	0.00383474	0.0705592	-2.30926
PTN	2.17025	3.6265	2.86138	0.00588704	0.0902679	-2.69722
CXCL11	1.39537	8.4015	2.77436	0.00746412	0.0980999	-2.91069
IL15	0.516255	3.61801	2.59068	0.0121401	0.139612	-3.34469
CCL23	0.779183	9.55852	2.47493	0.0163228	0.163952	-3.6062
IL7	0.918357	2.93674	2.43995	0.0178209	0.163952	-3.68333
FASLG	-0.620166	5.26762	-2.292	0.0256172	0.196685	-3.99973
IL8	1.46711	5.24752	2.27936	0.0264066	0.196685	-4.02601
ICOSLG	-0.370794	4.81762	-2.25796	0.0277925	0.196685	-4.07022
CCL4	0.865771	6.10486	2.16573	0.0345275	0.224837	-4.25677
HO-1	0.530282	11.0952	2.13144	0.0373749	0.224837	-4.32445
CXCL13	0.934679	7.99027	2.11174	0.0391022	0.224837	-4.36293
VEGFA	0.518844	7.60904	1.99121	0.0512558	0.252708	-4.59162
MCP-1	0.740719	10.6394	1.98996	0.0513979	0.252708	-4.59394
CAIX	-0.708879	4.15817	-1.90277	0.0621237	0.252708	-4.75201
MMP12	-0.809738	5.54051	-1.90188	0.0622421	0.252708	-4.75359
CD70	0.67024	3.64397	1.89741	0.0628412	0.252708	-4.76153
CRTAM	-0.734068	4.81578	-1.89393	0.0633102	0.252708	-4.76769
CCL19	0.867021	9.04113	1.89182	0.0635963	0.252708	-4.77142
IL10	0.731388	3.03676	1.87032	0.0665745	0.252708	-4.80925
PD-L1	0.419647	4.75043	1.85567	0.0686706	0.252708	-4.83481
TWEAK	0.657034	8.20768	1.82479	0.0732729	0.259273	-4.88812
LAG3	-0.675768	2.35807	-1.77285	0.0815935	0.275025	-4.97595
TRAIL	-0.503782	7.74944	-1.76039	0.0837033	0.275025	-4.99669
MIC-A/B	1.86431	3.51138	1.67471	0.0994668	0.305934	-5.13573
DCN	0.339921	3.95183	1.67322	0.0997611	0.305934	-5.13809
TIE2	-0.227605	7.0034	-1.57124	0.12166	0.361054	-5.29525
CXCL9	0.834834	7.07005	1.53141	0.131198	0.377195	-5.35418
TNFSF14	0.585587	4.33288	1.44398	0.154217	0.408092	-5.47863
CD244	-0.316136	5.53945	-1.43931	0.155529	0.408092	-5.48508
ADGRG1	0.586352	1.61232	1.41656	0.16205	0.408092	-5.51626
CX3CL1	0.328924	6.03749	1.41077	0.163745	0.408092	-5.52413
LAP TGF-beta-1	0.523436	8.42704	1.40364	0.165848	0.408092	-5.53376
IL33	0.243217	0.479094	1.3882	0.170476	0.408092	-5.55448
CASP-8	0.388006	3.49052	1.37993	0.172995	0.408092	-5.56549
CD83	-0.268258	2.38937	-1.3445	0.184109	0.423452	-5.61195
MCP-4	0.658098	8.5689	1.3216	0.191579	0.429884	-5.64139
CXCL12	0.174333	0.751448	1.30229	0.198054	0.433832	-5.66584
TNFRSF21	-0.209878	6.89823	-1.26655	0.210463	0.450294	-5.71019
CD40	0.257781	9.31475	1.14972	0.255059	0.533306	-5.84703
GZMA	-0.327357	6.43963	-1.13089	0.262836	0.537354	-5.8679
GZMH	-0.508799	4.94476	-1.1095	0.271872	0.543745	-5.89121
IL12	-0.460947	6.57209	-1.07912	0.285077	0.558023	-5.92359
CD40-L	0.749723	5.60053	1.03363	0.305675	0.585877	-5.97046
GZMB	-0.464146	5.71019	-0.978228	0.332093	0.614128	-6.02491
IL-1 alpha	0.348572	-0.628846	0.974823	0.333765	0.614128	-6.02817
CD5	-0.201073	4.47962	-0.921123	0.360867	0.650975	-6.07801
ANGPT1	0.540572	8.39956	0.874747	0.385381	0.681828	-6.11884
CSF-1	0.109655	9.44815	0.850202	0.398768	0.692201	-6.13963
CD28	-0.131509	0.781746	-0.792415	0.431403	0.729502	-6.18628
PDCD1	-0.248961	3.56294	-0.784291	0.436115	0.729502	-6.19258
MMP7	0.230249	9.0339	0.731958	0.467192	0.75153	-6.23165
IL12RB1	0.174284	1.41246	0.727312	0.47001	0.75153	-6.23499
PDGF subunit B	0.32877	9.31556	0.721106	0.47379	0.75153	-6.23942
Gal-1	0.130445	6.31842	0.675012	0.502396	0.772611	-6.27115
NOS3	0.209279	2.07601	0.663023	0.509987	0.772611	-6.27907
Gal-9	0.134341	7.85165	0.638704	0.525572	0.772611	-6.2947
IL2	-0.157036	-0.703164	-0.636259	0.527153	0.772611	-6.29623
IFN-gamma	0.371769	6.04282	0.607755	0.545763	0.772611	-6.31375
CD4	-0.108141	3.36552	-0.59344	0.555233	0.772611	-6.32225
CXCL10	0.340753	10.1423	0.588795	0.558324	0.772611	-6.32496
CXCL5	-0.434945	8.63094	-0.586117	0.56011	0.772611	-6.32652
ANGPT2	-0.179289	4.88524	-0.582296	0.562662	0.772611	-6.32873
IL4	0.410243	0.346832	0.509596	0.612301	0.820348	-6.368
EGF	0.340967	7.90914	0.50535	0.615261	0.820348	-6.37014
TNFRSF12A	0.126314	3.59684	0.462833	0.645246	0.830201	-6.39053
CCL20	0.267752	6.18116	0.456711	0.649613	0.830201	-6.39332
ADA	0.104893	4.79893	0.456559	0.649722	0.830201	-6.39338
MCP-2	0.188776	7.57029	0.434205	0.665778	0.839063	-6.40325
KLRD1	-0.13423	5.83178	-0.369945	0.712794	0.874636	-6.42888
CXCL1	0.151983	7.39032	0.322964	0.747904	0.874636	-6.44504
KIR3DL1	0.201322	0.749775	0.316923	0.75246	0.874636	-6.44696
IL13	-0.107475	0.100203	-0.292945	0.770628	0.874636	-6.45422
PGF	0.0445124	6.70139	0.269165	0.788774	0.874636	-6.46086
MUC-16	0.0755938	0.937804	0.258906	0.79664	0.874636	-6.46355
CCL17	0.137826	7.74444	0.25416	0.800286	0.874636	-6.46476
IL18	0.0909312	8.51184	0.250118	0.803395	0.874636	-6.46578
IL5	-0.17105	0.419417	-0.249049	0.804218	0.874636	-6.46604
LAMP3	0.0824439	5.2611	0.245342	0.807072	0.874636	-6.46695
TNFRSF9	-0.0634579	5.30675	-0.239737	0.811394	0.874636	-6.4683
CD8A	0.0917439	9.04998	0.234116	0.815734	0.874636	-6.46963
PD-L2	0.0385847	1.42441	0.223802	0.823711	0.874636	-6.47197
TNF	-0.0586561	2.70311	-0.219426	0.827102	0.874636	-6.47294
TNFRSF4	-0.0339366	4.85351	-0.126713	0.899613	0.940505	-6.48889
NCR1	0.0156073	2.75047	0.075889	0.939773	0.96341	-6.49401
VEGFR-2	0.0126711	7.99977	0.0724896	0.942466	0.96341	-6.49426
ARG1	0.0245675	2.79702	0.0531102	0.95783	0.968355	-6.49547
CD27	-0.00230187	7.39933	-0.00980126	0.992214	0.992214	-6.49683

## Sheet: MIS (Severe vs Mild)
GeneSymbol	logFC	AveExpr	t	P.Value	adj.P.Val	B
CD40	0.785312	9.31475	3.00333	0.00396072	0.364386	-2.15034
HGF	1.54936	8.72349	2.49196	0.0156352	0.494074	-3.06744
PTN	2.1676	3.6265	2.45056	0.017354	0.494074	-3.13623
ARG1	-1.24003	2.79702	-2.29863	0.0252119	0.494074	-3.38111
IFN-gamma	-1.54398	6.04282	-2.1643	0.0346426	0.494074	-3.58731
CXCL10	-1.44043	10.1423	-2.13422	0.0371369	0.494074	-3.63212
MUC-16	0.724907	0.937804	2.12892	0.0375926	0.494074	-3.63996
LAG3	-0.844094	2.35807	-1.89884	0.0626494	0.720468	-3.96476
IL6	-1.06305	2.59791	-1.7634	0.0831895	0.722695	-4.14118
GZMB	-0.965624	5.71019	-1.74508	0.0863581	0.722695	-4.16418
CD70	-0.698074	3.64397	-1.69454	0.0956175	0.722695	-4.22653
PDCD1	0.616848	3.56294	1.66627	0.101144	0.722695	-4.2607
DCN	0.384214	3.95183	1.6217	0.110385	0.722695	-4.31355
PGF	0.304986	6.70139	1.58139	0.11932	0.722695	-4.36024
MCP-3	0.804592	2.494	1.56535	0.123034	0.722695	-4.37853
IL8	-1.16658	5.24752	-1.55413	0.125686	0.722695	-4.39122
MCP-2	-0.753649	7.57029	-1.48641	0.142679	0.73281	-4.46609
IL10	-0.666602	3.03676	-1.46169	0.149315	0.73281	-4.49266
ANGPT2	0.517321	4.88524	1.44069	0.15514	0.73281	-4.51492
IL12	-0.700559	6.57209	-1.40632	0.165055	0.73281	-4.55071
GZMH	-0.748121	4.94476	-1.39886	0.167272	0.73281	-4.55838
TWEAK	0.55092	8.20768	1.312	0.194777	0.756004	-4.64486
IL5	1.0499	0.419417	1.31078	0.195186	0.756004	-4.64603
TNFRSF4	0.401268	4.85351	1.28472	0.204085	0.756004	-4.67096
IL-1 alpha	0.52799	-0.628846	1.26613	0.210614	0.756004	-4.68845
CD27	0.342297	7.39933	1.24975	0.216495	0.756004	-4.70367
ADGRG1	0.586908	1.61232	1.21582	0.229064	0.756004	-4.73461
CCL20	-0.829413	6.18116	-1.21311	0.230088	0.756004	-4.73704
CCL19	-0.612538	9.04113	-1.14605	0.256561	0.813916	-4.7957
VEGFR-2	-0.222198	7.99977	-1.08999	0.280302	0.859594	-4.84232
CASP-8	-0.33111	3.49052	-1.00974	0.316883	0.913266	-4.90519
PD-L2	0.197891	1.42441	0.984232	0.329159	0.913266	-4.92421
KIR3DL1	0.696211	0.749775	0.939774	0.351297	0.913266	-4.95625
PD-L1	0.239039	4.75043	0.906372	0.368553	0.913266	-4.97938
CD28	0.167621	0.781746	0.866059	0.390087	0.913266	-5.00622
NCR1	0.199768	2.75047	0.832911	0.408369	0.913266	-5.02741
CXCL1	-0.453492	7.39032	-0.826321	0.412066	0.913266	-5.03152
CD40-L	-0.641774	5.60053	-0.758691	0.451162	0.913266	-5.07193
CX3CL1	0.203477	6.03749	0.748337	0.457332	0.913266	-5.07782
CXCL9	0.464185	7.07005	0.730133	0.468298	0.913266	-5.08798
IL33	0.148469	0.479094	0.726634	0.470422	0.913266	-5.08991
CXCL11	0.416437	8.4015	0.709973	0.480614	0.913266	-5.09895
ANGPT1	-0.488805	8.39956	-0.678243	0.50036	0.913266	-5.11561
CAIX	0.293576	4.15817	0.675702	0.501961	0.913266	-5.11691
FASLG	-0.209892	5.26762	-0.665155	0.508632	0.913266	-5.12226
CD244	0.168745	5.53945	0.658766	0.512697	0.913266	-5.12546
TNFRSF9	-0.194917	5.30675	-0.631422	0.530287	0.913266	-5.13882
Gal-9	0.153563	7.85165	0.626039	0.533787	0.913266	-5.14139
CRTAM	-0.270213	4.81578	-0.597798	0.552342	0.913266	-5.15449
CCL17	0.369511	7.74444	0.584285	0.561333	0.913266	-5.16055
ICOSLG	0.11058	4.81762	0.577403	0.56594	0.913266	-5.16358
TNFSF14	0.26429	4.33288	0.558818	0.578474	0.913266	-5.17159
CCL23	0.193471	9.55852	0.526939	0.60028	0.913266	-5.18473
LAP TGF-beta-1	0.229148	8.42704	0.5269	0.600307	0.913266	-5.18475
IL12RB1	0.145461	1.41246	0.520512	0.604722	0.913266	-5.18729
IL2	0.145021	-0.703164	0.503831	0.616321	0.913266	-5.19378
TNFRSF12A	0.159782	3.59684	0.502019	0.617587	0.913266	-5.19448
CCL3	0.263483	5.3881	0.497216	0.620948	0.913266	-5.1963
IL15	-0.114676	3.61801	-0.493448	0.623591	0.913266	-5.19772
IL7	0.21439	2.93674	0.488422	0.627124	0.913266	-5.19959
GZMA	-0.161308	6.43963	-0.477829	0.634598	0.913266	-5.20349
Gal-1	0.105764	6.31842	0.469291	0.640651	0.913266	-5.20656
MCP-1	-0.198737	10.6394	-0.457815	0.648825	0.913266	-5.21061
CD4	0.0962762	3.36552	0.453028	0.652248	0.913266	-5.21227
IL4	-0.412924	0.346832	-0.439821	0.661729	0.913266	-5.21675
CD83	-0.0919209	2.38937	-0.395043	0.694285	0.913266	-5.23098
CXCL5	0.339507	8.63094	0.392301	0.696298	0.913266	-5.23181
MMP7	0.142553	9.0339	0.388584	0.699031	0.913266	-5.23291
IL13	0.161131	0.100203	0.376599	0.70787	0.913266	-5.23641
MIC-A/B	-0.47343	3.51138	-0.364669	0.716707	0.913266	-5.23977
KLRD1	0.15366	5.83178	0.363137	0.717845	0.913266	-5.2402
CXCL13	0.184301	7.99027	0.357047	0.722375	0.913266	-5.24187
TNF	0.110354	2.70311	0.353984	0.724656	0.913266	-5.2427
MCP-4	-0.170415	8.5689	-0.293453	0.770241	0.948312	-5.25764
TRAIL	0.0966925	7.74944	0.289721	0.77308	0.948312	-5.25847
PDGF subunit B	-0.143653	9.31556	-0.270173	0.788002	0.953897	-5.26265
CXCL12	0.0372554	0.751448	0.238637	0.812242	0.970471	-5.26877
NOS3	-0.0820448	2.07601	-0.222882	0.824423	0.972397	-5.27155
FGF2	-0.12033	0.511314	-0.172983	0.863278	0.983485	-5.27909
CCL4	0.0571081	6.10486	0.122496	0.902937	0.983485	-5.28479
CD5	-0.0272757	4.47962	-0.107142	0.915052	0.983485	-5.28613
HO-1	0.0304286	11.0952	0.104875	0.916843	0.983485	-5.28632
EGF	-0.0769431	7.90914	-0.0977847	0.922446	0.983485	-5.28687
TNFRSF21	0.0181197	6.89823	0.0937626	0.925626	0.983485	-5.28716
CSF-1	0.0140157	9.44815	0.093182	0.926086	0.983485	-5.2872
ADA	-0.0247174	4.79893	-0.0922515	0.926822	0.983485	-5.28727
CD8A	-0.0269836	9.04998	-0.0590438	0.953124	0.983485	-5.28919
MMP12	-0.0267414	5.54051	-0.0538572	0.957237	0.983485	-5.28941
TIE2	0.00691825	7.0034	0.0409521	0.967477	0.983485	-5.28988
LAMP3	-0.0135422	5.2611	-0.034556	0.972554	0.983485	-5.29006
IL18	0.00987157	8.51184	0.023283	0.981506	0.983485	-5.29031
VEGFA	0.0063178	7.60904	0.0207906	0.983485	0.983485	-5.29036

## Sheet: LIS (Severe vs Mild)
GeneSymbol	logFC	AveExpr	t	P.Value	adj.P.Val	B
NCR1	0.913764	2.75047	3.92136	0.000238813	0.0210716	0.36983
LAG3	1.60193	2.35807	3.7091	0.000473117	0.0210716	-0.259469
CD28	0.675189	0.781746	3.59066	0.000687118	0.0210716	-0.601589
IL6	1.87508	2.59791	3.20144	0.00223666	0.0514431	-1.67557
LAMP3	1.16479	5.2611	3.05922	0.00337811	0.0621573	-2.0472
NOS3	1.03726	2.07601	2.90028	0.0052871	0.0804679	-2.44827
HGF	1.71983	8.72349	2.84711	0.00612256	0.0804679	-2.57895
ADGRG1	1.24655	1.61232	2.6579	0.0101843	0.11712	-3.02921
IL13	1.02489	0.100203	2.46551	0.0167147	0.156717	-3.46233
PD-L1	0.62981	4.75043	2.45797	0.0170344	0.156717	-3.47878
CSF-1	0.349709	9.44815	2.39305	0.0200237	0.161865	-3.61872
Gal-9	0.565184	7.85165	2.37155	0.0211128	0.161865	-3.6644
PTN	1.95384	3.6265	2.27355	0.0267765	0.189496	-3.86833
IL33	0.426635	0.479094	2.14914	0.0358808	0.225577	-4.1169
TNFSF14	0.974242	4.33288	2.12024	0.0383481	0.225577	-4.17295
MCP-3	1.05385	2.494	2.1103	0.0392308	0.225577	-4.19208
CXCL12	0.30864	0.751448	2.03484	0.0465249	0.251782	-4.33481
CD4	0.406639	3.36552	1.96945	0.0537663	0.274806	-4.45488
MCP-4	-1.04845	8.5689	-1.85826	0.0682957	0.318349	-4.65116
PD-L2	0.361775	1.42441	1.85199	0.0692064	0.318349	-4.66195
IL18	0.752424	8.51184	1.82661	0.0729942	0.319784	-4.70521
VEGFA	0.530735	7.60904	1.79766	0.077525	0.324195	-4.75391
KIR3DL1	1.0967	0.749775	1.52371	0.133109	0.532435	-5.18005
GZMB	0.739333	5.71019	1.37523	0.174438	0.610728	-5.38399
IFN-gamma	0.941544	6.04282	1.35846	0.179668	0.610728	-5.4058
CAIX	0.570049	4.15817	1.35044	0.182209	0.610728	-5.41614
TWEAK	0.548061	8.20768	1.34339	0.184466	0.610728	-5.42518
CX3CL1	0.353736	6.03749	1.33903	0.185874	0.610728	-5.43076
CD8A	0.569341	9.04998	1.28226	0.204939	0.650152	-5.50175
CCL17	-0.766318	7.74444	-1.2472	0.217423	0.663053	-5.54415
CXCL11	0.698751	8.4015	1.22615	0.22518	0.663053	-5.56906
IL12RB1	0.328987	1.41246	1.21169	0.230627	0.663053	-5.58594
TNF	0.35029	2.70311	1.15652	0.252291	0.686983	-5.64863
PDCD1	0.409181	3.56294	1.13766	0.26002	0.686983	-5.66941
CCL23	0.38932	9.55852	1.09139	0.279691	0.686983	-5.71903
CD40	0.274893	9.31475	1.08207	0.283777	0.686983	-5.72879
MMP7	0.376005	9.0339	1.05495	0.295898	0.686983	-5.75672
IL4	-0.958677	0.346832	-1.05101	0.297687	0.686983	-5.76072
LAP TGF-beta-1	0.444028	8.42704	1.05088	0.297747	0.686983	-5.76085
ANGPT2	0.362361	4.88524	1.03868	0.303338	0.686983	-5.77315
IL7	0.440359	2.93674	1.03259	0.306156	0.686983	-5.77923
TIE2	0.164659	7.0034	1.00322	0.319993	0.700937	-5.8081
CASP-8	0.304131	3.49052	0.954618	0.3438	0.730048	-5.85411
TNFRSF21	0.175172	6.89823	0.932977	0.354765	0.730048	-5.87388
IL12	-0.449353	6.57209	-0.928447	0.357089	0.730048	-5.87797
TNFRSF4	0.267025	4.85351	0.879942	0.382584	0.765168	-5.92049
CD27	-0.223353	7.39933	-0.83935	0.404778	0.76761	-5.95436
ADA	0.217233	4.79893	0.834498	0.407483	0.76761	-5.95831
CXCL13	0.417288	7.99027	0.832078	0.408836	0.76761	-5.96027
CRTAM	-0.341433	4.81578	-0.77747	0.440095	0.792782	-6.003
TNFRSF9	0.233173	5.30675	0.77746	0.440101	0.792782	-6.00301
TNFRSF12A	0.236209	3.59684	0.763869	0.448094	0.792782	-6.0132
IL2	0.208968	-0.703164	0.747247	0.457985	0.794992	-6.02543
MMP12	-0.350762	5.54051	-0.727112	0.470132	0.800965	-6.03989
ARG1	0.359687	2.79702	0.686265	0.495327	0.828547	-6.06804
CXCL10	0.435445	10.1423	0.664061	0.509328	0.836752	-6.08267
IL8	0.454622	5.24752	0.623378	0.535521	0.86435	-6.10824
CXCL5	-0.500646	8.63094	-0.59543	0.553912	0.878619	-6.12488
CCL20	0.385368	6.18116	0.580142	0.564104	0.87962	-6.13367
IL15	0.121476	3.61801	0.538009	0.592665	0.908752	-6.15671
DCN	0.115797	3.95183	0.503062	0.616858	0.930343	-6.17452
VEGFR-2	-0.0927999	7.99977	-0.468553	0.641175	0.950723	-6.19094
CXCL1	0.230219	7.39032	0.431767	0.667539	0.950723	-6.20718
MUC-16	0.138354	0.937804	0.418213	0.677362	0.950723	-6.21282
IL10	0.1843	3.03676	0.415953	0.679006	0.950723	-6.21375
CXCL9	0.253499	7.07005	0.410408	0.683044	0.950723	-6.216
CD83	0.0866726	2.38937	0.383391	0.702856	0.950723	-6.22652
ICOSLG	-0.0653043	4.81762	-0.350974	0.726901	0.950723	-6.2382
MIC-A/B	-0.405147	3.51138	-0.321207	0.749228	0.950723	-6.24802
ANGPT1	0.216092	8.39956	0.308616	0.758738	0.950723	-6.25191
CD244	0.0760236	5.53945	0.305477	0.761115	0.950723	-6.25286
TRAIL	0.0908393	7.74944	0.28015	0.780376	0.950723	-6.26014
GZMH	0.145314	4.94476	0.279665	0.780747	0.950723	-6.26028
CD70	-0.103145	3.64397	-0.257709	0.797559	0.950723	-6.26607
KLRD1	-0.104142	5.83178	-0.253316	0.800935	0.950723	-6.26718
EGF	0.191729	7.90914	0.250795	0.802874	0.950723	-6.2678
HO-1	0.0617792	11.0952	0.219159	0.827309	0.950723	-6.27511
CCL3	-0.0987191	5.3881	-0.191744	0.848624	0.950723	-6.28064
Gal-1	-0.0360498	6.31842	-0.164641	0.869809	0.950723	-6.28539
IL-1 alpha	-0.0572941	-0.628846	-0.141414	0.888041	0.950723	-6.28889
MCP-1	-0.0562633	10.6394	-0.133403	0.894344	0.950723	-6.28997
CD40-L	0.105153	5.60053	0.127949	0.89864	0.950723	-6.29067
CCL19	0.0644174	9.04113	0.124052	0.90171	0.950723	-6.29116
IL5	0.0893604	0.419417	0.11483	0.908983	0.950723	-6.29224
MCP-2	0.0547981	7.57029	0.111241	0.911816	0.950723	-6.29264
CCL4	0.0494729	6.10486	0.109224	0.913408	0.950723	-6.29286
PDGF subunit B	-0.0557848	9.31556	-0.107987	0.914385	0.950723	-6.29299
GZMA	0.033447	6.43963	0.101977	0.919132	0.950723	-6.29361
PGF	0.0189685	6.70139	0.101233	0.919721	0.950723	-6.29368
CD5	0.0123712	4.47962	0.0500181	0.960283	0.971814	-6.29749
FASLG	0.0149605	5.26762	0.0487981	0.961251	0.971814	-6.29755
FGF2	0.00990545	0.511314	0.0146565	0.988357	0.988357	-6.29862
