# Supplementary material for: Systemic multi-omics analysis reveals interferon response heterogeneity and links lipid metabolism to immune alterations in severe COVID-19
Source: Genome Med. 2026 May 29;18:74. doi: 10.1186/s13073-026-01677-z (PMC13220500; doi:10.1186/s13073-026-01677-z)
Supplement: Supplementary file 12 — Additional file 12: Table S11. Significantly altered metabolites in HIS patients with mild vs. severe disease. [file 13073_2026_1677_MOESM12_ESM.xlsx]

## Sheet: HIS (Severe vs Mild)
Table S11: Comparison of metabolites between mild and severe in different ISG-clusters
Compound Name	Type	HMDB ID	logFC	AveExpr	t	P.Value	adj.P.Val	B
11beta-hydroxyandrosterone sulfate (1)	Lipid	NA	-2.55113	-1.26526	-5.27243	2.35994e-06	0.00187929	4.64057
6-bromotryptophan	Amino Acid	NA	-1.55205	-0.197013	-5.16605	3.46095e-06	0.00187929	4.29223
1-(1-enyl-palmitoyl)-2-linoleoyl-GPE (P-16:0||18:2)*	Lipid	HMDB0011343	-1.75366	0.118953	-4.4165	4.78165e-05	0.0156244	1.90776
guanidinoacetate	Amino Acid	HMDB0000128	-1.6252	0.379149	-4.32044	6.62146e-05	0.0156244	1.6131
1-(1-enyl-stearoyl)-2-linoleoyl-GPE (P-18:0||18:2)*	Lipid	HMDB0011376	-1.53117	0.102782	-4.26257	8.04477e-05	0.0156244	1.43701
catechol sulfate	Xenobiotics	HMDB0059724	-4.4852	0.455231	-4.23529	8.81468e-05	0.0156244	1.35439
1-palmitoyl-2-oleoyl-GPC (16:0||18:1)	Lipid	HMDB0007972	0.536047	0.0469868	4.1954	0.00010071	0.0156244	1.234
lidocaine	Xenobiotics	HMDB0014426	1.51899	-2.55004	4.11568	0.000131214	0.0178123	0.995127
isoursodeoxycholate	Lipid	HMDB0000686	-3.33223	-0.184596	-3.93524	0.00023685	0.0227269	0.462941
1-(1-enyl-palmitoyl)-GPE (P-16:0)*	Lipid	HMDB0011152	-1.08243	-0.768313	-3.93332	0.000238329	0.0227269	0.457343
glycosyl-N-nervonoyl-sphingosine (d18:1||24:1)*	Lipid	HMDB0010712,HMDB0004975	-1.14741	-0.0370222	-3.87068	0.000291716	0.0227269	0.275581
indolepropionate	Amino Acid	HMDB0002302	-3.39206	-0.409287	-3.85311	0.000308654	0.0227269	0.224866
homoarginine	Amino Acid	HMDB0000670	-1.33405	0.0627522	-3.85068	0.000311065	0.0227269	0.217877
1-stearoyl-2-linoleoyl-GPC (18:0||18:2)*	Lipid	HMDB0008039	-0.518222	0.0429624	-3.85038	0.000311363	0.0227269	0.217016
guaiacol sulfate	Xenobiotics	HMDB0060013	-3.83859	0.0463537	-3.81852	0.000344787	0.0227269	0.12544
1-(1-enyl-oleoyl)-GPE (P-18:1)*	Lipid	NA	-1.14234	-0.821531	-3.81771	0.00034568	0.0227269	0.123117
glycosyl-N-palmitoyl-sphingosine (d18:1||16:0)	Lipid	NA	-0.968984	-0.042845	-3.80871	0.000355761	0.0227269	0.0973111
1,2-dilinoleoyl-GPC (18:2||18:2)	Lipid	HMDB0008138	-1.24901	0.0198835	-3.78352	0.000385476	0.0232571	0.0253217
1-stearoyl-GPC (18:0)	Lipid	HMDB0010384	-0.847595	-0.196266	-3.73863	0.000444447	0.0246308	-0.102334
indoleacetate	Amino Acid	HMDB0000197	-2.17614	0.160006	-3.73218	0.000453607	0.0246308	-0.120619
andro steroid monosulfate C19H28O6S (1)*	Lipid	HMDB0002759	-2.13033	-0.238913	-3.69149	0.000515658	0.0266669	-0.235476
5alpha-androstan-3beta,17alpha-diol disulfate	Lipid	HMDB0094682	-3.89037	0.530108	-3.64865	0.000589739	0.0291117	-0.355616
glycohyocholate	Lipid	HMDB0000138	-3.14439	-0.150743	-3.56935	0.000754509	0.035626	-0.575812
branched chain 14:0 dicarboxylic acid	Lipid	NA	-3.34684	-0.451333	-3.53666	0.000834514	0.0377618	-0.665756
1-linoleoyl-2-linolenoyl-GPC (18:2||18:3)*	Lipid	HMDB0008141	-1.68238	0.209125	-3.49987	0.000934201	0.0396306	-0.766372
aconitate [cis or trans]	Energy	HMDB0000958,HMDB000072	-0.708923	-0.132171	-3.48077	0.000990344	0.0396306	-0.81837
glycosyl-N-behenoyl-sphingadienine (d18:2||22:0)*	Lipid	NA	-1.14032	-0.0149625	-3.47528	0.00100705	0.0396306	-0.833267
glycosyl-N-behenoyl-sphingosine (d18:1||22:0)*	Lipid	NA	-1.0964	0.00762903	-3.47051	0.00102178	0.0396306	-0.846203
glucuronide of piperine metabolite C17H21NO3 (5)*	Xenobiotics	NA	-3.66089	-0.748817	-3.4367	0.00113233	0.0415226	-0.937641
N-stearoylserine*	Lipid	NA	-1.2321	-0.045645	-3.41016	0.00122696	0.0415226	-1.00902
indolin-2-one	Xenobiotics	NA	-1.82974	-0.257042	-3.40363	0.00125137	0.0415226	-1.02653
palmitoyl dihydrosphingomyelin (d18:0||16:0)*	Lipid	HMDB0010168	-0.600643	-0.0442956	-3.39774	0.00127375	0.0415226	-1.04228
4-allylcatechol sulfate	Xenobiotics	NA	-2.64931	-0.337555	-3.39608	0.00128014	0.0415226	-1.04673
citrate	Energy	HMDB0000094	-0.558998	-0.047507	-3.39097	0.00129997	0.0415226	-1.06039
2-hydroxystearate	Lipid	HMDB0062549	-0.813562	-0.126625	-3.37461	0.0013655	0.0423694	-1.10407
4-methylcatechol sulfate	Xenobiotics	HMDB0240459	-4.107	-0.368109	-3.35444	0.00145055	0.0437582	-1.15771
2-aminooctanoate	Lipid	HMDB0000991	-1.54516	-0.101916	-3.25644	0.00194025	0.0557728	-1.41544
glycosyl-N-(2-hydroxynervonoyl)-sphingosine (d18:1||24:1(2OH))*	Lipid	NA	-1.1402	-0.107382	-3.25447	0.00195154	0.0557728	-1.42057
glycoursodeoxycholate	Lipid	HMDB0000708	-2.51111	0.0797981	-3.23703	0.00205418	0.0572009	-1.4659
16a-hydroxy DHEA 3-sulfate	Lipid	HMDB0062544	-2.07863	0.144438	-3.20855	0.00223281	0.0594012	-1.53958
3-phenylpropionate (hydrocinnamate)	Xenobiotics	HMDB0000764	-3.44295	0.222465	-3.20705	0.00224259	0.0594012	-1.54344
thyroxine	Amino Acid	HMDB0000248	-0.789303	-0.128987	-3.19378	0.00233113	0.0602763	-1.57763
1-(1-enyl-palmitoyl)-GPC (P-16:0)*	Lipid	HMDB0010407	-1.02196	-0.374763	-3.12927	0.00281008	0.0709709	-1.74237
5alpha-androstan-3alpha,17beta-diol monosulfate (2)	Lipid	NA	-2.23155	0.0818239	-3.0871	0.00317155	0.0782365	-1.84884
lactosyl-N-nervonoyl-sphingosine (d18:1||24:1)*	Lipid	NA	-0.726959	-0.017489	-3.07943	0.00324184	0.0782365	-1.86811
N,N,N-trimethyl-5-aminovalerate	Amino Acid	NA	1.07816	0.208803	2.98659	0.00421606	0.0995357	-2.09858
gamma-CEHC	Cofactors and Vitamins	HMDB0001931	-1.70734	-0.0151012	-2.97102	0.00440394	0.101759	-2.13674
1-stearoyl-GPI (18:0)	Lipid	HMDB0240261	-1.13073	-0.211497	-2.95732	0.00457578	0.103527	-2.17021
3-hydroxyhippurate	Xenobiotics	HMDB0006116	-3.15426	-0.282375	-2.91474	0.00515044	0.113054	-2.27354
arabitol||xylitol	Carbohydrate	HMDB0002917,HMDB0001851,HMDB0000568	0.766464	-0.0170702	2.91093	0.00520506	0.113054	-2.28274
glucuronide of piperine metabolite C17H21NO3 (4)*	Xenobiotics	NA	-2.84766	-0.709024	-2.90147	0.00534284	0.113771	-2.30553
glutamine	Amino Acid	HMDB0000641	-0.40713	0.00270248	-2.88426	0.00560213	0.116998	-2.34683
retinol (Vitamin A)	Cofactors and Vitamins	HMDB0000305	-0.874701	0.0736906	-2.85602	0.00605319	0.122747	-2.41425
linoleoylcholine*	Lipid	HMDB0013213	-2.27096	-0.58003	-2.853	0.00610344	0.122747	-2.42144
1-palmitoyl-2-arachidonoyl-GPC (16:0||20:4n6)	Lipid	HMDB0007982	0.510119	-0.0644321	2.84467	0.00624381	0.122778	-2.44122
betaine	Amino Acid	HMDB0000043	-0.536869	-0.0376576	-2.83352	0.00643643	0.122778	-2.46763
cinnamoylglycine	Xenobiotics	HMDB0011621	-2.72936	-0.439021	-2.83308	0.00644416	0.122778	-2.46867
3-carboxy-4-methyl-5-pentyl-2-furanpropionate (3-CMPFP)	Lipid	HMDB0061643	-1.00953	-0.0295866	-2.7953	0.00713904	0.132215	-2.55757
hippurate	Xenobiotics	HMDB0000714	-2.1725	0.681148	-2.79303	0.00718296	0.132215	-2.56289
N-oleoylserine	Lipid	NA	-0.715683	-0.183629	-2.77094	0.00762311	0.135872	-2.61444
glycosyl ceramide (d18:2||24:1, d18:1||24:2)*	Lipid	NA	-0.873438	-0.175442	-2.77052	0.00763186	0.135872	-2.61543
glycosyl ceramide (d18:1||20:0, d16:1||22:0)*	Lipid	NA	-0.91263	0.118158	-2.75773	0.00789819	0.138346	-2.64513
glucose	Carbohydrate	HMDB0000122	0.537129	0.148401	2.74896	0.00808564	0.139381	-2.66543
3-amino-2-piperidone	Amino Acid	HMDB0000323	-0.604885	-0.22247	-2.73721	0.00834347	0.141578	-2.69257
glycochenodeoxycholate 3-sulfate	Lipid	HMDB0002409,HMDB0002497,HMDB0002496	-1.60872	-0.0476732	-2.72845	0.0085404	0.141598	-2.71274
4-allylphenol sulfate	Xenobiotics	NA	-2.4097	-0.287563	-2.72134	0.00870357	0.141598	-2.72909
1-linoleoyl-GPC (18:2)	Lipid	HMDB0010386	-0.828267	0.00293055	-2.71995	0.0087358	0.141598	-2.73228
ceramide (d16:1||24:1, d18:1||22:1)*	Lipid	NA	0.745938	0.0870189	2.69444	0.00934674	0.149207	-2.79062
tauroursodeoxycholic acid sulfate (1)	Lipid	NA	-1.19858	-1.3912	-2.68908	0.00948	0.149207	-2.80283
cystathionine	Amino Acid	HMDB0000099	1.6226	0.0234537	2.67325	0.00988348	0.152321	-2.83875
2-hydroxypalmitate	Lipid	HMDB0031057	-0.637601	-0.111309	-2.67038	0.0099584	0.152321	-2.84525
etiocholanolone glucuronide	Lipid	HMDB0004484	-1.41317	0.0172484	-2.66497	0.010101	0.152356	-2.85749
cis-3,4-methyleneheptanoate	Lipid	NA	-1.43727	0.370811	-2.65711	0.0103113	0.153398	-2.87522
3-methylcytidine	Nucleotide	HMDB0240577	1.12982	-0.0316185	2.64527	0.0106358	0.156087	-2.90188
alpha-ketobutyrate	Amino Acid	HMDB0000005	1.67131	0.265505	2.62053	0.0113442	0.163444	-2.95729
lactosyl-N-palmitoyl-sphingosine (d18:1||16:0)	Lipid	NA	-0.478606	-0.0615487	-2.61736	0.0114381	0.163444	-2.96436
alpha-hydroxycaproate	Lipid	HMDB0001624	-1.44674	-0.627145	-2.6021	0.0118997	0.164628	-2.9983
dihydrocaffeate sulfate (2)	Xenobiotics	NA	-2.89484	0.0136125	-2.60208	0.0119003	0.164628	-2.99834
N-stearoyl-sphingadienine (d18:2||18:0)*	Lipid	NA	0.684147	-0.159594	2.59577	0.012096	0.164628	-3.01233
oleoyl-arachidonoyl-glycerol (18:1||20:4) [1]*	Lipid	HMDB0007228	0.820596	-0.0165456	2.59477	0.0121273	0.164628	-3.01455
hexadecasphingosine (d16:1)*	Lipid	NA	0.875468	-0.933784	2.58679	0.0123797	0.16586	-3.03219
dimethyl sulfone	Xenobiotics	HMDB0004983	-1.77949	0.244115	-2.58058	0.0125793	0.16586	-3.04589
uridine	Nucleotide	HMDB0000296	-0.536895	-0.061761	-2.56871	0.0129693	0.16586	-3.07203
glycochenodeoxycholate	Lipid	HMDB0000637	-1.79336	0.313466	-2.56446	0.0131116	0.16586	-3.08136
salicyluric glucuronide*	Xenobiotics	HMDB0240252	2.66679	-1.85293	2.56034	0.0132507	0.16586	-3.09039
citrulline	Amino Acid	HMDB0000904	-0.514031	0.0767969	-2.55822	0.0133231	0.16586	-3.09505
5,6-dihydrothymine	Nucleotide	HMDB0000079	-0.627249	-0.0481282	-2.55543	0.0134186	0.16586	-3.10116
1-(1-enyl-palmitoyl)-2-linoleoyl-GPC (P-16:0||18:2)*	Lipid	HMDB0011211	-0.728868	0.09457	-2.55481	0.0134398	0.16586	-3.10251
N-behenoyl-sphingadienine (d18:2||22:0)*	Lipid	NA	0.666818	0.0163777	2.53645	0.0140848	0.171281	-3.14256
oleoyl-arachidonoyl-glycerol (18:1||20:4) [2]*	Lipid	HMDB0007228	0.867929	-0.00756959	2.53251	0.0142269	0.171281	-3.15112
androsterone glucuronide	Lipid	HMDB0002829	-1.41986	0.00339449	-2.5232	0.0145678	0.171281	-3.17133
1-(1-enyl-palmitoyl)-2-arachidonoyl-GPE (P-16:0||20:4)*	Lipid	HMDB0011352	-0.822263	0.165342	-2.51896	0.0147258	0.171281	-3.18053
2-hydroxyhippurate (salicylurate)	Xenobiotics	HMDB0000840	2.9767	-0.0997452	2.5119	0.0149915	0.171281	-3.19577
5-hydroxyindole glucuronide	Amino Acid	NA	-1.43944	-0.788261	-2.50593	0.0152199	0.171281	-3.20866
4-methylbenzenesulfonate	Xenobiotics	HMDB0059933	-1.32561	-0.857617	-2.50428	0.0152837	0.171281	-3.21222
myristoyl dihydrosphingomyelin (d18:0||14:0)*	Lipid	HMDB0012085	-0.640982	0.0998472	-2.50164	0.0153861	0.171281	-3.21791
S-methylcysteine sulfoxide	Amino Acid	HMDB0029432	-1.40792	0.256171	-2.49814	0.0155224	0.171281	-3.22542
6-oxopiperidine-2-carboxylate	Amino Acid	HMDB0061705	1.18071	-0.00117791	2.49666	0.0155808	0.171281	-3.22862
linoleoylcarnitine (C18:2)*	Lipid	HMDB0006469	-0.758364	-0.318663	-2.49259	0.0157417	0.171281	-3.23736
2-aminoheptanoate	Lipid	HMDB0094649	-1.04911	-0.0208174	-2.4898	0.0158524	0.171281	-3.24333
N-methylpipecolate	Xenobiotics	NA	1.26983	-0.0246664	2.48587	0.0160102	0.171281	-3.25176
1-(1-enyl-stearoyl)-GPE (P-18:0)*	Lipid	NA	-0.739868	-0.698458	-2.48397	0.0160872	0.171281	-3.25584
2,6-dihydroxybenzoic acid	Xenobiotics	HMDB0013676	-2.21024	0.202088	-2.46154	0.0170188	0.179441	-3.30368
trimethylamine N-oxide	Lipid	HMDB0000925	-2.14767	0.219535	-2.45513	0.0172938	0.180587	-3.31729
p-cresol glucuronide*	Amino Acid	HMDB0011686	-3.11517	-0.72918	-2.44888	0.0175656	0.180724	-3.33053
2-hydroxy-4-(methylthio)butanoic acid	Amino Acid	HMDB0037115	0.847001	-0.171223	2.44719	0.0176397	0.180724	-3.3341
1-(1-enyl-palmitoyl)-2-oleoyl-GPE (P-16:0||18:1)*	Lipid	HMDB0011342	-0.659474	0.115329	-2.43761	0.0180657	0.182764	-3.35434
phenylacetate	Amino Acid	HMDB0000209	-1.92222	-0.381513	-2.43244	0.0182996	0.182764	-3.36524
imidazole lactate	Amino Acid	HMDB0002320	0.749683	0.0898737	2.43147	0.0183437	0.182764	-3.36728
3-hydroxykynurenine	Amino Acid	HMDB0000732	1.50406	-1.49693	2.42509	0.0186366	0.183839	-3.3807
gamma-glutamylcitrulline*	Peptide	NA	-0.837445	0.223878	-2.42178	0.0187901	0.183839	-3.38764
2-hydroxyadipate	Lipid	HMDB0000321	1.23905	-1.29368	2.40939	0.0193752	0.18787	-3.41359
2-methylserine	Amino Acid	NA	-0.948411	-0.501764	-2.37218	0.0212314	0.204047	-3.49086
chenodeoxycholic acid sulfate (1)	Lipid	HMDB0002522	-1.62498	-0.715271	-2.36686	0.021509	0.204902	-3.50182
glycosyl-N-stearoyl-sphingosine (d18:1||18:0)	Lipid	NA	-0.679436	-0.0290779	-2.34661	0.0225974	0.212964	-3.5434
cis-3,4-methyleneheptanoylglycine	Lipid	NA	-1.14983	0.0193434	-2.34389	0.0227475	0.212964	-3.54897
linoleoyl-linolenoyl-glycerol (18:2||18:3) [2]*	Lipid	HMDB0007250	-1.20926	0.26146	-2.33221	0.0234009	0.217209	-3.57278
androstenediol (3alpha, 17alpha) monosulfate (2)	Lipid	NA	-1.35224	-0.167282	-2.32009	0.024097	0.221774	-3.59741
ceramide (d18:1||20:0, d16:1||22:0, d20:1||18:0)*	Lipid	NA	0.502852	0.00155143	2.30837	0.0247875	0.226212	-3.62112
mannose	Carbohydrate	HMDB0000169	0.729254	0.0762689	2.29089	0.0258497	0.23394	-3.65629
dodecanedioate (C12)	Lipid	HMDB0000623	-0.943385	0.134924	-2.28505	0.0262137	0.235274	-3.668
N-acetyl-2-aminooctanoate*	Lipid	HMDB0059745	-0.947512	0.186793	-2.27374	0.0269312	0.236478	-3.69059
taurochenodeoxycholic acid 3-sulfate	Lipid	HMDB0002486	-1.99548	-0.141994	-2.27255	0.0270081	0.236478	-3.69298
N-stearoyl-sphingosine (d18:1||18:0)*	Lipid	HMDB0004950	0.558516	-0.1166	2.2699	0.0271792	0.236478	-3.69825
cortisol 21-sulfate	Lipid	HMDB0062779	1.21938	-2.72556	2.26425	0.0275469	0.236478	-3.70948
3-methyl catechol sulfate (1)	Xenobiotics	NA	-3.54883	-0.457037	-2.26258	0.0276568	0.236478	-3.71281
glycocholate glucuronide (1)	Lipid	NA	1.93483	-0.850803	2.2585	0.027926	0.236478	-3.7209
2-palmitoyl-GPC* (16:0)*	Lipid	HMDB0061702	-0.623269	-0.313278	-2.25617	0.0280809	0.236478	-3.72552
8-methoxykynurenate	Amino Acid	HMDB0060426	1.25172	-0.710463	2.25603	0.02809	0.236478	-3.72579
ceramide (d18:2||24:1, d18:1||24:2)*	Lipid	NA	0.523031	-0.0800582	2.24992	0.0285	0.238084	-3.73789
p-cresol sulfate	Xenobiotics	HMDB0011635	-2.48093	-0.366396	-2.24251	0.0290044	0.238753	-3.75252
lysine	Amino Acid	HMDB0003405	-0.457017	-0.0375126	-2.24229	0.0290196	0.238753	-3.75296
ornithine	Amino Acid	HMDB0000214	-0.502271	-0.00283278	-2.23593	0.0294589	0.240544	-3.76548
stearoylcholine*	Lipid	NA	-1.88263	-1.02698	-2.21956	0.0306167	0.244525	-3.79758
gamma-glutamylhistidine	Peptide	HMDB0029151	-0.529565	0.0119341	-2.21935	0.030632	0.244525	-3.798
adenosine 3',5'-cyclic monophosphate (cAMP)	Nucleotide	HMDB0000058	-0.767801	-0.211326	-2.21505	0.0309422	0.244525	-3.80638
6-hydroxyindole sulfate	Xenobiotics	HMDB0000682	-1.57187	-0.11285	-2.21482	0.0309591	0.244525	-3.80684
1H-indole-7-acetic acid	Xenobiotics	NA	-1.65343	-0.578301	-2.21259	0.031122	0.244525	-3.8112
hydroxypalmitoyl sphingomyelin (d18:1||16:0(OH))	Lipid	NA	-0.466307	-0.0353724	-2.21019	0.0312974	0.244525	-3.81587
1-palmitoyl-2-palmitoleoyl-GPC (16:0||16:1)*	Lipid	HMDB0007969	0.664652	0.0706662	2.19721	0.0322623	0.247522	-3.8411
formiminoglutamate	Amino Acid	HMDB0000854	0.954944	-0.0565175	2.19625	0.0323348	0.247522	-3.84296
eicosanedioate (C20-DC)	Lipid	NA	-0.729892	0.341121	-2.19197	0.032659	0.247522	-3.85124
alpha-tocopherol	Cofactors and Vitamins	HMDB0001893	-0.307493	0.0487687	-2.1916	0.0326869	0.247522	-3.85195
epiandrosterone sulfate	Lipid	HMDB0062657	-1.59976	0.0440059	-2.18985	0.0328206	0.247522	-3.85534
tauro-beta-muricholate	Lipid	HMDB0000932	-2.24592	-0.757633	-2.18575	0.0331354	0.248173	-3.86326
sphinganine-1-phosphate	Lipid	HMDB0001383	-0.566502	0.0569125	-2.18131	0.0334793	0.249031	-3.87182
3-methylxanthine	Xenobiotics	HMDB0001886	-2.01588	-0.234583	-2.17647	0.0338582	0.250136	-3.88114
butyrate||isobutyrate (4:0)	Lipid	HMDB0000039	-0.642487	-0.00696338	-2.17001	0.0343691	0.252195	-3.89355
succinylcarnitine (C4-DC)	Energy	HMDB0061717	0.806015	-0.1903	2.16256	0.0349669	0.254859	-3.90782
1-arachidonoyl-GPE (20:4n6)*	Lipid	HMDB0011517	0.696777	0.0815294	2.15729	0.0353957	0.256265	-3.91791
sulfate of piperine metabolite C18H21NO3 (1)*	Xenobiotics	NA	-1.88499	-1.33241	-2.14378	0.0365145	0.262614	-3.94362
glyco-beta-muricholate	Lipid	NA	-2.05006	-0.433634	-2.13493	0.0372647	0.265002	-3.96041
sphingosine 1-phosphate	Lipid	HMDB0000277	-0.412841	0.135864	-2.13411	0.0373345	0.265002	-3.96195
1-palmitoyl-2-arachidonoyl-GPI (16:0||20:4)*	Lipid	HMDB0009789	0.887146	0.00468685	2.12761	0.0378949	0.266605	-3.97424
xanthine	Nucleotide	HMDB0000292	0.797622	-0.490434	2.12581	0.0380514	0.266605	-3.97763
dimethylarginine (ADMA + SDMA)	Amino Acid	HMDB0003334,HMDB0001539	-0.284561	-0.107733	-2.11888	0.038659	0.267454	-3.99069
S-methylcysteine	Amino Acid	HMDB0002108	-0.842273	0.0733584	-2.11881	0.038665	0.267454	-3.99082
gamma-tocopherol||beta-tocopherol	Cofactors and Vitamins	HMDB0006335,HMDB0001492	-1.03921	0.348452	-2.11401	0.0390913	0.268691	-3.99985
palmitoylcholine	Lipid	HMDB0240592	-1.61512	-0.595084	-2.0921	0.0410875	0.280635	-4.0408
1-(1-enyl-palmitoyl)-2-palmitoyl-GPC (P-16:0||16:0)*	Lipid	HMDB0011206	-0.453289	-0.112408	-2.08144	0.0420901	0.284958	-4.06058
tauroursodeoxycholate	Lipid	HMDB0000874	-1.97062	-0.749529	-2.07775	0.0424425	0.284958	-4.06742
arachidonoylcholine	Lipid	HMDB0240583	-1.57894	-0.673297	-2.07687	0.0425271	0.284958	-4.06906
4-cholesten-3-one	Lipid	HMDB0000921	-0.481519	-0.0535909	-2.07048	0.0431438	0.284958	-4.08086
salicylate	Xenobiotics	HMDB0001895	2.28232	0.314542	2.06658	0.0435235	0.284958	-4.08803
sphingomyelin (d18:0||20:0, d16:0||22:0)*	Lipid	NA	-0.696591	0.0682797	-2.06598	0.0435823	0.284958	-4.08914
N6-acetyllysine	Amino Acid	HMDB0000206	-0.404073	-0.0849163	-2.06523	0.0436563	0.284958	-4.09053
proline	Amino Acid	HMDB0000162,HMDB0003411	-0.533707	0.0846097	-2.06258	0.0439172	0.284958	-4.09541
beta-hydroxyisovaleroylcarnitine	Amino Acid	NA	0.478724	-0.0666269	2.06091	0.0440819	0.284958	-4.09847
alanine	Amino Acid	HMDB0000161	-0.440619	0.065098	-2.0558	0.0445899	0.286537	-4.10784
stearoyl-arachidonoyl-glycerol (18:0||20:4) [1]*	Lipid	HMDB0007170	0.63615	-0.0357973	2.05007	0.0451659	0.288531	-4.11834
7-HOCA	Lipid	HMDB0012458	-0.481368	-0.0201744	-2.04269	0.0459172	0.291615	-4.13182
sphingomyelin (d18:2||14:0, d18:1||14:1)*	Lipid	NA	-0.618422	0.0834012	-2.03217	0.0470063	0.296796	-4.15095
4-hydroxyphenylacetate	Amino Acid	HMDB0000020	0.977929	-0.257536	2.01936	0.0483633	0.303598	-4.17415
picolinoylglycine	Lipid	HMDB0059766	0.860341	-0.0183662	2.01307	0.0490423	0.306092	-4.1855
1-stearoyl-GPG (18:0)	Lipid	NA	-0.951558	-0.480834	-1.99818	0.050681	0.314512	-4.21223
glycocholate	Lipid	HMDB0000138	-1.62449	0.432501	-1.99406	0.0511431	0.315576	-4.2196
1-palmitoyl-2-arachidonoyl-GPE (16:0||20:4)*	Lipid	HMDB0005323	0.615306	-0.184494	1.9858	0.0520804	0.318376	-4.23434
isovalerylglycine	Amino Acid	HMDB00678	-1.16004	-0.262257	-1.9849	0.0521832	0.318376	-4.23594
inosine	Nucleotide	HMDB0000195	1.51654	-1.13195	1.98213	0.0525006	0.318523	-4.24085
4-ethylcatechol sulfate	Xenobiotics	NA	-2.57574	0.634968	-1.96363	0.0546676	0.328758	-4.27361
alpha-CMBHC glucuronide	Cofactors and Vitamins	NA	-1.22413	-0.720043	-1.96257	0.054793	0.328758	-4.27546
serine	Amino Acid	HMDB0000187	-0.355507	0.0725957	-1.95781	0.0553647	0.329864	-4.28386
omeprazole	Xenobiotics	HMDB0001913	0.94562	-3.10768	1.95542	0.0556529	0.329864	-4.28805
dodecenedioate (C12:1-DC)*	Lipid	HMDB0000933	-0.890057	-0.0424174	-1.95348	0.0558885	0.329864	-4.29146
piperine	Xenobiotics	HMDB0029377	-2.5376	0.390235	-1.94131	0.0573831	0.336618	-4.31277
3beta-hydroxy-5-cholestenoate	Lipid	NA	-0.701328	-0.035291	-1.93914	0.0576529	0.336618	-4.31655
4-vinylphenol sulfate	Xenobiotics	HMDB0062775	-1.74173	-0.11613	-1.92842	0.0590029	0.342659	-4.3352
gamma-glutamylphenylalanine	Peptide	HMDB0000594	0.371616	-0.0373842	1.92049	0.0600186	0.343425	-4.34894
sulfate of piperine metabolite C18H21NO3 (3)*	Xenobiotics	NA	-1.48795	-1.10143	-1.92002	0.0600796	0.343425	-4.34976
3-methoxycatechol sulfate (1)	Xenobiotics	NA	-2.29735	-0.628783	-1.91999	0.0600836	0.343425	-4.34981
ceramide (d18:1||17:0, d17:1||18:0)*	Lipid	NA	0.570089	-0.108435	1.90401	0.0621773	0.353532	-4.37733
2-palmitoleoyl-GPC* (16:1)*	Lipid	HMDB10383	-0.849135	-0.370972	-1.8909	0.0639421	0.358912	-4.39977
eicosenedioate (C20:1-DC)*	Lipid	NA	-1.12224	0.000634429	-1.88968	0.0641087	0.358912	-4.40186
gamma-glutamylalanine	Peptide	HMDB0029142	-0.791655	0.0579097	-1.88963	0.0641154	0.358912	-4.40194
pristanate	Lipid	HMDB0000795	-1.23947	-0.147596	-1.88721	0.0644455	0.358912	-4.40606
7-methylguanine	Nucleotide	HMDB0000897	-0.343949	-0.0959528	-1.87742	0.0658006	0.364589	-4.42271
glycerophosphorylcholine (GPC)	Lipid	HMDB0000086	-0.396475	-0.316205	-1.86992	0.0668534	0.366318	-4.4354
alpha-hydroxyisocaproate	Amino Acid	HMDB0000665,HMDB0000624,HMDB00746	-0.793738	-0.0994318	-1.86633	0.0673627	0.366318	-4.44146
2-hydroxy-3-methylvalerate	Amino Acid	HMDB0000317	0.998519	-0.148879	1.86565	0.0674596	0.366318	-4.4426
sulfate of piperine metabolite C16H19NO3 (2)*	Xenobiotics	NA	-2.11541	-0.95435	-1.86563	0.0674619	0.366318	-4.44263
1-palmitoyl-GPI* (16:0)	Lipid	HMDB0061695	-0.677399	-0.26718	-1.85093	0.0695851	0.375223	-4.46734
palmitoleoyl-linoleoyl-glycerol (16:1||18:2) [1]*	Lipid	HMDB0007132	-1.89216	-0.768523	-1.84951	0.0697928	0.375223	-4.46972
cortisol	Lipid	HMDB0000063	0.671081	-0.189038	1.84375	0.0706419	0.377917	-4.47935
glycosyl ceramide (d18:1||23:1, d17:1||24:1)*	Lipid	NA	-1.02566	-0.190444	-1.83929	0.0713061	0.3796	-4.48679
histidine	Amino Acid	HMDB0000177	-0.346093	-0.0222705	-1.83659	0.0717092	0.379839	-4.49127
gamma-glutamylglutamine	Peptide	HMDB0011738	-0.370643	0.465043	-1.83432	0.0720504	0.379839	-4.49505
palmitoyl-arachidonoyl-glycerol (16:0||20:4) [1]*	Lipid	HMDB0007112	1.13946	-0.593317	1.82226	0.0738874	0.386066	-4.51504
bilirubin degradation product, C16H18N2O5 (1)	Partially Characterized Molecules	NA	-1.41108	-0.627271	-1.82084	0.0741065	0.386066	-4.51739
1-palmitoyl-2-oleoyl-GPE (16:0||18:1)	Lipid	HMDB0005320	0.671994	-0.132931	1.81959	0.0742982	0.386066	-4.51944
oleoylcholine	Lipid	HMDB0240596	-1.38838	-0.479501	-1.80391	0.0767567	0.396687	-4.54522
cerotoylcarnitine (C26)*	Lipid	HMDB0006347	-0.422191	0.0863318	-1.79956	0.0774505	0.396687	-4.55234
Glutamine degradant*	Partially Characterized Molecules	NA	0.900121	0.250153	1.79726	0.0778191	0.396687	-4.55609
1-palmitoyl-2-oleoyl-GPI (16:0||18:1)*	Lipid	HMDB0009783	0.486761	0.144541	1.7963	0.0779726	0.396687	-4.55765
linolenoylcarnitine (C18:3)*	Lipid	NA	-1.07417	-0.484908	-1.79509	0.0781685	0.396687	-4.55963
1-arachidonylglycerol (20:4)	Lipid	HMDB11578	1.75528	-0.230433	1.78912	0.0791353	0.399725	-4.56934
guanidinosuccinate	Amino Acid	HMDB0003157	1.22548	-0.334214	1.76808	0.0826277	0.415434	-4.60337
alpha-CEHC glucuronide*	Cofactors and Vitamins	HMDB0062445	-0.555694	-0.961216	-1.76166	0.0837175	0.416779	-4.61367
phenyllactate (PLA)	Amino Acid	HMDB0000779,HMDB0000563	0.555826	-0.0730045	1.75807	0.0843335	0.416779	-4.61943
xanthosine	Nucleotide	HMDB0000299	0.429754	-1.58278	1.75801	0.0843434	0.416779	-4.61952
allantoin	Nucleotide	HMDB0000462	-0.286214	-0.0399239	-1.7575	0.0844304	0.416779	-4.62033
4-ethylphenyl sulfate	Xenobiotics	HMDB0062551	-1.35104	0.394149	-1.75003	0.0857243	0.421252	-4.63227
N-palmitoyl-heptadecasphingosine (d17:1||16:0)*	Lipid	NA	0.450331	0.0360131	1.74654	0.0863343	0.422338	-4.63783
tiglyl carnitine (C5)	Amino Acid	HMDB0002366	0.752924	-0.00853614	1.74271	0.0870065	0.423718	-4.64391
glycine	Amino Acid	HMDB0000123	-0.424126	-0.0612236	-1.73507	0.0883632	0.428404	-4.65603
taurochenodeoxycholate	Lipid	HMDB0000951	-1.67673	0.229346	-1.73109	0.0890757	0.429939	-4.66231
sulfate of piperine metabolite C16H19NO3 (3)*	Xenobiotics	NA	-1.6525	-0.501141	-1.72486	0.0902021	0.433449	-4.67213
1-palmitoyl-GPG (16:0)*	Lipid	NA	-0.586052	-0.230039	-1.72263	0.0906083	0.433483	-4.67564
estrone 3-sulfate	Lipid	HMDB0001425	0.794718	-0.851957	1.71797	0.0914613	0.434565	-4.68295
orotidine	Nucleotide	HMDB0000788	-0.701814	-0.540938	-1.71703	0.0916348	0.434565	-4.68443
3-hydroxypyridine sulfate	Xenobiotics	NA	-2.71223	1.08251	-1.71127	0.0927012	0.435937	-4.69345
ximenoylcarnitine (C26:1)*	Lipid	NA	-0.465608	0.14577	-1.71113	0.0927269	0.435937	-4.69367
trizma acetate	Xenobiotics	NA	2.00724	0.931256	1.70469	0.0939292	0.439686	-4.70371
palmitoyl sphingomyelin (d18:1||16:0)	Lipid	HMDB0010169	-0.21562	-0.0234541	-1.7023	0.0943802	0.439901	-4.70743
3,5-dichloro-2,6-dihydroxybenzoic acid	Xenobiotics	NA	-0.771695	0.0616257	-1.69038	0.0966502	0.448556	-4.72591
5-(galactosylhydroxy)-L-lysine	Amino Acid	NA	0.805333	-0.976561	1.68684	0.0973331	0.449803	-4.73138
creatinine	Amino Acid	HMDB0000562	-0.222501	0.0138328	-1.68074	0.0985186	0.453353	-4.74077
arachidoylcarnitine (C20)*	Lipid	HMDB0006460	-0.483924	0.0361086	-1.67552	0.0995438	0.455487	-4.74879
1-stearoyl-GPE (18:0)	Lipid	HMDB0011130	-0.401845	-0.369568	-1.67247	0.100147	0.455487	-4.75346
hexanoylcarnitine (C6)	Lipid	HMDB0000756	0.669528	-0.212123	1.67199	0.100241	0.455487	-4.75419
N-palmitoylglycine	Lipid	HMDB0013034	-0.533679	-0.21784	-1.66855	0.100925	0.455988	-4.75946
2-stearoyl-GPE (18:0)*	Lipid	HMDB0011129	-0.696218	-0.324146	-1.66451	0.101733	0.455988	-4.76562
stearoyl-arachidonoyl-glycerol (18:0||20:4) [2]*	Lipid	HMDB0007170	0.508871	-0.158615	1.66267	0.102101	0.455988	-4.76841
4-methylguaiacol sulfate	Xenobiotics	NA	-1.52748	-0.561401	-1.66097	0.102445	0.455988	-4.77101
hydroquinone sulfate	Xenobiotics	HMDB0240263	-1.19443	-0.520689	-1.6598	0.102681	0.455988	-4.77278
phenol sulfate	Amino Acid	HMDB0060015	-1.71209	-0.557782	-1.65749	0.103148	0.455988	-4.77629
3-bromo-5-chloro-2,6-dihydroxybenzoic acid*	Xenobiotics	NA	-0.916507	-0.182285	-1.65679	0.10329	0.455988	-4.77735
sphingomyelin (d18:1||24:1, d18:2||24:0)*	Lipid	HMDB0012107	-0.410709	0.045846	-1.65273	0.104119	0.457785	-4.78352
4-vinylcatechol sulfate	Xenobiotics	NA	-2.62561	-0.862779	-1.64835	0.105017	0.459874	-4.79015
3-hydroxyoctanoate	Lipid	HMDB0001954	-0.808232	0.0793958	-1.64365	0.105989	0.461774	-4.79724
7-methylxanthine	Xenobiotics	HMDB0001991	-1.39976	0.0785188	-1.64208	0.106315	0.461774	-4.7996
octadecadienedioate (C18:2-DC)*	Lipid	NA	-0.814875	-0.0178248	-1.6401	0.106727	0.461774	-4.80258
lignoceroyl sphingomyelin (d18:1||24:0)	Lipid	NA	-0.343618	0.00774917	-1.63385	0.108037	0.465589	-4.81197
glutathione, oxidized (GSSG)	Amino Acid	HMDB0003337	-0.0523347	-0.40901	-1.6265	0.109594	0.47043	-4.82295
N-acetylhistidine	Amino Acid	HMDB0032055	-0.750349	-0.517794	-1.61585	0.111884	0.478369	-4.83881
vanillic acid glycine	Xenobiotics	HMDB0060026	-1.95731	-0.702923	-1.61338	0.11242	0.478777	-4.84247
linoleoyl ethanolamide	Lipid	HMDB0012252	-0.707676	-0.153164	-1.60574	0.114094	0.484006	-4.85378
glycoursodeoxycholic acid sulfate (1)	Lipid	NA	-1.28291	-0.411895	-1.59322	0.116878	0.493889	-4.87219
1-(1-enyl-stearoyl)-2-arachidonoyl-GPE (P-18:0||20:4)*	Lipid	HMDB0005779	-0.520964	0.152475	-1.5882	0.118009	0.496736	-4.87953
asparagine	Amino Acid	HMDB0000168	-0.272072	0.0568786	-1.58424	0.118908	0.497683	-4.88531
ceramide (d18:1||14:0, d16:1||16:0)*	Lipid	NA	0.355648	0.0933235	1.58317	0.119151	0.497683	-4.88686
pregnenetriol sulfate*	Lipid	NA	-0.660172	0.0968682	-1.57863	0.12019	0.498706	-4.89347
hydantoin-5-propionate	Amino Acid	HMDB0001212	0.85253	-0.0838496	1.57809	0.120314	0.498706	-4.89425
threonine	Amino Acid	HMDB0000167	-0.433508	-0.0234935	-1.57179	0.12177	0.502823	-4.9034
1-(1-enyl-stearoyl)-2-oleoyl-GPE (P-18:0||18:1)	Lipid	HMDB0011375	-0.511364	0.245731	-1.56846	0.122545	0.503992	-4.90821
2-hydroxydecanoate	Lipid	HMDB0094656	-0.769725	0.585752	-1.56465	0.123435	0.503992	-4.9137
tetrahydrocortisol glucuronide	Lipid	NA	0.862873	-0.341974	1.56461	0.123446	0.503992	-4.91376
tryptophan betaine	Amino Acid	HMDB0061115	1.9101	-0.110986	1.56095	0.124306	0.504627	-4.91903
hypoxanthine	Nucleotide	HMDB0000157	2.33442	-1.60248	1.56	0.12453	0.504627	-4.9204
12,13-DiHOME	Lipid	HMDB0004705	-1.22816	-0.141919	-1.55691	0.125262	0.505705	-4.92483
1-oleoyl-2-arachidonoyl-GPE (18:1||20:4)*	Lipid	HMDB0009069	0.51734	-0.207368	1.5508	0.126719	0.507187	-4.93358
2-hydroxylaurate	Lipid	NA	-0.585411	0.0421381	-1.54989	0.126938	0.507187	-4.93489
3-indoxyl sulfate	Amino Acid	HMDB0000682	-1.28646	-0.141194	-1.54951	0.12703	0.507187	-4.93544
linoleoyl-linoleoyl-glycerol (18:2||18:2) [2]*	Lipid	HMDB0007248	-0.793039	-0.0751133	-1.54656	0.127738	0.508146	-4.93964
1-stearoyl-2-oleoyl-GPC (18:0||18:1)	Lipid	HMDB0008038	0.214854	0.123734	1.53841	0.129717	0.514132	-4.95123
bilirubin degradation product, C17H18N2O4 (2)	Partially Characterized Molecules	NA	-0.569336	0.0276729	-1.53493	0.130568	0.515625	-4.95617
linolenate (18:3n3 or 3n6)	Lipid	HMDB0001388,HMDB0003073	-0.998283	0.343479	-1.52718	0.132482	0.521286	-4.96712
1-methyl-5-imidazolelactate	Amino Acid	NA	-1.12374	-0.104704	-1.51837	0.134682	0.528033	-4.9795
bilirubin degradation product, C17H18N2O4 (3)	Partially Characterized Molecules	NA	-0.597947	-0.0131599	-1.51213	0.13626	0.530088	-4.98824
11beta-hydroxyetiocholanolone glucuronide*	Lipid	NA	-1.24328	-0.397701	-1.51098	0.136552	0.530088	-4.98985
sphingomyelin (d18:2||24:2)*	Lipid	NA	-0.356869	-0.323961	-1.51051	0.136671	0.530088	-4.9905
xanthurenate	Amino Acid	HMDB0000881	1.12197	-0.492933	1.50436	0.138244	0.534279	-4.99907
1-palmitoyl-2-docosahexaenoyl-GPE (16:0||22:6)*	Lipid	HMDB0008946	0.492738	-0.194104	1.4954	0.140562	0.538684	-5.01151
arabinose	Carbohydrate	HMDB0029942	1.13398	-0.579712	1.4947	0.140743	0.538684	-5.01247
beta-sitosterol	Lipid	HMDB0000852	-0.985262	-0.575992	-1.49421	0.140871	0.538684	-5.01315
1-heptadecenoylglycerol (17:1)*	Lipid	NA	1.5552	-0.415993	1.48891	0.142257	0.541898	-5.02046
nervonate (24:1n9)*	Lipid	HMDB0002368	1.97082	-0.902235	1.48719	0.14271	0.541898	-5.02282
suberate (C8-DC)	Lipid	HMDB0000893	-0.732724	-0.000155474	-1.4852	0.143235	0.541957	-5.02557
3-methylhistidine	Amino Acid	HMDB0000479	-1.57839	0.0767657	-1.48141	0.144238	0.541957	-5.03076
behenoyl dihydrosphingomyelin (d18:0||22:0)*	Lipid	HMDB0012091	-0.500842	-0.00550671	-1.47869	0.144963	0.541957	-5.03449
cis-3,4-methyleneheptanoylcarnitine	Lipid	NA	-0.559134	0.340432	-1.47853	0.145006	0.541957	-5.03472
dodecadienoate (12:2)*	Lipid	NA	-0.767486	-0.426459	-1.47772	0.14522	0.541957	-5.03582
3-(3-hydroxyphenyl)propionate	Xenobiotics	HMDB0000375	-1.88532	-0.553204	-1.46745	0.147983	0.550374	-5.04982
cys-gly, oxidized	Amino Acid	NA	-0.66138	0.183759	-1.45873	0.150362	0.556138	-5.06165
glucuronide of piperine metabolite C17H21NO3 (3)*	Xenobiotics	NA	-1.43117	-0.816433	-1.45779	0.150619	0.556138	-5.06291
N-acetylarginine	Amino Acid	HMDB0004620	-0.607495	-0.231926	-1.45555	0.151237	0.556138	-5.06594
4-methoxyphenol sulfate	Amino Acid	NA	1.51493	-2.66083	1.4543	0.151581	0.556138	-5.06762
docosahexaenoylcholine	Lipid	NA	-1.03988	-0.700706	-1.45062	0.152599	0.557685	-5.07257
palmitoyl-arachidonoyl-glycerol (16:0||20:4) [2]*	Lipid	HMDB0007112	0.77247	-0.302402	1.44796	0.15334	0.557685	-5.07615
4-hydroxynonenal	Lipid	HMDB0004362	-0.996944	-0.604207	-1.44723	0.153543	0.557685	-5.07713
tricosanoyl sphingomyelin (d18:1||23:0)*	Lipid	HMDB0012105	-0.301241	0.0463639	-1.44416	0.154402	0.558935	-5.08125
threonate	Cofactors and Vitamins	HMDB0000943,HMDB0062620	-0.557156	0.0410804	-1.43983	0.155617	0.561461	-5.08703
tetrahydrocortisone glucuronide (5)	Lipid	NA	-0.764992	-0.69898	-1.43472	0.157063	0.564802	-5.09385
glutarylcarnitine (C5-DC)	Amino Acid	HMDB0013130	0.536065	-0.0161161	1.43278	0.157614	0.564913	-5.09643
1-dihomo-linoleoylglycerol (20:2)	Lipid	NA	0.924046	-1.44766	1.42843	0.158857	0.566141	-5.10221
urate	Nucleotide	HMDB0000289	-0.300209	-0.00418608	-1.42675	0.159339	0.566141	-5.10444
N6-succinyladenosine	Nucleotide	HMDB0000912	0.577222	-0.433376	1.42382	0.160182	0.566141	-5.10832
dehydroepiandrosterone sulfate (DHEA-S)	Lipid	HMDB0001032	-0.680241	0.178115	-1.42366	0.160227	0.566141	-5.10852
2-hydroxybutyrate||2-hydroxyisobutyrate	Amino Acid	HMDB0000729,HMDB00008	0.593211	-0.142402	1.42249	0.160567	0.566141	-5.11008
dimethylguanidino valeric acid (DMGV)*	Amino Acid	NA	1.24456	-0.808676	1.42069	0.161084	0.566141	-5.11244
1-stearoyl-2-arachidonoyl-GPC (18:0||20:4)	Lipid	HMDB0008048	0.216527	-0.118532	1.41784	0.161912	0.567215	-5.1162
pantothenate (Vitamin B5)	Cofactors and Vitamins	HMDB0000210	-0.395445	-0.102652	-1.41505	0.162724	0.568226	-5.11987
acesulfame	Xenobiotics	HMDB0033585	-2.73127	-4.00371	-1.40798	0.164797	0.5684	-5.12914
hydroxyproline	Amino Acid	HMDB0000725	-0.529779	-0.0801206	-1.40739	0.164973	0.5684	-5.12992
alpha-hydroxyisovalerate	Amino Acid	HMDB0000407	0.692003	-0.0470143	1.40662	0.1652	0.5684	-5.13092
N-acetylalliin	Xenobiotics	NA	-1.22285	-0.973956	-1.40504	0.165666	0.5684	-5.13298
eicosapentaenoate (EPA; 20:5n3)	Lipid	HMDB0001999	-0.774198	0.1732	-1.40466	0.165778	0.5684	-5.13348
lactate	Carbohydrate	HMDB0000190	-0.383485	-0.250597	-1.4042	0.165914	0.5684	-5.13408
N-acetyl-isoputreanine	Amino Acid	NA	-0.477297	-0.246568	-1.39906	0.167444	0.571836	-5.14078
alpha-ketoglutaramate*	Amino Acid	HMDB0001552	-0.331782	0.0284381	-1.3973	0.16797	0.571836	-5.14307
1-carboxyethyltyrosine	Amino Acid	NA	0.661727	0.0613159	1.39469	0.168752	0.572704	-5.14646
retinal	Cofactors and Vitamins	HMDB0001358	-0.691856	-0.40898	-1.39151	0.169707	0.573653	-5.15057
5-methylthioribose	Amino Acid	HMDB0001087	-0.599395	-0.354012	-1.38867	0.170566	0.573653	-5.15425
nicotinamide	Cofactors and Vitamins	HMDB0001406	-0.483802	-0.356197	-1.38833	0.170669	0.573653	-5.15469
bilirubin degradation product, C17H18N2O4 (1)	Partially Characterized Molecules	NA	-0.527003	0.0938218	-1.38676	0.171145	0.573653	-5.15672
propionylcarnitine (C3)	Lipid	HMDB0000824	0.481566	-0.0535456	1.38338	0.172173	0.575323	-5.16107
tartronate (hydroxymalonate)	Xenobiotics	HMDB0035227	-0.787747	-0.389796	-1.37802	0.173811	0.579014	-5.16795
N-acetyltryptophan	Amino Acid	HMDB0013713	-0.317722	-0.013483	-1.37536	0.174631	0.579791	-5.17136
2-aminophenol sulfate	Xenobiotics	HMDB0061116	-1.56515	0.135409	-1.37224	0.175592	0.579791	-5.17535
S-carboxyethylcysteine	Amino Acid	NA	-0.978716	0.0244353	-1.37207	0.175646	0.579791	-5.17557
S-allylcysteine	Xenobiotics	HMDB0034323	-1.70629	-1.02768	-1.36928	0.176512	0.580886	-5.17913
dihomo-linoleoylcarnitine (C20:2)*	Lipid	NA	-0.480895	-0.342616	-1.36652	0.17737	0.581946	-5.18264
bilirubin degradation product, C16H18N2O5 (2)	Partially Characterized Molecules	NA	-0.686981	-0.00109577	-1.36475	0.177922	0.581999	-5.18489
caffeine	Xenobiotics	HMDB0001847	-1.93739	0.950569	-1.35965	0.179524	0.585474	-5.19137
3-aminoisobutyrate	Nucleotide	HMDB0002166	-0.525469	-0.148238	-1.35333	0.181519	0.588499	-5.19935
pyruvate	Carbohydrate	HMDB0000243	-0.277556	0.184375	-1.35183	0.181997	0.588499	-5.20125
N-palmitoyl-sphingosine (d18:1||16:0)	Lipid	HMDB0004949	0.249337	-0.112654	1.35152	0.182094	0.588499	-5.20163
imidazole propionate	Amino Acid	HMDB0002271	1.0773	-0.527169	1.34896	0.182912	0.588499	-5.20486
1-linoleoylglycerol (18:2)	Lipid	HMDB0011568	1.43466	0.447054	1.34704	0.183525	0.588499	-5.20727
1-palmitoyl-GPC (16:0)	Lipid	HMDB0010382	-0.243914	-0.197707	-1.34648	0.183703	0.588499	-5.20797
N-acetylglucosamine||N-acetylgalactosamine	Carbohydrate	HMDB0000212,HMDB0000215	0.284431	-0.206055	1.34398	0.184505	0.58933	-5.2111
cholate	Lipid	HMDB0000619	-1.52613	0.50373	-1.34068	0.185569	0.590384	-5.21523
citramalate	Amino Acid	HMDB0000426	-0.712881	0.247746	-1.33959	0.185922	0.590384	-5.2166
1,2-dilinoleoyl-GPE (18:2||18:2)*	Lipid	HMDB0009093	-0.929735	-0.0581752	-1.3365	0.186923	0.591092	-5.22046
1-(1-enyl-palmitoyl)-2-palmitoleoyl-GPC (P-16:0||16:1)*	Lipid	HMDB0011207	-0.443403	-0.0657827	-1.33554	0.187233	0.591092	-5.22165
oxalate (ethanedioate)	Cofactors and Vitamins	HMDB0002329	-0.462503	0.177996	-1.32963	0.189162	0.595448	-5.22899
prolylhydroxyproline	Amino Acid	HMDB0006695	0.598581	-0.16994	1.32184	0.191725	0.600095	-5.23863
1,3-dimethylurate	Xenobiotics	HMDB0001857	-1.04332	-0.659908	-1.32051	0.192167	0.600095	-5.24027
1-linolenoyl-GPC (18:3)*	Lipid	HMDB0010388	-0.506887	0.283386	-1.32012	0.192296	0.600095	-5.24075
4-hydroxyphenylpyruvate	Amino Acid	HMDB0000707	0.827496	0.135825	1.31833	0.192891	0.600228	-5.24296
dihomo-linolenoyl-choline	Lipid	NA	-1.01667	-1.30858	-1.31033	0.195563	0.606803	-5.25277
2-ketocaprylate	Amino Acid	HMDB13211	-0.591653	0.507562	-1.2954	0.200626	0.62074	-5.27094
ergothioneine	Xenobiotics	HMDB0003045	0.928804	-0.0372537	1.29125	0.202051	0.621904	-5.27596
5,6-dihydrouracil	Nucleotide	HMDB0000076	-0.388847	-0.269718	-1.29097	0.202147	0.621904	-5.2763
N-formylmethionine	Amino Acid	HMDB0001015	-0.207985	-0.0554182	-1.28448	0.20439	0.626262	-5.28411
alliin	Xenobiotics	HMDB0033592	-1.59102	-1.29822	-1.28079	0.205675	0.626262	-5.28854
N-acetyl-aspartyl-glutamate (NAAG)	Amino Acid	HMDB0001067	0.453624	-0.0298198	1.28033	0.205836	0.626262	-5.28909
cysteinylglycine	Amino Acid	HMDB0000078	-0.413853	0.386675	-1.27957	0.2061	0.626262	-5.28999
aspartate	Amino Acid	HMDB0000191	0.292984	-0.283697	1.27573	0.207444	0.626262	-5.29458
isovalerate (C5)	Amino Acid	HMDB0000718	-0.449947	0.0264432	-1.2745	0.207879	0.626262	-5.29606
7-ketodeoxycholate	Lipid	HMDB0000391	-1.05013	-0.573899	-1.27433	0.207936	0.626262	-5.29625
2-aminoadipate	Amino Acid	HMDB0000510	0.588397	0.0593391	1.27363	0.208183	0.626262	-5.29709
cyclo(leu-pro)	Peptide	HMDB0034276	-0.929743	0.324573	-1.26753	0.210338	0.626262	-5.30434
1,2-dipalmitoyl-GPE (16:0||16:0)*	Lipid	HMDB0008923	0.504729	-0.714249	1.26707	0.210502	0.626262	-5.30489
bilirubin degradation product, C16H18N2O5 (4)	Partially Characterized Molecules	NA	-0.606817	-0.00334059	-1.26665	0.210652	0.626262	-5.30539
beta-alanine	Nucleotide	HMDB0000056	-0.411972	0.110986	-1.26627	0.210786	0.626262	-5.30583
5alpha-androstan-3beta,17beta-diol monosulfate (2)	Lipid	NA	-0.815773	-0.100083	-1.2655	0.211061	0.626262	-5.30675
N-acetyl-beta-alanine	Nucleotide	HMDB0061880	-0.285805	-0.00445232	-1.25408	0.21515	0.636106	-5.32022
11-ketoetiocholanolone glucuronide	Lipid	NA	-0.795612	-0.669207	-1.25297	0.21555	0.636106	-5.32152
docosahexaenoate (DHA; 22:6n3)	Lipid	HMDB0002183	-0.674383	-0.103795	-1.24867	0.217108	0.638563	-5.32656
paraxanthine	Xenobiotics	HMDB0001860	-1.51813	-0.242674	-1.24743	0.217558	0.638563	-5.32801
3-hydroxyisobutyrate	Amino Acid	HMDB0000023,HMDB0000336	0.639052	-0.067277	1.2442	0.218736	0.638631	-5.33178
behenoyl sphingomyelin (d18:1||22:0)*	Lipid	HMDB0012103	-0.221081	0.0600579	-1.24261	0.219314	0.638631	-5.33362
methyl-4-hydroxybenzoate sulfate	Xenobiotics	HMDB0041646	1.58206	-1.20041	1.24253	0.219346	0.638631	-5.33372
gamma-CEHC glucuronide*	Cofactors and Vitamins	NA	-0.660671	-0.685872	-1.2405	0.22009	0.63894	-5.33608
phenylacetylglutamine	Peptide	HMDB0006344	-0.816465	-0.18842	-1.23779	0.221085	0.63894	-5.33923
1-oleoyl-GPG (18:1)*	Lipid	NA	-0.693036	-0.151177	-1.2365	0.221561	0.63894	-5.34073
2'-deoxyuridine	Nucleotide	HMDB0000012	0.756223	-0.621587	1.23583	0.221805	0.63894	-5.34149
1-palmitoleoylglycerol (16:1)*	Lipid	NA	1.48981	0.316138	1.22792	0.224737	0.644351	-5.35063
butyrylcarnitine (C4)	Lipid	HMDB0002013	0.76771	0.000832642	1.22756	0.22487	0.644351	-5.35104
1-oleoyl-2-linoleoyl-GPE (18:1||18:2)*	Lipid	HMDB0005349	-0.588729	0.0673083	-1.22522	0.225746	0.645157	-5.35374
10-undecenoate (11:1n1)	Lipid	HMDB0033724	-0.549829	0.540047	-1.22264	0.22671	0.646212	-5.35669
saccharin	Xenobiotics	HMDB0029723	-0.891954	-1.68207	-1.21411	0.229925	0.653662	-5.36644
1-carboxyethylphenylalanine	Amino Acid	NA	0.496488	-0.0244692	1.21031	0.231366	0.654461	-5.37076
oleoyl-oleoyl-glycerol (18:1||18:1) [1]*	Lipid	HMDB0007218	0.383462	0.087048	1.20915	0.231809	0.654461	-5.37208
linoleate (18:2n6)	Lipid	HMDB0000673,HMDB0006270	-0.656349	-0.434658	-1.20861	0.232014	0.654461	-5.37269
3-hydroxystachydrine*	Xenobiotics	NA	2.32309	-0.715632	1.20409	0.233743	0.656128	-5.37781
N1-methylinosine	Nucleotide	HMDB0002721	-0.223223	-0.128786	-1.2039	0.233813	0.656128	-5.37802
glycocholenate sulfate*	Lipid	NA	0.581367	-0.271424	1.20209	0.23451	0.656386	-5.38007
bilirubin (E,E)*	Cofactors and Vitamins	NA	-0.506504	0.220517	-1.20032	0.23519	0.656596	-5.38206
pseudouridine	Nucleotide	HMDB0000767	-0.168778	-0.16492	-1.19582	0.236926	0.659748	-5.38712
N-palmitoyl-sphingadienine (d18:2||16:0)*	Lipid	NA	0.221959	-0.0754264	1.19413	0.237581	0.659881	-5.38902
1-(1-enyl-palmitoyl)-2-arachidonoyl-GPC (P-16:0||20:4)*	Lipid	HMDB0011220	-0.315442	-0.150705	-1.19082	0.238869	0.661765	-5.39273
indoleacetylglutamine	Amino Acid	HMDB0013240	-0.912111	-0.669232	-1.18562	0.2409	0.664423	-5.39853
kynurenine	Amino Acid	HMDB0000684	0.292823	-0.058644	1.18523	0.241052	0.664423	-5.39896
docosapentaenoate (DPA; 22:5n3)	Lipid	HMDB0001976,HMDB0006528	-0.702363	0.165822	-1.18345	0.241752	0.664664	-5.40094
1-stearoyl-2-docosahexaenoyl-GPE (18:0||22:6)*	Lipid	HMDB0009012	0.417811	-0.210727	1.18149	0.242521	0.664947	-5.40312
leukotriene B4	Lipid	HMDB0001085	-0.163104	-1.78043	-1.17875	0.243603	0.664947	-5.40616
1-oleoyl-GPC (18:1)	Lipid	HMDB0002815	-0.256726	-0.0906846	-1.17748	0.244105	0.664947	-5.40757
pyridoxate	Cofactors and Vitamins	HMDB0000017	-0.427149	0.211754	-1.17698	0.244304	0.664947	-5.40812
4-hydroxy-2-oxoglutaric acid	Lipid	HMDB0002070	-1.33063	-0.145998	-1.17513	0.245034	0.665267	-5.41016
homovanillate (HVA)	Amino Acid	HMDB0000118	-0.4468	-0.872419	-1.17284	0.245945	0.666075	-5.41269
17alpha-hydroxypregnenolone 3-sulfate	Lipid	HMDB00416	-0.65678	-0.62771	-1.16698	0.248283	0.667125	-5.41913
laurate (12:0)	Lipid	HMDB0000638	-0.669774	0.207317	-1.16569	0.248799	0.667125	-5.42054
trigonelline (N'-methylnicotinate)	Cofactors and Vitamins	HMDB0000875	-1.38445	1.02466	-1.16379	0.249562	0.667125	-5.42262
2-isopropylmalate	Xenobiotics	HMDB0000402	-1.02873	0.558226	-1.16375	0.24958	0.667125	-5.42267
androstenediol (3beta,17beta) disulfate (2)	Lipid	HMDB0240313	-0.421007	-0.148148	-1.1636	0.249639	0.667125	-5.42283
1-stearoyl-2-arachidonoyl-GPE (18:0||20:4)	Lipid	HMDB0009003	0.324115	-0.206515	1.16266	0.250018	0.667125	-5.42386
5-dodecenoate (12:1n7)	Lipid	HMDB0000529	-0.817144	-0.315145	-1.15929	0.251378	0.66911	-5.42755
eicosenoylcarnitine (C20:1)*	Lipid	NA	-0.383984	-0.0737877	-1.15213	0.25428	0.675178	-5.43532
dihydroorotate	Nucleotide	HMDB03349	-0.547	0.120996	-1.14409	0.257571	0.677813	-5.44401
gamma-glutamyltryptophan	Peptide	HMDB0029160	-0.253675	-0.0710119	-1.14309	0.257981	0.677813	-5.44508
N2-acetyl,N6,N6-dimethyllysine	Amino Acid	NA	0.979432	-1.28658	1.14192	0.258463	0.677813	-5.44634
cis-4-decenoate (10:1n6)*	Lipid	HMDB0004980	-0.689157	-0.52214	-1.14047	0.259062	0.677813	-5.4479
sphingomyelin (d18:0||18:0, d19:0||17:0)*	Lipid	HMDB0012087	-0.418873	-0.18227	-1.14038	0.259098	0.677813	-5.44799
phenylalanine	Amino Acid	HMDB0000159	0.12782	-0.0416562	1.13952	0.259456	0.677813	-5.44892
2-methylbutyrylcarnitine (C5)	Amino Acid	HMDB0000378	0.405411	0.0505836	1.13749	0.260294	0.677813	-5.45109
isobutyrylglycine (C4)	Amino Acid	HMDB0000730	-0.485384	0.0552514	-1.1348	0.261412	0.677813	-5.45398
undecenoylcarnitine (C11:1)	Lipid	NA	0.414659	0.306049	1.1346	0.261492	0.677813	-5.45418
taurodeoxycholate	Lipid	HMDB0000896	1.57706	-0.858565	1.13455	0.261514	0.677813	-5.45424
glycerophosphoethanolamine	Lipid	HMDB0000114	-0.211286	-0.30406	-1.13075	0.263095	0.679505	-5.45829
sphingosine	Lipid	HMDB0000252	-0.582668	-2.2817	-1.12998	0.263418	0.679505	-5.45911
4-acetylphenyl sulfate	Xenobiotics	NA	-0.758728	-0.319532	-1.1271	0.264624	0.680466	-5.46217
isocaproate (i6:0)	Lipid	HMDB00689	1.13229	-1.15575	1.1261	0.265043	0.680466	-5.46323
FAD	Cofactors and Vitamins	HMDB0001248	-0.389683	-0.201852	-1.1233	0.26622	0.680536	-5.4662
tetradecadienedioate (C14:2-DC)*	Lipid	NA	-0.773184	-0.460906	-1.12205	0.266743	0.680536	-5.46751
3-hydroxydecanoate	Lipid	HMDB0002203	-0.431102	0.00511341	-1.12102	0.267181	0.680536	-5.46861
N,N,N-trimethyl-alanylproline betaine (TMAP)	Amino Acid	HMDB0240365	0.294984	-0.0675026	1.11703	0.268866	0.680536	-5.47281
genistein sulfate*	Xenobiotics	NA	-0.510773	-2.60642	-1.11595	0.269327	0.680536	-5.47395
oleoyl-oleoyl-glycerol (18:1||18:1) [2]*	Lipid	HMDB0007218	0.384627	0.0815116	1.11485	0.269792	0.680536	-5.47511
palmitoyl-linoleoyl-glycerol (16:0||18:2) [1]*	Lipid	HMDB0007103	-0.569486	-0.240913	-1.11413	0.270097	0.680536	-5.47586
perfluorohexanesulfonic acid	Xenobiotics	NA	-0.566761	0.384749	-1.11225	0.270897	0.680536	-5.47783
N-carbamoylvaline	Amino Acid	NA	0.438247	-0.274428	1.11131	0.271298	0.680536	-5.47882
palmitoyl-oleoyl-glycerol (16:0||18:1) [1]*	Lipid	HMDB0007102	0.451728	-0.0669319	1.11122	0.271337	0.680536	-5.47891
indoleacetoylcarnitine*	Amino Acid	NA	-0.885947	-0.242301	-1.10829	0.27259	0.682102	-5.48198
anthranilate	Amino Acid	HMDB0001123	-0.546017	-0.656163	-1.10402	0.274419	0.685102	-5.48642
carotene diol (1)	Cofactors and Vitamins	NA	-0.431925	-0.0303769	-1.10218	0.275211	0.685502	-5.48834
linoleoyl-arachidonoyl-glycerol (18:2||20:4) [1]*	Lipid	HMDB0007257	0.526402	-0.266775	1.09635	0.277733	0.688825	-5.49439
bilirubin degradation product, C17H20N2O5 (1)	Partially Characterized Molecules	NA	-0.708028	-0.26537	-1.09506	0.278291	0.688825	-5.49571
EDTA	Xenobiotics	HMDB0015109	0.168122	-0.0403029	1.0947	0.278448	0.688825	-5.49609
glutarate (C5-DC)	Lipid	HMDB0000661	-0.668281	-0.461975	-1.087	0.281805	0.695546	-5.50401
palmitoleoyl-arachidonoyl-glycerol (16:1||20:4) [2]*	Lipid	NA	0.817271	-0.413738	1.083	0.283563	0.698297	-5.5081
5-hydroxyhexanoate	Lipid	HMDB0000525,HMDB0000409	-0.471173	-0.00951133	-1.08017	0.28481	0.699783	-5.51099
cysteinylglycine disulfide*	Amino Acid	HMDB0000709	-0.215154	0.0861016	-1.0722	0.288342	0.705332	-5.51909
N-oleoyltaurine	Lipid	NA	-0.528853	-0.313428	-1.06938	0.289597	0.705332	-5.52193
1-linoleoyl-GPG (18:2)*	Lipid	NA	-0.430633	0.0419984	-1.06893	0.2898	0.705332	-5.52239
taurodeoxycholic acid 3-sulfate	Lipid	NA	1.03915	-0.508811	1.06823	0.290111	0.705332	-5.52309
1,5-anhydroglucitol (1,5-AG)	Carbohydrate	HMDB0002712	-0.558393	-0.323902	-1.06701	0.290655	0.705332	-5.52432
theobromine	Xenobiotics	HMDB0002825	-1.09462	0.530007	-1.06632	0.290966	0.705332	-5.52502
cholesterol sulfate	Lipid	HMDB00653	-0.268766	0.138335	-1.05711	0.29511	0.708619	-5.53425
5-oxoproline	Amino Acid	HMDB0000267	-0.24194	-0.24195	-1.05674	0.295277	0.708619	-5.53462
carboxyethyl-GABA	Amino Acid	HMDB0002201	-0.424094	-0.113381	-1.05561	0.295791	0.708619	-5.53575
alpha-CEHC sulfate	Cofactors and Vitamins	NA	-0.292814	-1.56801	-1.05496	0.296086	0.708619	-5.5364
bilirubin degradation product, C17H20N2O5 (2)	Partially Characterized Molecules	NA	-0.687259	-0.256577	-1.05423	0.296416	0.708619	-5.53712
taurocholate	Lipid	HMDB0000036	-1.16868	0.437283	-1.05368	0.296665	0.708619	-5.53767
quinate	Xenobiotics	HMDB0003072	-1.33979	1.60709	-1.05318	0.296889	0.708619	-5.53816
palmitoyl-oleoyl-glycerol (16:0||18:1) [2]*	Lipid	HMDB0007102	0.413494	-0.0761336	1.04972	0.298465	0.710819	-5.5416
ursodeoxycholate	Lipid	HMDB0000946	-1.54801	-0.915485	-1.04538	0.300449	0.712952	-5.5459
1-stearoyl-2-oleoyl-GPS (18:0||18:1)	Lipid	HMDB0010163	0.469137	-0.0346168	1.04489	0.300674	0.712952	-5.54639
hexadecenedioate (C16:1-DC)*	Lipid	NA	-0.456547	-0.0736925	-1.04199	0.302002	0.714005	-5.54924
3-decenoylcarnitine	Lipid	NA	-0.562614	-0.566696	-1.04105	0.302433	0.714005	-5.55016
2-O-methylascorbic acid	Cofactors and Vitamins	HMDB0240294	0.279028	-0.100195	1.03535	0.305064	0.716946	-5.55576
oleoyl ethanolamide	Lipid	HMDB0002088	-0.438299	-0.0949157	-1.03506	0.305198	0.716946	-5.55604
5-acetylamino-6-formylamino-3-methyluracil	Xenobiotics	HMDB0011105	-1.09167	-0.494908	-1.03365	0.30585	0.716946	-5.55742
malate	Energy	HMDB0000744,HMDB0031518,HMDB0000156	-0.229893	-0.178444	-1.02842	0.308283	0.716946	-5.56252
uracil	Nucleotide	HMDB0000300	-0.416165	-0.630495	-1.02659	0.309136	0.716946	-5.5643
2-hydroxyoctanoate	Lipid	HMDB0002264	0.361065	0.255641	1.02498	0.309885	0.716946	-5.56586
1-palmitoleoyl-GPC* (16:1)*	Lipid	HMDB0010383	-0.352754	-0.230613	-1.02136	0.311584	0.716946	-5.56937
5-hydroxy-2-methylpyridine sulfate	Xenobiotics	NA	-1.77276	-1.9927	-1.0211	0.311705	0.716946	-5.56961
riboflavin (Vitamin B2)	Cofactors and Vitamins	HMDB0000244	0.605085	-0.780778	1.02107	0.311721	0.716946	-5.56965
carnitine of C10H14O2 (5)*	Partially Characterized Molecules	NA	-0.612125	-0.273332	-1.02103	0.311736	0.716946	-5.56968
docosadioate (C22-DC)	Lipid	HMDB0061714	-0.358021	0.435455	-1.019	0.312693	0.716946	-5.57164
sphingadienine	Lipid	NA	0.282263	-1.16799	1.01831	0.313017	0.716946	-5.57231
gamma-glutamylglycine	Peptide	HMDB0011667	-0.306352	-0.0456329	-1.01795	0.313188	0.716946	-5.57266
(N(1) + N(8))-acetylspermidine	Amino Acid	HMDB0001276,HMDB0002189	0.288472	-0.230713	1.0167	0.313773	0.716946	-5.57385
C-glycosyltryptophan	Amino Acid	HMDB0240296	0.172717	-0.145496	1.01631	0.31396	0.716946	-5.57423
DSGEGDFXAEGGGVR*	Peptide	NA	0.742658	-3.15109	1.01571	0.314242	0.716946	-5.57481
4-imidazoleacetate	Amino Acid	HMDB0002024	-0.551949	-0.215761	-1.01279	0.31562	0.718582	-5.5776
hexadecadienoate (16:2n6)	Lipid	HMDB0000477	-0.631596	-0.194306	-1.01092	0.316508	0.718946	-5.5794
2'-O-methyluridine	Nucleotide	NA	0.546422	-0.151121	1.00966	0.317104	0.718946	-5.5806
5alpha-pregnan-3beta,20alpha-diol monosulfate (2)	Lipid	NA	-0.800887	0.249725	-1.00518	0.319241	0.721511	-5.58488
1-oleoylglycerol (18:1)	Lipid	HMDB0011567	0.99876	0.692664	1.00178	0.320863	0.721511	-5.5881
N6-methyllysine	Amino Acid	HMDB0002038	0.612325	0.188036	1.00022	0.321613	0.721511	-5.58958
3-methyladipate	Lipid	HMDB0000555	-0.504817	-0.632396	-1.00001	0.321711	0.721511	-5.58978
N-acetylisoleucine	Amino Acid	HMDB0061684	-0.241331	-0.0483521	-0.999932	0.321749	0.721511	-5.58985
lignoceroylcarnitine (C24)*	Lipid	NA	-0.248732	0.0573744	-0.998947	0.322222	0.721511	-5.59078
erythritol	Xenobiotics	HMDB0002994	0.336212	-0.103025	0.99433	0.324443	0.723316	-5.59514
1-palmitoyl-2-linoleoyl-GPC (16:0||18:2)	Lipid	HMDB0007973	-0.112463	0.0336388	-0.99416	0.324525	0.723316	-5.5953
dihomolinolenate (20:3n3 or 3n6)	Lipid	HMDB0002925	-0.459027	-0.17202	-0.992284	0.325431	0.723316	-5.59706
pimeloylcarnitine||3-methyladipoylcarnitine (C7-DC)	Lipid	NA	-0.480457	-0.602078	-0.991743	0.325692	0.723316	-5.59757
sphingomyelin (d17:2||16:0, d18:2||15:0)*	Lipid	NA	0.26854	0.0591661	0.98571	0.328618	0.725065	-5.60322
chiro-inositol	Lipid	HMDB0240209	1.19591	-1.40379	0.98528	0.328827	0.725065	-5.60362
pipecolate	Amino Acid	NA	-0.565898	0.312177	-0.982726	0.330072	0.725065	-5.606
oleoylcarnitine (C18:1)	Lipid	HMDB0005065	-0.274239	-0.177218	-0.982333	0.330263	0.725065	-5.60637
sebacate (C10-DC)	Lipid	HMDB0000792	-0.532652	0.0451334	-0.981878	0.330486	0.725065	-5.60679
glycodeoxycholate	Lipid	HMDB00631	1.88266	-2.72702	0.981465	0.330687	0.725065	-5.60717
5-hydroxyindole sulfate	Amino Acid	NA	-0.694485	-0.696494	-0.980512	0.331153	0.725065	-5.60806
ribitol	Carbohydrate	HMDB0002917,HMDB0000508,HMDB0001851,HMDB0000568	0.197769	-0.13481	0.969551	0.336541	0.733562	-5.61818
methyl glucopyranoside (alpha + beta)	Xenobiotics	HMDB0029965	-1.08573	0.0756475	-0.968523	0.337049	0.733562	-5.61913
caproate (6:0)	Lipid	HMDB0000535	-0.256746	-0.0364371	-0.967022	0.337792	0.733562	-5.6205
mannonate*	Xenobiotics	NA	0.238995	-0.0737764	0.964565	0.33901	0.733562	-5.62275
N-acetyl-3-methylhistidine*	Amino Acid	NA	-0.737809	-1.16408	-0.961299	0.340635	0.733562	-5.62573
3-hydroxy-2-ethylpropionate	Amino Acid	HMDB0000396	-0.277229	-0.0244574	-0.960352	0.341107	0.733562	-5.6266
taurine	Amino Acid	HMDB0000251	-0.192692	-0.133797	-0.956579	0.342991	0.733562	-5.63002
levulinate (4-oxovalerate)	Xenobiotics	HMDB0000720	-0.515135	-0.0557436	-0.956311	0.343125	0.733562	-5.63027
4-hydroxyphenylacetylglutamine	Peptide	NA	0.460409	-0.355141	0.952922	0.344824	0.733562	-5.63333
N2-acetyl,N6-methyllysine	Amino Acid	NA	0.994256	-0.941588	0.951423	0.345577	0.733562	-5.63469
1-carboxyethylvaline	Amino Acid	NA	0.33067	0.0788096	0.949901	0.346343	0.733562	-5.63606
linoleoyl-linoleoyl-glycerol (18:2||18:2) [1]*	Lipid	HMDB0007248	-0.471306	-0.121408	-0.949024	0.346785	0.733562	-5.63685
N2,N5-diacetylornithine	Amino Acid	NA	-0.591478	-0.249964	-0.947877	0.347363	0.733562	-5.63788
acisoga	Amino Acid	HMDB0061384	-0.383747	-0.323526	-0.944934	0.348851	0.733562	-5.64052
3-hydroxysebacate	Lipid	HMDB0000350	-0.625912	-0.306732	-0.944733	0.348952	0.733562	-5.6407
1,3,7-trimethylurate	Xenobiotics	HMDB0002123	-0.973816	-0.823581	-0.941142	0.350773	0.733562	-5.64391
bilirubin degradation product, C16H18N2O5 (3)	Partially Characterized Molecules	NA	-0.438609	-0.16682	-0.94054	0.351078	0.733562	-5.64445
1-oleoyl-2-docosahexaenoyl-GPC (18:1||22:6)*	Lipid	HMDB0008123	-0.181443	0.0304553	-0.939244	0.351737	0.733562	-5.64561
ethyl beta-glucopyranoside	Xenobiotics	HMDB0029968	1.1641	0.602145	0.939112	0.351804	0.733562	-5.64572
gulonate*	Cofactors and Vitamins	HMDB0003290	-0.34438	-0.181499	-0.938107	0.352316	0.733562	-5.64662
decadienedioic acid (C10:2-DC)	Lipid	NA	-0.620818	-0.472355	-0.937783	0.352481	0.733562	-5.64691
ascorbic acid 3-sulfate*	Cofactors and Vitamins	NA	-0.369971	0.215792	-0.935787	0.353498	0.733562	-5.64868
fumarate	Energy	HMDB0000134	-0.566206	-0.225538	-0.935764	0.35351	0.733562	-5.6487
sphingomyelin (d18:2||24:1, d18:1||24:2)*	Lipid	NA	-0.136767	-0.0967105	-0.935363	0.353715	0.733562	-5.64906
5-acetylamino-6-amino-3-methyluracil	Xenobiotics	HMDB0004400	-1.22639	-0.648719	-0.935231	0.353782	0.733562	-5.64918
1-carboxyethylleucine	Amino Acid	NA	0.330772	0.0876572	0.935228	0.353784	0.733562	-5.64918
dihomo-linolenoylcarnitine (C20:3n3 or 6)*	Lipid	NA	-0.359105	-0.298893	-0.934503	0.354154	0.733562	-5.64982
sulfate*	Xenobiotics	HMDB01448	-0.190646	-0.126561	-0.932582	0.355136	0.733562	-5.65152
S-adenosylhomocysteine (SAH)	Amino Acid	HMDB00939	-0.240867	-0.398189	-0.932239	0.355312	0.733562	-5.65183
orotate	Nucleotide	HMDB0000226	0.228179	-0.0902435	0.931729	0.355573	0.733562	-5.65228
N-acetyl-1-methylhistidine*	Amino Acid	NA	0.585024	-1.44362	0.930465	0.356221	0.733562	-5.65339
glucuronide of C10H18O2 (8)*	Partially Characterized Molecules	NA	1.38133	-1.17434	0.928618	0.357169	0.733562	-5.65502
5alpha-pregnan-diol disulfate	Lipid	HMDB0240582,HMDB0240581	0.873148	-0.571492	0.928316	0.357325	0.733562	-5.65529
methionine sulfoxide	Amino Acid	HMDB0002005	-0.233421	0.155054	-0.91946	0.361894	0.740224	-5.66305
branched-chain, straight-chain, or cyclopropyl 10:1 fatty acid (1)*	Partially Characterized Molecules	NA	-0.807974	-0.191621	-0.91888	0.362195	0.740224	-5.66356
N-delta-acetylornithine	Amino Acid	HMDB0003357	-0.58756	0.0299456	-0.918071	0.362614	0.740224	-5.66427
(S)-a-amino-omega-caprolactam	Xenobiotics	NA	-0.240624	-0.230732	-0.915495	0.363952	0.741561	-5.66651
iminodiacetate (IDA)	Xenobiotics	HMDB0011753	0.14098	-0.209363	0.914114	0.364671	0.741635	-5.66771
1-myristoyl-2-arachidonoyl-GPC (14:0||20:4)*	Lipid	HMDB0007883	0.356957	0.121873	0.909175	0.367249	0.744721	-5.67198
theophylline	Xenobiotics	HMDB0001889	-1.13643	0.151345	-0.908579	0.36756	0.744721	-5.6725
pyrraline	Xenobiotics	HMDB0033143	-0.609038	-0.54914	-0.901191	0.37144	0.75118	-5.67885
tryptophan	Amino Acid	HMDB0000929	-0.151081	0.110004	-0.899255	0.372461	0.751844	-5.6805
2-oleoylglycerol (18:1)	Lipid	HMDB0011537	0.953367	0.307086	0.897098	0.3736	0.752746	-5.68234
histidine betaine (hercynine)*	Xenobiotics	NA	-0.683751	-1.10456	-0.89314	0.375697	0.755569	-5.68571
myo-inositol	Lipid	HMDB0000211	0.291004	-0.003842	0.887764	0.378557	0.759913	-5.69026
2-hydroxysebacate	Lipid	HMDB0000424	-0.484474	0.318264	-0.884959	0.380055	0.760881	-5.69262
3-hydroxyoleoylcarnitine	Lipid	NA	0.388505	-0.231235	0.883569	0.380798	0.760881	-5.69379
cystine	Amino Acid	HMDB0000192	0.16463	0.00793398	0.882929	0.381141	0.760881	-5.69432
docosapentaenoate (n6 DPA; 22:5n6)	Lipid	HMDB0001976	0.6528	-1.13189	0.879727	0.382858	0.762906	-5.69701
N-acetylglutamate	Amino Acid	HMDB0001138	-0.325385	-0.0525341	-0.878216	0.38367	0.763124	-5.69827
1-linolenoylglycerol (18:3)	Lipid	HMDB0011569	1.02545	0.263317	0.875643	0.385055	0.764479	-5.70041
tetrahydrocortisol sulfate (1)	Lipid	NA	0.591666	-0.935584	0.871704	0.387182	0.767028	-5.70369
3-formylindole	Xenobiotics	HMDB29737	-0.189048	0.248637	-0.870651	0.387752	0.767028	-5.70456
homocitrulline	Amino Acid	HMDB0000679	0.413184	-0.131744	0.866284	0.390121	0.770311	-5.70816
sucrose	Carbohydrate	HMDB0000258	1.12044	-0.52135	0.864142	0.391286	0.77121	-5.70993
3-hydroxybutyroylglycine	Lipid	NA	-0.406751	-0.128132	-0.859597	0.393765	0.774395	-5.71365
tetradecadienoate (14:2)*	Lipid	HMDB0000560	-0.530164	-0.57207	-0.858568	0.394328	0.774395	-5.71449
stearoylcarnitine (C18)	Lipid	HMDB0000848	-0.243327	0.0259275	-0.855218	0.396163	0.776594	-5.71722
2-methylmalonylcarnitine (C4-DC)	Lipid	HMDB0013133	0.363547	-0.736803	0.850319	0.398857	0.78042	-5.7212
bilirubin	Cofactors and Vitamins	HMDB0000054	-0.209047	0.102933	-0.849057	0.399552	0.78042	-5.72222
bilirubin (E,Z or Z,E)*	Cofactors and Vitamins	HMDB0000488	-0.286161	0.19642	-0.842724	0.403055	0.784463	-5.72732
sphingomyelin (d18:1||18:1, d18:2||18:0)	Lipid	HMDB0012101	0.147353	-0.0581566	0.842703	0.403067	0.784463	-5.72733
1-stearoyl-2-linoleoyl-GPE (18:0||18:2)*	Lipid	HMDB0008994	-0.330151	0.00935579	-0.837038	0.406215	0.789156	-5.73186
1-docosahexaenoylglycerol (22:6)	Lipid	HMDB0011587	0.836839	-1.11916	0.835754	0.406931	0.789156	-5.73288
N-stearoyltaurine	Lipid	NA	-0.424165	-0.382933	-0.833074	0.408428	0.790125	-5.73501
palmitoyl ethanolamide	Lipid	HMDB0002100	-0.237944	-0.156854	-0.832255	0.408886	0.790125	-5.73566
galactonate	Carbohydrate	HMDB0000565	-0.870475	-0.180486	-0.828061	0.411237	0.793256	-5.73898
octanoylcarnitine (C8)	Lipid	HMDB0000791	0.443402	-0.0782757	0.825608	0.412615	0.794499	-5.74091
N-acetylneuraminate	Carbohydrate	HMDB0000230	0.160314	-0.192587	0.824312	0.413344	0.794499	-5.74193
cholic acid glucuronide	Lipid	HMDB0002577	-0.712981	-1.53929	-0.820309	0.415603	0.797428	-5.74506
vanillylmandelate (VMA)	Amino Acid	HMDB0000291	-0.26824	-0.140856	-0.817483	0.417201	0.797675	-5.74727
erythronate*	Carbohydrate	HMDB0000613	0.147585	-0.0705464	0.816098	0.417986	0.797675	-5.74834
myristate (14:0)	Lipid	HMDB0000806	-0.466583	0.0229372	-0.814546	0.418866	0.797675	-5.74955
octadecenedioate (C18:1-DC)	Lipid	NA	-0.392608	-0.0165386	-0.813461	0.419483	0.797675	-5.75039
1-palmitoleoyl-2-linolenoyl-GPC (16:1||18:3)*	Lipid	HMDB0008008	-0.56218	0.255293	-0.81342	0.419506	0.797675	-5.75042
2S,3R-dihydroxybutyrate	Lipid	HMDB0002453	0.258242	0.163249	0.811213	0.420761	0.797675	-5.75213
fructose	Carbohydrate	HMDB0000660	0.492027	0.471489	0.811017	0.420873	0.797675	-5.75228
1,7-dimethylurate	Xenobiotics	HMDB0011103	-0.866167	-0.0552775	-0.80831	0.422416	0.799205	-5.75437
lactosyl-N-behenoyl-sphingosine (d18:1||22:0)*	Lipid	HMDB0011594	0.168073	0.03304	0.805163	0.424214	0.799425	-5.75679
N-methylproline	Amino Acid	HMDB0094696	1.10799	0.480592	0.804758	0.424445	0.799425	-5.7571
3-(4-hydroxyphenyl)lactate (HPLA)	Amino Acid	HMDB0000755	0.199698	-0.0892843	0.804243	0.42474	0.799425	-5.75749
dihomolinoleate (20:2n6)	Lipid	HMDB0005060	-0.435586	-0.409289	-0.794654	0.430251	0.807104	-5.7648
1-palmitoyl-2-stearoyl-GPE (16:0||18:0)*	Lipid	HMDB08925	0.396892	-0.555331	0.792317	0.431601	0.807104	-5.76657
myristoleate (14:1n5)	Lipid	HMDB0002000	-0.510811	-0.301763	-0.792304	0.431608	0.807104	-5.76658
3-methylcrotonylglycine	Amino Acid	HMDB0000459	-0.48069	-0.475292	-0.791984	0.431793	0.807104	-5.76682
spermidine	Amino Acid	HMDB0001257	0.395683	-0.712887	0.789201	0.433404	0.808723	-5.76892
acetoacetate	Lipid	HMDB0000060	-0.698262	-0.783212	-0.785491	0.435557	0.810945	-5.7717
deoxycholate	Lipid	HMDB0000626	-0.75743	-0.346912	-0.784577	0.436088	0.810945	-5.77238
ribonate	Carbohydrate	HMDB0000867	0.168064	-0.0715871	0.782641	0.437215	0.81165	-5.77383
1-(1-enyl-palmitoyl)-2-oleoyl-GPC (P-16:0||18:1)*	Lipid	HMDB0007996	-0.20519	0.0725453	-0.773768	0.442401	0.8181	-5.78042
sphingomyelin (d18:1||25:0, d19:0||24:1, d20:1||23:0, d19:1||24:0)*	Lipid	NA	-0.260011	0.160716	-0.772023	0.443425	0.8181	-5.7817
cholesterol	Lipid	HMDB0000067	-0.126076	0.045217	-0.771772	0.443573	0.8181	-5.78189
palmitoyl-linolenoyl-glycerol (16:0||18:3) [2]*	Lipid	HMDB0007104,HMDB0007105	-0.439275	0.408401	-0.771551	0.443703	0.8181	-5.78205
1-myristoylglycerol (14:0)	Lipid	HMDB0011561	0.828947	0.218009	0.766811	0.446493	0.821394	-5.78553
N-(2-furoyl)glycine	Xenobiotics	HMDB0000439	-1.18892	-0.0299431	-0.765037	0.44754	0.821394	-5.78682
succinate	Energy	HMDB0000254	-0.729416	-0.802333	-0.763865	0.448232	0.821394	-5.78768
sphingomyelin (d18:1||20:1, d18:2||20:0)*	Lipid	NA	-0.141801	-0.0393416	-0.763387	0.448515	0.821394	-5.78803
palmitoyl-sphingosine-phosphoethanolamine (d18:1||16:0)	Lipid	NA	-0.123344	-0.0021059	-0.7618	0.449453	0.821728	-5.78918
phosphate	Energy	HMDB0001429	-0.102596	-0.0460352	-0.760081	0.450472	0.822206	-5.79043
1-linoleoyl-GPE (18:2)*	Lipid	HMDB0011507	-0.327466	0.175738	-0.751643	0.45549	0.827735	-5.79651
3-methyl-2-oxobutyrate	Amino Acid	HMDB0000019	-0.170537	-0.0210107	-0.751132	0.455794	0.827735	-5.79688
17alpha-hydroxypregnanolone glucuronide	Lipid	NA	-0.414639	-0.139934	-0.750197	0.456353	0.827735	-5.79755
alpha-ketoglutarate	Energy	HMDB0000208	-0.23334	-0.142324	-0.749338	0.456866	0.827735	-5.79817
pregnenediol sulfate (C21H34O5S)*	Lipid	HMDB0000774	-0.336999	0.132007	-0.748591	0.457312	0.827735	-5.7987
adipate	Lipid	HMDB0000448	-0.391376	-0.213869	-0.746272	0.458701	0.828867	-5.80035
N-methylhydroxyproline	Amino Acid	NA	0.863551	-0.280689	0.744681	0.459654	0.828869	-5.80149
1-myristoyl-2-palmitoyl-GPC (14:0||16:0)	Lipid	HMDB0007869	0.283085	0.434308	0.743424	0.460408	0.828869	-5.80238
glycine conjugate of C10H14O2 (1)*	Partially Characterized Molecules	NA	-0.360937	0.134124	-0.742453	0.460992	0.828869	-5.80307
2-oxoarginine*	Amino Acid	HMDB0004225	-0.331405	0.00960649	-0.738123	0.463597	0.830895	-5.80613
pregnen-diol disulfate*	Lipid	NA	0.358354	-0.0949962	0.737039	0.46425	0.830895	-5.80689
carnitine	Lipid	HMDB0000062	0.173629	-0.125118	0.736768	0.464414	0.830895	-5.80708
1-methylnicotinamide	Cofactors and Vitamins	HMDB0000699	0.449447	-0.183457	0.734331	0.465885	0.832157	-5.80879
isoleucylglycine	Peptide	HMDB0028907	-0.365443	-0.557429	-0.731613	0.46753	0.833723	-5.81069
caprylate (8:0)	Lipid	HMDB0000482	-0.480462	0.363386	-0.72741	0.470079	0.83549	-5.81362
pentadecanoate (15:0)	Lipid	HMDB0000826	-0.361851	0.0810125	-0.726834	0.470429	0.83549	-5.81402
3-indoleglyoxylic acid	Xenobiotics	NA	-0.286845	-0.0910408	-0.725051	0.471513	0.83549	-5.81526
caprate (10:0)	Lipid	HMDB0000511	-0.53231	0.378498	-0.724114	0.472083	0.83549	-5.81591
pantoate	Cofactors and Vitamins	NA	-0.316949	-0.0752858	-0.723648	0.472367	0.83549	-5.81623
5-methylthioadenosine (MTA)	Amino Acid	HMDB0001173	0.245158	-0.00417753	0.717873	0.475892	0.838225	-5.8202
sphingomyelin (d18:1||14:0, d16:1||16:0)*	Lipid	HMDB0012097	0.128218	0.148253	0.715818	0.47715	0.838225	-5.82161
taurocholenate sulfate*	Lipid	NA	0.405047	-0.240711	0.713204	0.478753	0.838225	-5.8234
phosphocholine	Lipid	HMDB0001565	0.123276	0.0593229	0.711884	0.479564	0.838225	-5.8243
quinolinate	Cofactors and Vitamins	HMDB0000232	0.264472	-0.344882	0.711117	0.480035	0.838225	-5.82482
2-linoleoylglycerol (18:2)	Lipid	HMDB0011538	0.674571	-0.0517564	0.708211	0.481823	0.838225	-5.82679
3-methylglutarylcarnitine (2)	Amino Acid	HMDB0000552	0.341655	-0.382514	0.706994	0.482573	0.838225	-5.82761
mannitol||sorbitol	Carbohydrate	HMDB0000247,HMDB0000765	0.650995	0.047717	0.706337	0.482978	0.838225	-5.82805
2-keto-3-deoxy-gluconate	Xenobiotics	HMDB0001353	0.236996	-0.324403	0.706185	0.483072	0.838225	-5.82816
glucuronide of C10H18O2 (1)*	Partially Characterized Molecules	NA	0.689379	-1.34327	0.705197	0.483681	0.838225	-5.82882
campesterol	Lipid	HMDB0002869	-0.347364	0.0144919	-0.704991	0.483809	0.838225	-5.82896
sphingomyelin (d18:1||19:0, d19:1||18:0)*	Lipid	NA	0.182431	0.0703582	0.704139	0.484335	0.838225	-5.82953
cytosine	Nucleotide	HMDB0000630	-0.537117	-0.140031	-0.702936	0.485078	0.838225	-5.83034
cortolone glucuronide (1)	Lipid	NA	-0.361306	-0.364929	-0.702262	0.485495	0.838225	-5.8308
sphingomyelin (d18:1||20:0, d16:1||22:0)*	Lipid	HMDB0012102	-0.109374	0.078358	-0.701819	0.485769	0.838225	-5.83109
1-palmitoyl-GPE (16:0)	Lipid	HMDB0011503	-0.168134	-0.302585	-0.701021	0.486263	0.838225	-5.83163
octadecenedioylcarnitine (C18:1-DC)*	Lipid	NA	-0.283243	-0.111971	-0.691655	0.492081	0.84691	-5.83786
dopamine 4-sulfate	Amino Acid	HMDB0004148	-0.601059	-1.08162	-0.688762	0.493886	0.847636	-5.83977
cysteine s-sulfate	Amino Acid	HMDB0000731	0.161177	0.472625	0.686159	0.495513	0.847636	-5.84148
beta-citrylglutamate	Amino Acid	NA	0.207004	-0.20878	0.685616	0.495853	0.847636	-5.84184
androsterone sulfate	Lipid	HMDB0002759	-0.524016	-0.096805	-0.683985	0.496874	0.847636	-5.8429
androstenediol (3alpha, 17alpha) monosulfate (3)	Lipid	NA	-0.381605	-0.110633	-0.683097	0.49743	0.847636	-5.84349
gamma-glutamyl-alpha-lysine	Peptide	NA	-0.232407	0.0622582	-0.682474	0.497821	0.847636	-5.84389
4-hydroxycoumarin	Xenobiotics	NA	-0.593604	-1.24143	-0.682119	0.498044	0.847636	-5.84412
diacylglycerol (14:0||18:1, 16:0||16:1) [2]*	Lipid	NA	0.44652	0.0849381	0.680998	0.498747	0.847636	-5.84485
sphingomyelin (d18:1||20:2, d18:2||20:1, d16:1||22:2)*	Lipid	NA	-0.174268	-0.236827	-0.678011	0.500625	0.84848	-5.8468
glycodeoxycholate glucuronide (1)	Lipid	NA	0.737864	-0.324077	0.675209	0.502389	0.84848	-5.84861
1-stearoyl-2-oleoyl-GPE (18:0||18:1)	Lipid	HMDB0008993	0.275605	0.10169	0.675202	0.502394	0.84848	-5.84861
N-stearoyl-sphinganine (d18:0||18:0)*	Lipid	NA	0.27891	-0.305262	0.674898	0.502585	0.84848	-5.84881
lopinavir	Xenobiotics	HMDB0015539	-0.513452	-9.25183	-0.674002	0.50315	0.84848	-5.84939
arabonate||xylonate	Carbohydrate	HMDB0000539	-0.200482	-0.196214	-0.671636	0.504644	0.849679	-5.85091
glutamine conjugate of C7H12O2*	Partially Characterized Molecules	NA	0.589503	-0.0465158	0.664966	0.508868	0.853431	-5.85517
stachydrine	Xenobiotics	HMDB0004827	0.904912	-0.120614	0.664935	0.508887	0.853431	-5.85519
decanoylcarnitine (C10)	Lipid	HMDB0000651	0.372078	0.0242703	0.664123	0.509403	0.853431	-5.85571
sphingomyelin (d18:1||22:2, d18:2||22:1, d16:1||24:2)*	Lipid	NA	-0.144653	-0.143275	-0.663159	0.510015	0.853431	-5.85632
1-methyl-4-imidazoleacetate	Amino Acid	HMDB0002820	0.545462	-0.751516	0.661769	0.510899	0.853594	-5.8572
3-hydroxyoctanoylcarnitine (2)	Lipid	NA	-0.266023	0.0736723	-0.658219	0.51316	0.854933	-5.85944
3-hydroxylaurate	Lipid	HMDB0000387	-0.45249	-0.20178	-0.658039	0.513275	0.854933	-5.85956
2,3-dihydroxy-2-methylbutyrate	Amino Acid	HMDB0029576	0.360226	-0.283024	0.65293	0.516538	0.858168	-5.86276
N-acetylserine	Amino Acid	HMDB0002931	0.0945086	-0.0649965	0.652525	0.516797	0.858168	-5.86301
maltol sulfate	Xenobiotics	NA	-0.707834	-0.569319	-0.648895	0.519123	0.860397	-5.86527
phenylpyruvate	Amino Acid	HMDB0000205	0.212213	0.098457	0.647958	0.519724	0.860397	-5.86586
gluconate	Xenobiotics	HMDB0000625	0.179383	-0.128368	0.645192	0.521502	0.86103	-5.86757
N4-acetylcytidine	Nucleotide	HMDB0005923	0.198688	-0.27148	0.644876	0.521705	0.86103	-5.86776
7-dehydrocholesterol	Lipid	HMDB0000032	-0.277767	-0.0628377	-0.643663	0.522485	0.86103	-5.86851
chenodeoxycholate	Lipid	HMDB0000518	-0.600111	-1.14147	-0.642015	0.523546	0.861472	-5.86952
2-hydroxyphytanate*	Lipid	HMDB0061666	-0.278553	0.658234	-0.638442	0.525852	0.863358	-5.87171
vanillic alcohol sulfate	Amino Acid	HMDB0041788	-0.829218	-0.792068	-0.637775	0.526283	0.863358	-5.87212
(2 or 3)-decenoate (10:1n7 or n8)	Lipid	NA	-0.392744	-0.327214	-0.632187	0.5299	0.867981	-5.87552
indole-3-carboxylate	Amino Acid	HMDB0003320	-0.454862	-0.698967	-0.630059	0.531281	0.868932	-5.8768
vanillactate	Amino Acid	HMDB0000913	-0.202689	-0.139657	-0.626665	0.533487	0.871229	-5.87885
3-hydroxy-2-methylpyridine sulfate	Xenobiotics	NA	-0.956713	-0.988596	-0.621084	0.537126	0.875211	-5.88218
carotene diol (2)	Cofactors and Vitamins	NA	-0.235829	-0.309521	-0.620453	0.537538	0.875211	-5.88255
daidzein sulfate (2)	Xenobiotics	NA	-0.368684	-2.56775	-0.618125	0.53906	0.875418	-5.88394
3-(3-hydroxyphenyl)propionate sulfate	Xenobiotics	HMDB0094710	-0.409647	-0.749779	-0.617793	0.539277	0.875418	-5.88413
9,10-DiHOME	Lipid	HMDB0004704	-0.459257	0.151446	-0.613474	0.542107	0.878284	-5.88668
stearidonate (18:4n3)	Lipid	HMDB0006547	-0.438057	0.326786	-0.612632	0.54266	0.878284	-5.88717
glucuronide of C10H18O2 (7)*	Partially Characterized Molecules	NA	0.985516	-0.258418	0.606618	0.546615	0.879771	-5.89068
carnosine	Amino Acid	HMDB0000033	-0.219788	-0.468011	-0.606024	0.547007	0.879771	-5.89103
citraconate||glutaconate	Energy	HMDB0000620,HMDB0000634	-0.595888	1.70073	-0.605496	0.547355	0.879771	-5.89134
1-methylxanthine	Xenobiotics	HMDB0010738	-0.591638	0.754227	-0.604978	0.547697	0.879771	-5.89164
dopamine 3-O-sulfate	Amino Acid	HMDB0006275	-0.442787	0.18019	-0.604068	0.548297	0.879771	-5.89216
isobutyrylcarnitine (C4)	Amino Acid	HMDB0000736	-0.332052	-0.0222046	-0.602536	0.549309	0.879771	-5.89305
2-methoxyacetaminophen glucuronide*	Xenobiotics	HMDB0240215	-0.934764	-3.37532	-0.60064	0.550562	0.879771	-5.89414
3-hydroxyhexanoate	Lipid	HMDB0061652,HMDB0010718	-0.209288	-0.0407179	-0.600215	0.550843	0.879771	-5.89439
3-(cystein-S-yl)acetaminophen*	Xenobiotics	HMDB0240217	0.735179	-2.78363	0.598648	0.55188	0.879771	-5.89529
1-lignoceroyl-GPC (24:0)	Lipid	HMDB0010405	-0.25922	-0.460191	-0.598077	0.552258	0.879771	-5.89561
N-acetylvaline	Amino Acid	HMDB0011757	-0.0742247	-0.0745925	-0.597362	0.552732	0.879771	-5.89602
kynurenate	Amino Acid	HMDB0000715	0.181456	-0.0411807	0.596505	0.5533	0.879771	-5.89651
levulinoylcarnitine	Xenobiotics	NA	-0.474499	-0.95017	-0.591154	0.556854	0.880731	-5.89956
13-HODE + 9-HODE	Lipid	HMDB0004667,HMDB0004670	-0.301856	-0.0326653	-0.590638	0.557197	0.880731	-5.89985
cytidine	Nucleotide	HMDB0000089	-0.423456	-0.347229	-0.589427	0.558003	0.880731	-5.90053
N-acetylglutamine	Amino Acid	HMDB0006029	-0.180349	0.0586338	-0.58864	0.558527	0.880731	-5.90098
urea	Amino Acid	HMDB0000294	0.152682	-0.155955	0.587702	0.559152	0.880731	-5.90151
cotinine	Xenobiotics	HMDB0001046	1.2652	-5.89952	0.586421	0.560007	0.880731	-5.90223
2-hydroxybehenate	Lipid	HMDB0061660	0.175605	-0.0289291	0.584923	0.561006	0.880731	-5.90307
nonanoylcarnitine (C9)	Lipid	HMDB0013288	0.306267	0.0796168	0.584015	0.561613	0.880731	-5.90358
N6,N6,N6-trimethyllysine	Amino Acid	HMDB0001325	0.20516	-0.0906929	0.582572	0.562577	0.880731	-5.90438
ethyl alpha-glucopyranoside	Xenobiotics	HMDB0029968	-0.633853	-1.0676	-0.582532	0.562604	0.880731	-5.90441
14-HDoHE||17-HDoHE	Lipid	HMDB0010213,HMDB0060044	-0.373323	-2.73558	-0.581829	0.563074	0.880731	-5.9048
1-palmitoyl-2-linoleoyl-GPI (16:0||18:2)	Lipid	HMDB0009784	0.185621	-0.10041	0.580989	0.563635	0.880731	-5.90527
2-acetamidophenol sulfate	Xenobiotics	NA	-0.591524	0.0565734	-0.578461	0.565329	0.882107	-5.90667
docosadienoate (22:2n6)	Lipid	HMDB0061714	-0.267644	-0.412031	-0.577213	0.566165	0.882146	-5.90736
3,4-dihydroxybutyrate	Lipid	HMDB0000337	-0.148069	-0.085417	-0.57376	0.568483	0.884275	-5.90927
lithocholate sulfate (1)	Lipid	NA	0.521379	-0.25048	0.572175	0.569549	0.884275	-5.91014
1-palmitoyl-2-docosahexaenoyl-GPC (16:0||22:6)	Lipid	HMDB0007991	0.115865	0.00811506	0.571542	0.569975	0.884275	-5.91049
tetradecanedioate (C14)	Lipid	HMDB0000872	-0.258487	-0.0173902	-0.565947	0.573746	0.888383	-5.91354
cortisone	Lipid	HMDB0002802	0.166705	0.0325276	0.565188	0.574258	0.888383	-5.91395
cis-4-decenoylcarnitine (C10:1)	Lipid	HMDB0013205	0.255088	-0.404431	0.555813	0.580606	0.890905	-5.91899
1-arachidonoyl-GPC* (20:4)*	Lipid	HMDB0010395	0.180969	-0.257022	0.55536	0.580914	0.890905	-5.91923
L-urobilin	Cofactors and Vitamins	HMDB0004159	0.600745	-1.54835	0.554595	0.581434	0.890905	-5.91964
4-hydroxychlorothalonil	Xenobiotics	NA	-0.232576	0.0597614	-0.554223	0.581686	0.890905	-5.91983
diacylglycerol (14:0||18:1, 16:0||16:1) [1]*	Lipid	NA	0.37293	-0.256241	0.553889	0.581913	0.890905	-5.92001
3-ureidopropionate	Nucleotide	HMDB0000026	0.199025	0.0662477	0.552636	0.582766	0.890905	-5.92068
sphingomyelin (d18:2||21:0, d16:2||23:0)*	Lipid	NA	0.156892	0.113315	0.551657	0.583431	0.890905	-5.92119
picolinate	Amino Acid	HMDB0002243	0.262595	0.120056	0.548338	0.585692	0.890905	-5.92294
N-acetyltyrosine	Amino Acid	HMDB0000866	-0.165485	0.0616319	-0.548258	0.585747	0.890905	-5.92299
1-oleoyl-GPE (18:1)	Lipid	HMDB0011506	0.204349	0.0621755	0.548223	0.585771	0.890905	-5.92301
androstenediol (3beta,17beta) monosulfate (1)	Lipid	HMDB0240429	-0.304279	0.141575	-0.548011	0.585915	0.890905	-5.92312
S-1-pyrroline-5-carboxylate	Amino Acid	HMDB0001301	-0.28861	-0.394825	-0.546622	0.586862	0.890905	-5.92385
hydroxy-CMPF*	Lipid	NA	-0.524068	0.0100683	-0.546073	0.587238	0.890905	-5.92413
umbelliferone sulfate	Xenobiotics	HMDB0240565	0.598464	-0.985947	0.545217	0.587822	0.890905	-5.92458
margaroylcarnitine (C17)*	Lipid	HMDB0006210	-0.157148	-0.0933297	-0.544672	0.588194	0.890905	-5.92487
4-vinylguaiacol sulfate	Xenobiotics	HMDB0127980	-0.585136	-1.20014	-0.537335	0.593217	0.897261	-5.92867
succinoyltaurine	Amino Acid	NA	-0.302486	-0.23062	-0.533005	0.59619	0.900504	-5.9309
5-hydroxylysine	Amino Acid	HMDB0000450	-0.291624	0.0366875	-0.531731	0.597067	0.900575	-5.93155
homostachydrine*	Xenobiotics	HMDB0033433	-0.310346	-0.144982	-0.525603	0.60129	0.905688	-5.93466
N-octanoylglycine	Lipid	HMDB0000832	0.267165	-0.581363	0.519156	0.605748	0.911138	-5.93789
4-methyl-2-oxopentanoate	Amino Acid	HMDB0000695	-0.15545	0.111758	-0.516364	0.607683	0.912054	-5.93928
sphingomyelin (d18:2||23:0, d18:1||23:1, d17:1||24:1)*	Lipid	NA	-0.120068	0.124582	-0.515813	0.608065	0.912054	-5.93955
linoleoyl-arachidonoyl-glycerol (18:2||20:4) [2]*	Lipid	HMDB0007257	0.209641	-0.01232	0.514275	0.609132	0.912054	-5.94031
pimelate (C7-DC)	Lipid	HMDB0000857	-0.24547	-0.506923	-0.51217	0.610595	0.912054	-5.94135
branched-chain, straight-chain, or cyclopropyl 12:1 fatty acid*	Partially Characterized Molecules	NA	-0.380073	-0.397379	-0.511128	0.61132	0.912054	-5.94186
phytanate	Xenobiotics	HMDB0000801	-0.303393	0.702638	-0.511019	0.611395	0.912054	-5.94191
eicosenoate (20:1n9 or 1n11)	Lipid	HMDB0002231,HMDB0062436	-0.304761	-0.059262	-0.508721	0.612995	0.912203	-5.94304
21-hydroxypregnenolone disulfate	Lipid	NA	-0.20436	-0.137353	-0.507597	0.613777	0.912203	-5.94358
sphingomyelin (d17:1||14:0, d16:1||15:0)*	Lipid	NA	-0.171848	0.324949	-0.506204	0.614749	0.912203	-5.94426
sphinganine	Lipid	HMDB0000269	-0.135697	-0.775598	-0.504169	0.616169	0.912203	-5.94525
serotonin	Amino Acid	HMDB0000259	0.445429	-0.745594	0.504107	0.616212	0.912203	-5.94528
1-palmitoyl-2-stearoyl-GPC (16:0||18:0)	Lipid	HMDB0007970	-0.0887018	-0.0302328	-0.502538	0.617308	0.912203	-5.94604
5alpha-androstan-3alpha,17alpha-diol monosulfate	Lipid	HMDB0000412	-0.386615	-0.690368	-0.501401	0.618102	0.912203	-5.94659
1-stearoyl-2-arachidonoyl-GPI (18:0||20:4)	Lipid	HMDB0009815	0.0897981	0.0143437	0.501239	0.618215	0.912203	-5.94666
deoxycholic acid glucuronide	Lipid	NA	0.313066	-0.172294	0.498677	0.620008	0.912577	-5.94789
2-butenoylglycine	Lipid	NA	-0.329161	-0.514524	-0.498475	0.620149	0.912577	-5.94799
biliverdin	Cofactors and Vitamins	HMDB0001008	-0.22678	-0.156765	-0.494727	0.622776	0.915183	-5.94978
Urolithin B glucuronide	Xenobiotics	HMDB41787	-0.290709	-1.44625	-0.492116	0.624608	0.915183	-5.95101
2-naphthol sulfate	Xenobiotics	NA	0.260753	-0.914041	0.491847	0.624797	0.915183	-5.95114
pentose acid*	Partially Characterized Molecules	HMDB0000892	-0.403679	0.270506	-0.491144	0.625291	0.915183	-5.95147
docosahexaenoylcarnitine (C22:6)*	Lipid	NA	-0.247035	-0.422319	-0.488077	0.627447	0.916202	-5.95292
1-dihomo-linolenylglycerol (20:3)	Lipid	NA	0.478899	-0.143966	0.486659	0.628445	0.916202	-5.95358
N-acetylalanine	Amino Acid	HMDB0000766	0.0601799	-0.0191937	0.485802	0.629049	0.916202	-5.95398
phenylacetylcarnitine	Peptide	NA	-0.385293	-0.281299	-0.483943	0.630359	0.916202	-5.95484
erucate (22:1n9)	Lipid	HMDB0002068	-0.265612	0.124974	-0.482424	0.631431	0.916202	-5.95555
valine	Amino Acid	HMDB0000883	-0.0784259	0.0446024	-0.481529	0.632063	0.916202	-5.95596
stearoyl sphingomyelin (d18:1||18:0)	Lipid	HMDB0001348	-0.0919804	-0.0725357	-0.48093	0.632486	0.916202	-5.95624
N-acetylglycine	Amino Acid	HMDB0000532	0.184245	-0.259687	0.480575	0.632736	0.916202	-5.9564
beta-cryptoxanthin	Cofactors and Vitamins	HMDB0033844	0.292527	-0.218792	0.478938	0.633893	0.916655	-5.95716
propyl 4-hydroxybenzoate sulfate	Xenobiotics	HMDB0135261	0.176422	-1.95866	0.475368	0.636419	0.917363	-5.9588
N1-Methyl-2-pyridone-5-carboxamide	Cofactors and Vitamins	HMDB0004193	0.254804	-0.263925	0.474637	0.636936	0.917363	-5.95913
eugenol sulfate	Xenobiotics	HMDB0135245	0.634778	-1.44582	0.474608	0.636957	0.917363	-5.95914
hydroxyasparagine	Amino Acid	HMDB32332	-0.0848661	-0.150691	-0.473472	0.637762	0.917363	-5.95966
3-methyl-2-oxovalerate	Amino Acid	HMDB0000491	-0.130699	0.0645873	-0.471832	0.638924	0.917643	-5.9604
AMP	Nucleotide	HMDB0000045	0.287763	-0.917351	0.470815	0.639646	0.917643	-5.96086
ibuprofen acyl glucuronide	Xenobiotics	HMDB0010343	0.0931302	-1.82359	0.465919	0.643125	0.919529	-5.96307
5alpha-pregnan-3beta,20alpha-diol disulfate	Lipid	HMDB0094650	0.373436	0.0443786	0.465444	0.643463	0.919529	-5.96328
5-dodecenoylcarnitine (C12:1)	Lipid	HMDB13326	0.426807	-0.783506	0.465336	0.643539	0.919529	-5.96333
laurylcarnitine (C12)	Lipid	HMDB000225	0.217682	-0.043093	0.4642	0.644348	0.919529	-5.96384
cysteine-glutathione disulfide	Amino Acid	HMDB0000656	-0.463457	0.674204	-0.456806	0.64962	0.925723	-5.96711
beta-hydroxyisovalerate	Amino Acid	HMDB0000754	0.130822	-0.0598109	0.455725	0.650393	0.925723	-5.96758
glutamine conjugate of C6H10O2 (1)*	Partially Characterized Molecules	NA	-0.247362	0.0998761	-0.453455	0.652016	0.926819	-5.96857
2-methoxyresorcinol sulfate	Xenobiotics	NA	-0.483241	-0.616782	-0.450056	0.65445	0.929062	-5.97005
octadecanedioylcarnitine (C18-DC)*	Lipid	NA	-0.165371	-0.0836324	-0.439973	0.661692	0.938116	-5.97436
gamma-carboxyglutamate	Amino Acid	HMDB0041900	-0.0702577	-0.10184	-0.436844	0.663945	0.93941	-5.97568
glycolithocholate	Lipid	HMDB00698	-0.549001	-0.518532	-0.436304	0.664334	0.93941	-5.97591
caffeic acid sulfate	Xenobiotics	HMDB0041708	-0.449711	-1.7799	-0.433934	0.666044	0.940086	-5.9769
3-hydroxybutyrate (BHBA)	Lipid	HMDB0000011,HMDB0000357,HMDB0000442	-0.401503	-0.00264249	-0.433243	0.666543	0.940086	-5.97718
feruloylquinate (4)	Xenobiotics	NA	-0.448872	-1.86217	-0.43149	0.667809	0.940649	-5.97791
stearoyl ethanolamide	Lipid	HMDB0013078	-0.0990532	-0.0585155	-0.429598	0.669177	0.941355	-5.9787
prolylglycine	Peptide	HMDB0011178	-0.237969	0.475357	-0.427352	0.670802	0.942218	-5.97962
N-acetylcarnosine	Amino Acid	HMDB0012881	-0.17328	0.344762	-0.426352	0.671526	0.942218	-5.98003
N-acetylleucine	Amino Acid	HMDB0011756	-0.0891163	0.0695435	-0.420751	0.675586	0.946304	-5.98231
octadecanedioate (C18)	Lipid	HMDB0000782	-0.197346	-0.101131	-0.419933	0.67618	0.946304	-5.98264
diacylglycerol (16:1||18:2 [2], 16:0||18:3 [1])*	Lipid	NA	-0.19782	0.128238	-0.416226	0.678874	0.948851	-5.98413
valerate (5:0)	Lipid	HMDB0000892	-0.217528	-0.14259	-0.412308	0.681726	0.949359	-5.98569
pregnanediol-3-glucuronide	Lipid	HMDB0010318	-0.304167	-0.0697764	-0.411344	0.682429	0.949359	-5.98608
pregnenolone sulfate	Lipid	HMDB0000774	-0.195492	-0.0250577	-0.410494	0.683048	0.949359	-5.98641
tigloylglycine	Amino Acid	HMDB0000959	-0.271568	-0.716022	-0.410288	0.683198	0.949359	-5.98649
arachidonoylcarnitine (C20:4)	Lipid	HMDB0006455	-0.163344	-0.3093	-0.407286	0.685388	0.949359	-5.98767
3-ethylcatechol sulfate (1)	Xenobiotics	NA	-0.276078	-1.09765	-0.404889	0.687139	0.949359	-5.98861
phenylacetylglutamate	Peptide	HMDB0059772	0.322055	-0.793041	0.404303	0.687568	0.949359	-5.98884
carboxyibuprofen	Xenobiotics	HMDB0060564	0.145205	-2.50831	0.403954	0.687823	0.949359	-5.98897
5-methyluridine (ribothymidine)	Nucleotide	HMDB0000884	-0.076388	0.0988129	-0.403343	0.688269	0.949359	-5.98921
N-acetylphenylalanine	Amino Acid	HMDB0000512	0.152363	-0.0941931	0.402801	0.688666	0.949359	-5.98942
N-methyltaurine	Amino Acid	NA	-0.390876	-1.10247	-0.402544	0.688854	0.949359	-5.98952
carboxyibuprofen glucuronide*	Xenobiotics	HMDB60564	0.00934843	-0.141675	0.400542	0.690319	0.950172	-5.99029
2-methoxyacetaminophen sulfate*	Xenobiotics	HMDB0062550	-0.615225	-3.52212	-0.397841	0.692297	0.951047	-5.99133
N-palmitoyl-sphinganine (d18:0||16:0)	Lipid	HMDB11760	-0.122745	0.00086541	-0.397284	0.692705	0.951047	-5.99154
adrenate (22:4n6)	Lipid	HMDB0002226	0.209537	-0.417169	0.393974	0.695133	0.951555	-5.9928
trans-urocanate	Amino Acid	HMDB0000301	-0.197376	-0.0790811	-0.393237	0.695674	0.951555	-5.99308
gamma-glutamylthreonine	Peptide	HMDB0029159	-0.103528	0.119057	-0.39185	0.696693	0.951555	-5.9936
1,2-dipalmitoyl-GPC (16:0||16:0)	Lipid	HMDB0000564	0.0525703	-0.101077	0.39091	0.697383	0.951555	-5.99396
maleate	Lipid	HMDB0000176	0.284423	0.82588	0.39081	0.697456	0.951555	-5.994
1-stearoyl-2-oleoyl-GPI (18:0||18:1)*	Lipid	NA	-0.106002	0.30393	-0.385501	0.701362	0.954779	-5.99598
11beta-hydroxyandrosterone glucuronide	Lipid	NA	-0.169116	-0.220422	-0.385208	0.701578	0.954779	-5.99609
glycerate	Carbohydrate	HMDB0006372,HMDB0000139	-0.0738603	-0.0629231	-0.379243	0.705977	0.958206	-5.99828
arginine	Amino Acid	HMDB0000517	-0.127213	0.0324084	-0.378669	0.7064	0.958206	-5.99849
palmitoylcarnitine (C16)	Lipid	HMDB0000222	-0.0940807	-0.169976	-0.378108	0.706815	0.958206	-5.99869
1-methyladenosine	Nucleotide	HMDB0003331	0.054973	-0.0664935	0.37701	0.707626	0.958206	-5.99909
N-acetyltheanine	Xenobiotics	NA	0.416265	-2.32384	0.375753	0.708554	0.958269	-5.99955
gamma-glutamylisoleucine*	Peptide	HMDB0011170	0.0966158	-0.0825817	0.374243	0.709671	0.958586	-6.00009
3-methoxycatechol sulfate (2)	Xenobiotics	NA	-0.341261	-0.829397	-0.371471	0.711722	0.959119	-6.00109
3-(methylthio)acetaminophen sulfate*	Xenobiotics	NA	-0.478295	-3.39424	-0.371323	0.711832	0.959119	-6.00114
androstenediol (3beta,17beta) monosulfate (2)	Lipid	HMDB0186954,HMDB0240429	-0.231783	-0.123153	-0.364536	0.716864	0.963976	-6.00354
adipoylcarnitine (C6-DC)	Lipid	HMDB0061677	-0.143246	0.00166048	-0.364067	0.717212	0.963976	-6.00371
feruloylquinate (1)	Xenobiotics	NA	-0.286543	-1.13083	-0.355618	0.723495	0.971095	-6.00663
3-methoxytyramine sulfate	Amino Acid	NA	-0.22898	-0.436617	-0.353418	0.725134	0.971095	-6.00738
methylsuccinate	Amino Acid	HMDB0001844	-0.126717	0.0743044	-0.351909	0.72626	0.971095	-6.0079
3-hydroxydodecanedioate*	Lipid	HMDB0000413	-0.197162	-0.0293223	-0.351587	0.726499	0.971095	-6.008
3-methyl catechol sulfate (2)	Xenobiotics	NA	-0.341118	-1.70979	-0.350943	0.72698	0.971095	-6.00822
N-acetylkynurenine (2)	Amino Acid	NA	-0.196257	-0.0418607	-0.344627	0.731697	0.974214	-6.01034
arachidonoyl ethanolamide	Lipid	HMDB0004080	-0.100001	-0.488167	-0.343257	0.732721	0.974214	-6.01079
4-acetamidophenol	Xenobiotics	HMDB0001859	-0.747835	-3.8059	-0.33892	0.735969	0.974214	-6.01221
2-piperidinone	Xenobiotics	HMDB0011749	-0.273388	-0.291665	-0.33785	0.73677	0.974214	-6.01256
lanthionine	Amino Acid	NA	-0.231567	-0.633436	-0.33712	0.737317	0.974214	-6.0128
choline	Lipid	HMDB0000097	-0.0621743	-0.0651345	-0.336371	0.737879	0.974214	-6.01304
4-acetamidophenylglucuronide	Xenobiotics	HMDB0010316	-0.685535	-4.2695	-0.336353	0.737893	0.974214	-6.01305
corticosterone	Lipid	HMDB0001547	0.28087	-1.05403	0.335566	0.738483	0.974214	-6.0133
10-heptadecenoate (17:1n7)	Lipid	HMDB0060038	-0.223751	-0.283575	-0.334248	0.739471	0.974214	-6.01373
glycocholate sulfate	Lipid	NA	-0.129213	-3.45101	-0.333561	0.739987	0.974214	-6.01395
carotene diol (3)	Cofactors and Vitamins	NA	-0.19613	-0.276754	-0.33239	0.740866	0.974214	-6.01432
4-hydroxyhippurate	Xenobiotics	HMDB0013678	-0.181308	0.0371067	-0.332015	0.741148	0.974214	-6.01444
myristoleoylcarnitine (C14:1)*	Lipid	HMDB0240588	0.168058	-0.173663	0.331764	0.741336	0.974214	-6.01452
4-guanidinobutanoate	Amino Acid	HMDB0003464	-0.214339	0.294038	-0.329971	0.742683	0.974214	-6.0151
palmitoleate (16:1n7)	Lipid	HMDB0003229	-0.250325	-0.538104	-0.329376	0.74313	0.974214	-6.01528
taurolithocholate 3-sulfate	Lipid	HMDB0002580	-0.26519	-0.0677782	-0.328177	0.744032	0.974214	-6.01566
lyxonate	Carbohydrate	NA	0.142336	-0.0103777	0.327405	0.744612	0.974214	-6.01591
1-stearoyl-2-linoleoyl-GPI (18:0||18:2)	Lipid	HMDB0009809	-0.0796625	-0.0951384	-0.326275	0.745462	0.974214	-6.01626
1,2,3-benzenetriol sulfate (2)	Xenobiotics	HMDB0060018,HMDB0060016	0.345363	-0.954833	0.323	0.747927	0.975158	-6.01729
thymol sulfate	Xenobiotics	HMDB0062720	-0.446568	0.531338	-0.32293	0.74798	0.975158	-6.01731
glycodeoxycholate 3-sulfate	Lipid	NA	0.269475	-0.0306227	0.318405	0.751391	0.97843	-6.0187
trans-2-hexenoylglycine	Lipid	NA	0.25021	-0.843628	0.315729	0.75341	0.979884	-6.01952
fructosyllysine	Amino Acid	HMDB0034879	-0.11709	0.186519	-0.312883	0.75556	0.980464	-6.02038
thioproline	Xenobiotics	NA	0.0731664	0.505781	0.312514	0.755839	0.980464	-6.02049
valylglycine	Peptide	HMDB0029127	-0.189186	-0.820354	-0.310458	0.757393	0.980464	-6.02111
(2,4 or 2,5)-dimethylphenol sulfate	Xenobiotics	NA	0.146581	-1.5795	0.310133	0.757639	0.980464	-6.02121
3-hydroxypyridine glucuronide	Xenobiotics	NA	-0.360104	-1.92813	-0.309167	0.75837	0.980464	-6.0215
phosphoethanolamine (PE)	Lipid	HMDB0000224	-0.0934582	-0.231129	-0.307835	0.759378	0.9806	-6.02189
oleate||vaccenate (18:1)	Lipid	HMDB0000207,HMDB0000573,HMDB0003231,HMDB0240219	-0.167325	-0.35643	-0.302341	0.76354	0.98435	-6.02351
hydroxy-N6,N6,N6-trimethyllysine*	Amino Acid	NA	0.166039	-0.295697	0.301608	0.764095	0.98435	-6.02372
phenylacetylglycine	Peptide	HMDB0000821	0.276352	-1.33818	0.299269	0.76587	0.985467	-6.0244
glutamine conjugate of C6H10O2 (2)*	Partially Characterized Molecules	NA	-0.210498	0.126005	-0.297054	0.767551	0.985803	-6.02503
palmitoyl-docosahexaenoyl-glycerol (16:0||22:6) [1]*	Lipid	HMDB0007121	-0.195576	-0.273155	-0.296067	0.768301	0.985803	-6.02531
4-acetaminophen sulfate	Xenobiotics	HMDB0059911	-0.648991	-3.2662	-0.295339	0.768854	0.985803	-6.02552
1-carboxyethylisoleucine	Amino Acid	NA	0.173082	-0.172807	0.292966	0.770657	0.98673	-6.02619
1-methylurate	Xenobiotics	HMDB0003099	-0.261443	-0.534012	-0.291998	0.771394	0.98673	-6.02647
palmitate (16:0)	Lipid	HMDB0000220	-0.119392	-0.244891	-0.2897	0.773142	0.987803	-6.02711
2-hydroxynervonate*	Lipid	NA	-0.0956187	-0.0415194	-0.286838	0.77532	0.989422	-6.0279
gamma-glutamylmethionine	Peptide	HMDB0029155	0.0844129	0.348828	0.283331	0.777993	0.991668	-6.02887
methionine sulfone	Amino Acid	HMDB0062174	0.121835	-0.0649049	0.281718	0.779223	0.991914	-6.02931
N-formylphenylalanine	Amino Acid	HMDB0240317	-0.196462	-0.256112	-0.280683	0.780013	0.991914	-6.02959
10-nonadecenoate (19:1n9)	Lipid	HMDB0013622	-0.160751	-0.0510165	-0.276605	0.783127	0.992685	-6.03068
benzoate	Xenobiotics	HMDB0001870	0.0760231	0.244901	0.275453	0.784007	0.992685	-6.03099
oleoyl-linoleoyl-glycerol (18:1||18:2) [1]	Lipid	HMDB0007219	-0.0919388	-0.04617	-0.272888	0.785968	0.992685	-6.03167
gamma-glutamylvaline	Peptide	HMDB0011172	0.0522206	-0.0625134	0.271116	0.787323	0.992685	-6.03213
3-(3-amino-3-carboxypropyl)uridine*	Nucleotide	NA	-0.0579211	-0.179717	-0.270999	0.787412	0.992685	-6.03216
linoleoyl-docosahexaenoyl-glycerol (18:2||22:6) [2]*	Lipid	HMDB0007266	-0.148904	0.0862412	-0.270583	0.787731	0.992685	-6.03227
tadalafil	Xenobiotics	HMDB0014958	0.0979116	-4.72929	0.267719	0.789923	0.992685	-6.03301
sphingomyelin (d18:2||16:0, d18:1||16:1)*	Lipid	NA	0.0374942	-0.10346	0.267449	0.79013	0.992685	-6.03308
margarate (17:0)	Lipid	HMDB0002259	-0.134604	-0.0313608	-0.266851	0.790588	0.992685	-6.03323
glycerol 3-phosphate	Lipid	HMDB0000126	-0.0701047	0.355791	-0.265694	0.791474	0.992685	-6.03353
pyridoxal	Cofactors and Vitamins	HMDB0001545	-0.0287687	0.0578845	-0.265232	0.791828	0.992685	-6.03365
oleoyl-linoleoyl-glycerol (18:1||18:2) [2]	Lipid	HMDB0007219	-0.0898418	0.0215822	-0.264856	0.792116	0.992685	-6.03375
methionine	Amino Acid	HMDB0000696	-0.0550028	0.0361802	-0.264352	0.792502	0.992685	-6.03387
2R,3R-dihydroxybutyrate	Lipid	HMDB0000498	-0.0797154	0.0163154	-0.26232	0.794061	0.992926	-6.03439
1-linoleoyl-GPI* (18:2)*	Lipid	NA	-0.0816906	-0.106631	-0.261285	0.794855	0.992926	-6.03465
glutamate	Amino Acid	HMDB0000148	-0.079005	-0.435581	-0.260524	0.795438	0.992926	-6.03484
myristoylcarnitine (C14)	Lipid	HMDB000506	-0.0801861	-0.097171	-0.259002	0.796607	0.993243	-6.03522
spermine	Amino Acid	HMDB0001256	-0.115343	-1.62274	-0.257406	0.797832	0.99363	-6.03562
nonadecanoate (19:0)	Lipid	HMDB0000772	-0.106404	-0.00186766	-0.255411	0.799364	0.994233	-6.03611
5alpha-androstan-3alpha,17beta-diol disulfate	Lipid	HMDB0094682	0.258862	-1.1387	0.254392	0.800147	0.994233	-6.03636
N,N-dimethylalanine	Amino Acid	NA	0.163672	-0.295761	0.252326	0.801735	0.995068	-6.03687
stearate (18:0)	Lipid	HMDB0000827	-0.0935608	-0.164475	-0.247661	0.805324	0.998382	-6.03799
arachidate (20:0)	Lipid	HMDB0002212	0.0965713	0.0260105	0.244165	0.808017	0.999413	-6.03882
leucine	Amino Acid	HMDB0000687	-0.0435449	0.0303587	-0.243431	0.808582	0.999413	-6.03899
4-chlorobenzoic acid	Xenobiotics	NA	0.0234168	-0.0271892	0.242151	0.809569	0.999413	-6.03929
1-palmitoyl-2-linoleoyl-GPE (16:0||18:2)	Lipid	HMDB0005322	-0.0887027	-0.0823146	-0.241556	0.810028	0.999413	-6.03943
N-acetylthreonine	Amino Acid	HMDB0062557	-0.0468087	-0.0831892	-0.240189	0.811082	0.999413	-6.03975
glycolithocholate sulfate*	Lipid	HMDB0002639	0.17863	-0.110113	0.239417	0.811678	0.999413	-6.03993
heptenedioate (C7:1-DC)*	Lipid	NA	-0.105807	0.0164612	-0.236712	0.813765	0.999949	-6.04055
4-acetylcatechol sulfate (1)	Xenobiotics	NA	-0.244535	-1.59148	-0.236466	0.813955	0.999949	-6.0406
dihydroferulate	Xenobiotics	HMDB0062121	0.227557	-0.329046	0.234915	0.815152	1	-6.04096
heme	Cofactors and Vitamins	HMDB0003178	0.180405	-0.341424	0.231956	0.817438	1	-6.04162
sphingomyelin (d18:2||18:1)*	Lipid	HMDB0001348	0.0475195	-0.0959523	0.231499	0.817792	1	-6.04172
1-stearoyl-2-docosahexaenoyl-GPC (18:0||22:6)	Lipid	HMDB0008057	0.0593462	0.0145885	0.228368	0.820212	1	-6.04242
cysteine sulfinic acid	Amino Acid	HMDB0000996	-0.108021	-0.290923	-0.227236	0.821088	1	-6.04267
2-hydroxyacetaminophen sulfate*	Xenobiotics	HMDB0062547	-0.425616	-2.65238	-0.220563	0.826255	1	-6.04411
3-hydroxyoctanoylcarnitine (1)	Lipid	NA	0.0980351	0.0652153	0.219984	0.826703	1	-6.04423
catechol glucuronide	Amino Acid	NA	-0.164947	-1.18504	-0.218911	0.827535	1	-6.04445
gamma-glutamylglutamate	Peptide	HMDB0011737	-0.0715681	0.32637	-0.21798	0.828256	1	-6.04465
ascorbic acid 2-sulfate	Cofactors and Vitamins	HMDB0060649	-0.170539	-0.464509	-0.217257	0.828817	1	-6.0448
nervonoylcarnitine (C24:1)*	Lipid	NA	0.100791	-0.153097	0.216042	0.829759	1	-6.04506
tyrosine	Amino Acid	HMDB0000158	0.0611614	0.0568583	0.215304	0.830331	1	-6.04521
1-oleoyl-GPI (18:1)	Lipid	HMDB0061693	-0.0673333	0.0978363	-0.215227	0.830391	1	-6.04523
adrenoylcarnitine (C22:4)*	Lipid	NA	0.057685	-0.501315	0.20969	0.834689	1	-6.04636
hexanoylglutamine	Lipid	NA	0.124819	-0.195388	0.207724	0.836216	1	-6.04676
N6,N6-dimethyllysine	Amino Acid	HMDB0013287	0.0823835	-0.0474805	0.20723	0.836601	1	-6.04685
3b-hydroxy-5-cholenoic acid	Lipid	HMDB0000308	0.122203	-0.0748045	0.204932	0.838386	1	-6.04731
3-methoxytyrosine	Amino Acid	HMDB0001434	-0.0472601	-0.154942	-0.20257	0.840223	1	-6.04777
isoleucine	Amino Acid	HMDB0000172	0.0376571	0.0174002	0.202314	0.840422	1	-6.04782
palmitoleoylcarnitine (C16:1)*	Lipid	NA	-0.0770001	-0.267004	-0.199953	0.84226	1	-6.04828
emtricitabine	Xenobiotics	HMDB0015017	-0.14243	-1.98896	-0.198425	0.843449	1	-6.04858
5,6-dihydrouridine	Nucleotide	HMDB0000497	-0.0426089	-0.176616	-0.192269	0.848244	1	-6.04973
3-(N-acetyl-L-cystein-S-yl) acetaminophen	Xenobiotics	NA	0.289524	-3.62983	0.191384	0.848934	1	-6.0499
3-phosphoglycerate	Carbohydrate	HMDB0000807	0.0875611	-0.439169	0.190143	0.849901	1	-6.05013
creatine	Amino Acid	HMDB0000064	-0.0927893	-0.218552	-0.189254	0.850595	1	-6.05029
methylsuccinoylcarnitine	Amino Acid	NA	0.0825615	-0.445948	0.188876	0.850889	1	-6.05036
GlcNAc sulfate conjugate of C21H34O2 steroid	Partially Characterized Molecules	NA	-0.153173	-0.386603	-0.187587	0.851895	1	-6.05059
5alpha-androstan-3alpha,17beta-diol monosulfate (1)	Lipid	NA	-0.13882	-0.322816	-0.185274	0.8537	1	-6.05101
N-formylanthranilic acid	Amino Acid	HMDB0004089	0.0654693	0.0457884	0.183517	0.855072	1	-6.05132
N-acetyltaurine	Amino Acid	HMDB0240253	-0.0726143	-0.296718	-0.180255	0.857619	1	-6.05189
N-acetylmethionine	Amino Acid	HMDB0011745	0.0528189	-0.0958486	0.175419	0.861398	1	-6.05272
arachidonate (20:4n6)	Lipid	HMDB0001043	-0.0768028	-0.425267	-0.174813	0.861872	1	-6.05282
ferulic acid 4-sulfate	Xenobiotics	HMDB0029200	0.176283	-1.04084	0.173347	0.863019	1	-6.05307
tyramine O-sulfate	Amino Acid	HMDB0006409	-0.166631	-1.00505	-0.170907	0.864928	1	-6.05347
hydroxycotinine	Xenobiotics	HMDB0001390	0.187471	-3.2442	0.169862	0.865746	1	-6.05365
xylose	Carbohydrate	HMDB0000098	-0.0950558	0.165734	-0.167408	0.867667	1	-6.05405
(15:2)-anacardic acid	Xenobiotics	HMDB0033896	-0.0685101	-1.17243	-0.166232	0.868588	1	-6.05423
hexadecanedioate (C16)	Lipid	HMDB0000672	0.0747676	-0.147185	0.164608	0.86986	1	-6.05449
dimethylglycine	Amino Acid	HMDB0000092	-0.0480982	-0.080639	-0.162792	0.871282	1	-6.05478
4-methylhexanoylglutamine	Lipid	NA	0.112288	-0.293365	0.16145	0.872334	1	-6.05499
2-furoic acid	Xenobiotics	HMDB0000691	-0.160613	-2.22952	-0.160166	0.873341	1	-6.05519
2-hydroxyphenylacetate	Amino Acid	HMDB0000669	0.12362	-1.77807	0.157544	0.875397	1	-6.05559
4-acetamidobutanoate	Amino Acid	HMDB0003681	-0.0469307	-0.159383	-0.154717	0.877614	1	-6.05602
theanine	Xenobiotics	HMDB0034365	-0.348833	-2.32801	-0.154365	0.87789	1	-6.05607
palmitoyl-linoleoyl-glycerol (16:0||18:2) [2]*	Lipid	HMDB0007103	-0.0628432	-0.18111	-0.150917	0.880597	1	-6.05658
3-hydroxy-3-methylglutarate	Lipid	HMDB0000355	0.0362511	-0.0281477	0.150222	0.881142	1	-6.05668
sphingomyelin (d18:2||23:1)*	Lipid	NA	0.0373631	0.0157425	0.142752	0.887011	1	-6.05773
suberoylcarnitine (C8-DC)	Lipid	NA	-0.0863553	-1.10772	-0.139263	0.889754	1	-6.05821
o-cresol sulfate	Xenobiotics	HMDB0011635	-0.109965	-1.0689	-0.133528	0.894266	1	-6.05896
perfluorooctanesulfonate (PFOS)	Xenobiotics	HMDB0059586	-0.0715242	0.398407	-0.131192	0.896105	1	-6.05926
ethylmalonate	Amino Acid	HMDB0000622	-0.074449	0.166292	-0.130491	0.896657	1	-6.05935
2,3-dihydroxy-5-methylthio-4-pentenoate (DMTPA)*	Amino Acid	HMDB0240388	0.0214603	-0.197198	0.13039	0.896737	1	-6.05936
(15:3)-anacardic acid	Xenobiotics	HMDB31059	-0.0944687	-2.68053	-0.129654	0.897316	1	-6.05945
N-acetyl-2-aminoadipate	Amino Acid	NA	0.0586935	-0.472889	0.129615	0.897347	1	-6.05946
butyrylglycine (C4)	Lipid	HMDB0000808	0.109259	-0.799877	0.129422	0.897498	1	-6.05948
3-carboxy-4-methyl-5-propyl-2-furanpropanoate (CMPF)	Lipid	HMDB0061112	-0.125249	0.0423212	-0.128949	0.897871	1	-6.05954
(S)-3-hydroxybutyrylcarnitine	Lipid	HMDB0013127	0.0925686	-0.544822	0.12654	0.899769	1	-6.05984
(R)-3-hydroxybutyrylcarnitine	Lipid	HMDB0013127	-0.128455	-1.15407	-0.124589	0.901306	1	-6.06007
1-palmitoyl-2-dihomo-linolenoyl-GPC (16:0||20:3n3 or 6)*	Lipid	NA	-0.0236211	0.0158967	-0.122275	0.90313	1	-6.06035
tridecenedioate (C13:1-DC)*	Lipid	NA	-0.0628321	-0.156954	-0.119669	0.905184	1	-6.06065
androstenediol (3beta,17beta) disulfate (1)	Lipid	HMDB0240313	-0.0667153	0.193041	-0.119465	0.905345	1	-6.06068
sphingomyelin (d17:1||16:0, d18:1||15:0, d16:1||17:0)*	Lipid	NA	0.0229624	0.048257	0.114529	0.909238	1	-6.06123
oxindolylalanine	Amino Acid	NA	-0.0383817	-0.230093	-0.113019	0.91043	1	-6.0614
glycochenodeoxycholate glucuronide (1)	Lipid	HMDB0002579	-0.0870927	0.233046	-0.111579	0.911566	1	-6.06156
O-sulfo-L-tyrosine	Xenobiotics	NA	-0.0253143	-0.117572	-0.111513	0.911618	1	-6.06156
dihydroferulic acid sulfate	Xenobiotics	HMDB0041724	-0.102011	-0.584235	-0.107015	0.915169	1	-6.06204
N-acetylcitrulline	Amino Acid	HMDB0000856	0.0817349	-0.663916	0.106898	0.915262	1	-6.06205
3-acetylphenol sulfate	Xenobiotics	NA	-0.0803016	-1.21897	-0.106181	0.915827	1	-6.06212
gamma-glutamyltyrosine	Peptide	HMDB0011741	-0.0285146	0.0793862	-0.105385	0.916456	1	-6.0622
propionylglycine (C3)	Lipid	HMDB0000783	0.0673382	-0.553259	0.105261	0.916554	1	-6.06222
I-urobilinogen	Cofactors and Vitamins	HMDB0004157	0.0981916	-2.5545	0.105141	0.916649	1	-6.06223
valylleucine	Peptide	HMDB0029131	-0.0243774	-0.574732	-0.105099	0.916682	1	-6.06223
2,3-dihydroxyisovalerate	Xenobiotics	HMDB0012141	0.104378	0.334819	0.101977	0.919148	1	-6.06254
sarcosine	Amino Acid	HMDB0000271	-0.02149	-0.0607491	-0.100058	0.920664	1	-6.06273
furosemide	Xenobiotics	HMDB0001933	-0.00255661	-2.2327	-0.0967489	0.92328	1	-6.06305
1-methylhistidine	Amino Acid	HMDB0000001	0.0302805	-0.101301	0.0889012	0.929485	1	-6.06375
sphingomyelin (d18:1||17:0, d17:1||18:0, d19:1||16:0)	Lipid	NA	0.0176117	0.0219075	0.0867673	0.931174	1	-6.06393
2'-O-methylcytidine	Nucleotide	NA	0.0333934	-0.184838	0.0861146	0.93169	1	-6.06398
1-palmitoylglycerol (16:0)	Lipid	HMDB0011564	-0.0745267	0.221058	-0.0855936	0.932102	1	-6.06403
argininate*	Amino Acid	HMDB0003148	0.0646039	-0.874902	0.0821195	0.934852	1	-6.06431
2-hydroxyarachidate*	Lipid	NA	0.0315023	0.134103	0.0810043	0.935734	1	-6.0644
acetylcarnitine (C2)	Lipid	HMDB0000201	0.0240232	-0.212725	0.0779104	0.938184	1	-6.06463
1-arachidonoyl-GPI* (20:4)*	Lipid	HMDB0061690	0.0212777	0.00633661	0.0777731	0.938293	1	-6.06464
hydrochlorothiazide	Xenobiotics	HMDB0001928	-0.00717791	-0.17496	-0.0777452	0.938315	1	-6.06464
docosapentaenoylcarnitine (C22:5n3)*	Lipid	NA	-0.0340486	-0.445457	-0.0774105	0.93858	1	-6.06467
behenoylcarnitine (C22)*	Lipid	HMDB0062468	0.0278751	-0.164208	0.0737324	0.941492	1	-6.06494
5alpha-androstan-3beta,17beta-diol disulfate	Lipid	HMDB00493	-0.047118	0.0317642	-0.0700315	0.944424	1	-6.06519
glycerol	Lipid	HMDB0000131	-0.0401201	-0.0662998	-0.0694162	0.944912	1	-6.06524
inosine 5'-monophosphate (IMP)	Nucleotide	HMDB0000175	-0.0347169	-1.02964	-0.0675338	0.946403	1	-6.06536
metabolonic lactone sulfate	Partially Characterized Molecules	NA	-0.0498408	-0.399386	-0.0656073	0.94793	1	-6.06548
deoxycarnitine	Lipid	HMDB0001161	0.0216612	-0.043931	0.0625222	0.950375	1	-6.06567
3-hydroxydecanoylcarnitine	Lipid	HMDB0061636	-0.0299769	-0.0646444	-0.0605975	0.951901	1	-6.06579
pregnenetriol disulfate*	Lipid	NA	0.0279161	-0.205303	0.0571899	0.954602	1	-6.06598
2-methoxyhydroquinone sulfate (1)	Xenobiotics	NA	-0.0508965	-0.29331	-0.0541156	0.95704	1	-6.06615
N-acetylputrescine	Amino Acid	HMDB0002064	0.0140897	-0.126858	0.0538645	0.957239	1	-6.06616
3-methylglutaconate	Amino Acid	HMDB0000522	0.0147805	-0.180289	0.0485056	0.96149	1	-6.06643
metoprolol acid metabolite*	Xenobiotics	NA	0.00625077	-0.430879	0.0473219	0.962429	1	-6.06648
glycyrrhetinate	Xenobiotics	HMDB0011628	-0.0449983	-1.57253	-0.0423823	0.966348	1	-6.06669
glucuronate	Carbohydrate	HMDB0000127	0.0166935	-0.0554664	0.0416578	0.966923	1	-6.06672
N-acetylglucosaminylasparagine	Carbohydrate	HMDB0000489	-0.0146913	-0.00748908	-0.0413785	0.967145	1	-6.06673
hexanoylglycine (C6)	Lipid	HMDB0000701	0.0240648	-1.29878	0.0409823	0.967459	1	-6.06675
sphingomyelin (d18:1||21:0, d17:1||22:0, d16:1||23:0)*	Lipid	NA	0.0106957	0.173205	0.0407125	0.967673	1	-6.06676
gamma-glutamylleucine	Peptide	HMDB0011171	-0.00764152	0.0935259	-0.0321669	0.974456	1	-6.06706
2-methylcitrate||homocitrate	Energy	HMDB0003518,HMDB0000379	0.0313408	-1.154	0.0319721	0.974611	1	-6.06707
galactitol (dulcitol)	Carbohydrate	HMDB0000107	0.0143349	-0.626466	0.0318696	0.974692	1	-6.06707
N6-carbamoylthreonyladenosine	Nucleotide	HMDB0041623	-0.00666499	-0.105838	-0.0307196	0.975605	1	-6.0671
indolelactate	Amino Acid	HMDB0000671	-0.00622759	0.0234396	-0.0290706	0.976914	1	-6.06715
N,N-dimethyl-pro-pro	Peptide	NA	-0.00603117	-0.145058	-0.0280856	0.977696	1	-6.06718
naproxen	Xenobiotics	HMDB0001923	0.013423	-3.01492	0.0269657	0.978585	1	-6.06721
3-hydroxyhexanoylcarnitine (1)	Lipid	NA	0.00865667	0.0120592	0.025447	0.979791	1	-6.06725
(16 or 17)-methylstearate (a19:0 or i19:0)	Lipid	HMDB0037397	-0.0126581	-0.0108231	-0.024741	0.980352	1	-6.06726
1-ribosyl-imidazoleacetate*	Amino Acid	HMDB0002331	0.00813266	-0.0156683	0.0246232	0.980445	1	-6.06727
isovalerylcarnitine (C5)	Amino Acid	HMDB0000688	-0.00851928	0.157535	-0.0238515	0.981058	1	-6.06729
desmethylnaproxen sulfate	Xenobiotics	NA	0.00651775	-2.52405	0.0171512	0.986378	1	-6.06742
hydroxystearate sulfate	Lipid	NA	-0.00892334	-1.18287	-0.0162379	0.987104	1	-6.06743
2,8-quinolinediol sulfate	Xenobiotics	NA	0.00260376	-1.20331	0.0130289	0.989652	1	-6.06748
4-hydroxyglutamate	Amino Acid	HMDB0001344	-0.00677067	-0.260019	-0.0122713	0.990254	1	-6.06749
perfluorooctanoate (PFOA)	Xenobiotics	HMDB0059587	-0.00358662	-0.104375	-0.00901264	0.992842	1	-6.06752
2-hydroxyglutarate	Lipid	HMDB0059655	-0.00253693	-0.140556	-0.00825881	0.993441	1	-6.06753
leucylglycine	Peptide	HMDB0028929	-0.00455694	-1.903	-0.00757111	0.993987	1	-6.06753
(14 or 15)-methylpalmitate (a17:0 or i17:0)	Lipid	HMDB0061859	0.00432329	0.038247	0.00697337	0.994461	1	-6.06754
cysteine	Amino Acid	HMDB0000574	-0.00101361	0.160191	-0.00692433	0.9945	1	-6.06754
1-methyl-5-imidazoleacetate	Amino Acid	HMDB04988	0.00864196	-0.725543	0.00672524	0.994659	1	-6.06754
5alpha-pregnan-3beta,20beta-diol monosulfate (1)	Lipid	HMDB0240580	0.00347571	-0.115671	0.00470312	0.996265	1	-6.06755
pregnanolone||allopregnanolone sulfate	Lipid	HMDB0240591,HMDB0062782	-0.00322838	-1.21164	-0.00338989	0.997308	1	-6.06755
desmethylnaproxen	Xenobiotics	HMDB0013989	-0.00118816	-2.46681	-0.00297495	0.997637	1	-6.06756
N2,N2-dimethylguanosine	Nucleotide	HMDB0004824	0.000482516	-0.137922	0.00251644	0.998001	1	-6.06756
Gliclazide	Xenobiotics	NA	1.77636e-15	-10.7027	1.41464e-13	1	1	-6.06756
oxypurinol	Xenobiotics	HMDB0000786	-1.77636e-15	-9.70275	-1.41464e-13	1	1	-6.06756
pantoprazole	Xenobiotics	HMDB0005017	-1.77636e-15	-4.25154	-1.41464e-13	1	1	-6.06756
citalopram||escitalopram	Xenobiotics	HMDB0005028	-8.88178e-16	-5.52616	-7.0732e-14	1	1	-6.06756
desmethylcitalopram*	Xenobiotics	HMDB0014021	-8.88178e-16	-4.50635	-7.0732e-14	1	1	-6.06756
diclofenac	Xenobiotics	HMDB0014724	8.88178e-16	-4.14051	7.0732e-14	1	1	-6.06756
Nimesulide	Xenobiotics	NA	-8.88178e-16	-4.16877	-7.0732e-14	1	1	-6.06756
rocuronium	Xenobiotics	HMDB0014866	-8.88178e-16	-3.2723	-7.0732e-14	1	1	-6.06756
azithromycin	Xenobiotics	HMDB0014352	-4.44089e-16	-3.84063	-3.5366e-14	1	1	-6.06756
fluconazole	Xenobiotics	HMDB0014342	4.44089e-16	-1.83084	3.5366e-14	1	1	-6.06756
N4-acetyl-5-hydroxysulfamethoxazole*	Xenobiotics	NA	-4.44089e-16	-2.76808	-3.5366e-14	1	1	-6.06756
4-hydroxy duloxetine glucuronide*	Xenobiotics	HMDB0060763	2.22045e-16	-1.11904	1.7683e-14	1	1	-6.06756
prednisolone	Xenobiotics	HMDB0014998	2.22045e-16	-0.915664	1.7683e-14	1	1	-6.06756
ritonavir	Xenobiotics	HMDB0014646	-2.22045e-16	-1.03712	-1.7683e-14	1	1	-6.06756
amoxicillin	Xenobiotics	HMDB0015193	1.11022e-16	-0.614403	8.8415e-15	1	1	-6.06756
citalopram propionate*	Xenobiotics	HMDB60463	1.11022e-16	-0.326986	8.8415e-15	1	1	-6.06756
O-desmethyltramadol	Xenobiotics	HMDB0060997	1.11022e-16	-0.820107	8.8415e-15	1	1	-6.06756
pregabalin	Xenobiotics	HMDB0014375	-1.11022e-16	-0.940091	-8.8415e-15	1	1	-6.06756
trimethoprim	Xenobiotics	HMDB0014583	1.11022e-16	-0.793107	8.8415e-15	1	1	-6.06756
sertraline	Xenobiotics	HMDB0005010	-8.32667e-17	-0.211565	-6.63113e-15	1	1	-6.06756
sulfamethoxazole	Xenobiotics	HMDB0015150	-8.32667e-17	-0.181313	-6.63113e-15	1	1	-6.06756
5-hydroxy-6-methoxy duloxetine sulfate*	Xenobiotics	NA	-5.55112e-17	-0.481566	-4.42075e-15	1	1	-6.06756
candesartan	Xenobiotics	HMDB0014934	-2.77556e-17	-0.151042	-2.21038e-15	1	1	-6.06756
1-hydroxy-2-naphthalenecarboxylate	Xenobiotics	NA	0	0	0	1	1	-6.06756
10-hydroxywarfarin	Xenobiotics	HMDB0013884	0	0	0	1	1	-6.06756
2-hydroxyibuprofen	Xenobiotics	HMDB0060920	0	0	0	1	1	-6.06756
6-aminopenicillanate	Xenobiotics	HMDB0060618	0	0	0	1	1	-6.06756
7-hydroxywarfarin	Xenobiotics	HMDB0013886	0	0	0	1	1	-6.06756
allopurinol	Xenobiotics	HMDB0014581	0	0	0	1	1	-6.06756
allopurinol riboside	Xenobiotics	HMDB0000481	0	0	0	1	1	-6.06756
atenolol	Xenobiotics	HMDB0001924	0	0	0	1	1	-6.06756
celecoxib	Xenobiotics	HMDB0005014	0	0	0	1	1	-6.06756
cetirizine	Xenobiotics	HMDB0005032	0	-1.12847	0	1	1	-6.06756
ciprofloxacin	Xenobiotics	HMDB0014677	0	-4.65109	0	1	1	-6.06756
clarithromycin	Xenobiotics	HMDB0015342	0	-1.52575	0	1	1	-6.06756
clomipramine	Xenobiotics	HMDB0015372	0	0	0	1	1	-6.06756
De(carboxymethoxy) cetirizine acetic acid	Xenobiotics	NA	0	-0.668409	0	1	1	-6.06756
dexamethasone	Xenobiotics	HMDB0015364	0	0	0	1	1	-6.06756
dexpanthenol	Xenobiotics	HMDB0004231	0	0	0	1	1	-6.06756
diazepam	Xenobiotics	HMDB0014967	0	0	0	1	1	-6.06756
diltiazem	Xenobiotics	HMDB0014487	0	0	0	1	1	-6.06756
efavirenz	Xenobiotics	HMDB0014763	0	0	0	1	1	-6.06756
enalapril	Xenobiotics	HMDB0014722	0	0	0	1	1	-6.06756
febuxostat	Xenobiotics	NA	0	0	0	1	1	-6.06756
gabapentin	Xenobiotics	HMDB0005015	0	0	0	1	1	-6.06756
lamivudine	Xenobiotics	HMDB0014847	0	0	0	1	1	-6.06756
lamotrigine	Xenobiotics	HMDB0014695	0	0	0	1	1	-6.06756
linezolid	Xenobiotics	HMDB0014739	0	0	0	1	1	-6.06756
losartan	Xenobiotics	HMDB0014816	0	0	0	1	1	-6.06756
meropenem	Xenobiotics	HMDB0014898	0	0	0	1	1	-6.06756
metformin	Xenobiotics	HMDB0001921	0	-2.15359	0	1	1	-6.06756
methadone	Xenobiotics	HMDB0014477	0	0	0	1	1	-6.06756
methylprednisolone	Xenobiotics	HMDB0015094	0	0	0	1	1	-6.06756
metoclopramide	Xenobiotics	HMDB0015363	0	0	0	1	1	-6.06756
N-desalkylquetiapine*	Xenobiotics	NA	0	0	0	1	1	-6.06756
N-desmethyl tramadol	Xenobiotics	HMDB0061007	0	-2.19034	0	1	1	-6.06756
N4-acetylsulfamethoxazole*	Xenobiotics	HMDB0013854	0	-1.39062	0	1	1	-6.06756
nevirapine	Xenobiotics	HMDB0014383	0	0	0	1	1	-6.06756
O-desmethyltramadol glucuronide	Xenobiotics	HMDB0060856	0	-0.737687	0	1	1	-6.06756
O-desmethylvenlafaxine	Xenobiotics	HMDB0015646	0	0	0	1	1	-6.06756
ofloxacin	Xenobiotics	HMDB0015296	0	-0.799621	0	1	1	-6.06756
olanzapine	Xenobiotics	HMDB0005012	0	0	0	1	1	-6.06756
olmesartan	Xenobiotics	HMDB0014420	0	0	0	1	1	-6.06756
oxazepam	Xenobiotics	HMDB14980	0	0	0	1	1	-6.06756
penicillin G	Xenobiotics	HMDB0015186	0	0	0	1	1	-6.06756
quetiapine	Xenobiotics	HMDB0005021	0	0	0	1	1	-6.06756
quinine	Xenobiotics	HMDB0014611	0	0	0	1	1	-6.06756
rosuvastatin	Xenobiotics	HMDB0015230	0	0	0	1	1	-6.06756
sulfociprofloxacin*	Xenobiotics	NA	0	-5.86145	0	1	1	-6.06756
tenofovir	Xenobiotics	HMDB0014445	0	0	0	1	1	-6.06756
ticlopidine	Xenobiotics	HMDB0014353	0	0	0	1	1	-6.06756
tramadol	Xenobiotics	HMDB0014339	0	-1.04484	0	1	1	-6.06756
valsartan	Xenobiotics	HMDB0014323	0	0	0	1	1	-6.06756
venlafaxine	Xenobiotics	HMDB0005016	0	0	0	1	1	-6.06756
warfarin	Xenobiotics	HMDB0001935	0	0	0	1	1	-6.06756

## Sheet: MIS (Severe vs Mild)
Compound Name	Type	HMDB ID	logFC	AveExpr	t	P.Value	adj.P.Val	B
glycolithocholate sulfate*	Lipid	HMDB0002639	-4.78719	-0.110113	-5.50174	1.02675e-06	0.00111505	5.27249
lithocholate sulfate (1)	Lipid	NA	-5.45629	-0.25048	-5.13445	3.87623e-06	0.00166885	4.09843
taurolithocholate 3-sulfate	Lipid	HMDB0002580	-4.79297	-0.0677782	-5.086	4.61008e-06	0.00166885	3.94515
beta-hydroxyisovaleroylcarnitine	Amino Acid	NA	1.05374	-0.0666269	3.8898	0.000274302	0.0744729	0.341432
1-arachidonoyl-GPI* (20:4)*	Lipid	HMDB0061690	1.15158	0.00633661	3.60928	0.000666704	0.143211	-0.435529
N-acetylputrescine	Amino Acid	HMDB0002064	1.08415	-0.126858	3.55396	0.000791219	0.143211	-0.584819
ximenoylcarnitine (C26:1)*	Lipid	NA	1.10044	0.14577	3.46776	0.00103039	0.159858	-0.814714
glycosyl-N-stearoyl-sphingosine (d18:1||18:0)	Lipid	NA	1.14043	-0.0290779	3.3774	0.00135412	0.170687	-1.05199
bilirubin (E,E)*	Cofactors and Vitamins	NA	1.63967	0.220517	3.33189	0.0015516	0.170687	-1.16999
docosapentaenoate (DPA; 22:5n3)	Lipid	HMDB0001976,HMDB0006528	2.30313	0.165822	3.32757	0.0015717	0.170687	-1.18114
5-methylthioadenosine (MTA)	Amino Acid	HMDB0001173	1.31237	-0.00417753	3.29519	0.00173044	0.170841	-1.26444
branched chain 14:0 dicarboxylic acid	Lipid	NA	-3.57151	-0.451333	-3.23617	0.0020594	0.175927	-1.4149
6-oxopiperidine-2-carboxylate	Amino Acid	HMDB0061705	1.78061	-0.00117791	3.22854	0.00210594	0.175927	-1.4342
ascorbic acid 3-sulfate*	Cofactors and Vitamins	NA	1.46597	0.215792	3.17948	0.00243014	0.188509	-1.55773
3-aminoisobutyrate	Nucleotide	HMDB0002166	1.41412	-0.148238	3.12294	0.00286175	0.196949	-1.69852
lignoceroylcarnitine (C24)*	Lipid	NA	0.905446	0.0573744	3.11813	0.00290165	0.196949	-1.71043
2-aminooctanoate	Lipid	HMDB0000991	-1.71288	-0.101916	-3.09541	0.00309702	0.197845	-1.76645
glycodeoxycholate 3-sulfate	Lipid	NA	-3.01256	-0.0306227	-3.05223	0.00350288	0.207254	-1.8722
glycosyl-N-(2-hydroxynervonoyl)-sphingosine (d18:1||24:1(2OH))*	Lipid	NA	1.23618	-0.107382	3.02554	0.003778	0.207254	-1.93703
palmitate (16:0)	Lipid	HMDB0000220	1.45048	-0.244891	3.01791	0.00386035	0.207254	-1.95551
eicosanedioate (C20-DC)	Lipid	NA	-1.16597	0.341121	-3.00251	0.00403158	0.207254	-1.99269
N-acetylserine	Amino Acid	HMDB0002931	0.504713	-0.0649965	2.98807	0.00419851	0.207254	-2.02741
L-urobilin	Cofactors and Vitamins	HMDB0004159	-3.72015	-1.54835	-2.94487	0.00473728	0.21849	-2.13063
dihydroorotate	Nucleotide	HMDB03349	1.63818	0.120996	2.93802	0.0048285	0.21849	-2.14692
4-hydroxyphenylacetate	Amino Acid	HMDB0000020	1.65026	-0.257536	2.922	0.0050479	0.219281	-2.18485
docosadienoate (22:2n6)	Lipid	HMDB0061714	1.56397	-0.412031	2.8922	0.00548105	0.228939	-2.25505
linoleate (18:2n6)	Lipid	HMDB0000673,HMDB0006270	1.80872	-0.434658	2.8559	0.00605519	0.236031	-2.33987
cysteine	Amino Acid	HMDB0000574	0.486999	0.160191	2.85268	0.00610868	0.236031	-2.34735
palmitoyl-sphingosine-phosphoethanolamine (d18:1||16:0)	Lipid	NA	0.536488	-0.0021059	2.84122	0.00630285	0.236031	-2.37395
1,2-dipalmitoyl-GPC (16:0||16:0)	Lipid	HMDB0000564	0.443091	-0.101077	2.82521	0.00658356	0.238325	-2.41098
N-acetylcitrulline	Amino Acid	HMDB0000856	2.50195	-0.663916	2.80582	0.00693884	0.243083	-2.4556
acetoacetate	Lipid	HMDB0000060	2.88831	-0.783212	2.78604	0.00731964	0.246024	-2.50091
cerotoylcarnitine (C26)*	Lipid	HMDB0006347	0.751667	0.0863318	2.74728	0.00812212	0.246024	-2.589
docosahexaenoate (DHA; 22:6n3)	Lipid	HMDB0002183	1.72451	-0.103795	2.73796	0.00832674	0.246024	-2.61005
5,6-dihydrothymine	Nucleotide	HMDB0000079	0.783392	-0.0481282	2.73667	0.00835541	0.246024	-2.61295
beta-hydroxyisovalerate	Amino Acid	HMDB0000754	0.91477	-0.0598109	2.73247	0.00844965	0.246024	-2.62243
glycodeoxycholate glucuronide (1)	Lipid	NA	-3.47056	-0.324077	-2.72322	0.0086602	0.246024	-2.64323
1-palmitoylglycerol (16:0)	Lipid	HMDB0011564	2.74353	0.221058	2.70184	0.00916552	0.246024	-2.69112
citrulline	Amino Acid	HMDB0000904	0.631223	0.0767969	2.69371	0.00936466	0.246024	-2.70925
margarate (17:0)	Lipid	HMDB0002259	1.57407	-0.0313608	2.67583	0.00981682	0.246024	-2.749
1-(1-enyl-palmitoyl)-2-palmitoyl-GPC (P-16:0||16:0)*	Lipid	HMDB0011206	0.675622	-0.112408	2.6602	0.0102282	0.246024	-2.78357
heme	Cofactors and Vitamins	HMDB0003178	-2.40702	-0.341424	-2.65374	0.0104028	0.246024	-2.79782
chenodeoxycholic acid sulfate (1)	Lipid	HMDB0002522	-2.12208	-0.715271	-2.65037	0.0104948	0.246024	-2.80523
1-oleoylglycerol (18:1)	Lipid	HMDB0011567	3.07824	0.692664	2.6475	0.0105741	0.246024	-2.81156
bilirubin (E,Z or Z,E)*	Cofactors and Vitamins	HMDB0000488	1.04311	0.19642	2.63406	0.0109518	0.246024	-2.84107
hydantoin-5-propionate	Amino Acid	HMDB0001212	1.65737	-0.0838496	2.63065	0.0110495	0.246024	-2.84853
dihomolinolenate (20:3n3 or 3n6)	Lipid	HMDB0002925	1.41776	-0.17202	2.62798	0.0111266	0.246024	-2.85437
5alpha-androstan-3beta,17alpha-diol disulfate	Lipid	HMDB0094682	-3.26305	0.530108	-2.62413	0.0112385	0.246024	-2.86278
10-heptadecenoate (17:1n7)	Lipid	HMDB0060038	2.03203	-0.283575	2.6029	0.011875	0.246024	-2.90903
arachidonate (20:4n6)	Lipid	HMDB0001043	1.32895	-0.425267	2.59374	0.0121595	0.246024	-2.92888
quinolinate	Cofactors and Vitamins	HMDB0000232	1.12198	-0.344882	2.58683	0.0123784	0.246024	-2.94384
phenol sulfate	Amino Acid	HMDB0060015	-3.11471	-0.557782	-2.58562	0.0124171	0.246024	-2.94645
gamma-carboxyglutamate	Amino Acid	HMDB0041900	0.484763	-0.10184	2.58454	0.0124517	0.246024	-2.94879
stearate (18:0)	Lipid	HMDB0000827	1.13518	-0.164475	2.57661	0.0127084	0.246024	-2.96588
hexadecadienoate (16:2n6)	Lipid	HMDB0000477	1.87626	-0.194306	2.57508	0.0127586	0.246024	-2.96918
1-docosahexaenoylglycerol (22:6)	Lipid	HMDB0011587	3.00325	-1.11916	2.57187	0.0128643	0.246024	-2.97609
2R,3R-dihydroxybutyrate	Lipid	HMDB0000498	0.910061	0.0163154	2.56791	0.0129959	0.246024	-2.98461
N1-methylinosine	Nucleotide	HMDB0002721	0.554348	-0.128786	2.56363	0.0131394	0.246024	-2.9938
1-dihomo-linoleoylglycerol (20:2)	Lipid	NA	1.9189	-1.44766	2.54354	0.0138327	0.254615	-3.03679
pentadecanoate (15:0)	Lipid	HMDB0000826	1.46855	0.0810125	2.52939	0.0143406	0.259565	-3.06691
7-ketodeoxycholate	Lipid	HMDB0000391	2.4194	-0.573899	2.51749	0.0147807	0.263146	-3.09214
5alpha-pregnan-3beta,20alpha-diol monosulfate (2)	Lipid	NA	-2.32827	0.249725	-2.50568	0.0152296	0.264309	-3.11709
2-oleoylglycerol (18:1)	Lipid	HMDB0011537	3.10214	0.307086	2.50301	0.0153329	0.264309	-3.12272
3-hydroxy-3-methylglutarate	Lipid	HMDB0000355	0.69294	-0.0281477	2.46224	0.016989	0.274636	-3.20807
3b-hydroxy-5-cholenoic acid	Lipid	HMDB0000308	-1.71072	-0.0748045	-2.45995	0.0170865	0.274636	-3.21283
dihomolinoleate (20:2n6)	Lipid	HMDB0005060	1.57164	-0.409289	2.45855	0.0171463	0.274636	-3.21573
4-acetamidobutanoate	Amino Acid	HMDB0003681	0.866006	-0.159383	2.44806	0.0176014	0.274636	-3.23748
oleate||vaccenate (18:1)	Lipid	HMDB0000207,HMDB0000573,HMDB0003231,HMDB0240219	1.57911	-0.35643	2.44665	0.0176637	0.274636	-3.24042
taurodeoxycholic acid 3-sulfate	Lipid	NA	-2.77091	-0.508811	-2.44247	0.0178484	0.274636	-3.24905
1-dihomo-linolenylglycerol (20:3)	Lipid	NA	2.8029	-0.143966	2.44236	0.0178535	0.274636	-3.24929
glycodeoxycholate	Lipid	HMDB00631	-5.45859	-2.72702	-2.44008	0.017955	0.274636	-3.25399
10-nonadecenoate (19:1n9)	Lipid	HMDB0013622	1.64659	-0.0510165	2.42946	0.0184353	0.278066	-3.27588
1-palmitoyl-2-oleoyl-GPC (16:0||18:1)	Lipid	HMDB0007972	0.358743	0.0469868	2.40754	0.0194636	0.289554	-3.32084
hexanoylglutamine	Lipid	NA	1.68107	-0.195388	2.39891	0.0198822	0.291785	-3.33844
3-phenylpropionate (hydrocinnamate)	Xenobiotics	HMDB0000764	-2.98614	0.222465	-2.3851	0.0205696	0.294402	-3.36653
4-hydroxyphenylacetylglutamine	Peptide	NA	1.34354	-0.355141	2.38444	0.0206027	0.294402	-3.36786
methyl glucopyranoside (alpha + beta)	Xenobiotics	HMDB0029965	-3.10795	0.0756475	-2.37729	0.0209673	0.29572	-3.38235
myristate (14:0)	Lipid	HMDB0000806	1.58365	0.0229372	2.37065	0.0213107	0.29671	-3.39576
perfluorooctanesulfonate (PFOS)	Xenobiotics	HMDB0059586	-1.50175	0.398407	-2.36197	0.0217679	0.297373	-3.41327
1H-indole-7-acetic acid	Xenobiotics	NA	-2.05585	-0.578301	-2.35899	0.0219262	0.297373	-3.41924
2S,3R-dihydroxybutyrate	Lipid	HMDB0002453	0.874034	0.163249	2.35428	0.0221797	0.297373	-3.42872
N-acetylthreonine	Amino Acid	HMDB0062557	0.53118	-0.0831892	2.33716	0.0231218	0.306223	-3.46298
sucrose	Carbohydrate	HMDB0000258	-3.49761	-0.52135	-2.31307	0.0245082	0.31914	-3.51085
acetylcarnitine (C2)	Lipid	HMDB0000201	0.829089	-0.212725	2.30562	0.0249519	0.31914	-3.52558
2-butenoylglycine	Lipid	NA	1.7752	-0.514524	2.30517	0.0249787	0.31914	-3.52646
5alpha-pregnan-3beta,20beta-diol monosulfate (1)	Lipid	HMDB0240580	-1.97544	-0.115671	-2.29207	0.0257769	0.322546	-3.55226
xanthosine	Nucleotide	HMDB0000299	0.653152	-1.58278	2.29106	0.0258393	0.322546	-3.55424
N-acetyl-aspartyl-glutamate (NAAG)	Amino Acid	HMDB0001067	0.941401	-0.0298198	2.27835	0.0266369	0.328646	-3.57915
cysteine s-sulfate	Amino Acid	HMDB0000731	0.622852	0.472625	2.27366	0.0269364	0.328646	-3.5883
N-acetylglutamine	Amino Acid	HMDB0006029	0.808467	0.0586338	2.26265	0.0276518	0.328646	-3.60974
C-glycosyltryptophan	Amino Acid	HMDB0240296	0.447975	-0.145496	2.26029	0.0278076	0.328646	-3.61434
2-palmitoleoyl-GPC* (16:1)*	Lipid	HMDB10383	1.18284	-0.370972	2.25859	0.02792	0.328646	-3.61764
3-hydroxybutyrate (BHBA)	Lipid	HMDB0000011,HMDB0000357,HMDB0000442	2.43741	-0.00264249	2.25523	0.0281437	0.328646	-3.62416
palmitoleate (16:1n7)	Lipid	HMDB0003229	1.9852	-0.538104	2.23982	0.0291892	0.335497	-3.65394
oxindolylalanine	Amino Acid	NA	-0.883087	-0.230093	-2.22972	0.0298931	0.335497	-3.67337
1-palmitoleoylglycerol (16:1)*	Lipid	NA	3.15405	0.316138	2.2291	0.0299369	0.335497	-3.67457
1-arachidonylglycerol (20:4)	Lipid	HMDB11578	2.54576	-0.230433	2.22502	0.0302263	0.335497	-3.68241
eicosenoate (20:1n9 or 1n11)	Lipid	HMDB0002231,HMDB0062436	1.5515	-0.059262	2.22072	0.0305335	0.335497	-3.69065
pregnanediol-3-glucuronide	Lipid	HMDB0010318	-1.91444	-0.0697764	-2.22001	0.030584	0.335497	-3.69199
taurodeoxycholate	Lipid	HMDB0000896	-3.5773	-0.858565	-2.20674	0.031551	0.336326	-3.71733
glycocholate glucuronide (1)	Lipid	NA	-2.2045	-0.850803	-2.20653	0.0315666	0.336326	-3.71773
lactosyl-N-behenoyl-sphingosine (d18:1||22:0)*	Lipid	HMDB0011594	0.530466	0.03304	2.17903	0.0336576	0.336326	-3.76983
11beta-hydroxyandrosterone glucuronide	Lipid	NA	-1.11135	-0.220422	-2.17062	0.0343203	0.336326	-3.78565
eicosenedioate (C20:1-DC)*	Lipid	NA	-1.50236	0.000634429	-2.16918	0.0344352	0.336326	-3.78836
3-hydroxysebacate	Lipid	HMDB0000350	1.67523	-0.306732	2.16816	0.0345172	0.336326	-3.79028
perfluorooctanoate (PFOA)	Xenobiotics	HMDB0059587	-1.00382	-0.104375	-2.16293	0.034937	0.336326	-3.80008
gamma-glutamylcitrulline*	Peptide	NA	0.871125	0.223878	2.16013	0.0351644	0.336326	-3.80533
1-methyladenosine	Nucleotide	HMDB0003331	0.366722	-0.0664935	2.15656	0.0354555	0.336326	-3.81201
glycocholenate sulfate*	Lipid	NA	-1.21465	-0.271424	-2.15357	0.0357004	0.336326	-3.81758
glycosyl ceramide (d18:1||20:0, d16:1||22:0)*	Lipid	NA	0.828509	0.118158	2.14672	0.0362688	0.336326	-3.83035
sphingomyelin (d18:0||18:0, d19:0||17:0)*	Lipid	HMDB0012087	0.918935	-0.18227	2.14523	0.0363931	0.336326	-3.83312
adrenate (22:4n6)	Lipid	HMDB0002226	1.32965	-0.417169	2.1437	0.0365213	0.336326	-3.83596
p-cresol sulfate	Xenobiotics	HMDB0011635	-2.76403	-0.366396	-2.14232	0.0366378	0.336326	-3.83854
cholesterol sulfate	Lipid	HMDB00653	0.634549	0.138335	2.14009	0.0368259	0.336326	-3.84268
pregnenetriol sulfate*	Lipid	NA	-1.04295	0.0968682	-2.13849	0.0369617	0.336326	-3.84565
hydroxy-N6,N6,N6-trimethyllysine*	Amino Acid	NA	1.37283	-0.295697	2.13831	0.0369768	0.336326	-3.84598
tiglyl carnitine (C5)	Amino Acid	HMDB0002366	1.07688	-0.00853614	2.13728	0.037064	0.336326	-3.84788
N2,N2-dimethylguanosine	Nucleotide	HMDB0004824	0.477775	-0.137922	2.13658	0.037124	0.336326	-3.84919
2-linoleoylglycerol (18:2)	Lipid	HMDB0011538	2.36712	-0.0517564	2.13097	0.037605	0.336326	-3.85959
4-allylphenol sulfate	Xenobiotics	NA	-2.19932	-0.287563	-2.12975	0.0377101	0.336326	-3.86184
1-palmitoyl-GPI* (16:0)	Lipid	HMDB0061695	0.908833	-0.26718	2.12937	0.0377431	0.336326	-3.86254
nonadecanoate (19:0)	Lipid	HMDB0000772	1.03432	-0.00186766	2.12891	0.0377825	0.336326	-3.86339
glycolithocholate	Lipid	HMDB00698	-3.11589	-0.518532	-2.12333	0.0382677	0.336369	-3.87368
stearidonate (18:4n3)	Lipid	HMDB0006547	1.76781	0.326786	2.11995	0.0385649	0.336369	-3.87992
1-myristoylglycerol (14:0)	Lipid	HMDB0011561	2.67049	0.218009	2.11823	0.0387165	0.336369	-3.88309
eicosapentaenoate (EPA; 20:5n3)	Lipid	HMDB0001999	1.35924	0.1732	2.11464	0.0390347	0.336442	-3.88968
3-hydroxykynurenine	Amino Acid	HMDB0000732	1.52408	-1.49693	2.10713	0.039709	0.338531	-3.90348
p-cresol glucuronide*	Amino Acid	HMDB0011686	-3.12283	-0.72918	-2.10501	0.0399006	0.338531	-3.90736
N-acetyltaurine	Amino Acid	HMDB0240253	0.983337	-0.296718	2.09309	0.0409953	0.344621	-3.92914
guanidinoacetate	Amino Acid	HMDB0000128	0.914641	0.379149	2.08494	0.0417588	0.344621	-3.94397
glutarylcarnitine (C5-DC)	Amino Acid	HMDB0013130	0.909599	-0.0161161	2.08465	0.0417858	0.344621	-3.94449
imidazole propionate	Amino Acid	HMDB0002271	1.93898	-0.527169	2.08188	0.0420487	0.344621	-3.94952
N-acetylvaline	Amino Acid	HMDB0011757	0.301441	-0.0745925	2.08023	0.042205	0.344621	-3.9525
pseudouridine	Nucleotide	HMDB0000767	0.341783	-0.16492	2.07646	0.0425663	0.344977	-3.95935
glycerol	Lipid	HMDB0000131	1.3922	-0.0662998	2.06548	0.0436316	0.350311	-3.97918
N-stearoyl-sphinganine (d18:0||18:0)*	Lipid	NA	0.993371	-0.305262	2.06114	0.0440594	0.350311	-3.98699
ribitol	Carbohydrate	HMDB0002917,HMDB0000508,HMDB0001851,HMDB0000568	0.489995	-0.13481	2.0598	0.0441921	0.350311	-3.98941
N-palmitoylglycine	Lipid	HMDB0013034	0.761961	-0.21784	2.04274	0.0459126	0.361312	-4.01997
1-(1-enyl-palmitoyl)-2-palmitoleoyl-GPC (P-16:0||16:1)*	Lipid	HMDB0011207	0.78679	-0.0657827	2.03207	0.0470174	0.364949	-4.03898
5-(galactosylhydroxy)-L-lysine	Amino Acid	NA	1.13096	-0.976561	2.03126	0.0471018	0.364949	-4.04041
(14 or 15)-methylpalmitate (a17:0 or i17:0)	Lipid	HMDB0061859	1.46608	0.038247	2.02772	0.0474747	0.364949	-4.0467
linolenate (18:3n3 or 3n6)	Lipid	HMDB0001388,HMDB0003073	1.54097	0.343479	2.02139	0.0481459	0.364949	-4.0579
gamma-glutamylthreonine	Peptide	HMDB0029159	0.621404	0.119057	2.01676	0.0486429	0.364949	-4.06609
1-heptadecenoylglycerol (17:1)*	Lipid	NA	2.45662	-0.415993	2.0167	0.0486491	0.364949	-4.0662
deoxycholate	Lipid	HMDB0000626	-2.26972	-0.346912	-2.01598	0.048727	0.364949	-4.06747
1,5-anhydroglucitol (1,5-AG)	Carbohydrate	HMDB0002712	-1.22084	-0.323902	-2.00036	0.0504388	0.374248	-4.09497
retinol (Vitamin A)	Cofactors and Vitamins	HMDB0000305	0.713768	0.0736906	1.99839	0.0506579	0.374248	-4.09842
gamma-glutamylvaline	Peptide	HMDB0011172	0.445837	-0.0625134	1.98477	0.052198	0.383021	-4.12222
2-palmitoyl-GPC* (16:0)*	Lipid	HMDB0061702	0.638181	-0.313278	1.98089	0.0526434	0.383696	-4.12896
N-acetylglucosaminylasparagine	Carbohydrate	HMDB0000489	0.808448	-0.00748908	1.95248	0.0560094	0.401405	-4.17807
2-hydroxynervonate*	Lipid	NA	0.758725	-0.0415194	1.95164	0.0561116	0.401405	-4.17952
stearoyl sphingomyelin (d18:1||18:0)	Lipid	HMDB0001348	0.435176	-0.0725357	1.95107	0.0561819	0.401405	-4.1805
N,N,N-trimethyl-alanylproline betaine (TMAP)	Amino Acid	HMDB0240365	0.598096	-0.0675026	1.94204	0.0572914	0.406656	-4.19596
stearoyl-arachidonoyl-glycerol (18:0||20:4) [1]*	Lipid	HMDB0007170	0.700333	-0.0357973	1.93524	0.0581406	0.410005	-4.20758
cinnamoylglycine	Xenobiotics	HMDB0011621	-2.15834	-0.439021	-1.92105	0.0599464	0.418261	-4.23169
5-methyluridine (ribothymidine)	Nucleotide	HMDB0000884	0.424031	0.0988129	1.91985	0.0601008	0.418261	-4.23372
threonine	Amino Acid	HMDB0000167	0.616135	-0.0234935	1.91555	0.0606593	0.418261	-4.241
dodecanedioate (C12)	Lipid	HMDB0000623	0.919633	0.134924	1.91004	0.06138	0.418261	-4.2503
N1-Methyl-2-pyridone-5-carboxamide	Cofactors and Vitamins	HMDB0004193	1.19408	-0.263925	1.90727	0.0617456	0.418261	-4.25497
dimethylarginine (ADMA + SDMA)	Amino Acid	HMDB0003334,HMDB0001539	0.298542	-0.107733	1.90615	0.0618932	0.418261	-4.25684
5alpha-pregnan-3beta,20alpha-diol disulfate	Lipid	HMDB0094650	-1.78029	0.0443786	-1.90267	0.0623562	0.418261	-4.2627
N-palmitoyl-sphinganine (d18:0||16:0)	Lipid	HMDB11760	0.685462	0.00086541	1.90239	0.0623925	0.418261	-4.26316
1-stearoyl-GPI (18:0)	Lipid	HMDB0240261	0.843361	-0.211497	1.89136	0.0638797	0.425604	-4.28166
epiandrosterone sulfate	Lipid	HMDB0062657	-1.60845	0.0440059	-1.88794	0.0643458	0.426095	-4.28736
fructose	Carbohydrate	HMDB0000660	-1.32795	0.471489	-1.87691	0.0658707	0.433549	-4.30571
1-palmitoyl-2-palmitoleoyl-GPC (16:0||16:1)*	Lipid	HMDB0007969	0.658214	0.0706662	1.86579	0.0674391	0.437669	-4.32412
kynurenine	Amino Acid	HMDB0000684	0.537068	-0.058644	1.86401	0.0676935	0.437669	-4.32707
phosphate	Energy	HMDB0001429	0.293043	-0.0460352	1.86158	0.0680413	0.437669	-4.33107
17alpha-hydroxypregnanolone glucuronide	Lipid	NA	-1.19767	-0.139934	-1.85808	0.0685461	0.437669	-4.33685
N,N-dimethyl-pro-pro	Peptide	NA	0.464853	-0.145058	1.85618	0.0688209	0.437669	-4.33997
5,6-dihydrouracil	Nucleotide	HMDB0000076	0.651794	-0.269718	1.85553	0.0689148	0.437669	-4.34104
sphinganine-1-phosphate	Lipid	HMDB0001383	-0.560376	0.0569125	-1.85019	0.0696929	0.437823	-4.3498
bilirubin	Cofactors and Vitamins	HMDB0000054	0.530995	0.102933	1.84929	0.0698254	0.437823	-4.35128
N-acetylglycine	Amino Acid	HMDB0000532	0.825851	-0.259687	1.84709	0.0701485	0.437823	-4.35488
1-linolenoylglycerol (18:3)	Lipid	HMDB0011569	2.51321	0.263317	1.84019	0.0711719	0.439437	-4.36617
1-stearoyl-GPG (18:0)	Lipid	NA	1.01852	-0.480834	1.83396	0.0721045	0.439437	-4.3763
5alpha-pregnan-diol disulfate	Lipid	HMDB0240582,HMDB0240581	-2.00828	-0.571492	-1.83085	0.0725754	0.439437	-4.38137
adipate	Lipid	HMDB0000448	1.11798	-0.213869	1.82792	0.0730204	0.439437	-4.38612
5-methylthioribose	Amino Acid	HMDB0001087	0.919396	-0.354012	1.82645	0.0732441	0.439437	-4.3885
glycochenodeoxycholate glucuronide (1)	Lipid	HMDB0002579	-1.66144	0.233046	-1.82518	0.0734393	0.439437	-4.39057
cortisone	Lipid	HMDB0002802	-0.626737	0.0325276	-1.822	0.0739268	0.439437	-4.39571
behenoyl sphingomyelin (d18:1||22:0)*	Lipid	HMDB0012103	0.377948	0.0600579	1.82154	0.0739986	0.439437	-4.39647
5alpha-androstan-3beta,17beta-diol monosulfate (2)	Lipid	NA	-1.36914	-0.100083	-1.82121	0.0740487	0.439437	-4.39699
1-lignoceroyl-GPC (24:0)	Lipid	HMDB0010405	0.918036	-0.460191	1.81622	0.0748206	0.441065	-4.40504
sphingomyelin (d18:0||20:0, d16:0||22:0)*	Lipid	NA	0.713373	0.0682797	1.8142	0.0751353	0.441065	-4.4083
pantothenate (Vitamin B5)	Cofactors and Vitamins	HMDB0000210	-0.589311	-0.102652	-1.80823	0.0760731	0.444169	-4.41792
N-acetylhistidine	Amino Acid	HMDB0032055	0.975305	-0.517794	1.80094	0.0772292	0.446434	-4.42961
pyruvate	Carbohydrate	HMDB0000243	-0.431147	0.184375	-1.8006	0.0772832	0.446434	-4.43015
3-phosphoglycerate	Carbohydrate	HMDB0000807	-0.964593	-0.439169	-1.79611	0.0780031	0.448208	-4.43733
1-linoleoyl-GPI* (18:2)*	Lipid	NA	0.653328	-0.106631	1.79182	0.0786966	0.449813	-4.44418
2-methylserine	Amino Acid	NA	0.832146	-0.501764	1.78472	0.0798555	0.454047	-4.45548
1,3-dimethylurate	Xenobiotics	HMDB0001857	1.63815	-0.659908	1.77785	0.0809901	0.455734	-4.46637
cholesterol	Lipid	HMDB0000067	0.338701	0.045217	1.77785	0.0809914	0.455734	-4.46638
N-acetylarginine	Amino Acid	HMDB0004620	0.860655	-0.231926	1.76821	0.0826054	0.46242	-4.4816
glycosyl-N-palmitoyl-sphingosine (d18:1||16:0)	Lipid	NA	0.518327	-0.042845	1.74697	0.0862587	0.480394	-4.51489
1-linoleoyl-GPG (18:2)*	Lipid	NA	0.818272	0.0419984	1.74164	0.0871955	0.481434	-4.52318
orotate	Nucleotide	HMDB0000226	0.497201	-0.0902435	1.74087	0.0873319	0.481434	-4.52438
glycocholate sulfate	Lipid	NA	0.784713	-3.45101	1.737	0.0880194	0.482435	-4.53039
5alpha-androstan-3alpha,17alpha-diol monosulfate	Lipid	HMDB0000412	-1.55931	-0.690368	-1.73405	0.088546	0.482435	-4.53496
glycosyl-N-behenoyl-sphingadienine (d18:2||22:0)*	Lipid	NA	0.662916	-0.0149625	1.73237	0.0888462	0.482435	-4.53755
arginine	Amino Acid	HMDB0000517	0.675544	0.0324084	1.72427	0.0903107	0.487947	-4.55007
isocaproate (i6:0)	Lipid	HMDB00689	-2.01548	-1.15575	-1.71878	0.091314	0.487998	-4.55852
oleoyl-arachidonoyl-glycerol (18:1||20:4) [1]*	Lipid	HMDB0007228	0.633766	-0.0165456	1.71838	0.0913868	0.487998	-4.55913
4-allylcatechol sulfate	Xenobiotics	NA	-1.55977	-0.337555	-1.71446	0.0921089	0.487998	-4.56514
carnosine	Amino Acid	HMDB0000033	0.725118	-0.468011	1.71441	0.0921176	0.487998	-4.56521
hydroquinone sulfate	Xenobiotics	HMDB0240263	-1.43345	-0.520689	-1.70805	0.0933005	0.489652	-4.57495
taurocholenate sulfate*	Lipid	NA	-1.12964	-0.240711	-1.70556	0.0937657	0.489652	-4.57875
argininate*	Amino Acid	HMDB0003148	1.56372	-0.874902	1.70438	0.0939882	0.489652	-4.58056
succinoyltaurine	Amino Acid	NA	1.12716	-0.23062	1.70308	0.0942331	0.489652	-4.58254
glyco-beta-muricholate	Lipid	NA	-1.89979	-0.433634	-1.69646	0.0954872	0.493805	-4.59261
choline	Lipid	HMDB0000097	0.364749	-0.0651345	1.69208	0.096323	0.495766	-4.59924
indoleacetate	Amino Acid	HMDB0000197	-1.14617	0.160006	-1.68556	0.0975815	0.499875	-4.60912
3-hydroxyoctanoylcarnitine (1)	Lipid	NA	0.873322	0.0652153	1.68037	0.0985916	0.501471	-4.61694
1-linoleoylglycerol (18:2)	Lipid	HMDB0011568	2.08572	0.447054	1.67922	0.0988166	0.501471	-4.61867
N-palmitoyl-sphingosine (d18:1||16:0)	Lipid	HMDB0004949	0.360247	-0.112654	1.6744	0.0997649	0.502337	-4.62592
DSGEGDFXAEGGGVR*	Peptide	NA	-1.4255	-3.15109	-1.67174	0.100291	0.502337	-4.6299
2-hydroxyglutarate	Lipid	HMDB0059655	0.598311	-0.140556	1.67016	0.100605	0.502337	-4.63228
palmitoyl sphingomyelin (d18:1||16:0)	Lipid	HMDB0010169	0.246499	-0.0234541	1.66872	0.100892	0.502337	-4.63443
isoursodeoxycholate	Lipid	HMDB0000686	-1.64586	-0.184596	-1.66667	0.1013	0.502337	-4.63749
glutamine conjugate of C6H10O2 (2)*	Partially Characterized Molecules	NA	1.37222	0.126005	1.66047	0.102545	0.505587	-4.64674
3-hydroxyoctanoylcarnitine (2)	Lipid	NA	0.781839	0.0736723	1.65879	0.102886	0.505587	-4.64925
2-hydroxybehenate	Lipid	HMDB0061660	0.578299	-0.0289291	1.65171	0.104327	0.509464	-4.65976
4-hydroxynonenal	Lipid	HMDB0004362	-1.3258	-0.604207	-1.65031	0.104614	0.509464	-4.66184
behenoylcarnitine (C22)*	Lipid	HMDB0062468	0.726575	-0.164208	1.64795	0.1051	0.509547	-4.66534
gamma-glutamylglutamate	Peptide	HMDB0011737	0.628378	0.32637	1.64112	0.106515	0.513761	-4.67543
gamma-glutamylisoleucine*	Peptide	HMDB0011170	0.49352	-0.0825817	1.6392	0.106915	0.513761	-4.67825
cortisol 21-sulfate	Lipid	HMDB0062779	1.02598	-2.72556	1.6336	0.108089	0.517115	-4.68648
glycerophosphoethanolamine	Lipid	HMDB0000114	0.355393	-0.30406	1.6309	0.10866	0.517566	-4.69045
N-acetyl-isoputreanine	Amino Acid	NA	0.645944	-0.246568	1.62354	0.110227	0.522737	-4.70121
ornithine	Amino Acid	HMDB0000214	0.424301	-0.00283278	1.61962	0.111068	0.524435	-4.70692
N-acetylisoleucine	Amino Acid	HMDB0061684	0.454052	-0.0483521	1.61318	0.112464	0.527019	-4.71629
3-hydroxy-2-ethylpropionate	Amino Acid	HMDB0000396	0.542899	-0.0244574	1.61262	0.112586	0.527019	-4.71711
picolinoylglycine	Lipid	HMDB0059766	0.801742	-0.0183662	1.60858	0.113468	0.528869	-4.72296
ethyl beta-glucopyranoside	Xenobiotics	HMDB0029968	-2.31436	0.602145	-1.60096	0.11515	0.532183	-4.73397
glycohyocholate	Lipid	HMDB0000138	-1.64473	-0.150743	-1.60092	0.115159	0.532183	-4.73404
erythronate*	Carbohydrate	HMDB0000613	0.335861	-0.0705464	1.5925	0.117039	0.538578	-4.74614
oleoyl-arachidonoyl-glycerol (18:1||20:4) [2]*	Lipid	HMDB0007228	0.634646	-0.00756959	1.58789	0.118079	0.54107	-4.75274
galactitol (dulcitol)	Carbohydrate	HMDB0000107	0.831492	-0.626466	1.58512	0.118708	0.541666	-4.75671
myristoleate (14:1n5)	Lipid	HMDB0002000	1.1885	-0.301763	1.5807	0.119715	0.543977	-4.76301
tryptophan betaine	Amino Acid	HMDB0061115	-2.244	-0.110986	-1.57245	0.121616	0.547965	-4.77474
alpha-tocopherol	Cofactors and Vitamins	HMDB0001893	0.257163	0.0487687	1.57165	0.121802	0.547965	-4.77588
carotene diol (2)	Cofactors and Vitamins	NA	-0.696084	-0.309521	-1.57034	0.122106	0.547965	-4.77773
2-hydroxyarachidate*	Lipid	NA	0.711079	0.134103	1.56785	0.122687	0.548303	-4.78126
4-chlorobenzoic acid	Xenobiotics	NA	-0.176308	-0.0271892	-1.56333	0.123746	0.550503	-4.78764
5-hydroxy-2-methylpyridine sulfate	Xenobiotics	NA	-3.15792	-1.9927	-1.5597	0.124602	0.550503	-4.79276
glutamine conjugate of C7H12O2*	Partially Characterized Molecules	NA	1.6121	-0.0465158	1.55929	0.1247	0.550503	-4.79334
3-methylglutaconate	Amino Acid	HMDB0000522	0.553129	-0.180289	1.55651	0.125359	0.551172	-4.79725
phenylacetylglutamate	Peptide	HMDB0059772	-1.44	-0.793041	-1.5501	0.126887	0.553304	-4.80623
glutamine conjugate of C6H10O2 (1)*	Partially Characterized Molecules	NA	0.985185	0.0998761	1.5486	0.127247	0.553304	-4.80833
valerate (5:0)	Lipid	HMDB0000892	-0.952507	-0.14259	-1.54808	0.127372	0.553304	-4.80906
isovalerylglycine	Amino Acid	HMDB00678	-1.05214	-0.262257	-1.54368	0.128435	0.555701	-4.81521
gluconate	Xenobiotics	HMDB0000625	0.49586	-0.128368	1.52929	0.13196	0.567732	-4.8352
glucuronide of piperine metabolite C17H21NO3 (5)*	Xenobiotics	NA	-1.89449	-0.748817	-1.52499	0.133026	0.567732	-4.84113
glycosyl-N-behenoyl-sphingosine (d18:1||22:0)*	Lipid	NA	0.561691	0.00762903	1.52456	0.133135	0.567732	-4.84173
arachidate (20:0)	Lipid	HMDB0002212	0.702895	0.0260105	1.52386	0.133307	0.567732	-4.84269
erucate (22:1n9)	Lipid	HMDB0002068	0.972924	0.124974	1.51524	0.135474	0.572459	-4.85455
laurate (12:0)	Lipid	HMDB0000638	1.014	0.207317	1.51326	0.135974	0.572459	-4.85725
dihydrocaffeate sulfate (2)	Xenobiotics	NA	1.96322	0.0136125	1.51316	0.135998	0.572459	-4.85739
(16 or 17)-methylstearate (a19:0 or i19:0)	Lipid	HMDB0037397	0.899186	-0.0108231	1.50701	0.137564	0.576113	-4.86579
2'-O-methylcytidine	Nucleotide	NA	0.680459	-0.184838	1.50466	0.138167	0.576113	-4.869
2-hydroxybutyrate||2-hydroxyisobutyrate	Amino Acid	HMDB0000729,HMDB00008	0.731228	-0.142402	1.50353	0.138458	0.576113	-4.87054
beta-citrylglutamate	Amino Acid	NA	0.524113	-0.20878	1.48849	0.142367	0.578085	-4.89092
theanine	Xenobiotics	HMDB0034365	3.91864	-2.32801	1.48692	0.14278	0.578085	-4.89304
propionylcarnitine (C3)	Lipid	HMDB0000824	0.603121	-0.0535456	1.48563	0.143122	0.578085	-4.89479
4-methylhexanoylglutamine	Lipid	NA	1.20479	-0.293365	1.48539	0.143186	0.578085	-4.89511
1-palmitoleoyl-GPC* (16:1)*	Lipid	HMDB0010383	0.59806	-0.230613	1.48481	0.143337	0.578085	-4.89588
kynurenate	Amino Acid	HMDB0000715	0.525637	-0.0411807	1.48166	0.144171	0.578085	-4.90012
N-acetylalanine	Amino Acid	HMDB0000766	0.213944	-0.0191937	1.48091	0.144372	0.578085	-4.90113
cholic acid glucuronide	Lipid	HMDB0002577	1.50035	-1.53929	1.48017	0.144567	0.578085	-4.90212
1,7-dimethylurate	Xenobiotics	HMDB0011103	1.84711	-0.0552775	1.47806	0.145132	0.578085	-4.90496
nervonoylcarnitine (C24:1)*	Lipid	NA	0.802845	-0.153097	1.47561	0.145786	0.578085	-4.90824
phenylpyruvate	Amino Acid	HMDB0000205	-0.563219	0.098457	-1.4746	0.146056	0.578085	-4.90959
glycoursodeoxycholic acid sulfate (1)	Lipid	NA	-1.3829	-0.411895	-1.47262	0.146589	0.578085	-4.91224
trans-2-hexenoylglycine	Lipid	NA	1.35982	-0.843628	1.47134	0.146934	0.578085	-4.91395
mannonate*	Xenobiotics	NA	0.424499	-0.0737764	1.46906	0.147547	0.578085	-4.91698
sphingosine 1-phosphate	Lipid	HMDB0000277	-0.331287	0.135864	-1.46845	0.147712	0.578085	-4.91779
tauroursodeoxycholic acid sulfate (1)	Lipid	NA	-0.76249	-1.3912	-1.46687	0.148141	0.578085	-4.9199
maleate	Lipid	HMDB0000176	1.24204	0.82588	1.46338	0.149089	0.578085	-4.92454
1,2-dipalmitoyl-GPE (16:0||16:0)*	Lipid	HMDB0008923	0.679382	-0.714249	1.46244	0.149347	0.578085	-4.9258
linoleoyl-docosahexaenoyl-glycerol (18:2||22:6) [2]*	Lipid	HMDB0007266	0.938225	0.0862412	1.46192	0.149489	0.578085	-4.92649
phenylalanine	Amino Acid	HMDB0000159	-0.191198	-0.0416562	-1.46159	0.149578	0.578085	-4.92692
sulfate of piperine metabolite C18H21NO3 (1)*	Xenobiotics	NA	-1.48675	-1.33241	-1.44988	0.152804	0.582279	-4.94239
N6-acetyllysine	Amino Acid	HMDB0000206	0.330725	-0.0849163	1.44942	0.152932	0.582279	-4.943
trizma acetate	Xenobiotics	NA	1.98888	0.931256	1.44836	0.153228	0.582279	-4.9444
1-stearoyl-GPE (18:0)	Lipid	HMDB0011130	0.405417	-0.369568	1.44684	0.153651	0.582279	-4.94639
1-palmitoyl-GPE (16:0)	Lipid	HMDB0011503	0.403706	-0.302585	1.44332	0.154636	0.582279	-4.95102
docosapentaenoate (n6 DPA; 22:5n6)	Lipid	HMDB0001976	1.24793	-1.13189	1.44205	0.154994	0.582279	-4.95269
suberoylcarnitine (C8-DC)	Lipid	NA	1.04267	-1.10772	1.44183	0.155054	0.582279	-4.95297
1-stearoyl-2-linoleoyl-GPI (18:0||18:2)	Lipid	HMDB0009809	-0.409878	-0.0951384	-1.43948	0.155717	0.582279	-4.95605
1-oleoyl-GPI (18:1)	Lipid	HMDB0061693	0.524999	0.0978363	1.43896	0.155864	0.582279	-4.95673
N-acetylcarnosine	Amino Acid	HMDB0012881	-0.681764	0.344762	-1.43839	0.156025	0.582279	-4.95748
ceramide (d18:1||20:0, d16:1||22:0, d20:1||18:0)*	Lipid	NA	0.363087	0.00155143	1.42921	0.158633	0.587479	-4.96944
linoleoyl-arachidonoyl-glycerol (18:2||20:4) [2]*	Lipid	HMDB0007257	0.679132	-0.01232	1.42855	0.158823	0.587479	-4.9703
formiminoglutamate	Amino Acid	HMDB0000854	0.723169	-0.0565175	1.42615	0.159512	0.587479	-4.97342
homocitrulline	Amino Acid	HMDB0000679	0.790864	-0.131744	1.4218	0.160764	0.587479	-4.97904
sphingomyelin (d18:1||20:0, d16:1||22:0)*	Lipid	HMDB0012102	0.25834	0.078358	1.42143	0.160872	0.587479	-4.97953
1-(1-enyl-palmitoyl)-2-oleoyl-GPC (P-16:0||18:1)*	Lipid	HMDB0007996	0.439581	0.0725453	1.42139	0.160883	0.587479	-4.97958
asparagine	Amino Acid	HMDB0000168	0.284456	0.0568786	1.42028	0.161205	0.587479	-4.98102
tetrahydrocortisone glucuronide (5)	Lipid	NA	-0.881697	-0.69898	-1.41792	0.16189	0.588002	-4.98406
1-stearoyl-2-arachidonoyl-GPI (18:0||20:4)	Lipid	HMDB0009815	0.291278	0.0143437	1.39414	0.168916	0.611475	-5.0145
4-methylbenzenesulfonate	Xenobiotics	HMDB0059933	0.857929	-0.857617	1.38976	0.170236	0.614206	-5.02006
sulfate of piperine metabolite C18H21NO3 (3)*	Xenobiotics	NA	-1.2539	-1.10143	-1.3874	0.17095	0.614742	-5.02305
5-acetylamino-6-amino-3-methyluracil	Xenobiotics	HMDB0004400	2.10775	-0.648719	1.37826	0.173737	0.615001	-5.03456
11-ketoetiocholanolone glucuronide	Lipid	NA	-1.02017	-0.669207	-1.37763	0.173933	0.615001	-5.03536
guaiacol sulfate	Xenobiotics	HMDB0060013	-1.61196	0.0463537	-1.37499	0.174745	0.615001	-5.03868
N-stearoylserine*	Lipid	NA	0.57862	-0.045645	1.37323	0.175286	0.615001	-5.04087
mannose	Carbohydrate	HMDB0000169	0.509191	0.0762689	1.3716	0.175792	0.615001	-5.04292
(2 or 3)-decenoate (10:1n7 or n8)	Lipid	NA	0.99281	-0.327214	1.37032	0.176188	0.615001	-5.04452
1-arachidonoyl-GPE (20:4n6)*	Lipid	HMDB0011517	0.514914	0.0815294	1.367	0.177219	0.615001	-5.04866
21-hydroxypregnenolone disulfate	Lipid	NA	-0.641639	-0.137353	-1.36658	0.177351	0.615001	-5.04918
(S)-a-amino-omega-caprolactam	Xenobiotics	NA	0.418347	-0.230732	1.36482	0.177902	0.615001	-5.05139
isovalerate (C5)	Amino Acid	HMDB0000718	-0.561857	0.0264432	-1.36466	0.177951	0.615001	-5.05158
glycine	Amino Acid	HMDB0000123	0.388801	-0.0612236	1.36386	0.178201	0.615001	-5.05258
3-decenoylcarnitine	Lipid	NA	0.857824	-0.566696	1.36107	0.179075	0.615001	-5.05604
hypoxanthine	Nucleotide	HMDB0000157	2.37004	-1.60248	1.35807	0.18002	0.615001	-5.05976
3-hydroxydodecanedioate*	Lipid	HMDB0000413	0.887522	-0.0293223	1.3571	0.180328	0.615001	-5.06097
decadienedioic acid (C10:2-DC)	Lipid	NA	1.04617	-0.472355	1.35506	0.18097	0.615001	-5.06349
1-stearoyl-2-oleoyl-GPC (18:0||18:1)	Lipid	HMDB0008038	0.22062	0.123734	1.35455	0.181134	0.615001	-5.06413
palmitoylcarnitine (C16)	Lipid	HMDB0000222	0.392154	-0.169976	1.35143	0.182125	0.615001	-5.06798
androstenediol (3beta,17beta) disulfate (1)	Lipid	HMDB0240313	0.879972	0.193041	1.35116	0.182211	0.615001	-5.06832
3,4-dihydroxybutyrate	Lipid	HMDB0000337	0.406481	-0.085417	1.3506	0.182389	0.615001	-5.069
adenosine 3',5'-cyclic monophosphate (cAMP)	Nucleotide	HMDB0000058	0.545221	-0.211326	1.34874	0.18298	0.615001	-5.07129
O-sulfo-L-tyrosine	Xenobiotics	NA	0.356928	-0.117572	1.34822	0.183146	0.615001	-5.07193
1-palmitoyl-GPG (16:0)*	Lipid	NA	0.5345	-0.230039	1.34718	0.183481	0.615001	-5.07322
myristoyl dihydrosphingomyelin (d18:0||14:0)*	Lipid	HMDB0012085	0.40199	0.0998472	1.34528	0.184088	0.615136	-5.07555
lopinavir	Xenobiotics	HMDB0015539	-1.19139	-9.25183	-1.34103	0.185457	0.616344	-5.08077
N-acetylglutamate	Amino Acid	HMDB0001138	0.578965	-0.0525341	1.33991	0.185817	0.616344	-5.08214
pregnenediol sulfate (C21H34O5S)*	Lipid	HMDB0000774	-0.70212	0.132007	-1.33736	0.186643	0.616344	-5.08526
3-amino-2-piperidone	Amino Acid	HMDB0000323	0.3446	-0.22247	1.33712	0.186719	0.616344	-5.08554
5-dodecenoate (12:1n7)	Lipid	HMDB0000529	1.09632	-0.315145	1.33367	0.187841	0.618168	-5.08976
1-(1-enyl-palmitoyl)-2-linoleoyl-GPC (P-16:0||18:2)*	Lipid	HMDB0011211	0.441824	0.09457	1.32794	0.189714	0.622447	-5.09672
3-hydroxyhexanoylcarnitine (1)	Lipid	NA	0.52494	0.0120592	1.32317	0.191287	0.623841	-5.10251
dodecenedioate (C12:1-DC)*	Lipid	HMDB0000933	0.703039	-0.0424174	1.32309	0.191312	0.623841	-5.10261
hydroxyasparagine	Amino Acid	HMDB32332	0.275836	-0.150691	1.31957	0.192478	0.623841	-5.10686
tricosanoyl sphingomyelin (d18:1||23:0)*	Lipid	HMDB0012105	0.320757	0.0463639	1.31855	0.192816	0.623841	-5.10809
inosine	Nucleotide	HMDB0000195	1.17599	-1.13195	1.31796	0.193012	0.623841	-5.1088
N-stearoyl-sphingosine (d18:1||18:0)*	Lipid	HMDB0004950	0.376528	-0.1166	1.31217	0.194947	0.628228	-5.11577
tryptophan	Amino Acid	HMDB0000929	-0.256193	0.110004	-1.30756	0.196495	0.630467	-5.1213
isoleucylglycine	Peptide	HMDB0028907	-0.760064	-0.557429	-1.30476	0.197439	0.630467	-5.12464
8-methoxykynurenate	Amino Acid	HMDB0060426	0.84365	-0.710463	1.30383	0.197755	0.630467	-5.12575
N-acetyl-1-methylhistidine*	Amino Acid	NA	0.955582	-1.44362	1.30321	0.197964	0.630467	-5.12649
N-acetyl-beta-alanine	Nucleotide	HMDB0061880	0.344718	-0.00445232	1.297	0.200078	0.633614	-5.13388
citrate	Energy	HMDB0000094	-0.249325	-0.047507	-1.29688	0.200119	0.633614	-5.13402
succinate	Energy	HMDB0000254	1.43274	-0.802333	1.28656	0.203669	0.642979	-5.14623
dihomo-linolenoyl-choline	Lipid	NA	1.16073	-1.30858	1.28278	0.204982	0.645248	-5.15068
3-formylindole	Xenobiotics	HMDB29737	0.32346	0.248637	1.27736	0.206874	0.648728	-5.15704
1-(1-enyl-palmitoyl)-2-arachidonoyl-GPC (P-16:0||20:4)*	Lipid	HMDB0011220	0.394248	-0.150705	1.27619	0.207282	0.648728	-5.1584
glycoursodeoxycholate	Lipid	HMDB0000708	-1.15084	0.0797981	-1.27208	0.208728	0.651376	-5.16321
linoleoyl-arachidonoyl-glycerol (18:2||20:4) [1]*	Lipid	HMDB0007257	0.710851	-0.266775	1.26949	0.209643	0.652357	-5.16622
3-hydroxydecanoylcarnitine	Lipid	HMDB0061636	0.730719	-0.0646444	1.2666	0.210668	0.653672	-5.16958
arabitol||xylitol	Carbohydrate	HMDB0002917,HMDB0001851,HMDB0000568	0.387034	-0.0170702	1.2604	0.212878	0.654484	-5.17677
1-myristoyl-2-palmitoyl-GPC (14:0||16:0)	Lipid	HMDB0007869	0.559407	0.434308	1.2597	0.213128	0.654484	-5.17758
vanillactate	Amino Acid	HMDB0000913	0.475036	-0.139657	1.25937	0.213248	0.654484	-5.17796
glutamate	Amino Acid	HMDB0000148	0.445042	-0.435581	1.25839	0.213598	0.654484	-5.17909
2-keto-3-deoxy-gluconate	Xenobiotics	HMDB0001353	-0.492081	-0.324403	-1.25729	0.213995	0.654484	-5.18037
palmitoyl-docosahexaenoyl-glycerol (16:0||22:6) [1]*	Lipid	HMDB0007121	0.967206	-0.273155	1.25549	0.214639	0.654484	-5.18243
2-O-methylascorbic acid	Cofactors and Vitamins	HMDB0240294	0.394155	-0.100195	1.25408	0.215148	0.654484	-5.18406
4-methylcatechol sulfate	Xenobiotics	HMDB0240459	-1.78618	-0.368109	-1.25096	0.216277	0.655414	-5.18765
sphingosine	Lipid	HMDB0000252	0.749395	-2.2817	1.24618	0.218011	0.655414	-5.19312
sebacate (C10-DC)	Lipid	HMDB0000792	0.787331	0.0451334	1.24449	0.218628	0.655414	-5.19505
tauroursodeoxycholate	Lipid	HMDB0000874	-1.37243	-0.749529	-1.2408	0.21998	0.655414	-5.19927
guanidinosuccinate	Amino Acid	HMDB0003157	-1.00237	-0.334214	-1.24006	0.22025	0.655414	-5.20011
2-hydroxyphytanate*	Lipid	HMDB0061666	0.630744	0.658234	1.23962	0.220412	0.655414	-5.20061
tigloylglycine	Amino Acid	HMDB0000959	0.954423	-0.716022	1.23644	0.221581	0.655414	-5.20422
urea	Amino Acid	HMDB0000294	0.374576	-0.155955	1.23632	0.221624	0.655414	-5.20436
cortisol	Lipid	HMDB0000063	-0.52446	-0.189038	-1.23555	0.221908	0.655414	-5.20523
serine	Amino Acid	HMDB0000187	0.261521	0.0725957	1.23495	0.222132	0.655414	-5.20592
N-acetyl-2-aminoadipate	Amino Acid	NA	0.651138	-0.472889	1.23299	0.222856	0.655414	-5.20814
lactosyl-N-nervonoyl-sphingosine (d18:1||24:1)*	Lipid	NA	0.339407	-0.017489	1.23282	0.222917	0.655414	-5.20832
palmitoyl dihydrosphingomyelin (d18:0||16:0)*	Lipid	HMDB0010168	0.253946	-0.0442956	1.23179	0.223299	0.655414	-5.20949
glycosyl-N-nervonoyl-sphingosine (d18:1||24:1)*	Lipid	HMDB0010712,HMDB0004975	0.424299	-0.0370222	1.22733	0.224956	0.658498	-5.21453
palmitoyl-linoleoyl-glycerol (16:0||18:2) [1]*	Lipid	HMDB0007103	0.728832	-0.240913	1.22265	0.226707	0.661839	-5.2198
11beta-hydroxyandrosterone sulfate (1)	Lipid	NA	-0.687501	-1.26526	-1.21835	0.228322	0.663188	-5.22462
glycosyl ceramide (d18:2||24:1, d18:1||24:2)*	Lipid	NA	0.447783	-0.175442	1.21791	0.228488	0.663188	-5.22511
vanillic acid glycine	Xenobiotics	HMDB0060026	-1.71969	-0.702923	-1.21548	0.229405	0.663188	-5.22783
(S)-3-hydroxybutyrylcarnitine	Lipid	HMDB0013127	1.03636	-0.544822	1.21477	0.229674	0.663188	-5.22862
(R)-3-hydroxybutyrylcarnitine	Lipid	HMDB0013127	1.45891	-1.15407	1.21332	0.230223	0.663188	-5.23024
3-methoxycatechol sulfate (1)	Xenobiotics	NA	1.67406	-0.628783	1.19967	0.23544	0.674089	-5.24538
4-cholesten-3-one	Lipid	HMDB0000921	0.325112	-0.0535909	1.1987	0.235815	0.674089	-5.24646
margaroylcarnitine (C17)*	Lipid	HMDB0006210	0.403285	-0.0933297	1.19856	0.235869	0.674089	-5.24661
arachidoylcarnitine (C20)*	Lipid	HMDB0006460	0.398975	0.0361086	1.18451	0.241335	0.6879	-5.26201
N-carbamoylvaline	Amino Acid	NA	0.543646	-0.274428	1.1821	0.242283	0.688795	-5.26464
histidine betaine (hercynine)*	Xenobiotics	NA	1.05376	-1.10456	1.18028	0.242999	0.689026	-5.26662
androstenediol (3beta,17beta) monosulfate (2)	Lipid	HMDB0186954,HMDB0240429	0.869004	-0.123153	1.17193	0.246307	0.696586	-5.27566
S-methylcysteine sulfoxide	Amino Acid	HMDB0029432	0.768479	0.256171	1.16921	0.247391	0.697835	-5.27859
2-stearoyl-GPE (18:0)*	Lipid	HMDB0011129	0.569358	-0.324146	1.16721	0.248193	0.698285	-5.28075
gamma-CEHC	Cofactors and Vitamins	HMDB0001931	-0.777283	-0.0151012	-1.15981	0.251166	0.704397	-5.28868
ascorbic acid 2-sulfate	Cofactors and Vitamins	HMDB0060649	1.06061	-0.464509	1.15858	0.251663	0.704397	-5.28999
2-hydroxyphenylacetate	Amino Acid	HMDB0000669	1.05717	-1.77807	1.15526	0.25301	0.70619	-5.29354
N,N,N-trimethyl-5-aminovalerate	Amino Acid	NA	0.485754	0.208803	1.15379	0.253604	0.70619	-5.2951
sphingomyelin (d18:1||19:0, d19:1||18:0)*	Lipid	NA	0.347118	0.0703582	1.14883	0.255627	0.709405	-5.30036
2-hydroxyadipate	Lipid	HMDB0000321	0.688354	-1.29368	1.14776	0.256065	0.709405	-5.30149
anthranilate	Amino Acid	HMDB0001123	-0.660551	-0.656163	-1.14525	0.257096	0.710449	-5.30415
gamma-glutamylglycine	Peptide	HMDB0011667	0.400547	-0.0456329	1.14124	0.258743	0.713186	-5.30837
N-formylmethionine	Amino Acid	HMDB0001015	0.214948	-0.0554182	1.13828	0.259966	0.714743	-5.31149
acisoga	Amino Acid	HMDB0061384	0.537701	-0.323526	1.13532	0.261194	0.716305	-5.31459
2-methylcitrate||homocitrate	Energy	HMDB0003518,HMDB0000379	1.28967	-1.154	1.12813	0.264191	0.72047	-5.3221
palmitoyl-arachidonoyl-glycerol (16:0||20:4) [2]*	Lipid	HMDB0007112	0.701818	-0.302402	1.12803	0.264235	0.72047	-5.32221
behenoyl dihydrosphingomyelin (d18:0||22:0)*	Lipid	HMDB0012091	0.445136	-0.00550671	1.12691	0.264703	0.72047	-5.32337
hydroxy-CMPF*	Lipid	NA	-1.2495	0.0100683	-1.1164	0.269135	0.724226	-5.33425
furosemide	Xenobiotics	HMDB0001933	-0.0343997	-2.2327	-1.11624	0.269203	0.724226	-5.33442
fumarate	Energy	HMDB0000134	0.785529	-0.225538	1.1132	0.270492	0.724226	-5.33754
pyridoxate	Cofactors and Vitamins	HMDB0000017	0.470504	0.211754	1.11166	0.271148	0.724226	-5.33912
indolepropionate	Amino Acid	HMDB0002302	-1.14108	-0.409287	-1.11144	0.271244	0.724226	-5.33935
pregnenolone sulfate	Lipid	HMDB0000774	-0.616882	-0.0250577	-1.11071	0.271555	0.724226	-5.3401
lanthionine	Amino Acid	NA	0.888963	-0.633436	1.10972	0.271978	0.724226	-5.34112
5-hydroxyindole glucuronide	Amino Acid	NA	-0.742935	-0.788261	-1.10904	0.272269	0.724226	-5.34182
chenodeoxycholate	Lipid	HMDB0000518	1.20838	-1.14147	1.10851	0.272496	0.724226	-5.34236
suberate (C8-DC)	Lipid	HMDB0000893	0.63744	-0.000155474	1.10791	0.272752	0.724226	-5.34297
lignoceroyl sphingomyelin (d18:1||24:0)	Lipid	NA	0.271163	0.00774917	1.10557	0.273753	0.725112	-5.34536
tauro-beta-muricholate	Lipid	HMDB0000932	-1.32209	-0.757633	-1.10329	0.274735	0.725943	-5.34769
levulinoylcarnitine	Xenobiotics	NA	-1.02993	-0.95017	-1.10026	0.276041	0.727264	-5.35078
aconitate [cis or trans]	Energy	HMDB0000958,HMDB000072	-0.261042	-0.132171	-1.09902	0.276575	0.727264	-5.35203
citramalate	Amino Acid	HMDB0000426	-0.680709	0.247746	-1.09682	0.277527	0.728005	-5.35426
lactate	Carbohydrate	HMDB0000190	-0.348179	-0.250597	-1.09321	0.279094	0.729492	-5.35791
octadecanedioylcarnitine (C18-DC)*	Lipid	NA	0.478673	-0.0836324	1.09201	0.279619	0.729492	-5.35913
homoarginine	Amino Acid	HMDB0000670	0.439745	0.0627522	1.08839	0.281197	0.729492	-5.36277
biliverdin	Cofactors and Vitamins	HMDB0001008	-0.580388	-0.156765	-1.08568	0.282387	0.729492	-5.3655
corticosterone	Lipid	HMDB0001547	-1.05926	-1.05403	-1.08516	0.282613	0.729492	-5.36602
N6,N6,N6-trimethyllysine	Amino Acid	HMDB0001325	0.444502	-0.0906929	1.08231	0.283865	0.729492	-5.36888
carotene diol (1)	Cofactors and Vitamins	NA	-0.494597	-0.0303769	-1.08222	0.283903	0.729492	-5.36896
octadecanedioate (C18)	Lipid	HMDB0000782	0.592888	-0.101131	1.0818	0.284092	0.729492	-5.36939
carnitine of C10H14O2 (5)*	Partially Characterized Molecules	NA	0.756279	-0.273332	1.08169	0.284139	0.729492	-5.3695
homovanillate (HVA)	Amino Acid	HMDB0000118	-0.47789	-0.872419	-1.07566	0.286804	0.734282	-5.37551
phenylacetate	Amino Acid	HMDB0000209	-0.989049	-0.381513	-1.07319	0.2879	0.734282	-5.37797
14-HDoHE||17-HDoHE	Lipid	HMDB0010213,HMDB0060044	0.800914	-2.73558	1.07033	0.289174	0.734282	-5.3808
2-hydroxypalmitate	Lipid	HMDB0031057	0.297918	-0.111309	1.0699	0.289366	0.734282	-5.38123
N-formylanthranilic acid	Amino Acid	HMDB0004089	-0.445109	0.0457884	-1.06986	0.289385	0.734282	-5.38127
pipecolate	Amino Acid	NA	0.715109	0.312177	1.06485	0.291626	0.738241	-5.38622
cytosine	Nucleotide	HMDB0000630	-0.945445	-0.140031	-1.06097	0.293367	0.740923	-5.39003
3-(3-amino-3-carboxypropyl)uridine*	Nucleotide	NA	0.263349	-0.179717	1.05654	0.29537	0.741792	-5.39437
dodecadienoate (12:2)*	Lipid	NA	0.63961	-0.426459	1.05599	0.295618	0.741792	-5.39491
theophylline	Xenobiotics	HMDB0001889	1.53989	0.151345	1.05567	0.29576	0.741792	-5.39522
tyramine O-sulfate	Amino Acid	HMDB0006409	1.19767	-1.00505	1.05333	0.296825	0.742517	-5.39751
alpha-ketobutyrate	Amino Acid	HMDB0000005	0.78148	0.265505	1.05068	0.298028	0.742517	-5.40009
oleoylcholine	Lipid	HMDB0240596	0.941655	-0.479501	1.0491	0.298747	0.742517	-5.40162
androsterone sulfate	Lipid	HMDB0002759	-0.937262	-0.096805	-1.04902	0.298784	0.742517	-5.4017
retinal	Cofactors and Vitamins	HMDB0001358	0.606536	-0.40898	1.04604	0.300145	0.743822	-5.40459
2-hydroxyoctanoate	Lipid	HMDB0002264	-0.429251	0.255641	-1.04487	0.300679	0.743822	-5.40572
1-palmitoyl-2-docosahexaenoyl-GPE (16:0||22:6)*	Lipid	HMDB0008946	0.400809	-0.194104	1.04303	0.301523	0.744214	-5.4075
etiocholanolone glucuronide	Lipid	HMDB0004484	-0.643265	0.0172484	-1.04018	0.302835	0.745756	-5.41025
dihomo-linoleoylcarnitine (C20:2)*	Lipid	NA	0.424533	-0.342616	1.03442	0.305493	0.747979	-5.41578
ribonate	Carbohydrate	HMDB0000867	0.258635	-0.0715871	1.03275	0.306267	0.747979	-5.41738
docosadioate (C22-DC)	Lipid	HMDB0061714	-0.423041	0.435455	-1.03244	0.30641	0.747979	-5.41768
creatinine	Amino Acid	HMDB0000562	0.159369	0.0138328	1.03227	0.306492	0.747979	-5.41785
1-palmitoyl-2-stearoyl-GPC (16:0||18:0)	Lipid	HMDB0007970	0.210781	-0.0302328	1.02397	0.310358	0.755714	-5.42575
cysteinylglycine	Amino Acid	HMDB0000078	0.384113	0.386675	1.01835	0.312996	0.760203	-5.43107
myristoylcarnitine (C14)	Lipid	HMDB000506	0.366686	-0.097171	1.01559	0.314299	0.760203	-5.43367
3-hydroxydecanoate	Lipid	HMDB0002203	0.455473	0.00511341	1.01558	0.314301	0.760203	-5.43368
cysteine-glutathione disulfide	Amino Acid	HMDB0000656	-1.19705	0.674204	-1.01171	0.316135	0.762939	-5.43732
(N(1) + N(8))-acetylspermidine	Amino Acid	HMDB0001276,HMDB0002189	0.334007	-0.230713	1.00941	0.317226	0.763874	-5.43947
sphingomyelin (d18:1||24:1, d18:2||24:0)*	Lipid	HMDB0012107	0.290873	0.045846	1.00367	0.319959	0.767144	-5.44483
stearoylcarnitine (C18)	Lipid	HMDB0000848	0.332634	0.0259275	1.00248	0.32053	0.767144	-5.44594
2-aminoheptanoate	Lipid	HMDB0094649	-0.492172	-0.0208174	-1.00157	0.320964	0.767144	-5.44678
glutarate (C5-DC)	Lipid	HMDB0000661	0.71744	-0.461975	1.00064	0.321409	0.767144	-5.44765
sulfate of piperine metabolite C16H19NO3 (3)*	Xenobiotics	NA	-1.11236	-0.501141	-0.995592	0.323835	0.771142	-5.45232
N,N-dimethylalanine	Amino Acid	NA	-0.752086	-0.295761	-0.994202	0.324505	0.771142	-5.45361
pimeloylcarnitine||3-methyladipoylcarnitine (C7-DC)	Lipid	NA	0.559012	-0.602078	0.989433	0.32681	0.774926	-5.45799
glycosyl ceramide (d18:1||23:1, d17:1||24:1)*	Lipid	NA	0.639346	-0.190444	0.983108	0.329885	0.779249	-5.46378
N2-acetyl,N6,N6-dimethyllysine	Amino Acid	NA	-0.982427	-1.28658	-0.982164	0.330346	0.779249	-5.46465
3-carboxy-4-methyl-5-propyl-2-furanpropanoate (CMPF)	Lipid	HMDB0061112	-1.11153	0.0423212	-0.981262	0.330786	0.779249	-5.46547
4-hydroxycoumarin	Xenobiotics	NA	-0.989609	-1.24143	-0.975098	0.333807	0.782513	-5.47107
octadecenedioylcarnitine (C18:1-DC)*	Lipid	NA	0.465686	-0.111971	0.975089	0.333811	0.782513	-5.47107
S-adenosylhomocysteine (SAH)	Amino Acid	HMDB00939	-0.293495	-0.398189	-0.974027	0.334333	0.782513	-5.47203
leucylglycine	Peptide	HMDB0028929	-0.678836	-1.903	-0.9671	0.337753	0.787561	-5.47828
2-hydroxysebacate	Lipid	HMDB0000424	0.616714	0.318264	0.965955	0.33832	0.787561	-5.47931
stearoylcholine*	Lipid	NA	0.953445	-1.02698	0.963868	0.339356	0.787561	-5.48118
palmitoyl-oleoyl-glycerol (16:0||18:1) [2]*	Lipid	HMDB0007102	0.441521	-0.0761336	0.961117	0.340725	0.787561	-5.48364
1-linoleoyl-GPE (18:2)*	Lipid	HMDB0011507	0.487874	0.175738	0.960227	0.341169	0.787561	-5.48443
1-methylurate	Xenobiotics	HMDB0003099	1.00212	-0.534012	0.959716	0.341424	0.787561	-5.48489
2-hydroxydecanoate	Lipid	HMDB0094656	-0.550214	0.585752	-0.959037	0.341763	0.787561	-5.48549
3-hydroxyisobutyrate	Amino Acid	HMDB0000023,HMDB0000336	0.573829	-0.067277	0.957978	0.342292	0.787561	-5.48643
branched-chain, straight-chain, or cyclopropyl 10:1 fatty acid (1)*	Partially Characterized Molecules	NA	0.97886	-0.191621	0.954559	0.344003	0.787975	-5.48947
betaine	Amino Acid	HMDB0000043	-0.210624	-0.0376576	-0.953204	0.344682	0.787975	-5.49067
dihomo-linolenoylcarnitine (C20:3n3 or 6)*	Lipid	NA	0.42659	-0.298893	0.951901	0.345337	0.787975	-5.49183
salicylate	Xenobiotics	HMDB0001895	-1.22592	0.314542	-0.951828	0.345374	0.787975	-5.49189
alpha-hydroxyisovalerate	Amino Acid	HMDB0000407	0.544479	-0.0470143	0.94901	0.346792	0.789552	-5.49438
paraxanthine	Xenobiotics	HMDB0001860	1.34303	-0.242674	0.946262	0.348179	0.790985	-5.4968
AMP	Nucleotide	HMDB0000045	-0.673215	-0.917351	-0.944472	0.349084	0.790985	-5.49837
sphingomyelin (d18:1||17:0, d17:1||18:0, d19:1||16:0)	Lipid	NA	0.223325	0.0219075	0.943441	0.349607	0.790985	-5.49928
1-methylnicotinamide	Cofactors and Vitamins	HMDB0000699	0.670692	-0.183457	0.939631	0.35154	0.793706	-5.50261
ceramide (d18:2||24:1, d18:1||24:2)*	Lipid	NA	-0.25413	-0.0800582	-0.937383	0.352684	0.794637	-5.50458
sphinganine	Lipid	HMDB0000269	0.29249	-0.775598	0.931836	0.355518	0.795596	-5.5094
N6-carbamoylthreonyladenosine	Nucleotide	HMDB0041623	0.235709	-0.105838	0.931566	0.355657	0.795596	-5.50963
indoleacetoylcarnitine*	Amino Acid	NA	-0.867906	-0.242301	-0.930977	0.355959	0.795596	-5.51014
2-hydroxystearate	Lipid	HMDB0062549	0.261379	-0.126625	0.929662	0.356633	0.795596	-5.51128
hippurate	Xenobiotics	HMDB0000714	-0.842251	0.681148	-0.928492	0.357234	0.795596	-5.51229
palmitoyl ethanolamide	Lipid	HMDB0002100	0.309405	-0.156854	0.927964	0.357506	0.795596	-5.51275
2-oxoarginine*	Amino Acid	HMDB0004225	0.482517	0.00960649	0.921518	0.360829	0.800941	-5.51829
orotidine	Nucleotide	HMDB0000788	-0.438639	-0.540938	-0.920203	0.361509	0.800941	-5.51942
ferulic acid 4-sulfate	Xenobiotics	HMDB0029200	-1.08772	-1.04084	-0.917157	0.363089	0.800941	-5.52202
creatine	Amino Acid	HMDB0000064	0.523844	-0.218552	0.916156	0.363609	0.800941	-5.52287
alanine	Amino Acid	HMDB0000161	-0.228657	0.065098	-0.914794	0.364317	0.800941	-5.52403
ibuprofen acyl glucuronide	Xenobiotics	HMDB0010343	-0.21298	-1.82359	-0.91365	0.364913	0.800941	-5.52501
1-(1-enyl-palmitoyl)-GPE (P-16:0)*	Lipid	HMDB0011152	0.292836	-0.768313	0.912441	0.365543	0.800941	-5.52603
sphingomyelin (d18:2||18:1)*	Lipid	HMDB0001348	0.218109	-0.0959523	0.911112	0.366236	0.800941	-5.52716
3-hydroxyoleoylcarnitine	Lipid	NA	0.466443	-0.231235	0.909625	0.367013	0.800941	-5.52842
stachydrine	Xenobiotics	HMDB0004827	-1.43935	-0.120614	-0.9069	0.36844	0.800941	-5.53073
1-methylxanthine	Xenobiotics	HMDB0010738	1.03061	0.754227	0.903645	0.370148	0.800941	-5.53347
tetradecadienoate (14:2)*	Lipid	HMDB0000560	0.649681	-0.57207	0.902164	0.370928	0.800941	-5.53471
3-hydroxylaurate	Lipid	HMDB0000387	0.72234	-0.20178	0.900751	0.371672	0.800941	-5.5359
branched-chain, straight-chain, or cyclopropyl 12:1 fatty acid*	Partially Characterized Molecules	NA	0.780794	-0.397379	0.900368	0.371874	0.800941	-5.53622
benzoate	Xenobiotics	HMDB0001870	-0.289245	0.244901	-0.898648	0.372781	0.800941	-5.53766
2-hydroxy-3-methylvalerate	Amino Acid	HMDB0000317	0.560643	-0.148879	0.898217	0.373009	0.800941	-5.53802
sphingomyelin (d18:2||21:0, d16:2||23:0)*	Lipid	NA	0.297229	0.113315	0.896153	0.374101	0.800941	-5.53975
4-hydroxyphenylpyruvate	Amino Acid	HMDB0000707	0.655786	0.135825	0.89586	0.374255	0.800941	-5.53999
3,5-dichloro-2,6-dihydroxybenzoic acid	Xenobiotics	NA	-0.476173	0.0616257	-0.894385	0.375037	0.800941	-5.54122
imidazole lactate	Amino Acid	HMDB0002320	0.321473	0.0898737	0.89404	0.37522	0.800941	-5.54151
5-dodecenoylcarnitine (C12:1)	Lipid	HMDB13326	0.955963	-0.783506	0.893709	0.375395	0.800941	-5.54178
sphingomyelin (d17:1||16:0, d18:1||15:0, d16:1||17:0)*	Lipid	NA	0.207623	0.048257	0.88796	0.378453	0.804986	-5.54655
alpha-CMBHC glucuronide	Cofactors and Vitamins	NA	-0.643198	-0.720043	-0.884227	0.380446	0.804986	-5.54963
carboxyibuprofen	Xenobiotics	HMDB0060564	-0.370013	-2.50831	-0.882649	0.381291	0.804986	-5.55093
fructosyllysine	Amino Acid	HMDB0034879	0.385051	0.186519	0.882266	0.381496	0.804986	-5.55125
1-oleoyl-GPC (18:1)	Lipid	HMDB0002815	0.223164	-0.0906846	0.877662	0.383968	0.804986	-5.55502
gulonate*	Cofactors and Vitamins	HMDB0003290	0.375254	-0.181499	0.876518	0.384584	0.804986	-5.55596
glutathione, oxidized (GSSG)	Amino Acid	HMDB0003337	0.0327939	-0.40901	0.873934	0.385977	0.804986	-5.55806
arachidonoylcarnitine (C20:4)	Lipid	HMDB0006455	0.408683	-0.3093	0.873783	0.386059	0.804986	-5.55819
sphingomyelin (d18:1||14:0, d16:1||16:0)*	Lipid	HMDB0012097	0.182515	0.148253	0.873724	0.386091	0.804986	-5.55824
chiro-inositol	Lipid	HMDB0240209	-1.23657	-1.40379	-0.873576	0.386171	0.804986	-5.55836
pyridoxal	Cofactors and Vitamins	HMDB0001545	0.110455	0.0578845	0.8732	0.386373	0.804986	-5.55866
1-carboxyethylleucine	Amino Acid	NA	-0.359997	0.0876572	-0.872788	0.386596	0.804986	-5.559
N-acetylglucosamine||N-acetylgalactosamine	Carbohydrate	HMDB0000212,HMDB0000215	0.215261	-0.206055	0.872176	0.386927	0.804986	-5.5595
N-oleoylserine	Lipid	NA	0.261504	-0.183629	0.868173	0.389095	0.80586	-5.56274
sulfate of piperine metabolite C16H19NO3 (2)*	Xenobiotics	NA	-1.14688	-0.95435	-0.867305	0.389566	0.80586	-5.56344
pregnanolone||allopregnanolone sulfate	Lipid	HMDB0240591,HMDB0062782	-0.963262	-1.21164	-0.867291	0.389573	0.80586	-5.56345
palmitoylcholine	Lipid	HMDB0240592	0.776217	-0.595084	0.862148	0.392372	0.810107	-5.5676
urate	Nucleotide	HMDB0000289	0.21115	-0.00418608	0.860473	0.393287	0.810454	-5.56895
bilirubin degradation product, C17H20N2O5 (2)	Partially Characterized Molecules	NA	-0.647981	-0.256577	-0.85231	0.39776	0.818121	-5.57546
methylsuccinate	Amino Acid	HMDB0001844	0.356391	0.0743044	0.848675	0.399763	0.820571	-5.57835
adipoylcarnitine (C6-DC)	Lipid	HMDB0061677	0.388818	0.00166048	0.847359	0.40049	0.820571	-5.57939
sphingomyelin (d18:2||16:0, d18:1||16:1)*	Lipid	NA	0.137888	-0.10346	0.843383	0.402689	0.820571	-5.58252
octadecenedioate (C18:1-DC)	Lipid	NA	0.474685	-0.0165386	0.843342	0.402712	0.820571	-5.58256
4-methylguaiacol sulfate	Xenobiotics	NA	-0.900421	-0.561401	-0.839563	0.40481	0.820571	-5.58552
1-stearoyl-2-oleoyl-GPS (18:0||18:1)	Lipid	HMDB0010163	0.439542	-0.0346168	0.839441	0.404878	0.820571	-5.58562
beta-cryptoxanthin	Cofactors and Vitamins	HMDB0033844	-0.595836	-0.218792	-0.836489	0.406521	0.820571	-5.58793
isobutyrylglycine (C4)	Amino Acid	HMDB0000730	0.417036	0.0552514	0.83604	0.406772	0.820571	-5.58828
2,3-dihydroxy-5-methylthio-4-pentenoate (DMTPA)*	Amino Acid	HMDB0240388	0.160406	-0.197198	0.8357	0.406962	0.820571	-5.58854
estrone 3-sulfate	Lipid	HMDB0001425	-0.449894	-0.851957	-0.833939	0.407945	0.820571	-5.58991
oxalate (ethanedioate)	Cofactors and Vitamins	HMDB0002329	0.338255	0.177996	0.833838	0.408001	0.820571	-5.58999
xanthurenate	Amino Acid	HMDB0000881	0.725023	-0.492933	0.833577	0.408147	0.820571	-5.59019
glucuronide of piperine metabolite C17H21NO3 (3)*	Xenobiotics	NA	-0.95129	-0.816433	-0.83088	0.409656	0.820571	-5.59229
palmitoleoyl-arachidonoyl-glycerol (16:1||20:4) [2]*	Lipid	NA	0.730776	-0.413738	0.830362	0.409946	0.820571	-5.59269
palmitoyl-oleoyl-glycerol (16:0||18:1) [1]*	Lipid	HMDB0007102	0.393185	-0.0669319	0.829355	0.41051	0.820571	-5.59347
5-hydroxylysine	Amino Acid	HMDB0000450	0.529853	0.0366875	0.828409	0.411041	0.820571	-5.5942
sphingomyelin (d18:1||25:0, d19:0||24:1, d20:1||23:0, d19:1||24:0)*	Lipid	NA	0.324149	0.160716	0.825287	0.412795	0.822561	-5.59661
hexanoylcarnitine (C6)	Lipid	HMDB0000756	0.384366	-0.212123	0.823058	0.414051	0.822979	-5.59833
5-oxoproline	Amino Acid	HMDB0000267	0.219517	-0.24195	0.82215	0.414563	0.822979	-5.59902
linoleoylcarnitine (C18:2)*	Lipid	HMDB0006469	0.291264	-0.318663	0.820883	0.415278	0.822979	-5.59999
3-hydroxyhexanoate	Lipid	HMDB0061652,HMDB0010718	0.332647	-0.0407179	0.818025	0.416894	0.823486	-5.60218
bilirubin degradation product, C17H20N2O5 (1)	Partially Characterized Molecules	NA	-0.616611	-0.26537	-0.817748	0.417051	0.823486	-5.60239
thymol sulfate	Xenobiotics	HMDB0062720	-1.31312	0.531338	-0.814224	0.419049	0.825037	-5.60508
tetradecadienedioate (C14:2-DC)*	Lipid	NA	0.652182	-0.460906	0.81156	0.420564	0.825037	-5.6071
1,2-dilinoleoyl-GPE (18:2||18:2)*	Lipid	HMDB0009093	-0.657269	-0.0581752	-0.810163	0.421359	0.825037	-5.60816
glucuronate	Carbohydrate	HMDB0000127	0.377383	-0.0554664	0.807517	0.422868	0.825037	-5.61016
3-hydroxyoctanoate	Lipid	HMDB0001954	0.462213	0.0793958	0.806	0.423735	0.825037	-5.6113
N-stearoyl-sphingadienine (d18:2||18:0)*	Lipid	NA	0.247686	-0.159594	0.80582	0.423838	0.825037	-5.61143
3-methylcrotonylglycine	Amino Acid	HMDB0000459	0.5701	-0.475292	0.805421	0.424066	0.825037	-5.61173
cyclo(leu-pro)	Peptide	HMDB0034276	0.686411	0.324573	0.802418	0.425786	0.825037	-5.61399
2'-deoxyuridine	Nucleotide	HMDB0000012	0.572172	-0.621587	0.801782	0.42615	0.825037	-5.61447
1-palmitoyl-2-linoleoyl-GPE (16:0||18:2)	Lipid	HMDB0005322	0.342163	-0.0823146	0.798976	0.427762	0.825037	-5.61656
3-carboxy-4-methyl-5-pentyl-2-furanpropionate (3-CMPFP)	Lipid	HMDB0061643	-0.336183	-0.0295866	-0.798191	0.428214	0.825037	-5.61715
4-hydroxyhippurate	Xenobiotics	HMDB0013678	0.508319	0.0371067	0.798173	0.428224	0.825037	-5.61716
N6-succinyladenosine	Nucleotide	HMDB0000912	0.376299	-0.433376	0.795912	0.429526	0.825037	-5.61885
1-carboxyethylphenylalanine	Amino Acid	NA	-0.380732	-0.0244692	-0.795845	0.429565	0.825037	-5.6189
1-(1-enyl-oleoyl)-GPE (P-18:1)*	Lipid	NA	0.277274	-0.821531	0.794582	0.430293	0.825037	-5.61983
cystathionine	Amino Acid	HMDB0000099	0.562267	0.0234537	0.794311	0.430449	0.825037	-5.62004
N-methylproline	Amino Acid	HMDB0094696	-1.27454	0.480592	-0.793787	0.430751	0.825037	-5.62042
11beta-hydroxyetiocholanolone glucuronide*	Lipid	NA	-0.757359	-0.397701	-0.789249	0.433376	0.828603	-5.62378
1-linoleoyl-GPC (18:2)	Lipid	HMDB0010386	0.278982	0.00293055	0.785575	0.435508	0.831216	-5.62648
7-methylxanthine	Xenobiotics	HMDB0001991	0.779272	0.0785188	0.783882	0.436493	0.831633	-5.62773
N-acetylneuraminate	Carbohydrate	HMDB0000230	0.176883	-0.192587	0.779875	0.438828	0.832148	-5.63065
piperine	Xenobiotics	HMDB0029377	-1.18752	0.390235	-0.778992	0.439344	0.832148	-5.6313
2-hydroxyhippurate (salicylurate)	Xenobiotics	HMDB0000840	-1.07625	-0.0997452	-0.778754	0.439483	0.832148	-5.63147
2-methoxyresorcinol sulfate	Xenobiotics	NA	0.971158	-0.616782	0.775556	0.441354	0.832148	-5.63379
ceramide (d18:1||14:0, d16:1||16:0)*	Lipid	NA	0.203113	0.0933235	0.775293	0.441508	0.832148	-5.63398
trimethylamine N-oxide	Lipid	HMDB0000925	-0.789774	0.219535	-0.77416	0.442172	0.832148	-5.6348
vanillic alcohol sulfate	Amino Acid	HMDB0041788	-1.17307	-0.792068	-0.77365	0.442471	0.832148	-5.63517
2-acetamidophenol sulfate	Xenobiotics	NA	-0.921341	0.0565734	-0.772578	0.4431	0.832148	-5.63595
taurochenodeoxycholate	Lipid	HMDB0000951	0.871623	0.229346	0.771625	0.443659	0.832148	-5.63664
theobromine	Xenobiotics	HMDB0002825	0.920813	0.530007	0.76916	0.445109	0.833428	-5.63841
carotene diol (3)	Cofactors and Vitamins	NA	0.526192	-0.276754	0.764659	0.447763	0.835876	-5.64164
EDTA	Xenobiotics	HMDB0015109	-0.136896	-0.0403029	-0.764332	0.447956	0.835876	-5.64187
N-acetyltheanine	Xenobiotics	NA	0.984852	-2.32384	0.762297	0.449159	0.836684	-5.64333
3-methylglutarylcarnitine (2)	Amino Acid	HMDB0000552	0.427988	-0.382514	0.759416	0.450866	0.83804	-5.64538
sphingomyelin (d18:2||23:1)*	Lipid	NA	0.231244	0.0157425	0.757583	0.451954	0.83804	-5.64668
palmitoleoylcarnitine (C16:1)*	Lipid	NA	0.340043	-0.267004	0.757165	0.452202	0.83804	-5.64697
leukotriene B4	Lipid	HMDB0001085	-0.121634	-1.78043	-0.753756	0.45423	0.840364	-5.64938
linoleoylcholine*	Lipid	HMDB0013213	0.690734	-0.58003	0.744086	0.460011	0.849612	-5.65616
hydroxyproline	Amino Acid	HMDB0000725	0.324391	-0.0801206	0.738937	0.463106	0.849852	-5.65973
alpha-hydroxyisocaproate	Amino Acid	HMDB0000665,HMDB0000624,HMDB00746	-0.366165	-0.0994318	-0.73826	0.463514	0.849852	-5.6602
2-ketocaprylate	Amino Acid	HMDB13211	-0.393003	0.507562	-0.737826	0.463776	0.849852	-5.6605
2-isopropylmalate	Xenobiotics	HMDB0000402	-0.759192	0.558226	-0.736431	0.464617	0.849852	-5.66146
3-hydroxybutyroylglycine	Lipid	NA	0.405732	-0.128132	0.735235	0.465339	0.849852	-5.66228
1,2,3-benzenetriol sulfate (2)	Xenobiotics	HMDB0060018,HMDB0060016	0.91632	-0.954833	0.734842	0.465576	0.849852	-5.66255
gamma-glutamylglutamine	Peptide	HMDB0011738	-0.172948	0.465043	-0.733933	0.466126	0.849852	-5.66318
N-oleoyltaurine	Lipid	NA	0.423027	-0.313428	0.733478	0.466401	0.849852	-5.66349
dihydroferulic acid sulfate	Xenobiotics	HMDB0041724	0.811661	-0.584235	0.73012	0.468434	0.852127	-5.66579
1-(1-enyl-palmitoyl)-GPC (P-16:0)*	Lipid	HMDB0010407	0.277089	-0.374763	0.727526	0.470008	0.85356	-5.66756
linoleoyl-linoleoyl-glycerol (18:2||18:2) [2]*	Lipid	HMDB0007248	0.433718	-0.0751133	0.725274	0.471377	0.854573	-5.66909
stearoyl-arachidonoyl-glycerol (18:0||20:4) [2]*	Lipid	HMDB0007170	0.258267	-0.158615	0.723584	0.472406	0.854573	-5.67024
eicosenoylcarnitine (C20:1)*	Lipid	NA	0.280909	-0.0737877	0.72273	0.472927	0.854573	-5.67082
phenylacetylcarnitine	Peptide	NA	-0.668365	-0.281299	-0.719842	0.474688	0.856219	-5.67277
aspartate	Amino Acid	HMDB0000191	-0.192479	-0.283697	-0.718655	0.475414	0.856219	-5.67357
oleoyl-linoleoyl-glycerol (18:1||18:2) [2]	Lipid	HMDB0007219	0.283133	0.0215822	0.71572	0.47721	0.85803	-5.67554
docosahexaenoylcholine	Lipid	NA	0.591334	-0.700706	0.707331	0.482365	0.865866	-5.68113
deoxycholic acid glucuronide	Lipid	NA	0.514592	-0.172294	0.702857	0.485127	0.867734	-5.68408
sphingomyelin (d18:1||18:1, d18:2||18:0)	Lipid	HMDB0012101	0.143227	-0.0581566	0.702361	0.485434	0.867734	-5.68441
3-hydroxystachydrine*	Xenobiotics	NA	-1.57817	-0.715632	-0.701401	0.486028	0.867734	-5.68504
prolylglycine	Peptide	HMDB0011178	0.454645	0.475357	0.700097	0.486836	0.867734	-5.6859
N-palmitoyl-sphingadienine (d18:2||16:0)*	Lipid	NA	0.151398	-0.0754264	0.698426	0.487872	0.867734	-5.68699
5-acetylamino-6-formylamino-3-methyluracil	Xenobiotics	HMDB0011105	0.859578	-0.494908	0.697895	0.4882	0.867734	-5.68734
hexadecanedioate (C16)	Lipid	HMDB0000672	0.367845	-0.147185	0.69442	0.49036	0.86953	-5.6896
indoleacetylglutamine	Amino Acid	HMDB0013240	-0.62237	-0.669232	-0.693693	0.490812	0.86953	-5.69008
N-(2-furoyl)glycine	Xenobiotics	HMDB0000439	-1.25158	-0.0299431	-0.690575	0.492754	0.871549	-5.6921
N-methylhydroxyproline	Amino Acid	NA	-0.927016	-0.280689	-0.685472	0.495942	0.873464	-5.69539
1-(1-enyl-palmitoyl)-2-oleoyl-GPE (P-16:0||18:1)*	Lipid	HMDB0011342	0.216128	0.115329	0.685013	0.49623	0.873464	-5.69568
inosine 5'-monophosphate (IMP)	Nucleotide	HMDB0000175	0.410655	-1.02964	0.684982	0.49625	0.873464	-5.6957
4-hydroxyglutamate	Amino Acid	HMDB0001344	-0.435073	-0.260019	-0.67615	0.501796	0.881797	-5.70134
10-undecenoate (11:1n1)	Lipid	HMDB0033724	0.351426	0.540047	0.67008	0.505628	0.885852	-5.70517
1-stearoyl-2-arachidonoyl-GPC (18:0||20:4)	Lipid	HMDB0008048	-0.119259	-0.118532	-0.669621	0.505918	0.885852	-5.70546
ethyl alpha-glucopyranoside	Xenobiotics	HMDB0029968	-0.848454	-1.0676	-0.668621	0.506551	0.885852	-5.70608
indolelactate	Amino Acid	HMDB0000671	0.166684	0.0234396	0.66719	0.507457	0.886011	-5.70698
sphingomyelin (d18:1||21:0, d17:1||22:0, d16:1||23:0)*	Lipid	NA	0.201864	0.173205	0.658866	0.512747	0.89381	-5.71216
valylglycine	Peptide	HMDB0029127	-0.466208	-0.820354	-0.656015	0.514566	0.894312	-5.71391
phytanate	Xenobiotics	HMDB0000801	0.453557	0.702638	0.655066	0.515172	0.894312	-5.7145
cis-3,4-methyleneheptanoylglycine	Lipid	NA	0.374469	0.0193434	0.654544	0.515506	0.894312	-5.71482
oleoylcarnitine (C18:1)	Lipid	HMDB0005065	0.212284	-0.177218	0.65203	0.517114	0.895671	-5.71636
ceramide (d18:1||17:0, d17:1||18:0)*	Lipid	NA	0.226682	-0.108435	0.64918	0.51894	0.897317	-5.7181
o-cresol sulfate	Xenobiotics	HMDB0011635	-0.621132	-1.0689	-0.646725	0.520516	0.897317	-5.71959
linoleoyl ethanolamide	Lipid	HMDB0012252	0.332377	-0.153164	0.646683	0.520543	0.897317	-5.71962
2-hydroxylaurate	Lipid	NA	-0.284138	0.0421381	-0.645046	0.521596	0.897706	-5.72061
S-methylcysteine	Amino Acid	HMDB0002108	0.297976	0.0733584	0.642749	0.523074	0.898826	-5.722
citraconate||glutaconate	Energy	HMDB0000620,HMDB0000634	-0.735731	1.70073	-0.641042	0.524174	0.899293	-5.72302
glycerate	Carbohydrate	HMDB0006372,HMDB0000139	0.144692	-0.0629231	0.637045	0.526754	0.900242	-5.72542
beta-alanine	Nucleotide	HMDB0000056	0.241481	0.110986	0.636447	0.527141	0.900242	-5.72578
sphingadienine	Lipid	NA	0.205703	-1.16799	0.636335	0.527214	0.900242	-5.72584
oleoyl-oleoyl-glycerol (18:1||18:1) [1]*	Lipid	HMDB0007218	0.233171	0.087048	0.630452	0.531025	0.905231	-5.72934
androstenediol (3alpha, 17alpha) monosulfate (2)	Lipid	NA	-0.425221	-0.167282	-0.625586	0.534189	0.905231	-5.73221
N4-acetylcytidine	Nucleotide	HMDB0005923	-0.224468	-0.27148	-0.624711	0.53476	0.905231	-5.73272
3-methyl catechol sulfate (2)	Xenobiotics	NA	-0.706846	-1.70979	-0.623559	0.535511	0.905231	-5.7334
sphingomyelin (d18:2||23:0, d18:1||23:1, d17:1||24:1)*	Lipid	NA	0.168791	0.124582	0.621779	0.536672	0.905231	-5.73444
1-stearoyl-2-oleoyl-GPI (18:0||18:1)*	Lipid	NA	-0.199231	0.30393	-0.621282	0.536996	0.905231	-5.73473
2,6-dihydroxybenzoic acid	Xenobiotics	HMDB0013676	-0.649247	0.202088	-0.620008	0.537829	0.905231	-5.73547
3-methoxycatechol sulfate (2)	Xenobiotics	NA	-0.662615	-0.829397	-0.618472	0.538833	0.905231	-5.73636
5-hydroxyhexanoate	Lipid	HMDB0000525,HMDB0000409	-0.314125	-0.00951133	-0.617494	0.539472	0.905231	-5.73693
3-methylxanthine	Xenobiotics	HMDB0001886	0.666879	-0.234583	0.617384	0.539544	0.905231	-5.73699
sphingomyelin (d18:1||22:2, d18:2||22:1, d16:1||24:2)*	Lipid	NA	0.156617	-0.143275	0.615671	0.540666	0.905231	-5.73799
phenylacetylglutamine	Peptide	HMDB0006344	-0.473106	-0.18842	-0.615018	0.541095	0.905231	-5.73836
5alpha-androstan-3alpha,17beta-diol monosulfate (1)	Lipid	NA	-0.53729	-0.322816	-0.614884	0.541182	0.905231	-5.73844
threonate	Cofactors and Vitamins	HMDB0000943,HMDB0062620	0.277055	0.0410804	0.613935	0.541805	0.905231	-5.73899
cis-3,4-methyleneheptanoylcarnitine	Lipid	NA	0.269249	0.340432	0.610502	0.544059	0.905535	-5.74096
3-hydroxyhippurate	Xenobiotics	HMDB0006116	-0.770306	-0.282375	-0.61036	0.544152	0.905535	-5.74104
1-(1-enyl-stearoyl)-GPE (P-18:0)*	Lipid	NA	0.211275	-0.698458	0.60822	0.54556	0.905535	-5.74227
glucuronide of piperine metabolite C17H21NO3 (4)*	Xenobiotics	NA	-0.694333	-0.709024	-0.606622	0.546613	0.905535	-5.74318
N-palmitoyl-heptadecasphingosine (d17:1||16:0)*	Lipid	NA	0.18226	0.0360131	0.606119	0.546944	0.905535	-5.74347
palmitoyl-linoleoyl-glycerol (16:0||18:2) [2]*	Lipid	HMDB0007103	0.294312	-0.18111	0.60605	0.54699	0.905535	-5.7435
heptenedioate (C7:1-DC)*	Lipid	NA	0.314255	0.0164612	0.602849	0.549102	0.90661	-5.74532
diacylglycerol (14:0||18:1, 16:0||16:1) [1]*	Lipid	NA	0.471972	-0.256241	0.601081	0.55027	0.90661	-5.74632
isovalerylcarnitine (C5)	Amino Acid	HMDB0000688	-0.24988	0.157535	-0.599883	0.551063	0.90661	-5.747
andro steroid monosulfate C19H28O6S (1)*	Lipid	HMDB0002759	0.403175	-0.238913	0.59906	0.551608	0.90661	-5.74746
gamma-glutamylhistidine	Peptide	HMDB0029151	0.166617	0.0119341	0.598749	0.551813	0.90661	-5.74764
glycine conjugate of C10H14O2 (1)*	Partially Characterized Molecules	NA	0.336876	0.134124	0.594194	0.554833	0.908463	-5.75019
2,3-dihydroxyisovalerate	Xenobiotics	HMDB0012141	-0.707773	0.334819	-0.592939	0.555667	0.908463	-5.75089
nonanoylcarnitine (C9)	Lipid	HMDB0013288	0.362127	0.0796168	0.592113	0.556216	0.908463	-5.75135
oleoyl ethanolamide	Lipid	HMDB0002088	0.292337	-0.0949157	0.591971	0.556311	0.908463	-5.75143
2-methylmalonylcarnitine (C4-DC)	Lipid	HMDB0013133	0.294551	-0.736803	0.590748	0.557124	0.908463	-5.7521
xanthine	Nucleotide	HMDB0000292	0.257893	-0.490434	0.589371	0.55804	0.908593	-5.75287
butyrylglycine (C4)	Lipid	HMDB0000808	0.572494	-0.799877	0.581495	0.563297	0.914608	-5.7572
myo-inositol	Lipid	HMDB0000211	0.221819	-0.003842	0.580253	0.564128	0.914608	-5.75788
arachidonoylcholine	Lipid	HMDB0240583	0.514169	-0.673297	0.579923	0.564349	0.914608	-5.75806
1-oleoyl-GPG (18:1)*	Lipid	NA	0.377378	-0.151177	0.577344	0.566078	0.914608	-5.75946
caffeine	Xenobiotics	HMDB0001847	0.955261	0.950569	0.574846	0.567754	0.914608	-5.76081
1-stearoyl-2-linoleoyl-GPE (18:0||18:2)*	Lipid	HMDB0008994	0.263651	0.00935579	0.57317	0.56888	0.914608	-5.76172
3-methyl-2-oxovalerate	Amino Acid	HMDB0000491	-0.185062	0.0645873	-0.572866	0.569084	0.914608	-5.76188
N-acetylphenylalanine	Amino Acid	HMDB0000512	0.25231	-0.0941931	0.571961	0.569693	0.914608	-5.76237
3-ethylcatechol sulfate (1)	Xenobiotics	NA	-0.453988	-1.09765	-0.570912	0.570399	0.914608	-5.76293
pentose acid*	Partially Characterized Molecules	HMDB0000892	-0.542665	0.270506	-0.566141	0.573615	0.914608	-5.76548
3-bromo-5-chloro-2,6-dihydroxybenzoic acid*	Xenobiotics	NA	-0.36508	-0.182285	-0.565902	0.573776	0.914608	-5.76561
1-palmitoyl-2-arachidonoyl-GPI (16:0||20:4)*	Lipid	HMDB0009789	0.274894	0.00468685	0.565305	0.574179	0.914608	-5.76592
1-palmitoyl-2-linoleoyl-GPC (16:0||18:2)	Lipid	HMDB0007973	0.0745033	0.0336388	0.564733	0.574566	0.914608	-5.76623
docosahexaenoylcarnitine (C22:6)*	Lipid	NA	-0.333297	-0.422319	-0.564655	0.574618	0.914608	-5.76627
thyroxine	Amino Acid	HMDB0000248	0.162516	-0.128987	0.563867	0.575151	0.914608	-5.76669
eugenol sulfate	Xenobiotics	HMDB0135245	-0.879378	-1.44582	-0.56378	0.575209	0.914608	-5.76673
phosphocholine	Lipid	HMDB0001565	-0.113369	0.0593229	-0.561368	0.576841	0.915861	-5.76801
1-stearoyl-2-linoleoyl-GPC (18:0||18:2)*	Lipid	HMDB0008039	0.0877742	0.0429624	0.559211	0.578302	0.91631	-5.76915
12,13-DiHOME	Lipid	HMDB0004705	-0.51376	-0.141919	-0.558459	0.578811	0.91631	-5.76954
spermine	Amino Acid	HMDB0001256	-0.290255	-1.62274	-0.55543	0.580867	0.917553	-5.77113
1-stearoyl-2-docosahexaenoyl-GPC (18:0||22:6)	Lipid	HMDB0008057	-0.167878	0.0145885	-0.553934	0.581883	0.917553	-5.77191
cytidine	Nucleotide	HMDB0000089	0.463798	-0.347229	0.553569	0.582131	0.917553	-5.7721
dimethylglycine	Amino Acid	HMDB0000092	0.189939	-0.080639	0.551238	0.583716	0.918688	-5.77331
oleoyl-oleoyl-glycerol (18:1||18:1) [2]*	Lipid	HMDB0007218	0.220913	0.0815116	0.549059	0.585201	0.918688	-5.77443
7-methylguanine	Nucleotide	HMDB0000897	0.11725	-0.0959528	0.548783	0.585389	0.918688	-5.77458
hexanoylglycine (C6)	Lipid	HMDB0000701	0.37435	-1.29878	0.546653	0.586842	0.919639	-5.77567
1-oleoyl-GPE (18:1)	Lipid	HMDB0011506	0.236387	0.0621755	0.543787	0.588799	0.921377	-5.77714
alpha-hydroxycaproate	Lipid	HMDB0001624	0.35086	-0.627145	0.541111	0.590629	0.921927	-5.77851
1-palmitoleoyl-2-linolenoyl-GPC (16:1||18:3)*	Lipid	HMDB0008008	0.435799	0.255293	0.540688	0.590919	0.921927	-5.77872
4-vinylguaiacol sulfate	Xenobiotics	HMDB0127980	-0.683809	-1.20014	-0.538449	0.592453	0.921927	-5.77986
tetrahydrocortisol glucuronide	Lipid	NA	-0.345609	-0.341974	-0.53736	0.5932	0.921927	-5.78041
3-hydroxypyridine glucuronide	Xenobiotics	NA	-0.728868	-1.92813	-0.53658	0.593735	0.921927	-5.7808
indolin-2-one	Xenobiotics	NA	0.335865	-0.257042	0.535719	0.594326	0.921927	-5.78124
proline	Amino Acid	HMDB0000162,HMDB0003411	0.161325	0.0846097	0.534602	0.595093	0.921927	-5.7818
1-oleoyl-2-docosahexaenoyl-GPC (18:1||22:6)*	Lipid	HMDB0008123	0.119915	0.0304553	0.532269	0.596696	0.922788	-5.78297
gamma-glutamylalanine	Peptide	HMDB0029142	-0.259595	0.0579097	-0.531322	0.597348	0.922788	-5.78345
1-oleoyl-2-arachidonoyl-GPE (18:1||20:4)*	Lipid	HMDB0009069	0.205733	-0.207368	0.528816	0.599074	0.924139	-5.7847
lysine	Amino Acid	HMDB0003405	0.124881	-0.0375126	0.525384	0.601441	0.926475	-5.7864
2-methylbutyrylcarnitine (C5)	Amino Acid	HMDB0000378	0.217669	0.0505836	0.523684	0.602615	0.926794	-5.78724
gamma-glutamyltyrosine	Peptide	HMDB0011741	-0.164911	0.0793862	-0.522613	0.603355	0.926794	-5.78776
caprate (10:0)	Lipid	HMDB0000511	0.440557	0.378498	0.513884	0.609404	0.931903	-5.79202
1-palmitoyl-2-oleoyl-GPE (16:0||18:1)	Lipid	HMDB0005320	0.220974	-0.132931	0.513064	0.609974	0.931903	-5.79242
hydroxycotinine	Xenobiotics	HMDB0001390	0.657716	-3.2442	0.510999	0.61141	0.931903	-5.79341
N-acetylmethionine	Amino Acid	HMDB0011745	0.179429	-0.0958486	0.510978	0.611424	0.931903	-5.79342
sphingomyelin (d18:1||20:1, d18:2||20:0)*	Lipid	NA	0.110504	-0.0393416	0.510109	0.612028	0.931903	-5.79384
palmitoleoyl-linoleoyl-glycerol (16:1||18:2) [1]*	Lipid	HMDB0007132	-0.606687	-0.768523	-0.508494	0.613153	0.931903	-5.79461
2,3-dihydroxy-2-methylbutyrate	Amino Acid	HMDB0029576	0.32717	-0.283024	0.508493	0.613153	0.931903	-5.79461
ethylmalonate	Amino Acid	HMDB0000622	0.33761	0.166292	0.50741	0.613908	0.931903	-5.79513
I-urobilinogen	Cofactors and Vitamins	HMDB0004157	-0.551455	-2.5545	-0.506322	0.614666	0.931903	-5.79565
hexadecasphingosine (d16:1)*	Lipid	NA	0.199505	-0.933784	0.505469	0.615262	0.931903	-5.79606
carnitine	Lipid	HMDB0000062	0.137559	-0.125118	0.500515	0.618722	0.935838	-5.7984
adrenoylcarnitine (C22:4)*	Lipid	NA	0.159178	-0.501315	0.496157	0.621773	0.939145	-5.80044
cholate	Lipid	HMDB0000619	-0.6563	0.50373	-0.494376	0.623021	0.939724	-5.80127
Glutamine degradant*	Partially Characterized Molecules	NA	0.284444	0.250153	0.486998	0.628207	0.943621	-5.80468
3-(cystein-S-yl)acetaminophen*	Xenobiotics	HMDB0240217	0.696671	-2.78363	0.486438	0.628601	0.943621	-5.80494
glycochenodeoxycholate	Lipid	HMDB0000637	0.396391	0.313466	0.48604	0.628882	0.943621	-5.80512
naproxen	Xenobiotics	HMDB0001923	0.28087	-3.01492	0.483827	0.630441	0.943621	-5.80613
prolylhydroxyproline	Amino Acid	HMDB0006695	0.254891	-0.16994	0.482651	0.631271	0.943621	-5.80667
1-palmitoyl-GPC (16:0)	Lipid	HMDB0010382	0.101961	-0.197707	0.482638	0.63128	0.943621	-5.80667
cis-3,4-methyleneheptanoate	Lipid	NA	-0.303721	0.370811	-0.481469	0.632105	0.943621	-5.8072
4-hydroxychlorothalonil	Xenobiotics	NA	0.235315	0.0597614	0.48083	0.632556	0.943621	-5.80749
N-methyltaurine	Amino Acid	NA	-0.531918	-1.10247	-0.46972	0.640424	0.952327	-5.81247
sulfate*	Xenobiotics	HMDB01448	0.111483	-0.126561	0.467615	0.641918	0.952327	-5.81339
1-arachidonoyl-GPC* (20:4)*	Lipid	HMDB0010395	0.177664	-0.257022	0.467511	0.641993	0.952327	-5.81344
pyrraline	Xenobiotics	HMDB0033143	0.367957	-0.54914	0.466865	0.642452	0.952327	-5.81372
N2,N5-diacetylornithine	Amino Acid	NA	0.339416	-0.249964	0.466408	0.642777	0.952327	-5.81393
valine	Amino Acid	HMDB0000883	0.0882218	0.0446024	0.464472	0.644154	0.953068	-5.81477
genistein sulfate*	Xenobiotics	NA	0.245999	-2.60642	0.46086	0.646727	0.954791	-5.81635
N6,N6-dimethyllysine	Amino Acid	HMDB0013287	0.213439	-0.0474805	0.460369	0.647078	0.954791	-5.81656
feruloylquinate (4)	Xenobiotics	NA	-0.555917	-1.86217	-0.458226	0.648607	0.955749	-5.81749
catechol sulfate	Xenobiotics	HMDB0059724	-0.562897	0.455231	-0.455776	0.650357	0.957029	-5.81854
1,3,7-trimethylurate	Xenobiotics	HMDB0002123	-0.546016	-0.823581	-0.452485	0.65271	0.959192	-5.81995
dimethyl sulfone	Xenobiotics	HMDB0004983	0.359382	0.244115	0.446888	0.656721	0.961749	-5.82232
caffeic acid sulfate	Xenobiotics	HMDB0041708	-0.539503	-1.7799	-0.44638	0.657086	0.961749	-5.82254
3-(3-hydroxyphenyl)propionate	Xenobiotics	HMDB0000375	-0.668768	-0.553204	-0.446351	0.657107	0.961749	-5.82255
glutamine	Amino Acid	HMDB0000641	0.0731192	0.00270248	0.444175	0.658669	0.962055	-5.82346
diacylglycerol (14:0||18:1, 16:0||16:1) [2]*	Lipid	NA	0.339202	0.0849381	0.443593	0.659088	0.962055	-5.8237
N2-acetyl,N6-methyllysine	Amino Acid	NA	-0.534787	-0.941588	-0.438811	0.662528	0.964494	-5.82569
2-methoxyacetaminophen glucuronide*	Xenobiotics	HMDB0240215	0.791423	-3.37532	0.436056	0.664513	0.964494	-5.82683
butyrate||isobutyrate (4:0)	Lipid	HMDB0000039	-0.150433	-0.00696338	-0.435673	0.664789	0.964494	-5.82699
alpha-ketoglutarate	Energy	HMDB0000208	0.157873	-0.142324	0.434727	0.665472	0.964494	-5.82737
6-bromotryptophan	Amino Acid	NA	0.152291	-0.197013	0.434659	0.665521	0.964494	-5.8274
N-delta-acetylornithine	Amino Acid	HMDB0003357	-0.322248	0.0299456	-0.431752	0.667619	0.964494	-5.82859
4-acetylcatechol sulfate (1)	Xenobiotics	NA	-0.52023	-1.59148	-0.431364	0.6679	0.964494	-5.82875
16a-hydroxy DHEA 3-sulfate	Lipid	HMDB0062544	0.324339	0.144438	0.42929	0.669399	0.964494	-5.82959
1-carboxyethylvaline	Amino Acid	NA	-0.172418	0.0788096	-0.424705	0.672719	0.964494	-5.83143
N-acetyltyrosine	Amino Acid	HMDB0000866	0.149332	0.0616319	0.42423	0.673063	0.964494	-5.83162
4-methyl-2-oxopentanoate	Amino Acid	HMDB0000695	-0.148006	0.111758	-0.421565	0.674996	0.964494	-5.83268
1-palmitoyl-2-docosahexaenoyl-GPC (16:0||22:6)	Lipid	HMDB0007991	0.0995235	0.00811506	0.420962	0.675433	0.964494	-5.83292
cysteinylglycine disulfide*	Amino Acid	HMDB0000709	-0.0982477	0.0861016	-0.419824	0.676259	0.964494	-5.83337
1-palmitoyl-2-stearoyl-GPE (16:0||18:0)*	Lipid	HMDB08925	0.244477	-0.555331	0.418491	0.677227	0.964494	-5.8339
lyxonate	Carbohydrate	NA	0.212147	-0.0103777	0.418434	0.677269	0.964494	-5.83392
pregnenetriol disulfate*	Lipid	NA	-0.238171	-0.205303	-0.418385	0.677305	0.964494	-5.83394
cystine	Amino Acid	HMDB0000192	0.0908702	0.00793398	0.417887	0.677667	0.964494	-5.83414
arabonate||xylonate	Carbohydrate	HMDB0000539	0.145183	-0.196214	0.417058	0.678269	0.964494	-5.83447
tyrosine	Amino Acid	HMDB0000158	-0.13796	0.0568583	-0.416436	0.678721	0.964494	-5.83471
N-acetylkynurenine (2)	Amino Acid	NA	0.276482	-0.0418607	0.416306	0.678816	0.964494	-5.83476
myristoleoylcarnitine (C14:1)*	Lipid	HMDB0240588	0.244762	-0.173663	0.41432	0.680261	0.964494	-5.83554
daidzein sulfate (2)	Xenobiotics	NA	0.288165	-2.56775	0.41427	0.680297	0.964494	-5.83556
gamma-tocopherol||beta-tocopherol	Cofactors and Vitamins	HMDB0006335,HMDB0001492	0.236358	0.348452	0.412284	0.681744	0.965285	-5.83633
homostachydrine*	Xenobiotics	HMDB0033433	0.280821	-0.144982	0.407814	0.685003	0.967628	-5.83806
4-acetamidophenol	Xenobiotics	HMDB0001859	-1.0488	-3.8059	-0.407571	0.68518	0.967628	-5.83815
phosphoethanolamine (PE)	Lipid	HMDB0000224	0.142507	-0.231129	0.402491	0.688892	0.97033	-5.84009
1-palmitoyl-2-arachidonoyl-GPE (16:0||20:4)*	Lipid	HMDB0005323	0.145265	-0.184494	0.402001	0.689251	0.97033	-5.84028
omeprazole	Xenobiotics	HMDB0001913	-0.226313	-3.10768	-0.401286	0.689774	0.97033	-5.84055
octadecadienedioate (C18:2-DC)*	Lipid	NA	-0.229119	-0.0178248	-0.395422	0.69407	0.973051	-5.84275
oleoyl-linoleoyl-glycerol (18:1||18:2) [1]	Lipid	HMDB0007219	0.155298	-0.04617	0.39525	0.694196	0.973051	-5.84282
iminodiacetate (IDA)	Xenobiotics	HMDB0011753	-0.0710412	-0.209363	-0.394977	0.694397	0.973051	-5.84292
1-palmitoyl-2-linoleoyl-GPI (16:0||18:2)	Lipid	HMDB0009784	0.144685	-0.10041	0.388317	0.69929	0.978074	-5.84538
bilirubin degradation product, C16H18N2O5 (3)	Partially Characterized Molecules	NA	-0.210822	-0.16682	-0.387647	0.699782	0.978074	-5.84562
1-linolenoyl-GPC (18:3)*	Lipid	HMDB0010388	0.16851	0.283386	0.376314	0.70814	0.986513	-5.84971
indole-3-carboxylate	Amino Acid	HMDB0003320	-0.314706	-0.698967	-0.37379	0.710006	0.986513	-5.8506
umbelliferone sulfate	Xenobiotics	HMDB0240565	-0.478429	-0.985947	-0.373739	0.710044	0.986513	-5.85062
deoxycarnitine	Lipid	HMDB0001161	0.151004	-0.043931	0.373732	0.710049	0.986513	-5.85062
maltol sulfate	Xenobiotics	NA	-0.474009	-0.569319	-0.372607	0.710882	0.986513	-5.85101
lidocaine	Xenobiotics	HMDB0014426	-0.159642	-2.55004	-0.370898	0.712147	0.986513	-5.85161
glucuronide of C10H18O2 (8)*	Partially Characterized Molecules	NA	0.641944	-1.17434	0.370047	0.712777	0.986513	-5.85191
glucose	Carbohydrate	HMDB0000122	0.0842275	0.148401	0.369628	0.713087	0.986513	-5.85206
13-HODE + 9-HODE	Lipid	HMDB0004667,HMDB0004670	0.217438	-0.0326653	0.36482	0.716653	0.986753	-5.85372
Urolithin B glucuronide	Xenobiotics	HMDB41787	-0.250947	-1.44625	-0.364261	0.717069	0.986753	-5.85392
serotonin	Amino Acid	HMDB0000259	-0.374745	-0.745594	-0.363664	0.717511	0.986753	-5.85412
1-ribosyl-imidazoleacetate*	Amino Acid	HMDB0002331	-0.139797	-0.0156683	-0.362937	0.718051	0.986753	-5.85437
laurylcarnitine (C12)	Lipid	HMDB000225	0.198407	-0.043093	0.362795	0.718157	0.986753	-5.85442
methionine sulfoxide	Amino Acid	HMDB0002005	0.107189	0.155054	0.362048	0.718712	0.986753	-5.85467
pregnen-diol disulfate*	Lipid	NA	-0.20445	-0.0949962	-0.360568	0.719812	0.98693	-5.85518
2-methoxyacetaminophen sulfate*	Xenobiotics	HMDB0062550	-0.648213	-3.52212	-0.359429	0.720659	0.98693	-5.85556
gamma-glutamylmethionine	Peptide	HMDB0029155	-0.122623	0.348828	-0.352922	0.725504	0.990519	-5.85775
dehydroepiandrosterone sulfate (DHEA-S)	Lipid	HMDB0001032	-0.195481	0.178115	-0.350809	0.72708	0.990519	-5.85845
gamma-glutamylphenylalanine	Peptide	HMDB0000594	0.0790759	-0.0373842	0.350414	0.727374	0.990519	-5.85858
bilirubin degradation product, C17H18N2O4 (3)	Partially Characterized Molecules	NA	-0.160662	-0.0131599	-0.348385	0.728889	0.990519	-5.85925
3-methylhistidine	Amino Acid	HMDB0000479	-0.432862	0.0767657	-0.348364	0.728904	0.990519	-5.85926
4-acetylphenyl sulfate	Xenobiotics	NA	-0.272745	-0.319532	-0.347419	0.72961	0.990519	-5.85957
nervonate (24:1n9)*	Lipid	HMDB0002368	-0.536813	-0.902235	-0.347348	0.729664	0.990519	-5.85959
1-palmitoyl-2-oleoyl-GPI (16:0||18:1)*	Lipid	HMDB0009783	-0.109108	0.144541	-0.345255	0.731228	0.991402	-5.86028
5-hydroxyindole sulfate	Amino Acid	NA	-0.2829	-0.696494	-0.342487	0.733298	0.992805	-5.86118
3-acetylphenol sulfate	Xenobiotics	NA	-0.301131	-1.21897	-0.341427	0.734091	0.992805	-5.86152
sphingomyelin (d18:2||14:0, d18:1||14:1)*	Lipid	NA	0.119741	0.0834012	0.337395	0.737111	0.994584	-5.86281
3-methylcytidine	Nucleotide	HMDB0240577	0.167091	-0.0316185	0.335456	0.738565	0.994584	-5.86342
cys-gly, oxidized	Amino Acid	NA	-0.176822	0.183759	-0.334411	0.739349	0.994584	-5.86375
feruloylquinate (1)	Xenobiotics	NA	-0.314215	-1.13083	-0.334381	0.739372	0.994584	-5.86376
phenylacetylglycine	Peptide	HMDB0000821	0.359218	-1.33818	0.333564	0.739985	0.994584	-5.86402
glycerol 3-phosphate	Lipid	HMDB0000126	0.100684	0.355791	0.327204	0.744763	0.999769	-5.86601
1-(1-enyl-palmitoyl)-2-arachidonoyl-GPE (P-16:0||20:4)*	Lipid	HMDB0011352	0.12362	0.165342	0.324727	0.746627	1	-5.86677
4-guanidinobutanoate	Amino Acid	HMDB0003464	0.245735	0.294038	0.324387	0.746883	1	-5.86687
alpha-ketoglutaramate*	Amino Acid	HMDB0001552	0.0892832	0.0284381	0.322423	0.748362	1	-5.86747
N-acetyl-2-aminooctanoate*	Lipid	HMDB0059745	-0.155592	0.186793	-0.320159	0.750069	1	-5.86816
1-carboxyethylisoleucine	Amino Acid	NA	0.220102	-0.172807	0.319455	0.750599	1	-5.86837
methylsuccinoylcarnitine	Amino Acid	NA	-0.162734	-0.445948	-0.319226	0.750772	1	-5.86844
arabinose	Carbohydrate	HMDB0029942	0.279739	-0.579712	0.316171	0.753077	1	-5.86936
octanoylcarnitine (C8)	Lipid	HMDB0000791	0.194998	-0.0782757	0.311334	0.756731	1	-5.87079
1-methyl-5-imidazolelactate	Amino Acid	NA	-0.268168	-0.104704	-0.3107	0.757211	1	-5.87097
methionine sulfone	Amino Acid	HMDB0062174	0.156409	-0.0649049	0.310117	0.757651	1	-5.87115
4-acetamidophenylglucuronide	Xenobiotics	HMDB0010316	0.735525	-4.2695	0.309445	0.758159	1	-5.87134
1-stearoyl-2-docosahexaenoyl-GPE (18:0||22:6)*	Lipid	HMDB0009012	0.127611	-0.210727	0.309429	0.758171	1	-5.87135
cis-4-decenoate (10:1n6)*	Lipid	HMDB0004980	0.215271	-0.52214	0.305473	0.761166	1	-5.87249
linoleoyl-linolenoyl-glycerol (18:2||18:3) [2]*	Lipid	HMDB0007250	0.184155	0.26146	0.304546	0.761868	1	-5.87276
trans-urocanate	Amino Acid	HMDB0000301	-0.177527	-0.0790811	-0.303281	0.762827	1	-5.87312
taurine	Amino Acid	HMDB0000251	0.0706356	-0.133797	0.300677	0.764801	1	-5.87387
diacylglycerol (16:1||18:2 [2], 16:0||18:3 [1])*	Lipid	NA	0.16622	0.128238	0.29989	0.765398	1	-5.87409
N-acetyltryptophan	Amino Acid	HMDB0013713	0.0800537	-0.013483	0.297146	0.767481	1	-5.87486
sphingomyelin (d18:2||24:2)*	Lipid	NA	-0.0818485	-0.323961	-0.297062	0.767545	1	-5.87489
4-ethylphenyl sulfate	Xenobiotics	HMDB0062551	0.261315	0.394149	0.290242	0.772729	1	-5.87678
androstenediol (3alpha, 17alpha) monosulfate (3)	Lipid	NA	-0.18876	-0.110633	-0.289733	0.773117	1	-5.87692
cortolone glucuronide (1)	Lipid	NA	-0.173391	-0.364929	-0.288982	0.773688	1	-5.87712
tridecenedioate (C13:1-DC)*	Lipid	NA	0.1766	-0.156954	0.288411	0.774123	1	-5.87728
tadalafil	Xenobiotics	HMDB0014958	-0.123	-4.72929	-0.288383	0.774144	1	-5.87729
carboxyethyl-GABA	Amino Acid	HMDB0002201	-0.134995	-0.113381	-0.288124	0.774342	1	-5.87736
acesulfame	Xenobiotics	HMDB0033585	-0.650802	-4.00371	-0.287676	0.774683	1	-5.87748
S-allylcysteine	Xenobiotics	HMDB0034323	-0.411568	-1.02768	-0.283204	0.77809	1	-5.87868
3-indoleglyoxylic acid	Xenobiotics	NA	0.130383	-0.0910408	0.282593	0.778556	1	-5.87885
N-acetyl-3-methylhistidine*	Amino Acid	NA	0.252737	-1.16408	0.282361	0.778733	1	-5.87891
erythritol	Xenobiotics	HMDB0002994	-0.111239	-0.103025	-0.282094	0.778937	1	-5.87898
riboflavin (Vitamin B2)	Cofactors and Vitamins	HMDB0000244	0.194164	-0.780778	0.280948	0.779811	1	-5.87928
4-methoxyphenol sulfate	Amino Acid	NA	0.341239	-2.66083	0.280893	0.779853	1	-5.8793
bilirubin degradation product, C16H18N2O5 (2)	Partially Characterized Molecules	NA	-0.163951	-0.00109577	-0.279282	0.781082	1	-5.87973
N-acetylleucine	Amino Acid	HMDB0011756	-0.0688426	0.0695435	-0.278706	0.781522	1	-5.87988
2-hydroxy-4-(methylthio)butanoic acid	Amino Acid	HMDB0037115	0.111852	-0.171223	0.277107	0.782743	1	-5.8803
N-formylphenylalanine	Amino Acid	HMDB0240317	0.220012	-0.256112	0.269529	0.788537	1	-5.88225
FAD	Cofactors and Vitamins	HMDB0001248	-0.10753	-0.201852	-0.265786	0.791403	1	-5.8832
palmitoyl-arachidonoyl-glycerol (16:0||20:4) [1]*	Lipid	HMDB0007112	0.191956	-0.593317	0.263227	0.793365	1	-5.88384
3-(methylthio)acetaminophen sulfate*	Xenobiotics	NA	0.393618	-3.39424	0.26203	0.794283	1	-5.88414
dopamine 3-O-sulfate	Amino Acid	HMDB0006275	-0.222036	0.18019	-0.259737	0.796042	1	-5.8847
3-methoxytyrosine	Amino Acid	HMDB0001434	-0.0697585	-0.154942	-0.256389	0.798613	1	-5.88552
androsterone glucuronide	Lipid	HMDB0002829	-0.168008	0.00339449	-0.256009	0.798905	1	-5.88561
glucuronide of C10H18O2 (7)*	Partially Characterized Molecules	NA	-0.478716	-0.258418	-0.252668	0.801472	1	-5.88641
quinate	Xenobiotics	HMDB0003072	0.372805	1.60709	0.251287	0.802535	1	-5.88674
bilirubin degradation product, C16H18N2O5 (4)	Partially Characterized Molecules	NA	-0.139622	-0.00334059	-0.249903	0.803599	1	-5.88707
spermidine	Amino Acid	HMDB0001257	0.14524	-0.712887	0.248398	0.804757	1	-5.88742
2'-O-methyluridine	Nucleotide	NA	0.156443	-0.151121	0.24787	0.805163	1	-5.88755
1-stearoyl-2-arachidonoyl-GPE (18:0||20:4)	Lipid	HMDB0009003	0.0803417	-0.206515	0.247124	0.805738	1	-5.88772
S-1-pyrroline-5-carboxylate	Amino Acid	HMDB0001301	0.152124	-0.394825	0.247056	0.80579	1	-5.88774
uracil	Nucleotide	HMDB0000300	-0.115732	-0.630495	-0.244795	0.807531	1	-5.88826
4-vinylcatechol sulfate	Xenobiotics	NA	0.454064	-0.862779	0.244432	0.807812	1	-5.88835
7-HOCA	Lipid	HMDB0012458	0.0660666	-0.0201744	0.240396	0.810922	1	-5.88927
glycocholate	Lipid	HMDB0000138	-0.227759	0.432501	-0.239727	0.811439	1	-5.88942
dihydroferulate	Xenobiotics	HMDB0062121	0.270546	-0.329046	0.239487	0.811624	1	-5.88948
taurocholate	Lipid	HMDB0000036	0.30698	0.437283	0.237325	0.813292	1	-5.88996
1-methyl-4-imidazoleacetate	Amino Acid	HMDB0002820	0.227697	-0.751516	0.236876	0.813639	1	-5.89006
1-palmitoyl-2-dihomo-linolenoyl-GPC (16:0||20:3n3 or 6)*	Lipid	NA	0.0524182	0.0158967	0.23267	0.816886	1	-5.891
2-methoxyhydroquinone sulfate (1)	Xenobiotics	NA	-0.255141	-0.29331	-0.232614	0.81693	1	-5.89101
decanoylcarnitine (C10)	Lipid	HMDB0000651	0.151769	0.0242703	0.232284	0.817185	1	-5.89108
androstenediol (3beta,17beta) monosulfate (1)	Lipid	HMDB0240429	-0.147974	0.141575	-0.228519	0.820095	1	-5.8919
tetradecanedioate (C14)	Lipid	HMDB0000872	0.121531	-0.0173902	0.228163	0.820371	1	-5.89198
glycyrrhetinate	Xenobiotics	HMDB0011628	-0.280922	-1.57253	-0.226879	0.821364	1	-5.89225
sphingomyelin (d18:1||20:2, d18:2||20:1, d16:1||22:2)*	Lipid	NA	-0.0676172	-0.236827	-0.225578	0.822371	1	-5.89253
succinylcarnitine (C4-DC)	Energy	HMDB0061717	0.0959581	-0.1903	0.220764	0.826099	1	-5.89355
galactonate	Carbohydrate	HMDB0000565	0.268673	-0.180486	0.219155	0.827345	1	-5.89388
pimelate (C7-DC)	Lipid	HMDB0000857	-0.122443	-0.506923	-0.219063	0.827417	1	-5.8939
ursodeoxycholate	Lipid	HMDB0000946	0.376719	-0.915485	0.218141	0.828131	1	-5.89409
beta-sitosterol	Lipid	HMDB0000852	0.167453	-0.575992	0.217758	0.828428	1	-5.89417
gamma-glutamyltryptophan	Peptide	HMDB0029160	-0.0557703	-0.0710119	-0.21549	0.830187	1	-5.89463
phenyllactate (PLA)	Amino Acid	HMDB0000779,HMDB0000563	0.0791691	-0.0730045	0.21472	0.830784	1	-5.89479
5alpha-androstan-3alpha,17beta-diol monosulfate (2)	Lipid	NA	-0.178994	0.0818239	-0.212326	0.832642	1	-5.89527
isobutyrylcarnitine (C4)	Amino Acid	HMDB0000736	0.13605	-0.0222046	0.211688	0.833138	1	-5.8954
5,6-dihydrouridine	Nucleotide	HMDB0000497	-0.0539228	-0.176616	-0.208642	0.835503	1	-5.89601
dimethylguanidino valeric acid (DMGV)*	Amino Acid	NA	0.212574	-0.808676	0.208074	0.835945	1	-5.89612
1-methyl-5-imidazoleacetate	Amino Acid	HMDB04988	-0.310651	-0.725543	-0.207295	0.83655	1	-5.89627
caprylate (8:0)	Lipid	HMDB0000482	-0.159564	0.363386	-0.207146	0.836665	1	-5.8963
hydrochlorothiazide	Xenobiotics	HMDB0001928	-0.022292	-0.17496	-0.207035	0.836751	1	-5.89632
sphingomyelin (d18:2||24:1, d18:1||24:2)*	Lipid	NA	0.0348527	-0.0967105	0.204389	0.838809	1	-5.89684
lactosyl-N-palmitoyl-sphingosine (d18:1||16:0)	Lipid	NA	0.0433618	-0.0615487	0.203335	0.839628	1	-5.89704
sphingomyelin (d17:1||14:0, d16:1||15:0)*	Lipid	NA	0.0803556	0.324949	0.202964	0.839917	1	-5.89711
leucine	Amino Acid	HMDB0000687	-0.0420643	0.0303587	-0.201639	0.840948	1	-5.89736
6-hydroxyindole sulfate	Xenobiotics	HMDB0000682	-0.166842	-0.11285	-0.201581	0.840992	1	-5.89737
3-indoxyl sulfate	Amino Acid	HMDB0000682	0.194537	-0.141194	0.200918	0.841508	1	-5.8975
3-methyl-2-oxobutyrate	Amino Acid	HMDB0000019	0.0531342	-0.0210107	0.200674	0.841698	1	-5.89755
1-oleoyl-2-linoleoyl-GPE (18:1||18:2)*	Lipid	HMDB0005349	0.1111	0.0673083	0.19826	0.843577	1	-5.898
tartronate (hydroxymalonate)	Xenobiotics	HMDB0035227	-0.13168	-0.389796	-0.19752	0.844153	1	-5.89814
levulinate (4-oxovalerate)	Xenobiotics	HMDB0000720	0.11948	-0.0557436	0.190193	0.849863	1	-5.89948
sarcosine	Amino Acid	HMDB0000271	0.047248	-0.0607491	0.188634	0.851078	1	-5.89976
2-hydroxyacetaminophen sulfate*	Xenobiotics	HMDB0062547	-0.417742	-2.65238	-0.185628	0.853424	1	-5.90029
xylose	Carbohydrate	HMDB0000098	0.121137	0.165734	0.182934	0.855526	1	-5.90076
saccharin	Xenobiotics	HMDB0029723	0.156032	-1.68207	0.182117	0.856165	1	-5.9009
3-methyl catechol sulfate (1)	Xenobiotics	NA	0.331784	-0.457037	0.181383	0.856738	1	-5.90103
2,8-quinolinediol sulfate	Xenobiotics	NA	0.0421914	-1.20331	0.18103	0.857014	1	-5.90109
2-furoic acid	Xenobiotics	HMDB0000691	-0.210208	-2.22952	-0.179746	0.858016	1	-5.90131
stearoyl ethanolamide	Lipid	HMDB0013078	-0.0482852	-0.0585155	-0.179568	0.858156	1	-5.90134
linolenoylcarnitine (C18:3)*	Lipid	NA	0.124048	-0.484908	0.177755	0.859573	1	-5.90165
catechol glucuronide	Amino Acid	NA	-0.156169	-1.18504	-0.177721	0.859599	1	-5.90165
ergothioneine	Xenobiotics	HMDB0003045	-0.148801	-0.0372537	-0.177384	0.859863	1	-5.90171
1-(1-enyl-stearoyl)-2-oleoyl-GPE (P-18:0||18:1)	Lipid	HMDB0011375	0.0670339	0.245731	0.176302	0.860708	1	-5.90189
3-hydroxy-2-methylpyridine sulfate	Xenobiotics	NA	-0.315327	-0.988596	-0.17553	0.861312	1	-5.90202
ceramide (d16:1||24:1, d18:1||22:1)*	Lipid	NA	-0.0564772	0.0870189	-0.174928	0.861783	1	-5.90212
salicyluric glucuronide*	Xenobiotics	HMDB0240252	-0.210195	-1.85293	-0.173042	0.863257	1	-5.90243
4-ethylcatechol sulfate	Xenobiotics	NA	-0.260064	0.634968	-0.170003	0.865635	1	-5.90292
1-(1-enyl-stearoyl)-2-arachidonoyl-GPE (P-18:0||20:4)*	Lipid	HMDB0005779	0.064567	0.152475	0.168783	0.866591	1	-5.90312
2-naphthol sulfate	Xenobiotics	NA	-0.104134	-0.914041	-0.168428	0.866869	1	-5.90317
1-methylhistidine	Amino Acid	HMDB0000001	-0.0664594	-0.101301	-0.16731	0.867743	1	-5.90335
cysteine sulfinic acid	Amino Acid	HMDB0000996	0.0927483	-0.290923	0.1673	0.867751	1	-5.90335
bilirubin degradation product, C16H18N2O5 (1)	Partially Characterized Molecules	NA	-0.146546	-0.627271	-0.162148	0.871787	1	-5.90415
2-piperidinone	Xenobiotics	HMDB0011749	-0.15073	-0.291665	-0.159722	0.873688	1	-5.90452
gamma-glutamylleucine	Peptide	HMDB0011171	-0.0439757	0.0935259	-0.158731	0.874466	1	-5.90467
N-behenoyl-sphingadienine (d18:2||22:0)*	Lipid	NA	-0.0486179	0.0163777	-0.158576	0.874588	1	-5.90469
7-dehydrocholesterol	Lipid	HMDB0000032	-0.0797431	-0.0628377	-0.15845	0.874686	1	-5.90471
1-(1-enyl-palmitoyl)-2-linoleoyl-GPE (P-16:0||18:2)*	Lipid	HMDB0011343	0.0729241	0.118953	0.15748	0.875447	1	-5.90486
glucuronide of C10H18O2 (1)*	Partially Characterized Molecules	NA	-0.179163	-1.34327	-0.157152	0.875704	1	-5.90491
cis-4-decenoylcarnitine (C10:1)	Lipid	HMDB0013205	0.083812	-0.404431	0.156591	0.876144	1	-5.90499
pantoate	Cofactors and Vitamins	NA	-0.0794612	-0.0752858	-0.155566	0.876948	1	-5.90514
arachidonoyl ethanolamide	Lipid	HMDB0004080	0.0514773	-0.488167	0.151514	0.880128	1	-5.90573
(15:3)-anacardic acid	Xenobiotics	HMDB31059	0.128271	-2.68053	0.150955	0.880567	1	-5.90581
3-methoxytyramine sulfate	Amino Acid	NA	0.111111	-0.436617	0.147051	0.883632	1	-5.90636
sphingomyelin (d17:2||16:0, d18:2||15:0)*	Lipid	NA	0.0465886	0.0591661	0.146636	0.883959	1	-5.90642
propionylglycine (C3)	Lipid	HMDB0000783	0.107693	-0.553259	0.14435	0.885755	1	-5.90673
alliin	Xenobiotics	HMDB0033592	-0.208702	-1.29822	-0.144063	0.885981	1	-5.90677
trigonelline (N'-methylnicotinate)	Cofactors and Vitamins	HMDB0000875	0.19484	1.02466	0.140442	0.888827	1	-5.90726
glycochenodeoxycholate 3-sulfate	Lipid	HMDB0002409,HMDB0002497,HMDB0002496	0.0911653	-0.0476732	0.132583	0.89501	1	-5.90827
linoleoyl-linoleoyl-glycerol (18:2||18:2) [1]*	Lipid	HMDB0007248	0.0763047	-0.121408	0.131749	0.895667	1	-5.90838
taurochenodeoxycholic acid 3-sulfate	Lipid	HMDB0002486	0.130277	-0.141994	0.12722	0.899233	1	-5.90893
3-methyladipate	Lipid	HMDB0000555	-0.0739798	-0.632396	-0.125662	0.90046	1	-5.90912
5alpha-androstan-3alpha,17beta-diol disulfate	Lipid	HMDB0094682	0.148131	-1.1387	0.124825	0.90112	1	-5.90922
allantoin	Nucleotide	HMDB0000462	-0.023666	-0.0399239	-0.124609	0.90129	1	-5.90924
3-(3-hydroxyphenyl)propionate sulfate	Xenobiotics	HMDB0094710	-0.0928958	-0.749779	-0.12013	0.904821	1	-5.90976
histidine	Amino Acid	HMDB0000177	-0.0260498	-0.0222705	-0.118535	0.906079	1	-5.90994
1-(1-enyl-stearoyl)-2-linoleoyl-GPE (P-18:0||18:2)*	Lipid	HMDB0011376	0.0494497	0.102782	0.118041	0.906468	1	-5.91
malate	Energy	HMDB0000744,HMDB0031518,HMDB0000156	0.030728	-0.178444	0.117869	0.906604	1	-5.91001
cotinine	Xenobiotics	HMDB0001046	0.295242	-5.89952	0.117341	0.90702	1	-5.91007
(2,4 or 2,5)-dimethylphenol sulfate	Xenobiotics	NA	-0.0638394	-1.5795	-0.115819	0.90822	1	-5.91024
3beta-hydroxy-5-cholestenoate	Lipid	NA	-0.0487255	-0.035291	-0.115522	0.908455	1	-5.91027
hydroxystearate sulfate	Lipid	NA	-0.0739104	-1.18287	-0.115326	0.908609	1	-5.91029
9,10-DiHOME	Lipid	HMDB0004704	-0.100679	0.151446	-0.115319	0.908615	1	-5.9103
bilirubin degradation product, C17H18N2O4 (1)	Partially Characterized Molecules	NA	-0.0507624	0.0938218	-0.114538	0.909231	1	-5.91038
(15:2)-anacardic acid	Xenobiotics	HMDB0033896	0.05327	-1.17243	0.110831	0.912156	1	-5.91078
2-aminoadipate	Amino Acid	HMDB0000510	0.058056	0.0593391	0.107756	0.914584	1	-5.91109
methyl-4-hydroxybenzoate sulfate	Xenobiotics	HMDB0041646	0.1561	-1.20041	0.105125	0.916661	1	-5.91136
bilirubin degradation product, C17H18N2O4 (2)	Partially Characterized Molecules	NA	-0.0452627	0.0276729	-0.104636	0.917048	1	-5.91141
perfluorohexanesulfonic acid	Xenobiotics	NA	-0.0608926	0.384749	-0.102468	0.91876	1	-5.91162
nicotinamide	Cofactors and Vitamins	HMDB0001406	0.0415623	-0.356197	0.102269	0.918917	1	-5.91164
vanillylmandelate (VMA)	Amino Acid	HMDB0000291	0.0389055	-0.140856	0.101668	0.919392	1	-5.9117
N-methylpipecolate	Xenobiotics	NA	0.0587908	-0.0246664	0.0986876	0.921747	1	-5.91198
butyrylcarnitine (C4)	Lipid	HMDB0002013	0.0716477	0.000832642	0.098236	0.922104	1	-5.91202
valylleucine	Peptide	HMDB0029131	0.0265526	-0.574732	0.0981608	0.922164	1	-5.91203
propyl 4-hydroxybenzoate sulfate	Xenobiotics	HMDB0135261	0.0417398	-1.95866	0.0964379	0.923526	1	-5.91219
4-vinylphenol sulfate	Xenobiotics	HMDB0062775	-0.100988	-0.11613	-0.0958763	0.923969	1	-5.91224
dopamine 4-sulfate	Amino Acid	HMDB0004148	-0.0947909	-1.08162	-0.0931407	0.926132	1	-5.91248
5alpha-androstan-3beta,17beta-diol disulfate	Lipid	HMDB00493	0.0719643	0.0317642	0.0917159	0.927259	1	-5.91261
17alpha-hydroxypregnenolone 3-sulfate	Lipid	HMDB00416	-0.0588624	-0.62771	-0.0896816	0.928868	1	-5.91278
picolinate	Amino Acid	HMDB0002243	0.0498503	0.120056	0.0892585	0.929203	1	-5.91282
1-carboxyethyltyrosine	Amino Acid	NA	0.0476165	0.0613159	0.0860548	0.931737	1	-5.91308
docosapentaenoylcarnitine (C22:5n3)*	Lipid	NA	0.0433755	-0.445457	0.0845602	0.93292	1	-5.9132
campesterol	Lipid	HMDB0002869	0.0482633	0.0144919	0.0839916	0.93337	1	-5.91325
4-hydroxy-2-oxoglutaric acid	Lipid	HMDB0002070	-0.109514	-0.145998	-0.0829318	0.934209	1	-5.91333
3-hydroxypyridine sulfate	Xenobiotics	NA	0.150393	1.08251	0.0813649	0.935449	1	-5.91345
mannitol||sorbitol	Carbohydrate	HMDB0000247,HMDB0000765	-0.0863972	0.047717	-0.0803812	0.936228	1	-5.91353
androstenediol (3beta,17beta) disulfate (2)	Lipid	HMDB0240313	-0.0337735	-0.148148	-0.0800408	0.936497	1	-5.91355
methionine	Amino Acid	HMDB0000696	0.0179115	0.0361802	0.0738163	0.941426	1	-5.91401
glycerophosphorylcholine (GPC)	Lipid	HMDB0000086	0.0172355	-0.316205	0.0697029	0.944684	1	-5.91429
carboxyibuprofen glucuronide*	Xenobiotics	HMDB60564	-0.00184686	-0.141675	-0.0678522	0.946151	1	-5.91441
hexadecenedioate (C16:1-DC)*	Lipid	NA	-0.0340623	-0.0736925	-0.0666612	0.947095	1	-5.91448
tetrahydrocortisol sulfate (1)	Lipid	NA	0.0516963	-0.935584	0.0653089	0.948166	1	-5.91457
thioproline	Xenobiotics	NA	0.0171526	0.505781	0.0628216	0.950138	1	-5.91472
N-acetylalliin	Xenobiotics	NA	0.0633208	-0.973956	0.0623855	0.950483	1	-5.91474
gamma-CEHC glucuronide*	Cofactors and Vitamins	NA	0.0386322	-0.685872	0.0621986	0.950632	1	-5.91475
caproate (6:0)	Lipid	HMDB0000535	-0.0191524	-0.0364371	-0.0618551	0.950904	1	-5.91477
palmitoyl-linolenoyl-glycerol (16:0||18:3) [2]*	Lipid	HMDB0007104,HMDB0007105	-0.0409525	0.408401	-0.0616779	0.951044	1	-5.91478
N-octanoylglycine	Lipid	HMDB0000832	-0.035379	-0.581363	-0.0589501	0.953207	1	-5.91494
3-(4-hydroxyphenyl)lactate (HPLA)	Amino Acid	HMDB0000755	0.0168333	-0.0892843	0.0581304	0.953857	1	-5.91499
4-imidazoleacetate	Amino Acid	HMDB0002024	0.0345375	-0.215761	0.0543418	0.956861	1	-5.91519
N6-methyllysine	Amino Acid	HMDB0002038	-0.038108	0.188036	-0.0533764	0.957627	1	-5.91524
N-stearoyltaurine	Lipid	NA	0.031422	-0.382933	0.0529181	0.95799	1	-5.91526
4-acetaminophen sulfate	Xenobiotics	HMDB0059911	-0.133738	-3.2662	-0.0521866	0.95857	1	-5.9153
emtricitabine	Xenobiotics	HMDB0015017	-0.0416771	-1.98896	-0.0497865	0.960474	1	-5.91541
1-palmitoyl-2-arachidonoyl-GPC (16:0||20:4n6)	Lipid	HMDB0007982	-0.0102851	-0.0644321	-0.0491799	0.960955	1	-5.91544
1-stearoyl-GPC (18:0)	Lipid	HMDB0010384	-0.0129375	-0.196266	-0.0489321	0.961152	1	-5.91545
hydroxypalmitoyl sphingomyelin (d18:1||16:0(OH))	Lipid	NA	-0.0116143	-0.0353724	-0.0472034	0.962523	1	-5.91553
1-stearoyl-2-oleoyl-GPE (18:0||18:1)	Lipid	HMDB0008993	0.0219914	0.10169	0.0461976	0.963321	1	-5.91557
3-(N-acetyl-L-cystein-S-yl) acetaminophen	Xenobiotics	NA	0.0806589	-3.62983	0.0457189	0.963701	1	-5.9156
desmethylnaproxen	Xenobiotics	HMDB0013989	0.0197929	-2.46681	0.0424945	0.966259	1	-5.91573
1,2-dilinoleoyl-GPC (18:2||18:2)	Lipid	HMDB0008138	-0.0157076	0.0198835	-0.0408001	0.967604	1	-5.9158
undecenoylcarnitine (C11:1)	Lipid	NA	0.017152	0.306049	0.040243	0.968046	1	-5.91582
uridine	Nucleotide	HMDB0000296	-0.00974683	-0.061761	-0.0399861	0.96825	1	-5.91583
1-linoleoyl-2-linolenoyl-GPC (18:2||18:3)*	Lipid	HMDB0008141	-0.0214162	0.209125	-0.0382026	0.969665	1	-5.91589
desmethylnaproxen sulfate	Xenobiotics	NA	0.0169277	-2.52405	0.0381958	0.969671	1	-5.91589
3-ureidopropionate	Nucleotide	HMDB0000026	0.0135699	0.0662477	0.0323093	0.974343	1	-5.91609
gamma-glutamyl-alpha-lysine	Peptide	NA	0.0123768	0.0622582	0.0311649	0.975252	1	-5.91612
isoleucine	Amino Acid	HMDB0000172	0.0061344	0.0174002	0.02826	0.977558	1	-5.91621
S-carboxyethylcysteine	Amino Acid	NA	0.0220311	0.0244353	0.0264836	0.978968	1	-5.91625
1-myristoyl-2-arachidonoyl-GPC (14:0||20:4)*	Lipid	HMDB0007883	0.0117216	0.121873	0.0256	0.97967	1	-5.91627
pristanate	Lipid	HMDB0000795	0.0131463	-0.147596	0.0171636	0.986369	1	-5.91644
2-aminophenol sulfate	Xenobiotics	HMDB0061116	-0.0192984	0.135409	-0.0145083	0.988477	1	-5.91648
metabolonic lactone sulfate	Partially Characterized Molecules	NA	0.0115243	-0.399386	0.0130077	0.989669	1	-5.9165
alpha-CEHC glucuronide*	Cofactors and Vitamins	HMDB0062445	0.00392321	-0.961216	0.0106647	0.99153	1	-5.91653
metoprolol acid metabolite*	Xenobiotics	NA	-0.00111793	-0.430879	-0.00725714	0.994236	1	-5.91656
alpha-CEHC sulfate	Cofactors and Vitamins	NA	0.00226607	-1.56801	0.00700063	0.99444	1	-5.91656
GlcNAc sulfate conjugate of C21H34O2 steroid	Partially Characterized Molecules	NA	-1.69324e-05	-0.386603	-1.77811e-05	0.999986	1	-5.91658
oxypurinol	Xenobiotics	HMDB0000786	3.55271e-15	-9.70275	2.42603e-13	1	1	-5.91658
diclofenac	Xenobiotics	HMDB0014724	-1.77636e-15	-4.14051	-1.21302e-13	1	1	-5.91658
Gliclazide	Xenobiotics	NA	1.77636e-15	-10.7027	1.21302e-13	1	1	-5.91658
azithromycin	Xenobiotics	HMDB0014352	-8.88178e-16	-3.84063	-6.06508e-14	1	1	-5.91658
citalopram||escitalopram	Xenobiotics	HMDB0005028	-8.88178e-16	-5.52616	-6.06508e-14	1	1	-5.91658
desmethylcitalopram*	Xenobiotics	HMDB0014021	-8.88178e-16	-4.50635	-6.06508e-14	1	1	-5.91658
pantoprazole	Xenobiotics	HMDB0005017	-8.88178e-16	-4.25154	-6.06508e-14	1	1	-5.91658
N4-acetyl-5-hydroxysulfamethoxazole*	Xenobiotics	NA	4.44089e-16	-2.76808	3.03254e-14	1	1	-5.91658
rocuronium	Xenobiotics	HMDB0014866	-4.44089e-16	-3.2723	-3.03254e-14	1	1	-5.91658
tramadol	Xenobiotics	HMDB0014339	4.44089e-16	-1.04484	3.03254e-14	1	1	-5.91658
4-hydroxy duloxetine glucuronide*	Xenobiotics	HMDB0060763	2.22045e-16	-1.11904	1.51627e-14	1	1	-5.91658
cetirizine	Xenobiotics	HMDB0005032	-2.22045e-16	-1.12847	-1.51627e-14	1	1	-5.91658
De(carboxymethoxy) cetirizine acetic acid	Xenobiotics	NA	2.22045e-16	-0.668409	1.51627e-14	1	1	-5.91658
fluconazole	Xenobiotics	HMDB0014342	-2.22045e-16	-1.83084	-1.51627e-14	1	1	-5.91658
N4-acetylsulfamethoxazole*	Xenobiotics	HMDB0013854	-2.22045e-16	-1.39062	-1.51627e-14	1	1	-5.91658
O-desmethyltramadol	Xenobiotics	HMDB0060997	2.22045e-16	-0.820107	1.51627e-14	1	1	-5.91658
O-desmethyltramadol glucuronide	Xenobiotics	HMDB0060856	2.22045e-16	-0.737687	1.51627e-14	1	1	-5.91658
ritonavir	Xenobiotics	HMDB0014646	2.22045e-16	-1.03712	1.51627e-14	1	1	-5.91658
trimethoprim	Xenobiotics	HMDB0014583	-2.22045e-16	-0.793107	-1.51627e-14	1	1	-5.91658
ofloxacin	Xenobiotics	HMDB0015296	-1.11022e-16	-0.799621	-7.58136e-15	1	1	-5.91658
prednisolone	Xenobiotics	HMDB0014998	1.11022e-16	-0.915664	7.58136e-15	1	1	-5.91658
5-hydroxy-6-methoxy duloxetine sulfate*	Xenobiotics	NA	5.55112e-17	-0.481566	3.79068e-15	1	1	-5.91658
citalopram propionate*	Xenobiotics	HMDB60463	-5.55112e-17	-0.326986	-3.79068e-15	1	1	-5.91658
sulfamethoxazole	Xenobiotics	HMDB0015150	5.55112e-17	-0.181313	3.79068e-15	1	1	-5.91658
candesartan	Xenobiotics	HMDB0014934	-2.77556e-17	-0.151042	-1.89534e-15	1	1	-5.91658
sertraline	Xenobiotics	HMDB0005010	-2.77556e-17	-0.211565	-1.89534e-15	1	1	-5.91658
1-hydroxy-2-naphthalenecarboxylate	Xenobiotics	NA	0	0	0	1	1	-5.91658
10-hydroxywarfarin	Xenobiotics	HMDB0013884	0	0	0	1	1	-5.91658
2-hydroxyibuprofen	Xenobiotics	HMDB0060920	0	0	0	1	1	-5.91658
6-aminopenicillanate	Xenobiotics	HMDB0060618	0	0	0	1	1	-5.91658
7-hydroxywarfarin	Xenobiotics	HMDB0013886	0	0	0	1	1	-5.91658
allopurinol	Xenobiotics	HMDB0014581	0	0	0	1	1	-5.91658
allopurinol riboside	Xenobiotics	HMDB0000481	0	0	0	1	1	-5.91658
amoxicillin	Xenobiotics	HMDB0015193	0	-0.614403	0	1	1	-5.91658
atenolol	Xenobiotics	HMDB0001924	0	0	0	1	1	-5.91658
celecoxib	Xenobiotics	HMDB0005014	0	0	0	1	1	-5.91658
ciprofloxacin	Xenobiotics	HMDB0014677	0	-4.65109	0	1	1	-5.91658
clarithromycin	Xenobiotics	HMDB0015342	0	-1.52575	0	1	1	-5.91658
clomipramine	Xenobiotics	HMDB0015372	0	0	0	1	1	-5.91658
dexamethasone	Xenobiotics	HMDB0015364	0	0	0	1	1	-5.91658
dexpanthenol	Xenobiotics	HMDB0004231	0	0	0	1	1	-5.91658
diazepam	Xenobiotics	HMDB0014967	0	0	0	1	1	-5.91658
diltiazem	Xenobiotics	HMDB0014487	0	0	0	1	1	-5.91658
efavirenz	Xenobiotics	HMDB0014763	0	0	0	1	1	-5.91658
enalapril	Xenobiotics	HMDB0014722	0	0	0	1	1	-5.91658
febuxostat	Xenobiotics	NA	0	0	0	1	1	-5.91658
gabapentin	Xenobiotics	HMDB0005015	0	0	0	1	1	-5.91658
lamivudine	Xenobiotics	HMDB0014847	0	0	0	1	1	-5.91658
lamotrigine	Xenobiotics	HMDB0014695	0	0	0	1	1	-5.91658
linezolid	Xenobiotics	HMDB0014739	0	0	0	1	1	-5.91658
losartan	Xenobiotics	HMDB0014816	0	0	0	1	1	-5.91658
meropenem	Xenobiotics	HMDB0014898	0	0	0	1	1	-5.91658
metformin	Xenobiotics	HMDB0001921	0	-2.15359	0	1	1	-5.91658
methadone	Xenobiotics	HMDB0014477	0	0	0	1	1	-5.91658
methylprednisolone	Xenobiotics	HMDB0015094	0	0	0	1	1	-5.91658
metoclopramide	Xenobiotics	HMDB0015363	0	0	0	1	1	-5.91658
N-desalkylquetiapine*	Xenobiotics	NA	0	0	0	1	1	-5.91658
N-desmethyl tramadol	Xenobiotics	HMDB0061007	0	-2.19034	0	1	1	-5.91658
nevirapine	Xenobiotics	HMDB0014383	0	0	0	1	1	-5.91658
Nimesulide	Xenobiotics	NA	0	-4.16877	0	1	1	-5.91658
O-desmethylvenlafaxine	Xenobiotics	HMDB0015646	0	0	0	1	1	-5.91658
olanzapine	Xenobiotics	HMDB0005012	0	0	0	1	1	-5.91658
olmesartan	Xenobiotics	HMDB0014420	0	0	0	1	1	-5.91658
oxazepam	Xenobiotics	HMDB14980	0	0	0	1	1	-5.91658
penicillin G	Xenobiotics	HMDB0015186	0	0	0	1	1	-5.91658
pregabalin	Xenobiotics	HMDB0014375	0	-0.940091	0	1	1	-5.91658
quetiapine	Xenobiotics	HMDB0005021	0	0	0	1	1	-5.91658
quinine	Xenobiotics	HMDB0014611	0	0	0	1	1	-5.91658
rosuvastatin	Xenobiotics	HMDB0015230	0	0	0	1	1	-5.91658
sulfociprofloxacin*	Xenobiotics	NA	0	-5.86145	0	1	1	-5.91658
tenofovir	Xenobiotics	HMDB0014445	0	0	0	1	1	-5.91658
ticlopidine	Xenobiotics	HMDB0014353	0	0	0	1	1	-5.91658
valsartan	Xenobiotics	HMDB0014323	0	0	0	1	1	-5.91658
venlafaxine	Xenobiotics	HMDB0005016	0	0	0	1	1	-5.91658
warfarin	Xenobiotics	HMDB0001935	0	0	0	1	1	-5.91658

## Sheet: LIS (Severe vs Mild)
Compound Name	Type	HMDB ID	logFC	AveExpr	t	P.Value	adj.P.Val	B
I-urobilinogen	Cofactors and Vitamins	HMDB0004157	5.3314	-2.5545	5.03835	5.46463e-06	0.00593459	3.80196
metoprolol acid metabolite*	Xenobiotics	NA	0.694797	-0.430879	4.64234	2.20055e-05	0.011949	2.56839
tauroursodeoxycholic acid sulfate (1)	Lipid	NA	2.27678	-1.3912	4.50825	3.49473e-05	0.0126509	2.15917
arachidate (20:0)	Lipid	HMDB0002212	1.75673	0.0260105	3.92003	0.0002488	0.0675493	0.427789
beta-cryptoxanthin	Cofactors and Vitamins	HMDB0033844	-2.61953	-0.218792	-3.78518	0.000383447	0.0832847	0.0480051
cysteine	Amino Acid	HMDB0000574	-0.616834	0.160191	-3.71898	0.000472911	0.0855969	-0.135793
mannose	Carbohydrate	HMDB0000169	1.26368	0.0762689	3.50358	0.000923653	0.127595	-0.720825
suberoylcarnitine (C8-DC)	Lipid	NA	2.44376	-1.10772	3.4782	0.000998125	0.127595	-0.788402
2-hydroxypalmitate	Lipid	HMDB0031057	0.935851	-0.111309	3.45925	0.00105742	0.127595	-0.838663
cortisol 21-sulfate	Lipid	HMDB0062779	1.99775	-2.72556	3.27398	0.00184247	0.200092	-1.32096
glycoursodeoxycholic acid sulfate (1)	Lipid	NA	2.95231	-0.411895	3.23585	0.00206129	0.203505	-1.4181
2-hydroxynervonate*	Lipid	NA	1.1859	-0.0415194	3.13973	0.00272662	0.225105	-1.65971
nonadecanoate (19:0)	Lipid	HMDB0000772	1.46081	-0.00186766	3.09476	0.00310281	0.225105	-1.77106
glucose	Carbohydrate	HMDB0000122	0.674765	0.148401	3.04784	0.00354677	0.225105	-1.88607
N-palmitoyl-sphingosine (d18:1||16:0)	Lipid	HMDB0004949	0.634186	-0.112654	3.03392	0.00368952	0.225105	-1.91996
beta-hydroxyisovalerate	Amino Acid	HMDB0000754	0.977813	-0.0598109	3.00627	0.00398913	0.225105	-1.98698
3-ureidopropionate	Nucleotide	HMDB0000026	1.22649	0.0662477	3.00569	0.00399567	0.225105	-1.98838
docosadienoate (22:2n6)	Lipid	HMDB0061714	1.55392	-0.412031	2.95772	0.00457064	0.225105	-2.10358
carotene diol (2)	Cofactors and Vitamins	NA	-1.27278	-0.309521	-2.95539	0.00460046	0.225105	-2.10915
linoleoyl ethanolamide	Lipid	HMDB0012252	1.4672	-0.153164	2.93819	0.00482617	0.225105	-2.15013
ceramide (d18:1||20:0, d16:1||22:0, d20:1||18:0)*	Lipid	NA	0.722638	0.00155143	2.92776	0.00496795	0.225105	-2.17489
glycocholate sulfate	Lipid	NA	1.27232	-3.45101	2.89878	0.00538257	0.225105	-2.24337
N-stearoyl-sphingosine (d18:1||18:0)*	Lipid	HMDB0004950	0.806012	-0.1166	2.8911	0.00549775	0.225105	-2.26144
erucate (22:1n9)	Lipid	HMDB0002068	1.80264	0.124974	2.8896	0.00552042	0.225105	-2.26496
eicosenoate (20:1n9 or 1n11)	Lipid	HMDB0002231,HMDB0062436	1.95747	-0.059262	2.8838	0.00560933	0.225105	-2.27859
3-hydroxykynurenine	Amino Acid	HMDB0000732	2.01387	-1.49693	2.86579	0.00589352	0.225105	-2.32074
1-arachidonoyl-GPI* (20:4)*	Lipid	HMDB0061690	0.885018	0.00633661	2.85501	0.00607004	0.225105	-2.34589
stearate (18:0)	Lipid	HMDB0000827	1.21859	-0.164475	2.84689	0.00620606	0.225105	-2.36476
sphingosine	Lipid	HMDB0000252	1.66016	-2.2817	2.84151	0.00629782	0.225105	-2.37726
acetoacetate	Lipid	HMDB0000060	2.85678	-0.783212	2.83628	0.0063882	0.225105	-2.38939
1-stearoyl-2-docosahexaenoyl-GPC (18:0||22:6)	Lipid	HMDB0008057	-0.831101	0.0145885	-2.82258	0.00663074	0.225105	-2.4211
1-arachidonylglycerol (20:4)	Lipid	HMDB11578	3.13749	-0.230433	2.82246	0.00663294	0.225105	-2.42138
methylsuccinoylcarnitine	Amino Acid	NA	-1.39089	-0.445948	-2.80829	0.00689268	0.226832	-2.45404
1-palmitoyl-GPI* (16:0)	Lipid	HMDB0061695	1.15128	-0.26718	2.77637	0.00751281	0.234206	-2.52721
2-linoleoylglycerol (18:2)	Lipid	HMDB0011538	2.99447	-0.0517564	2.77462	0.00754807	0.234206	-2.53119
glycochenodeoxycholate 3-sulfate	Lipid	HMDB0002409,HMDB0002497,HMDB0002496	1.84629	-0.0476732	2.76368	0.00777321	0.234492	-2.55612
6-bromotryptophan	Amino Acid	NA	-0.932808	-0.197013	-2.74028	0.00827541	0.241677	-2.60918
N-behenoyl-sphingadienine (d18:2||22:0)*	Lipid	NA	0.813836	0.0163777	2.73216	0.00845649	0.241677	-2.62751
ceramide (d18:1||17:0, d17:1||18:0)*	Lipid	NA	0.921744	-0.108435	2.71699	0.00880477	0.245179	-2.66166
N-acetyl-2-aminooctanoate*	Lipid	HMDB0059745	-1.2778	0.186793	-2.70626	0.00905893	0.24595	-2.68573
beta-citrylglutamate	Amino Acid	NA	0.907237	-0.20878	2.65199	0.0104504	0.274486	-2.80634
2-hydroxybehenate	Lipid	HMDB0061660	0.900076	-0.0289291	2.646	0.0106155	0.274486	-2.81954
hydantoin-5-propionate	Amino Acid	HMDB0001212	1.60192	-0.0838496	2.61706	0.0114468	0.289099	-2.883
3-phenylpropionate (hydrocinnamate)	Xenobiotics	HMDB0000764	-3.17192	0.222465	-2.60764	0.01173	0.289518	-2.90355
isovalerylglycine	Amino Acid	HMDB00678	-1.70992	-0.262257	-2.5822	0.0125271	0.296789	-2.95876
tryptophan	Amino Acid	HMDB0000929	-0.489891	0.110004	-2.5735	0.0128107	0.296789	-2.97754
margarate (17:0)	Lipid	HMDB0002259	1.46711	-0.0313608	2.567	0.0130265	0.296789	-2.99154
xanthosine	Nucleotide	HMDB0000299	0.710252	-1.58278	2.56427	0.0131178	0.296789	-2.99739
10-nonadecenoate (19:1n9)	Lipid	HMDB0013622	1.66121	-0.0510165	2.52278	0.0145834	0.318658	-3.08604
3-methoxytyrosine	Amino Acid	HMDB0001434	-0.666257	-0.154942	-2.52042	0.0146712	0.318658	-3.09106
4-allylphenol sulfate	Xenobiotics	NA	-2.51639	-0.287563	-2.50811	0.0151361	0.32231	-3.11712
iminodiacetate (IDA)	Xenobiotics	HMDB0011753	-0.436063	-0.209363	-2.4954	0.0156302	0.324909	-3.14393
adipoylcarnitine (C6-DC)	Lipid	HMDB0061677	1.10709	0.00166048	2.48333	0.0161131	0.324909	-3.1693
carnosine	Amino Acid	HMDB0000033	1.02003	-0.468011	2.48228	0.0161557	0.324909	-3.1715
1-dihomo-linolenylglycerol (20:3)	Lipid	NA	2.73953	-0.143966	2.45701	0.0172125	0.326111	-3.22426
1-linoleoylglycerol (18:2)	Lipid	HMDB0011568	2.96305	0.447054	2.45538	0.0172827	0.326111	-3.22765
oxindolylalanine	Amino Acid	NA	-0.944678	-0.230093	-2.45505	0.0172969	0.326111	-3.22833
taurochenodeoxycholic acid 3-sulfate	Lipid	HMDB0002486	2.43159	-0.141994	2.44403	0.0177793	0.326111	-3.2512
sphinganine-1-phosphate	Lipid	HMDB0001383	-0.715251	0.0569125	-2.43067	0.0183802	0.326111	-3.27882
gamma-glutamylalanine	Peptide	HMDB0029142	-1.14982	0.0579097	-2.42226	0.0187678	0.326111	-3.29614
1-oleoyl-2-docosahexaenoyl-GPC (18:1||22:6)*	Lipid	HMDB0008123	-0.5292	0.0304553	-2.41773	0.0189795	0.326111	-3.30544
ceramide (d18:2||24:1, d18:1||24:2)*	Lipid	NA	0.636476	-0.0800582	2.41642	0.0190411	0.326111	-3.30813
formiminoglutamate	Amino Acid	HMDB0000854	1.18907	-0.0565175	2.41357	0.019176	0.326111	-3.31399
4-hydroxychlorothalonil	Xenobiotics	NA	-1.14717	0.0597614	-2.41267	0.0192183	0.326111	-3.31581
N-palmitoyl-heptadecasphingosine (d17:1||16:0)*	Lipid	NA	0.702443	0.0360131	2.4044	0.019615	0.327721	-3.33275
dihomolinoleate (20:2n6)	Lipid	HMDB0005060	1.47518	-0.409289	2.3752	0.0210746	0.341077	-3.39216
3,4-dihydroxybutyrate	Lipid	HMDB0000337	0.693793	-0.085417	2.37271	0.0212034	0.341077	-3.39719
4-allylcatechol sulfate	Xenobiotics	NA	-2.09465	-0.337555	-2.36977	0.0213566	0.341077	-3.40314
mannonate*	Xenobiotics	NA	0.663555	-0.0737764	2.36358	0.0216822	0.34126	-3.41565
hexanoylglutamine	Lipid	NA	1.59729	-0.195388	2.34607	0.0226271	0.346957	-3.45085
6-oxopiperidine-2-carboxylate	Amino Acid	HMDB0061705	1.25656	-0.00117791	2.34505	0.0226832	0.346957	-3.45289
dihomolinolenate (20:3n3 or 3n6)	Lipid	HMDB0002925	1.22126	-0.17202	2.33	0.0235263	0.354856	-3.48298
palmitate (16:0)	Lipid	HMDB0000220	1.08394	-0.244891	2.32128	0.0240278	0.357455	-3.50034
5alpha-androstan-3beta,17alpha-diol disulfate	Lipid	HMDB0094682	-2.78932	0.530108	-2.30882	0.0247604	0.358255	-3.52505
beta-sitosterol	Lipid	HMDB0000852	1.72249	-0.575992	2.30551	0.0249585	0.358255	-3.5316
carotene diol (1)	Cofactors and Vitamins	NA	-1.02287	-0.0303769	-2.30364	0.0250712	0.358255	-3.53531
(N(1) + N(8))-acetylspermidine	Amino Acid	HMDB0001276,HMDB0002189	0.733097	-0.230713	2.28036	0.0265094	0.373886	-3.5811
N-acetylserine	Amino Acid	HMDB0002931	0.371045	-0.0649965	2.26101	0.0277602	0.377099	-3.61889
octadecenedioylcarnitine (C18:1-DC)*	Lipid	NA	1.04743	-0.111971	2.25737	0.0280009	0.377099	-3.62595
oleoyl ethanolamide	Lipid	HMDB0002088	1.08224	-0.0949157	2.25563	0.0281171	0.377099	-3.62934
3-formylindole	Xenobiotics	HMDB29737	-0.553167	0.248637	-2.24843	0.0286013	0.377099	-3.64331
octadecanedioylcarnitine (C18-DC)*	Lipid	NA	0.95515	-0.0836324	2.24278	0.0289858	0.377099	-3.65423
oleate||vaccenate (18:1)	Lipid	HMDB0000207,HMDB0000573,HMDB0003231,HMDB0240219	1.40255	-0.35643	2.23668	0.0294064	0.377099	-3.666
N-oleoylserine	Lipid	NA	0.654334	-0.183629	2.23592	0.0294595	0.377099	-3.66748
3-carboxy-4-methyl-5-propyl-2-furanpropanoate (CMPF)	Lipid	HMDB0061112	-2.4505	0.0423212	-2.22663	0.0301116	0.377099	-3.68536
1-palmitoyl-2-linoleoyl-GPE (16:0||18:2)	Lipid	HMDB0005322	0.924115	-0.0823146	2.22104	0.0305101	0.377099	-3.69608
2-hydroxyglutarate	Lipid	HMDB0059655	0.772876	-0.140556	2.22059	0.0305422	0.377099	-3.69694
1-docosahexaenoylglycerol (22:6)	Lipid	HMDB0011587	2.51389	-1.11916	2.21582	0.0308869	0.377099	-3.7061
1-palmitoyl-2-oleoyl-GPE (16:0||18:1)	Lipid	HMDB0005320	0.926041	-0.132931	2.21304	0.0310885	0.377099	-3.7114
1-palmitoyl-2-arachidonoyl-GPE (16:0||20:4)*	Lipid	HMDB0005323	0.775875	-0.184494	2.20996	0.0313137	0.377099	-3.71728
1-stearoyl-2-arachidonoyl-GPE (18:0||20:4)	Lipid	HMDB0009003	0.694828	-0.206515	2.19979	0.0320685	0.377099	-3.73668
1-palmitoylglycerol (16:0)	Lipid	HMDB0011564	2.16633	0.221058	2.19586	0.032364	0.377099	-3.74415
oleoyl-arachidonoyl-glycerol (18:1||20:4) [1]*	Lipid	HMDB0007228	0.786164	-0.0165456	2.19398	0.0325061	0.377099	-3.74771
7-ketodeoxycholate	Lipid	HMDB0000391	2.04689	-0.573899	2.19222	0.0326402	0.377099	-3.75106
2-aminooctanoate	Lipid	HMDB0000991	-1.13207	-0.101916	-2.10568	0.0398398	0.4545	-3.91252
2-piperidinone	Xenobiotics	HMDB0011749	1.92723	-0.291665	2.10198	0.0401768	0.4545	-3.91931
3-carboxy-4-methyl-5-pentyl-2-furanpropionate (3-CMPFP)	Lipid	HMDB0061643	-0.857967	-0.0295866	-2.09668	0.0406633	0.455261	-3.92901
N-acetyl-1-methylhistidine*	Amino Acid	NA	-1.48754	-1.44362	-2.08807	0.041464	0.459489	-3.94472
butyrylcarnitine (C4)	Lipid	HMDB0002013	1.46677	0.000832642	2.06995	0.043195	0.463995	-3.9776
guanidinoacetate	Amino Acid	HMDB0000128	-0.880972	0.379149	-2.06697	0.0434856	0.463995	-3.98299
glutarate (C5-DC)	Lipid	HMDB0000661	1.43952	-0.461975	2.06652	0.0435299	0.463995	-3.98381
linoleate (18:2n6)	Lipid	HMDB0000673,HMDB0006270	1.27125	-0.434658	2.06601	0.0435796	0.463995	-3.98472
1-palmitoyl-2-docosahexaenoyl-GPC (16:0||22:6)	Lipid	HMDB0007991	-0.468738	0.00811506	-2.04069	0.0461228	0.486304	-4.0302
fructosyllysine	Amino Acid	HMDB0034879	0.859769	0.186519	2.02765	0.0474819	0.49582	-4.05343
oleoyl-oleoyl-glycerol (18:1||18:1) [1]*	Lipid	HMDB0007218	0.726798	0.087048	2.02265	0.0480119	0.49658	-4.0623
2-hydroxystearate	Lipid	HMDB0062549	0.550676	-0.126625	2.01595	0.0487307	0.49926	-4.07417
gamma-glutamylhistidine	Peptide	HMDB0029151	-0.542341	0.0119341	-2.00598	0.0498164	0.502818	-4.09175
N-stearoyl-sphingadienine (d18:2||18:0)*	Lipid	NA	0.598375	-0.159594	2.00373	0.0500645	0.502818	-4.09571
1-heptadecenoylglycerol (17:1)*	Lipid	NA	2.36711	-0.415993	2.0001	0.050467	0.502818	-4.10209
xylose	Carbohydrate	HMDB0000098	1.27675	0.165734	1.98451	0.0522274	0.509521	-4.12939
3-hydroxystachydrine*	Xenobiotics	NA	-4.33796	-0.715632	-1.9844	0.0522404	0.509521	-4.12958
(16 or 17)-methylstearate (a19:0 or i19:0)	Lipid	HMDB0037397	1.14859	-0.0108231	1.98135	0.0525901	0.509521	-4.13489
gamma-glutamylglutamine	Peptide	HMDB0011738	-0.452775	0.465043	-1.97767	0.0530165	0.509521	-4.14131
galactonate	Carbohydrate	HMDB0000565	-2.34839	-0.180486	-1.97163	0.0537208	0.511761	-4.15179
1-oleoyl-2-arachidonoyl-GPE (18:1||20:4)*	Lipid	HMDB0009069	0.741417	-0.207368	1.96152	0.0549188	0.518625	-4.16929
3-aminoisobutyrate	Nucleotide	HMDB0002166	0.857801	-0.148238	1.94982	0.0563341	0.527404	-4.18946
N-palmitoyl-sphingadienine (d18:2||16:0)*	Lipid	NA	0.409155	-0.0754264	1.94275	0.0572035	0.530837	-4.20158
3-hydroxybutyrate (BHBA)	Lipid	HMDB0000011,HMDB0000357,HMDB0000442	2.02947	-0.00264249	1.93275	0.0584542	0.530837	-4.21868
cinnamoylglycine	Xenobiotics	HMDB0011621	-2.10141	-0.439021	-1.92512	0.0594234	0.530837	-4.23167
arachidonate (20:4n6)	Lipid	HMDB0001043	0.957713	-0.425267	1.9239	0.0595793	0.530837	-4.23373
3-methyl-2-oxobutyrate	Amino Acid	HMDB0000019	0.492502	-0.0210107	1.9145	0.060796	0.530837	-4.24968
10-heptadecenoate (17:1n7)	Lipid	HMDB0060038	1.44926	-0.283575	1.91074	0.0612875	0.530837	-4.25602
homostachydrine*	Xenobiotics	HMDB0033433	-1.2769	-0.144982	-1.90862	0.061567	0.530837	-4.25961
1-linolenoylglycerol (18:3)	Lipid	HMDB0011569	2.53203	0.263317	1.90823	0.0616185	0.530837	-4.26027
N-acetylthreonine	Amino Acid	HMDB0062557	0.42131	-0.0831892	1.908	0.0616487	0.530837	-4.26065
1,5-anhydroglucitol (1,5-AG)	Carbohydrate	HMDB0002712	-1.13056	-0.323902	-1.90666	0.0618261	0.530837	-4.26291
linoleoyl-arachidonoyl-glycerol (18:2||20:4) [1]*	Lipid	HMDB0007257	1.03525	-0.266775	1.90294	0.0623199	0.530837	-4.26918
2-hydroxyoctanoate	Lipid	HMDB0002264	-0.758428	0.255641	-1.90019	0.0626876	0.530837	-4.27381
pentadecanoate (15:0)	Lipid	HMDB0000826	1.06986	0.0810125	1.89663	0.0631649	0.530837	-4.27977
alpha-ketoglutarate	Energy	HMDB0000208	0.668192	-0.142324	1.89383	0.063544	0.530837	-4.28448
oxalate (ethanedioate)	Cofactors and Vitamins	HMDB0002329	-0.743974	0.177996	-1.88766	0.0643838	0.533747	-4.29479
3-methylglutarylcarnitine (2)	Amino Acid	HMDB0000552	-1.02611	-0.382514	-1.874	0.0662785	0.537546	-4.31755
malate	Energy	HMDB0000744,HMDB0031518,HMDB0000156	0.474638	-0.178444	1.87394	0.0662868	0.537546	-4.31765
ceramide (d16:1||24:1, d18:1||22:1)*	Lipid	NA	0.587515	0.0870189	1.87298	0.0664213	0.537546	-4.31924
threonate	Cofactors and Vitamins	HMDB0000943,HMDB0062620	-0.819419	0.0410804	-1.86892	0.0669945	0.537546	-4.32597
quinolinate	Cofactors and Vitamins	HMDB0000232	0.786578	-0.344882	1.86661	0.0673229	0.537546	-4.3298
3-(methylthio)acetaminophen sulfate*	Xenobiotics	NA	2.71804	-3.39424	1.86235	0.0679307	0.537546	-4.33684
4-ethylphenyl sulfate	Xenobiotics	HMDB0062551	-1.62677	0.394149	-1.85974	0.068307	0.537546	-4.34116
oleoylcholine	Lipid	HMDB0240596	1.61821	-0.479501	1.85563	0.0689006	0.538317	-4.34792
sphingomyelin (d18:1||20:2, d18:2||20:1, d16:1||22:2)*	Lipid	NA	-0.538959	-0.236827	-1.85065	0.0696256	0.540096	-4.35611
palmitoylcholine	Lipid	HMDB0240592	1.60906	-0.595084	1.83951	0.0712732	0.547084	-4.37437
palmitoyl-oleoyl-glycerol (16:0||18:1) [2]*	Lipid	HMDB0007102	0.82023	-0.0761336	1.83776	0.071534	0.547084	-4.37721
glutamine conjugate of C6H10O2 (2)*	Partially Characterized Molecules	NA	1.46367	0.126005	1.82298	0.0737768	0.550672	-4.40126
stearoyl-arachidonoyl-glycerol (18:0||20:4) [1]*	Lipid	HMDB0007170	0.640593	-0.0357973	1.82197	0.0739313	0.550672	-4.40289
docosapentaenoate (DPA; 22:5n3)	Lipid	HMDB0001976,HMDB0006528	1.22014	0.165822	1.81447	0.0750942	0.550672	-4.41503
beta-hydroxyisovaleroylcarnitine	Amino Acid	NA	0.477033	-0.0666269	1.81247	0.0754056	0.550672	-4.41824
nicotinamide	Cofactors and Vitamins	HMDB0001406	-0.715099	-0.356197	-1.81109	0.0756219	0.550672	-4.42047
3-methyladipate	Lipid	HMDB0000555	1.03556	-0.632396	1.8105	0.0757154	0.550672	-4.42143
palmitoyl-oleoyl-glycerol (16:0||18:1) [1]*	Lipid	HMDB0007102	0.833493	-0.0669319	1.80957	0.0758617	0.550672	-4.42293
1-oleoyl-GPG (18:1)*	Lipid	NA	1.14831	-0.151177	1.8082	0.0760776	0.550672	-4.42513
carotene diol (3)	Cofactors and Vitamins	NA	-1.20546	-0.276754	-1.80305	0.0768932	0.550672	-4.43341
androsterone glucuronide	Lipid	HMDB0002829	-1.148	0.00339449	-1.80052	0.0772969	0.550672	-4.43747
adrenate (22:4n6)	Lipid	HMDB0002226	1.08396	-0.417169	1.79874	0.0775809	0.550672	-4.44032
1-palmitoleoylglycerol (16:1)*	Lipid	NA	2.46677	0.316138	1.7944	0.0782788	0.552018	-4.44726
2-ketocaprylate	Amino Acid	HMDB13211	-0.923764	0.507562	-1.78504	0.0798031	0.557573	-4.46219
alpha-ketobutyrate	Amino Acid	HMDB0000005	1.28865	0.265505	1.78328	0.0800933	0.557573	-4.465
3-hydroxyoleoylcarnitine	Lipid	NA	0.884407	-0.231235	1.7752	0.0814326	0.563168	-4.47782
1-stearoyl-2-linoleoyl-GPE (18:0||18:2)*	Lipid	HMDB0008994	0.792008	0.00935579	1.7722	0.0819341	0.563168	-4.48256
N2-acetyl,N6,N6-dimethyllysine	Amino Acid	NA	-1.71486	-1.28658	-1.76459	0.0832193	0.568404	-4.49457
pimelate (C7-DC)	Lipid	HMDB0000857	0.9505	-0.506923	1.75032	0.0856734	0.580072	-4.51696
isobutyrylglycine (C4)	Amino Acid	HMDB0000730	-0.847376	0.0552514	-1.74847	0.085996	0.580072	-4.51985
glycoursodeoxycholate	Lipid	HMDB0000708	1.52898	0.0797981	1.73953	0.0875689	0.580591	-4.53378
(14 or 15)-methylpalmitate (a17:0 or i17:0)	Lipid	HMDB0061859	1.22124	0.038247	1.73852	0.0877481	0.580591	-4.53535
1-dihomo-linoleoylglycerol (20:2)	Lipid	NA	1.27313	-1.44766	1.73695	0.0880273	0.580591	-4.53779
1-oleoylglycerol (18:1)	Lipid	HMDB0011567	1.96096	0.692664	1.73592	0.0882114	0.580591	-4.5394
1-linoleoyl-GPI* (18:2)*	Lipid	NA	0.613202	-0.106631	1.731	0.0890935	0.582865	-4.54703
5-hydroxy-2-methylpyridine sulfate	Xenobiotics	NA	3.39703	-1.9927	1.72691	0.0898317	0.584175	-4.55336
1-arachidonoyl-GPE (20:4n6)*	Lipid	HMDB0011517	0.630284	0.0815294	1.72227	0.0906749	0.584938	-4.56052
fructose	Carbohydrate	HMDB0000660	1.18092	0.471489	1.71795	0.0914653	0.584938	-4.56716
hydrochlorothiazide	Xenobiotics	HMDB0001928	-0.179637	-0.17496	-1.7172	0.0916028	0.584938	-4.56831
1-stearoyl-2-oleoyl-GPE (18:0||18:1)	Lipid	HMDB0008993	0.792936	0.10169	1.71449	0.0921035	0.584938	-4.57248
N-acetylglucosamine||N-acetylgalactosamine	Carbohydrate	HMDB0000212,HMDB0000215	0.409872	-0.206055	1.70929	0.0930686	0.587631	-4.58045
oleoyl-oleoyl-glycerol (18:1||18:1) [2]*	Lipid	HMDB0007218	0.666415	0.0815116	1.70479	0.0939108	0.589521	-4.58734
androstenediol (3beta,17beta) disulfate (1)	Lipid	HMDB0240313	1.06378	0.193041	1.68119	0.0984311	0.612775	-4.62316
L-urobilin	Cofactors and Vitamins	HMDB0004159	-2.06143	-1.54835	-1.67959	0.0987436	0.612775	-4.62557
lignoceroyl sphingomyelin (d18:1||24:0)	Lipid	NA	-0.397119	0.00774917	-1.66651	0.101333	0.622994	-4.64523
linoleoylcholine*	Lipid	HMDB0013213	1.50151	-0.58003	1.66483	0.101668	0.622994	-4.64774
11beta-hydroxyandrosterone glucuronide	Lipid	NA	-0.824543	-0.220422	-1.65758	0.10313	0.622994	-4.65856
chenodeoxycholic acid sulfate (1)	Lipid	HMDB0002522	1.28901	-0.715271	1.65704	0.10324	0.622994	-4.65936
alpha-hydroxyisovalerate	Amino Acid	HMDB0000407	0.922816	-0.0470143	1.65552	0.103549	0.622994	-4.66163
arachidonoylcarnitine (C20:4)	Lipid	HMDB0006455	-0.751513	-0.3093	-1.6538	0.1039	0.622994	-4.66419
2-hydroxybutyrate||2-hydroxyisobutyrate	Amino Acid	HMDB0000729,HMDB00008	0.779838	-0.142402	1.65041	0.104593	0.622994	-4.66921
octadecanedioate (C18)	Lipid	HMDB0000782	0.8778	-0.101131	1.64853	0.10498	0.622994	-4.67201
xanthine	Nucleotide	HMDB0000292	0.697485	-0.490434	1.64064	0.106614	0.626298	-4.68368
taurodeoxycholic acid 3-sulfate	Lipid	NA	1.80667	-0.508811	1.63913	0.106928	0.626298	-4.6859
glycerol	Lipid	HMDB0000131	1.07221	-0.0662998	1.6373	0.107313	0.626298	-4.68861
glutarylcarnitine (C5-DC)	Amino Acid	HMDB0013130	-0.693017	-0.0161161	-1.63477	0.107843	0.626298	-4.69233
1-palmitoyl-2-oleoyl-GPC (16:0||18:1)	Lipid	HMDB0007972	0.235112	0.0469868	1.62403	0.110121	0.636126	-4.70808
chiro-inositol	Lipid	HMDB0240209	-2.21434	-1.40379	-1.61011	0.113133	0.649283	-4.72836
tartronate (hydroxymalonate)	Xenobiotics	HMDB0035227	-1.04152	-0.389796	-1.60801	0.113595	0.649283	-4.73141
1-(1-enyl-palmitoyl)-GPC (P-16:0)*	Lipid	HMDB0010407	-0.591677	-0.374763	-1.59898	0.115589	0.655902	-4.74446
palmitoyl ethanolamide	Lipid	HMDB0002100	0.517355	-0.156854	1.59706	0.116018	0.655902	-4.74723
behenoyl dihydrosphingomyelin (d18:0||22:0)*	Lipid	HMDB0012091	-0.611229	-0.00550671	-1.59268	0.116997	0.655902	-4.75353
gamma-glutamylcitrulline*	Peptide	NA	-0.623549	0.223878	-1.59147	0.11727	0.655902	-4.75527
myristoyl dihydrosphingomyelin (d18:0||14:0)*	Lipid	HMDB0012085	-0.461384	0.0998472	-1.58924	0.117772	0.655902	-4.75847
cis-4-decenoylcarnitine (C10:1)	Lipid	HMDB0013205	0.822357	-0.404431	1.58143	0.119549	0.659752	-4.76965
hydroxypalmitoyl sphingomyelin (d18:1||16:0(OH))	Lipid	NA	0.377908	-0.0353724	1.58086	0.119679	0.659752	-4.77046
1-stearoyl-GPG (18:0)	Lipid	NA	0.847696	-0.480834	1.57105	0.121941	0.666579	-4.78443
4-acetamidophenol	Xenobiotics	HMDB0001859	3.92561	-3.8059	1.57018	0.122145	0.666579	-4.78567
stachydrine	Xenobiotics	HMDB0004827	-2.41134	-0.120614	-1.5638	0.123636	0.668896	-4.7947
isobutyrylcarnitine (C4)	Amino Acid	HMDB0000736	-0.972483	-0.0222046	-1.55743	0.125139	0.668896	-4.80368
1-stearoyl-2-oleoyl-GPC (18:0||18:1)	Lipid	HMDB0008038	0.245323	0.123734	1.55031	0.126838	0.668896	-4.81369
myristate (14:0)	Lipid	HMDB0000806	1.00442	0.0229372	1.54758	0.127493	0.668896	-4.81751
alanine	Amino Acid	HMDB0000161	-0.375183	0.065098	-1.54494	0.128132	0.668896	-4.82121
lignoceroylcarnitine (C24)*	Lipid	NA	0.435552	0.0573744	1.54383	0.128398	0.668896	-4.82275
sphingosine 1-phosphate	Lipid	HMDB0000277	-0.337203	0.135864	-1.53843	0.129713	0.668896	-4.83029
isocaproate (i6:0)	Lipid	HMDB00689	-1.75225	-1.15575	-1.53803	0.129809	0.668896	-4.83084
urea	Amino Acid	HMDB0000294	-0.452046	-0.155955	-1.53569	0.130382	0.668896	-4.8341
4-acetamidophenylglucuronide	Xenobiotics	HMDB0010316	3.54424	-4.2695	1.53475	0.130612	0.668896	-4.8354
1-oleoyl-GPI (18:1)	Lipid	HMDB0061693	0.543498	0.0978363	1.53326	0.130979	0.668896	-4.83747
linolenate (18:3n3 or 3n6)	Lipid	HMDB0001388,HMDB0003073	1.13341	0.343479	1.53029	0.131712	0.668896	-4.8416
kynurenine	Amino Acid	HMDB0000684	0.427693	-0.058644	1.52785	0.132315	0.668896	-4.84497
2-oleoylglycerol (18:1)	Lipid	HMDB0011537	1.83749	0.307086	1.526	0.132775	0.668896	-4.84753
N-acetylglycine	Amino Acid	HMDB0000532	0.662678	-0.259687	1.52552	0.132894	0.668896	-4.84819
creatinine	Amino Acid	HMDB0000562	-0.228394	0.0138328	-1.52266	0.133608	0.668896	-4.85214
11-ketoetiocholanolone glucuronide	Lipid	NA	-1.09328	-0.669207	-1.51957	0.134382	0.668896	-4.8564
glycine conjugate of C10H14O2 (1)*	Partially Characterized Molecules	NA	-0.836911	0.134124	-1.51938	0.134429	0.668896	-4.85666
2-hydroxy-3-methylvalerate	Amino Acid	HMDB0000317	0.921125	-0.148879	1.51895	0.134539	0.668896	-4.85726
1-oleoyl-2-linoleoyl-GPE (18:1||18:2)*	Lipid	HMDB0005349	0.820281	0.0673083	1.50665	0.137658	0.668896	-4.87413
N-acetylalanine	Amino Acid	HMDB0000766	0.211415	-0.0191937	1.50624	0.137763	0.668896	-4.87468
gamma-glutamylmethionine	Peptide	HMDB0029155	-0.50838	0.348828	-1.506	0.137825	0.668896	-4.87502
stearoyl-arachidonoyl-glycerol (18:0||20:4) [2]*	Lipid	HMDB0007170	0.52201	-0.158615	1.50532	0.137998	0.668896	-4.87594
indolelactate	Amino Acid	HMDB0000671	-0.365115	0.0234396	-1.50423	0.138278	0.668896	-4.87743
nonanoylcarnitine (C9)	Lipid	HMDB0013288	0.893227	0.0796168	1.50326	0.138527	0.668896	-4.87875
octanoylcarnitine (C8)	Lipid	HMDB0000791	0.914627	-0.0782757	1.50304	0.138583	0.668896	-4.87905
palmitoyl-arachidonoyl-glycerol (16:0||20:4) [1]*	Lipid	HMDB0007112	1.06014	-0.593317	1.49632	0.140321	0.674288	-4.88819
palmitoleate (16:1n7)	Lipid	HMDB0003229	1.28231	-0.538104	1.48913	0.1422	0.677829	-4.89793
pantoate	Cofactors and Vitamins	NA	-0.738475	-0.0752858	-1.48807	0.142478	0.677829	-4.89936
3-methoxycatechol sulfate (1)	Xenobiotics	NA	-2.01493	-0.628783	-1.48621	0.142968	0.677829	-4.90187
omeprazole	Xenobiotics	HMDB0001913	-0.812932	-3.10768	-1.48364	0.143648	0.677829	-4.90534
1-linoleoyl-GPG (18:2)*	Lipid	NA	0.676317	0.0419984	1.48163	0.144179	0.677829	-4.90804
deoxycholic acid glucuronide	Lipid	NA	1.04747	-0.172294	1.47257	0.146602	0.684791	-4.92021
5alpha-pregnan-3beta,20alpha-diol monosulfate (2)	Lipid	NA	-1.32833	0.249725	-1.47138	0.146921	0.684791	-4.92179
glucuronate	Carbohydrate	HMDB0000127	0.66215	-0.0554664	1.45833	0.150471	0.698341	-4.93917
dimethylguanidino valeric acid (DMGV)*	Amino Acid	NA	-1.44292	-0.808676	-1.45371	0.151742	0.699112	-4.94528
2,6-dihydroxybenzoic acid	Xenobiotics	HMDB0013676	-1.47831	0.202088	-1.45305	0.151925	0.699112	-4.94615
1,3-dimethylurate	Xenobiotics	HMDB0001857	-1.29697	-0.659908	-1.44879	0.153109	0.70159	-4.95178
S-methylcysteine	Amino Acid	HMDB0002108	0.65114	0.0733584	1.44565	0.153983	0.702628	-4.95591
hexadecanedioate (C16)	Lipid	HMDB0000672	0.740774	-0.147185	1.43937	0.155747	0.702683	-4.96416
taurocholenate sulfate*	Lipid	NA	0.923833	-0.240711	1.43566	0.156797	0.702683	-4.96901
cysteine sulfinic acid	Amino Acid	HMDB0000996	0.771294	-0.290923	1.43199	0.15784	0.702683	-4.97381
linoleoyl-arachidonoyl-glycerol (18:2||20:4) [2]*	Lipid	HMDB0007257	0.660695	-0.01232	1.43045	0.15828	0.702683	-4.97581
5-(galactosylhydroxy)-L-lysine	Amino Acid	NA	0.773562	-0.976561	1.43002	0.158401	0.702683	-4.97636
octadecenedioate (C18:1-DC)	Lipid	NA	0.78199	-0.0165386	1.42998	0.158414	0.702683	-4.97643
glycocholate glucuronide (1)	Lipid	NA	1.38766	-0.850803	1.42959	0.158524	0.702683	-4.97693
N-methylproline	Amino Acid	HMDB0094696	-2.21749	0.480592	-1.42149	0.160855	0.707711	-4.98745
3-(N-acetyl-L-cystein-S-yl) acetaminophen	Xenobiotics	NA	2.43589	-3.62983	1.42112	0.160962	0.707711	-4.98793
glycosyl-N-(2-hydroxynervonoyl)-sphingosine (d18:1||24:1(2OH))*	Lipid	NA	0.561883	-0.107382	1.41546	0.162606	0.710566	-4.99524
glycyrrhetinate	Xenobiotics	HMDB0011628	-1.69903	-1.57253	-1.41234	0.163518	0.710566	-4.99927
decanoylcarnitine (C10)	Lipid	HMDB0000651	0.896426	0.0242703	1.41215	0.163574	0.710566	-4.99951
4-hydroxycoumarin	Xenobiotics	NA	-1.38977	-1.24143	-1.40947	0.164359	0.710896	-5.00295
phenylacetate	Amino Acid	HMDB0000209	-1.25954	-0.381513	-1.40669	0.165179	0.710896	-5.00652
imidazole propionate	Amino Acid	HMDB0002271	1.26972	-0.527169	1.4032	0.166212	0.710896	-5.011
1-(1-enyl-palmitoyl)-GPE (P-16:0)*	Lipid	HMDB0011152	-0.437473	-0.768313	-1.40301	0.166268	0.710896	-5.01124
4-methylhexanoylglutamine	Lipid	NA	1.1019	-0.293365	1.3983	0.167671	0.711835	-5.01726
eugenol sulfate	Xenobiotics	HMDB0135245	-2.11837	-1.44582	-1.39787	0.167799	0.711835	-5.0178
methyl glucopyranoside (alpha + beta)	Xenobiotics	HMDB0029965	-1.76559	0.0756475	-1.39004	0.17015	0.715239	-5.02776
myristoleoylcarnitine (C14:1)*	Lipid	HMDB0240588	0.79688	-0.173663	1.3884	0.170647	0.715239	-5.02984
arachidonoylcholine	Lipid	HMDB0240583	1.19329	-0.673297	1.38529	0.17159	0.715239	-5.03377
1-palmitoyl-GPG (16:0)*	Lipid	NA	0.533808	-0.230039	1.38481	0.171735	0.715239	-5.03438
bilirubin degradation product, C16H18N2O5 (1)	Partially Characterized Molecules	NA	1.21532	-0.627271	1.38407	0.171961	0.715239	-5.03532
glycolithocholate	Lipid	HMDB00698	-1.97053	-0.518532	-1.38213	0.172553	0.715239	-5.03777
arabinose	Carbohydrate	HMDB0029942	1.18312	-0.579712	1.37635	0.174325	0.716499	-5.04505
acesulfame	Xenobiotics	HMDB0033585	3.02114	-4.00371	1.37453	0.174885	0.716499	-5.04733
glutamine conjugate of C6H10O2 (1)*	Partially Characterized Molecules	NA	0.848223	0.0998761	1.37234	0.175562	0.716499	-5.05008
glycerate	Carbohydrate	HMDB0006372,HMDB0000139	-0.302716	-0.0629231	-1.3718	0.175728	0.716499	-5.05075
oleoyl-arachidonoyl-glycerol (18:1||20:4) [2]*	Lipid	HMDB0007228	0.531782	-0.00756959	1.36947	0.176453	0.716499	-5.05368
EDTA	Xenobiotics	HMDB0015109	-0.238101	-0.0403029	-1.3683	0.176816	0.716499	-5.05514
hydroxyasparagine	Amino Acid	HMDB32332	-0.27549	-0.150691	-1.35649	0.18052	0.726101	-5.06985
sphingomyelin (d18:0||20:0, d16:0||22:0)*	Lipid	NA	-0.518185	0.0682797	-1.35639	0.180552	0.726101	-5.06997
androstenediol (3beta,17beta) monosulfate (2)	Lipid	HMDB0186954,HMDB0240429	-0.975723	-0.123153	-1.35437	0.181191	0.726101	-5.07247
palmitoyl-arachidonoyl-glycerol (16:0||20:4) [2]*	Lipid	HMDB0007112	0.814716	-0.302402	1.34782	0.183276	0.731756	-5.08057
1-stearoyl-GPC (18:0)	Lipid	HMDB0010384	-0.34506	-0.196266	-1.34329	0.184729	0.734856	-5.08614
nervonoylcarnitine (C24:1)*	Lipid	NA	0.70217	-0.153097	1.32834	0.189584	0.751415	-5.10441
3-hydroxyhippurate	Xenobiotics	HMDB0006116	1.61966	-0.282375	1.32092	0.192032	0.754876	-5.11342
pipecolate	Amino Acid	NA	0.861293	0.312177	1.32007	0.192314	0.754876	-5.11445
glutamate	Amino Acid	HMDB0000148	0.452688	-0.435581	1.31748	0.193174	0.754876	-5.11758
3-hydroxy-2-ethylpropionate	Amino Acid	HMDB0000396	0.430862	-0.0244574	1.31729	0.193237	0.754876	-5.1178
S-allylcysteine	Xenobiotics	HMDB0034323	-1.8543	-1.02768	-1.31331	0.194564	0.755733	-5.12259
nervonate (24:1n9)*	Lipid	HMDB0002368	1.96945	-0.902235	1.31164	0.195123	0.755733	-5.1246
cysteinylglycine	Amino Acid	HMDB0000078	-0.48021	0.386675	-1.31039	0.195544	0.755733	-5.12611
N-acetyl-beta-alanine	Nucleotide	HMDB0061880	0.336281	-0.00445232	1.30229	0.198277	0.763332	-5.1358
androstenediol (3alpha, 17alpha) monosulfate (3)	Lipid	NA	0.820193	-0.110633	1.29579	0.200493	0.763332	-5.14355
3,5-dichloro-2,6-dihydroxybenzoic acid	Xenobiotics	NA	-0.670056	0.0616257	-1.29539	0.200629	0.763332	-5.14402
cortisol	Lipid	HMDB0000063	0.534066	-0.189038	1.29501	0.20076	0.763332	-5.14447
sphingomyelin (d18:2||14:0, d18:1||14:1)*	Lipid	NA	-0.446259	0.0834012	-1.29424	0.201025	0.763332	-5.14539
3-bromo-5-chloro-2,6-dihydroxybenzoic acid*	Xenobiotics	NA	-0.807572	-0.182285	-1.28844	0.20302	0.76598	-5.15226
5,6-dihydrouracil	Nucleotide	HMDB0000076	0.439609	-0.269718	1.28811	0.203133	0.76598	-5.15264
tetrahydrocortisone glucuronide (5)	Lipid	NA	-0.770056	-0.69898	-1.27463	0.207832	0.78099	-5.1685
hexanoylcarnitine (C6)	Lipid	HMDB0000756	0.575256	-0.212123	1.26788	0.210216	0.787223	-5.17638
3-(3-hydroxyphenyl)propionate sulfate	Xenobiotics	HMDB0094710	0.94914	-0.749779	1.26332	0.211835	0.788952	-5.18167
N-oleoyltaurine	Lipid	NA	0.707425	-0.313428	1.26249	0.212131	0.788952	-5.18263
trimethylamine N-oxide	Lipid	HMDB0000925	1.23485	0.219535	1.24586	0.218128	0.808489	-5.2018
N-methyltaurine	Amino Acid	NA	1.36726	-1.10247	1.24273	0.219272	0.809964	-5.20538
3-hydroxysebacate	Lipid	HMDB0000350	0.930053	-0.306732	1.23895	0.220658	0.812319	-5.20969
gamma-glutamyltyrosine	Peptide	HMDB0011741	-0.375958	0.0793862	-1.22631	0.225337	0.822597	-5.22402
ethyl beta-glucopyranoside	Xenobiotics	HMDB0029968	-1.72118	0.602145	-1.22548	0.225649	0.822597	-5.22496
adipate	Lipid	HMDB0000448	0.728086	-0.213869	1.22528	0.225722	0.822597	-5.22518
palmitoyl-linoleoyl-glycerol (16:0||18:2) [2]*	Lipid	HMDB0007103	0.574016	-0.18111	1.21662	0.228977	0.824935	-5.23492
lactosyl-N-nervonoyl-sphingosine (d18:1||24:1)*	Lipid	NA	0.325379	-0.017489	1.21646	0.229034	0.824935	-5.23509
4-acetaminophen sulfate	Xenobiotics	HMDB0059911	3.02359	-3.2662	1.21438	0.229821	0.824935	-5.23742
4-guanidinobutanoate	Amino Acid	HMDB0003464	-0.893746	0.294038	-1.21434	0.229839	0.824935	-5.23747
cystathionine	Amino Acid	HMDB0000099	0.831784	0.0234537	1.20945	0.231694	0.824935	-5.24292
1-myristoylglycerol (14:0)	Lipid	HMDB0011561	1.48066	0.218009	1.20884	0.231928	0.824935	-5.24361
isovalerate (C5)	Amino Acid	HMDB0000718	0.483153	0.0264432	1.20785	0.232305	0.824935	-5.24471
tauroursodeoxycholate	Lipid	HMDB0000874	1.29761	-0.749529	1.20749	0.23244	0.824935	-5.2451
suberate (C8-DC)	Lipid	HMDB0000893	0.671517	-0.000155474	1.2013	0.234814	0.830294	-5.25197
N-acetyl-2-aminoadipate	Amino Acid	NA	0.615477	-0.472889	1.19957	0.235479	0.830294	-5.25388
cholesterol sulfate	Lipid	HMDB00653	0.344415	0.138335	1.19558	0.237021	0.833026	-5.25829
palmitoleoyl-linoleoyl-glycerol (16:1||18:2) [1]*	Lipid	HMDB0007132	-1.37966	-0.768523	-1.19021	0.239107	0.837647	-5.26419
behenoylcarnitine (C22)*	Lipid	HMDB0062468	0.507107	-0.164208	1.18384	0.2416	0.843656	-5.27116
pregnanediol-3-glucuronide	Lipid	HMDB0010318	-0.987671	-0.0697764	-1.17884	0.243567	0.844167	-5.2766
glycodeoxycholate 3-sulfate	Lipid	NA	1.12879	-0.0306227	1.17713	0.244243	0.844167	-5.27846
cysteine-glutathione disulfide	Amino Acid	HMDB0000656	-1.35179	0.674204	-1.17593	0.244717	0.844167	-5.27976
guaiacol sulfate	Xenobiotics	HMDB0060013	-1.33748	0.0463537	-1.17425	0.245383	0.844167	-5.28158
1-palmitoyl-GPC (16:0)	Lipid	HMDB0010382	-0.240529	-0.197707	-1.17188	0.246328	0.844167	-5.28415
3b-hydroxy-5-cholenoic acid	Lipid	HMDB0000308	-0.786773	-0.0748045	-1.16447	0.249292	0.844167	-5.29214
lyxonate	Carbohydrate	NA	0.57325	-0.0103777	1.16376	0.249575	0.844167	-5.2929
2-hydroxyacetaminophen sulfate*	Xenobiotics	HMDB0062547	2.54249	-2.65238	1.16285	0.249942	0.844167	-5.29388
N-octanoylglycine	Lipid	HMDB0000832	-0.677984	-0.581363	-1.16275	0.24998	0.844167	-5.29398
methyl-4-hydroxybenzoate sulfate	Xenobiotics	HMDB0041646	1.67561	-1.20041	1.16146	0.250499	0.844167	-5.29536
N-acetylvaline	Amino Acid	HMDB0011757	0.163517	-0.0745925	1.16145	0.250504	0.844167	-5.29537
eicosenedioate (C20:1-DC)*	Lipid	NA	-0.780586	0.000634429	-1.16004	0.251074	0.844167	-5.29688
N-acetylneuraminate	Carbohydrate	HMDB0000230	0.254894	-0.192587	1.15672	0.252415	0.846059	-5.30043
palmitoyl dihydrosphingomyelin (d18:0||16:0)*	Lipid	HMDB0010168	-0.231095	-0.0442956	-1.15376	0.253619	0.847478	-5.30359
stearidonate (18:4n3)	Lipid	HMDB0006547	0.929932	0.326786	1.14781	0.256044	0.848769	-5.30991
hydroxy-CMPF*	Lipid	NA	-1.24761	0.0100683	-1.14734	0.256238	0.848769	-5.31041
ethylmalonate	Amino Acid	HMDB0000622	0.741506	0.166292	1.14707	0.25635	0.848769	-5.3107
inosine	Nucleotide	HMDB0000195	0.99059	-1.13195	1.14268	0.258153	0.852139	-5.31534
oleoyl-linoleoyl-glycerol (18:1||18:2) [2]	Lipid	HMDB0007219	0.436291	0.0215822	1.13516	0.26126	0.859082	-5.32325
2'-O-methylcytidine	Nucleotide	NA	-0.497536	-0.184838	-1.13238	0.262418	0.859082	-5.32616
proline	Amino Acid	HMDB0000162,HMDB0003411	-0.331848	0.0846097	-1.13187	0.262629	0.859082	-5.32669
2-methoxyacetaminophen sulfate*	Xenobiotics	HMDB0062550	1.9796	-3.52212	1.1298	0.263493	0.85932	-5.32886
perfluorooctanesulfonate (PFOS)	Xenobiotics	HMDB0059586	-0.69424	0.398407	-1.12386	0.265982	0.863594	-5.33504
eicosanedioate (C20-DC)	Lipid	NA	-0.423	0.341121	-1.12116	0.267123	0.863594	-5.33785
sphingadienine	Lipid	NA	0.351937	-1.16799	1.12057	0.267369	0.863594	-5.33845
cytidine	Nucleotide	HMDB0000089	0.910966	-0.347229	1.11911	0.267985	0.863594	-5.33996
inosine 5'-monophosphate (IMP)	Nucleotide	HMDB0000175	-0.645368	-1.02964	-1.108	0.272714	0.875007	-5.35141
homovanillate (HVA)	Amino Acid	HMDB0000118	-0.477832	-0.872419	-1.10701	0.273138	0.875007	-5.35242
glucuronide of C10H18O2 (1)*	Partially Characterized Molecules	NA	-1.22319	-1.34327	-1.10432	0.27429	0.876114	-5.35517
4-ethylcatechol sulfate	Xenobiotics	NA	-1.63419	0.634968	-1.09953	0.276354	0.87729	-5.36005
tauro-beta-muricholate	Lipid	HMDB0000932	-1.27731	-0.757633	-1.09712	0.2774	0.87729	-5.36251
pimeloylcarnitine||3-methyladipoylcarnitine (C7-DC)	Lipid	NA	0.601739	-0.602078	1.09623	0.277782	0.87729	-5.3634
1-ribosyl-imidazoleacetate*	Amino Acid	HMDB0002331	-0.410151	-0.0156683	-1.09599	0.277889	0.87729	-5.36365
methionine sulfoxide	Amino Acid	HMDB0002005	-0.313479	0.155054	-1.08981	0.280576	0.881178	-5.3699
glyco-beta-muricholate	Lipid	NA	-1.18531	-0.433634	-1.08943	0.280744	0.881178	-5.37029
phenylacetylcarnitine	Peptide	NA	-0.979201	-0.281299	-1.08549	0.282469	0.884039	-5.37425
2-stearoyl-GPE (18:0)*	Lipid	HMDB0011129	0.510526	-0.324146	1.07723	0.286108	0.88533	-5.38252
2-O-methylascorbic acid	Cofactors and Vitamins	HMDB0240294	-0.328738	-0.100195	-1.07656	0.286405	0.88533	-5.38319
tigloylglycine	Amino Acid	HMDB0000959	-0.807263	-0.716022	-1.07641	0.286473	0.88533	-5.38334
tricosanoyl sphingomyelin (d18:1||23:0)*	Lipid	HMDB0012105	-0.253696	0.0463639	-1.07341	0.287804	0.88533	-5.38633
branched chain 14:0 dicarboxylic acid	Lipid	NA	-1.15008	-0.451333	-1.0726	0.288164	0.88533	-5.38714
isoursodeoxycholate	Lipid	HMDB0000686	1.02874	-0.184596	1.07224	0.288325	0.88533	-5.38749
4-vinylguaiacol sulfate	Xenobiotics	HMDB0127980	-1.32112	-1.20014	-1.07074	0.288993	0.88533	-5.38898
tetrahydrocortisol glucuronide	Lipid	NA	0.668132	-0.341974	1.06923	0.289664	0.88533	-5.39047
1-stearoyl-GPI (18:0)	Lipid	HMDB0240261	0.462677	-0.211497	1.06799	0.290219	0.88533	-5.3917
bilirubin degradation product, C17H18N2O4 (3)	Partially Characterized Molecules	NA	0.477633	-0.0131599	1.06603	0.291093	0.885511	-5.39364
1-linoleoyl-2-linolenoyl-GPC (18:2||18:3)*	Lipid	HMDB0008141	-0.577049	0.209125	-1.05948	0.294041	0.888119	-5.40009
3-(3-hydroxyphenyl)propionate	Xenobiotics	HMDB0000375	1.53783	-0.553204	1.05643	0.295419	0.888119	-5.40308
3-indoleglyoxylic acid	Xenobiotics	NA	0.473383	-0.0910408	1.05605	0.295591	0.888119	-5.40346
glutamine conjugate of C7H12O2*	Partially Characterized Molecules	NA	1.05763	-0.0465158	1.05293	0.297006	0.888119	-5.40651
etiocholanolone glucuronide	Lipid	HMDB0004484	-0.6318	0.0172484	-1.05154	0.297635	0.888119	-5.40786
taurodeoxycholate	Lipid	HMDB0000896	-1.655	-0.858565	-1.05081	0.297971	0.888119	-5.40858
octadecadienedioate (C18:2-DC)*	Lipid	NA	0.591394	-0.0178248	1.05052	0.298099	0.888119	-5.40885
2-aminoadipate	Amino Acid	HMDB0000510	0.549446	0.0593391	1.04966	0.298493	0.888119	-5.40969
oleoyl-linoleoyl-glycerol (18:1||18:2) [1]	Lipid	HMDB0007219	0.399574	-0.04617	1.04672	0.299833	0.889668	-5.41254
3-hydroxypyridine sulfate	Xenobiotics	NA	-1.86763	1.08251	-1.03999	0.30292	0.89638	-5.41906
gamma-CEHC	Cofactors and Vitamins	HMDB0001931	-0.673067	-0.0151012	-1.0337	0.305827	0.900231	-5.42511
stearoylcholine*	Lipid	NA	0.992496	-1.02698	1.03271	0.306285	0.900231	-5.42606
O-sulfo-L-tyrosine	Xenobiotics	NA	0.265042	-0.117572	1.03045	0.307339	0.900231	-5.42823
serotonin	Amino Acid	HMDB0000259	-1.02751	-0.745594	-1.02631	0.309264	0.900231	-5.43217
cis-3,4-methyleneheptanoate	Lipid	NA	-0.628852	0.370811	-1.02606	0.309383	0.900231	-5.43241
sphingomyelin (d17:1||16:0, d18:1||15:0, d16:1||17:0)*	Lipid	NA	0.232612	0.048257	1.02395	0.310368	0.900231	-5.43442
taurochenodeoxycholate	Lipid	HMDB0000951	1.12336	0.229346	1.02359	0.310536	0.900231	-5.43476
4-vinylphenol sulfate	Xenobiotics	HMDB0062775	-1.04492	-0.11613	-1.02107	0.311721	0.900231	-5.43716
epiandrosterone sulfate	Lipid	HMDB0062657	-0.844307	0.0440059	-1.02003	0.312209	0.900231	-5.43814
2-hydroxylaurate	Lipid	NA	-0.435534	0.0421381	-1.01768	0.313311	0.900231	-5.44036
5alpha-androstan-3alpha,17beta-diol disulfate	Lipid	HMDB0094682	1.17328	-1.1387	1.01762	0.31334	0.900231	-5.44041
docosapentaenoylcarnitine (C22:5n3)*	Lipid	NA	-0.505657	-0.445457	-1.01463	0.314753	0.901905	-5.44324
N-stearoyltaurine	Lipid	NA	0.583751	-0.382933	1.01187	0.316056	0.903254	-5.44583
lactosyl-N-palmitoyl-sphingosine (d18:1||16:0)	Lipid	NA	0.208506	-0.0615487	1.00636	0.318675	0.906102	-5.45099
valylleucine	Peptide	HMDB0029131	-0.264009	-0.574732	-1.00457	0.31953	0.906102	-5.45267
alpha-ketoglutaramate*	Amino Acid	HMDB0001552	-0.270112	0.0284381	-1.00399	0.319806	0.906102	-5.45321
dihydroferulic acid sulfate	Xenobiotics	HMDB0041724	1.0811	-0.584235	1.00095	0.32126	0.906102	-5.45604
indoleacetate	Amino Acid	HMDB0000197	-0.660357	0.160006	-0.99955	0.321932	0.906102	-5.45734
3-methyl-2-oxovalerate	Amino Acid	HMDB0000491	0.313419	0.0645873	0.998597	0.32239	0.906102	-5.45823
chenodeoxycholate	Lipid	HMDB0000518	1.0565	-1.14147	0.99755	0.322893	0.906102	-5.4592
2-isopropylmalate	Xenobiotics	HMDB0000402	0.996075	0.558226	0.994494	0.324364	0.907504	-5.46203
ethyl alpha-glucopyranoside	Xenobiotics	HMDB0029968	-1.21947	-1.0676	-0.989125	0.32696	0.907504	-5.46697
palmitoyl-sphingosine-phosphoethanolamine (d18:1||16:0)	Lipid	NA	0.181441	-0.0021059	0.989028	0.327007	0.907504	-5.46706
hydroxycotinine	Xenobiotics	HMDB0001390	1.23648	-3.2442	0.988776	0.327129	0.907504	-5.46729
dihomo-linolenoyl-choline	Lipid	NA	0.868457	-1.30858	0.987866	0.32757	0.907504	-5.46813
5alpha-pregnan-3beta,20alpha-diol disulfate	Lipid	HMDB0094650	-0.895012	0.0443786	-0.984533	0.329191	0.909672	-5.47118
andro steroid monosulfate C19H28O6S (1)*	Lipid	HMDB0002759	-0.641929	-0.238913	-0.981732	0.330557	0.910709	-5.47375
histidine	Amino Acid	HMDB0000177	-0.209315	-0.0222705	-0.980328	0.331243	0.910709	-5.47503
N-acetyltryptophan	Amino Acid	HMDB0013713	-0.256014	-0.013483	-0.978097	0.332335	0.911403	-5.47706
2-methoxyresorcinol sulfate	Xenobiotics	NA	-1.18414	-0.616782	-0.973324	0.33468	0.915521	-5.48139
alliin	Xenobiotics	HMDB0033592	-1.36376	-1.29822	-0.968928	0.336848	0.918456	-5.48536
11beta-hydroxyetiocholanolone glucuronide*	Lipid	NA	-0.902215	-0.397701	-0.967725	0.337444	0.918456	-5.48644
ceramide (d18:1||14:0, d16:1||16:0)*	Lipid	NA	0.244915	0.0933235	0.962217	0.340178	0.923582	-5.49138
uridine	Nucleotide	HMDB0000296	0.22643	-0.061761	0.956114	0.343224	0.925691	-5.49683
Glutamine degradant*	Partially Characterized Molecules	NA	0.541911	0.250153	0.954965	0.343799	0.925691	-5.49785
N-acetylalliin	Xenobiotics	NA	-0.940951	-0.973956	-0.954188	0.344189	0.925691	-5.49854
pantothenate (Vitamin B5)	Cofactors and Vitamins	HMDB0000210	-0.302021	-0.102652	-0.953839	0.344364	0.925691	-5.49885
(R)-3-hydroxybutyrylcarnitine	Lipid	HMDB0013127	1.11035	-1.15407	0.950467	0.346058	0.927949	-5.50184
lithocholate sulfate (1)	Lipid	NA	-0.977308	-0.25048	-0.94658	0.348018	0.930906	-5.50527
orotidine	Nucleotide	HMDB0000788	-0.437046	-0.540938	-0.943698	0.349476	0.932509	-5.50781
laurylcarnitine (C12)	Lipid	HMDB000225	0.498711	-0.043093	0.938605	0.352062	0.936884	-5.51227
2-aminophenol sulfate	Xenobiotics	HMDB0061116	-1.21064	0.135409	-0.936784	0.35299	0.936884	-5.51386
docosahexaenoylcarnitine (C22:6)*	Lipid	NA	-0.536426	-0.422319	-0.935385	0.353704	0.936884	-5.51508
N-acetylarginine	Amino Acid	HMDB0004620	-0.44011	-0.231926	-0.930669	0.356116	0.939457	-5.51918
S-methylcysteine sulfoxide	Amino Acid	HMDB0029432	0.593927	0.256171	0.930087	0.356415	0.939457	-5.51968
N-palmitoyl-sphinganine (d18:0||16:0)	Lipid	HMDB11760	0.325011	0.00086541	0.928421	0.357271	0.939457	-5.52112
spermine	Amino Acid	HMDB0001256	0.469492	-1.62274	0.924712	0.35918	0.942196	-5.52433
sphingomyelin (d18:2||24:2)*	Lipid	NA	-0.246225	-0.323961	-0.91981	0.361713	0.943122	-5.52854
undecenoylcarnitine (C11:1)	Lipid	NA	0.379847	0.306049	0.917303	0.363013	0.943122	-5.53068
5-methylthioribose	Amino Acid	HMDB0001087	0.446579	-0.354012	0.913133	0.365182	0.943122	-5.53424
indoleacetylglutamine	Amino Acid	HMDB0013240	0.794871	-0.669232	0.911894	0.365828	0.943122	-5.53529
butyrylglycine (C4)	Lipid	HMDB0000808	0.871553	-0.799877	0.911167	0.366208	0.943122	-5.53591
N-acetyl-aspartyl-glutamate (NAAG)	Amino Acid	HMDB0001067	0.365304	-0.0298198	0.909975	0.366831	0.943122	-5.53692
2-hydroxydecanoate	Lipid	HMDB0094656	-0.506436	0.585752	-0.908568	0.367567	0.943122	-5.53812
androstenediol (3beta,17beta) monosulfate (1)	Lipid	HMDB0240429	0.569616	0.141575	0.90542	0.369216	0.943122	-5.54078
heme	Cofactors and Vitamins	HMDB0003178	0.797879	-0.341424	0.905408	0.369223	0.943122	-5.54079
7-HOCA	Lipid	HMDB0012458	-0.241241	-0.0201744	-0.903497	0.370226	0.943122	-5.5424
bilirubin degradation product, C17H20N2O5 (2)	Partially Characterized Molecules	NA	0.666175	-0.256577	0.901889	0.371072	0.943122	-5.54375
1-(1-enyl-stearoyl)-GPE (P-18:0)*	Lipid	NA	-0.304295	-0.698458	-0.901649	0.371199	0.943122	-5.54395
1-methylurate	Xenobiotics	HMDB0003099	0.914419	-0.534012	0.90136	0.371351	0.943122	-5.5442
argininate*	Amino Acid	HMDB0003148	0.802878	-0.874902	0.900715	0.371691	0.943122	-5.54474
deoxycholate	Lipid	HMDB0000626	-0.979864	-0.346912	-0.895796	0.374289	0.947501	-5.54886
5,6-dihydrothymine	Nucleotide	HMDB0000079	0.248481	-0.0481282	0.893444	0.375536	0.94752	-5.55082
arachidonoyl ethanolamide	Lipid	HMDB0004080	0.294604	-0.488167	0.892491	0.376041	0.94752	-5.55161
erythronate*	Carbohydrate	HMDB0000613	0.181473	-0.0705464	0.885651	0.379685	0.954485	-5.55729
tetrahydrocortisol sulfate (1)	Lipid	NA	0.677834	-0.935584	0.881385	0.381968	0.955498	-5.5608
linoleoylcarnitine (C18:2)*	Lipid	HMDB0006469	-0.303175	-0.318663	-0.879462	0.383001	0.955498	-5.56238
2-methoxyacetaminophen glucuronide*	Xenobiotics	HMDB0240215	1.54912	-3.37532	0.878513	0.38351	0.955498	-5.56316
picolinoylglycine	Lipid	HMDB0059766	0.425325	-0.0183662	0.878334	0.383607	0.955498	-5.56331
hexadecasphingosine (d16:1)*	Lipid	NA	0.335687	-0.933784	0.875397	0.385188	0.95724	-5.56571
eicosapentaenoate (EPA; 20:5n3)	Lipid	HMDB0001999	0.544435	0.1732	0.871799	0.387131	0.959872	-5.56864
sphingomyelin (d18:1||20:0, d16:1||22:0)*	Lipid	HMDB0012102	-0.153468	0.078358	-0.869125	0.388579	0.961268	-5.57082
sphingomyelin (d18:0||18:0, d19:0||17:0)*	Lipid	HMDB0012087	-0.360852	-0.18227	-0.867056	0.389701	0.961853	-5.57249
N-acetylglutamate	Amino Acid	HMDB0001138	0.36091	-0.0525341	0.859711	0.393703	0.966711	-5.57841
stearoyl sphingomyelin (d18:1||18:0)	Lipid	HMDB0001348	-0.185891	-0.0725357	-0.857818	0.394738	0.966711	-5.57993
methionine	Amino Acid	HMDB0000696	-0.202049	0.0361802	-0.857048	0.39516	0.966711	-5.58055
1-stearoyl-2-linoleoyl-GPI (18:0||18:2)	Lipid	HMDB0009809	-0.236979	-0.0951384	-0.856622	0.395393	0.966711	-5.58089
indolepropionate	Amino Acid	HMDB0002302	-0.851516	-0.409287	-0.85367	0.397013	0.966711	-5.58324
1-(1-enyl-stearoyl)-2-arachidonoyl-GPE (P-18:0||20:4)*	Lipid	HMDB0005779	-0.316481	0.152475	-0.851518	0.398196	0.966711	-5.58496
myristoleate (14:1n5)	Lipid	HMDB0002000	0.621945	-0.301763	0.8514	0.398261	0.966711	-5.58505
sulfate of piperine metabolite C18H21NO3 (3)*	Xenobiotics	NA	-0.74675	-1.10143	-0.850439	0.39879	0.966711	-5.58582
1,2-dilinoleoyl-GPC (18:2||18:2)	Lipid	HMDB0008138	-0.316142	0.0198835	-0.845208	0.401679	0.970176	-5.58996
dihydroferulate	Xenobiotics	HMDB0062121	0.927021	-0.329046	0.844616	0.402007	0.970176	-5.59043
9,10-DiHOME	Lipid	HMDB0004704	0.714274	0.151446	0.842084	0.40341	0.971403	-5.59242
2-butenoylglycine	Lipid	NA	0.625528	-0.514524	0.83605	0.406766	0.974358	-5.59715
cytosine	Nucleotide	HMDB0000630	-0.723463	-0.140031	-0.835629	0.407001	0.974358	-5.59748
1-stearoyl-2-oleoyl-GPI (18:0||18:1)*	Lipid	NA	-0.259345	0.30393	-0.832416	0.408796	0.974358	-5.59998
metabolonic lactone sulfate	Partially Characterized Molecules	NA	0.713847	-0.399386	0.829322	0.410529	0.974358	-5.60239
1,2-dipalmitoyl-GPE (16:0||16:0)*	Lipid	HMDB0008923	0.373988	-0.714249	0.828609	0.410929	0.974358	-5.60294
taurocholate	Lipid	HMDB0000036	1.04087	0.437283	0.828246	0.411133	0.974358	-5.60322
glycerophosphoethanolamine	Lipid	HMDB0000114	0.175094	-0.30406	0.827028	0.411817	0.974358	-5.60416
gamma-glutamylphenylalanine	Peptide	HMDB0000594	0.180476	-0.0373842	0.823166	0.41399	0.974358	-5.60714
N6-carbamoylthreonyladenosine	Nucleotide	HMDB0041623	0.202002	-0.105838	0.821718	0.414807	0.974358	-5.60825
dopamine 3-O-sulfate	Amino Acid	HMDB0006275	-0.680622	0.18019	-0.819496	0.416062	0.974358	-5.60996
1-(1-enyl-palmitoyl)-2-linoleoyl-GPE (P-16:0||18:2)*	Lipid	HMDB0011343	-0.368405	0.118953	-0.81886	0.416422	0.974358	-5.61044
5alpha-androstan-3alpha,17beta-diol monosulfate (1)	Lipid	NA	0.694687	-0.322816	0.818281	0.416749	0.974358	-5.61089
2-furoic acid	Xenobiotics	HMDB0000691	-0.929133	-2.22952	-0.817744	0.417053	0.974358	-5.6113
levulinate (4-oxovalerate)	Xenobiotics	HMDB0000720	0.498947	-0.0557436	0.817489	0.417198	0.974358	-5.61149
citramalate	Amino Acid	HMDB0000426	0.489349	0.247746	0.811564	0.420561	0.976607	-5.61601
glucuronide of C10H18O2 (7)*	Partially Characterized Molecules	NA	-1.49071	-0.258418	-0.809832	0.421548	0.976607	-5.61732
13-HODE + 9-HODE	Lipid	HMDB0004667,HMDB0004670	0.468915	-0.0326653	0.809779	0.421578	0.976607	-5.61736
3-hydroxybutyroylglycine	Lipid	NA	0.433992	-0.128132	0.809464	0.421757	0.976607	-5.6176
riboflavin (Vitamin B2)	Cofactors and Vitamins	HMDB0000244	0.540287	-0.780778	0.80466	0.424502	0.978068	-5.62122
1-stearoyl-2-arachidonoyl-GPC (18:0||20:4)	Lipid	HMDB0008048	-0.138971	-0.118532	-0.803139	0.425372	0.978068	-5.62237
taurolithocholate 3-sulfate	Lipid	HMDB0002580	-0.733288	-0.0677782	-0.800896	0.426659	0.978068	-5.62405
1-(1-enyl-palmitoyl)-2-linoleoyl-GPC (P-16:0||18:2)*	Lipid	HMDB0011211	-0.258398	0.09457	-0.799373	0.427534	0.978068	-5.62519
dihomo-linoleoylcarnitine (C20:2)*	Lipid	NA	-0.318463	-0.342616	-0.798682	0.427931	0.978068	-5.62571
kynurenate	Amino Acid	HMDB0000715	0.274721	-0.0411807	0.797047	0.428872	0.978068	-5.62693
cholesterol	Lipid	HMDB0000067	0.147523	0.045217	0.797018	0.428889	0.978068	-5.62695
taurine	Amino Acid	HMDB0000251	-0.181633	-0.133797	-0.795794	0.429594	0.978068	-5.62786
3-(cystein-S-yl)acetaminophen*	Xenobiotics	HMDB0240217	1.10451	-2.78363	0.793777	0.430757	0.978667	-5.62936
1-myristoyl-2-arachidonoyl-GPC (14:0||20:4)*	Lipid	HMDB0007883	-0.351438	0.121873	-0.790007	0.432937	0.981566	-5.63215
4-methyl-2-oxopentanoate	Amino Acid	HMDB0000695	0.268807	0.111758	0.788054	0.434069	0.982081	-5.6336
dodecenedioate (C12:1-DC)*	Lipid	HMDB0000933	0.404967	-0.0424174	0.78444	0.436168	0.983095	-5.63626
tyrosine	Amino Acid	HMDB0000158	-0.251842	0.0568583	-0.782444	0.43733	0.983095	-5.63772
3-methyl catechol sulfate (1)	Xenobiotics	NA	-1.38698	-0.457037	-0.780438	0.438499	0.983095	-5.63919
N-stearoyl-sphinganine (d18:0||18:0)*	Lipid	NA	0.365132	-0.305262	0.779785	0.438881	0.983095	-5.63966
4-hydroxyphenylacetylglutamine	Peptide	NA	0.426733	-0.355141	0.779506	0.439043	0.983095	-5.63987
5alpha-androstan-3alpha,17beta-diol monosulfate (2)	Lipid	NA	-0.633627	0.0818239	-0.77362	0.442488	0.987243	-5.64415
N-delta-acetylornithine	Amino Acid	HMDB0003357	-0.559926	0.0299456	-0.772156	0.443347	0.987243	-5.6452
1-carboxyethylphenylalanine	Amino Acid	NA	0.358676	-0.0244692	0.771687	0.443623	0.987243	-5.64554
heptenedioate (C7:1-DC)*	Lipid	NA	0.389136	0.0164612	0.768347	0.445587	0.98882	-5.64795
4-chlorobenzoic acid	Xenobiotics	NA	0.0840827	-0.0271892	0.767388	0.446153	0.98882	-5.64864
sphingomyelin (d17:2||16:0, d18:2||15:0)*	Lipid	NA	0.234961	0.0591661	0.761179	0.449821	0.994057	-5.65309
succinate	Energy	HMDB0000254	0.820704	-0.802333	0.758539	0.451387	0.994057	-5.65496
1-palmitoyl-2-linoleoyl-GPI (16:0||18:2)	Lipid	HMDB0009784	-0.274049	-0.10041	-0.757043	0.452275	0.994057	-5.65603
sphingomyelin (d18:1||22:2, d18:2||22:1, d16:1||24:2)*	Lipid	NA	-0.186876	-0.143275	-0.756125	0.45282	0.994057	-5.65668
bilirubin degradation product, C17H20N2O5 (1)	Partially Characterized Molecules	NA	0.552698	-0.26537	0.754442	0.453821	0.994057	-5.65787
glycocholenate sulfate*	Lipid	NA	0.412698	-0.271424	0.753129	0.454604	0.994057	-5.65879
bilirubin degradation product, C17H18N2O4 (2)	Partially Characterized Molecules	NA	0.316293	0.0276729	0.752593	0.454923	0.994057	-5.65917
docosahexaenoate (DHA; 22:6n3)	Lipid	HMDB0002183	0.459186	-0.103795	0.750376	0.456246	0.994946	-5.66073
1H-indole-7-acetic acid	Xenobiotics	NA	-0.632798	-0.578301	-0.74736	0.458049	0.995283	-5.66285
N-formylmethionine	Amino Acid	HMDB0001015	0.136519	-0.0554182	0.744112	0.459995	0.995283	-5.66512
behenoyl sphingomyelin (d18:1||22:0)*	Lipid	HMDB0012103	0.149964	0.0600579	0.74391	0.460116	0.995283	-5.66526
biliverdin	Cofactors and Vitamins	HMDB0001008	0.385795	-0.156765	0.742792	0.460788	0.995283	-5.66604
imidazole lactate	Amino Acid	HMDB0002320	0.258457	0.0898737	0.739825	0.462571	0.995283	-5.6681
glycerophosphorylcholine (GPC)	Lipid	HMDB0000086	0.177636	-0.316205	0.739415	0.462819	0.995283	-5.66838
sphingomyelin (d18:1||20:1, d18:2||20:0)*	Lipid	NA	-0.155435	-0.0393416	-0.738523	0.463355	0.995283	-5.669
sulfate of piperine metabolite C18H21NO3 (1)*	Xenobiotics	NA	-0.735145	-1.33241	-0.737898	0.463732	0.995283	-5.66943
prolylglycine	Peptide	HMDB0011178	-0.463054	0.475357	-0.733917	0.466136	0.997157	-5.67218
glycolithocholate sulfate*	Lipid	HMDB0002639	-0.620008	-0.110113	-0.73341	0.466442	0.997157	-5.67253
N6-succinyladenosine	Nucleotide	HMDB0000912	0.33514	-0.433376	0.729606	0.468746	1	-5.67514
1-(1-enyl-palmitoyl)-2-arachidonoyl-GPE (P-16:0||20:4)*	Lipid	HMDB0011352	-0.268464	0.165342	-0.725849	0.471028	1	-5.6777
glycosyl-N-stearoyl-sphingosine (d18:1||18:0)	Lipid	NA	0.23713	-0.0290779	0.72282	0.472872	1	-5.67976
3-methylglutaconate	Amino Acid	HMDB0000522	0.249198	-0.180289	0.72177	0.473512	1	-5.68047
5,6-dihydrouridine	Nucleotide	HMDB0000497	0.180641	-0.176616	0.719409	0.474953	1	-5.68206
1-palmitoleoyl-GPC* (16:1)*	Lipid	HMDB0010383	-0.280331	-0.230613	-0.716353	0.476823	1	-5.68412
bilirubin degradation product, C16H18N2O5 (4)	Partially Characterized Molecules	NA	0.388487	-0.00334059	0.715689	0.477229	1	-5.68457
aspartate	Amino Acid	HMDB0000191	0.185241	-0.283697	0.711874	0.47957	1	-5.68712
C-glycosyltryptophan	Amino Acid	HMDB0240296	0.137019	-0.145496	0.711576	0.479753	1	-5.68732
sarcosine	Amino Acid	HMDB0000271	-0.172979	-0.0607491	-0.710822	0.480217	1	-5.68782
hexadecenedioate (C16:1-DC)*	Lipid	NA	0.35244	-0.0736925	0.709927	0.480767	1	-5.68842
catechol sulfate	Xenobiotics	HMDB0059724	-0.849957	0.455231	-0.708352	0.481736	1	-5.68947
threonine	Amino Acid	HMDB0000167	-0.219451	-0.0234935	-0.702236	0.485511	1	-5.69351
1-palmitoyl-2-docosahexaenoyl-GPE (16:0||22:6)*	Lipid	HMDB0008946	0.262099	-0.194104	0.702031	0.485638	1	-5.69365
pyruvate	Carbohydrate	HMDB0000243	-0.163176	0.184375	-0.701417	0.486018	1	-5.69405
androstenediol (3beta,17beta) disulfate (2)	Lipid	HMDB0240313	-0.287147	-0.148148	-0.700437	0.486625	1	-5.6947
ribitol	Carbohydrate	HMDB0002917,HMDB0000508,HMDB0001851,HMDB0000568	0.161867	-0.13481	0.700359	0.486673	1	-5.69475
homoarginine	Amino Acid	HMDB0000670	-0.272911	0.0627522	-0.695241	0.489849	1	-5.6981
1-oleoyl-GPE (18:1)	Lipid	HMDB0011506	0.292922	0.0621755	0.693564	0.490892	1	-5.69919
2-hydroxyarachidate*	Lipid	NA	0.305252	0.134103	0.692747	0.491401	1	-5.69972
spermidine	Amino Acid	HMDB0001257	0.393157	-0.712887	0.69208	0.491816	1	-5.70015
2-aminoheptanoate	Lipid	HMDB0094649	-0.327988	-0.0208174	-0.686993	0.494991	1	-5.70345
4-hydroxyglutamate	Amino Acid	HMDB0001344	0.428336	-0.260019	0.685165	0.496135	1	-5.70462
vanillic alcohol sulfate	Amino Acid	HMDB0041788	-1.00748	-0.792068	-0.683889	0.496934	1	-5.70544
N,N-dimethylalanine	Amino Acid	NA	-0.502106	-0.295761	-0.683176	0.497381	1	-5.7059
17alpha-hydroxypregnenolone 3-sulfate	Lipid	HMDB00416	0.4344	-0.62771	0.681215	0.498611	1	-5.70716
glucuronide of C10H18O2 (8)*	Partially Characterized Molecules	NA	-1.14783	-1.17434	-0.681031	0.498727	1	-5.70727
N-acetylhistidine	Amino Acid	HMDB0032055	-0.3583	-0.517794	-0.68098	0.498759	1	-5.70731
creatine	Amino Acid	HMDB0000064	0.376282	-0.218552	0.677345	0.501043	1	-5.70962
dihomo-linolenoylcarnitine (C20:3n3 or 6)*	Lipid	NA	-0.291806	-0.298893	-0.670199	0.505552	1	-5.71414
docosadioate (C22-DC)	Lipid	HMDB0061714	-0.266235	0.435455	-0.668773	0.506455	1	-5.71504
1,2,3-benzenetriol sulfate (2)	Xenobiotics	HMDB0060018,HMDB0060016	-0.809328	-0.954833	-0.668038	0.50692	1	-5.7155
4-methylcatechol sulfate	Xenobiotics	HMDB0240459	-0.92414	-0.368109	-0.666168	0.508105	1	-5.71667
vanillic acid glycine	Xenobiotics	HMDB0060026	-0.915308	-0.702923	-0.665879	0.508289	1	-5.71685
12,13-DiHOME	Lipid	HMDB0004705	-0.59164	-0.141919	-0.661939	0.510791	1	-5.71931
2-hydroxyphenylacetate	Amino Acid	HMDB0000669	0.586953	-1.77807	0.660184	0.511908	1	-5.7204
cis-4-decenoate (10:1n6)*	Lipid	HMDB0004980	0.451632	-0.52214	0.659631	0.51226	1	-5.72074
sphingomyelin (d18:1||24:1, d18:2||24:0)*	Lipid	HMDB0012107	-0.185719	0.045846	-0.659588	0.512288	1	-5.72077
1-linoleoyl-GPE (18:2)*	Lipid	HMDB0011507	0.32546	0.175738	0.659315	0.512461	1	-5.72094
N-methylhydroxyproline	Amino Acid	NA	-0.866273	-0.280689	-0.659306	0.512467	1	-5.72094
3-hydroxyoctanoylcarnitine (1)	Lipid	NA	-0.331859	0.0652153	-0.657225	0.513794	1	-5.72223
betaine	Amino Acid	HMDB0000043	-0.141043	-0.0376576	-0.656991	0.513943	1	-5.72238
linoleoyl-linoleoyl-glycerol (18:2||18:2) [2]*	Lipid	HMDB0007248	0.37751	-0.0751133	0.649758	0.518569	1	-5.72681
2S,3R-dihydroxybutyrate	Lipid	HMDB0002453	0.23359	0.163249	0.64761	0.519947	1	-5.72812
N1-methylinosine	Nucleotide	HMDB0002721	0.135765	-0.128786	0.646236	0.52083	1	-5.72896
N-acetylcitrulline	Amino Acid	HMDB0000856	-0.559539	-0.663916	-0.645864	0.52107	1	-5.72918
indoleacetoylcarnitine*	Amino Acid	NA	-0.583481	-0.242301	-0.644202	0.522138	1	-5.73019
N-acetylputrescine	Amino Acid	HMDB0002064	0.189421	-0.126858	0.639114	0.525418	1	-5.73326
thioproline	Xenobiotics	NA	-0.169205	0.505781	-0.637853	0.526232	1	-5.73402
3-hydroxydodecanedioate*	Lipid	HMDB0000413	0.404426	-0.0293223	0.636502	0.527105	1	-5.73482
alpha-CEHC glucuronide*	Cofactors and Vitamins	HMDB0062445	-0.22745	-0.961216	-0.636389	0.527179	1	-5.73489
phytanate	Xenobiotics	HMDB0000801	0.427348	0.702638	0.635278	0.527897	1	-5.73556
dodecanedioate (C12)	Lipid	HMDB0000623	-0.296345	0.134924	-0.633512	0.529041	1	-5.73661
4-hydroxyphenylpyruvate	Amino Acid	HMDB0000707	-0.448359	0.135825	-0.630425	0.531043	1	-5.73844
1-(1-enyl-stearoyl)-2-oleoyl-GPE (P-18:0||18:1)	Lipid	HMDB0011375	0.229109	0.245731	0.620204	0.5377	1	-5.74445
1-methyl-5-imidazoleacetate	Amino Acid	HMDB04988	0.895831	-0.725543	0.615279	0.540924	1	-5.74731
galactitol (dulcitol)	Carbohydrate	HMDB0000107	-0.313542	-0.626466	-0.615218	0.540964	1	-5.74735
bilirubin degradation product, C17H18N2O4 (1)	Partially Characterized Molecules	NA	0.264658	0.0938218	0.614641	0.541342	1	-5.74768
hydroxystearate sulfate	Lipid	NA	0.382321	-1.18287	0.614016	0.541751	1	-5.74804
N-acetylmethionine	Amino Acid	HMDB0011745	0.209227	-0.0958486	0.613276	0.542237	1	-5.74847
ursodeoxycholate	Lipid	HMDB0000946	1.02887	-0.915485	0.613211	0.54228	1	-5.74851
levulinoylcarnitine	Xenobiotics	NA	-0.556618	-0.95017	-0.61203	0.543055	1	-5.74919
2-methoxyhydroquinone sulfate (1)	Xenobiotics	NA	-0.647537	-0.29331	-0.607643	0.54594	1	-5.7517
androstenediol (3alpha, 17alpha) monosulfate (2)	Lipid	NA	-0.401254	-0.167282	-0.607604	0.545966	1	-5.75172
S-1-pyrroline-5-carboxylate	Amino Acid	HMDB0001301	0.36347	-0.394825	0.607569	0.545989	1	-5.75174
N-acetyl-3-methylhistidine*	Amino Acid	NA	-0.527884	-1.16408	-0.607021	0.54635	1	-5.75206
cis-3,4-methyleneheptanoylglycine	Lipid	NA	-0.337211	0.0193434	-0.606671	0.54658	1	-5.75226
lysine	Amino Acid	HMDB0003405	-0.139676	-0.0375126	-0.604825	0.547798	1	-5.75331
bilirubin degradation product, C16H18N2O5 (2)	Partially Characterized Molecules	NA	0.34473	-0.00109577	0.604418	0.548066	1	-5.75354
N6,N6,N6-trimethyllysine	Amino Acid	HMDB0001325	0.241016	-0.0906929	0.604022	0.548328	1	-5.75376
3-methylxanthine	Xenobiotics	HMDB0001886	-0.632995	-0.234583	-0.603169	0.548891	1	-5.75425
1,7-dimethylurate	Xenobiotics	HMDB0011103	0.731989	-0.0552775	0.60288	0.549082	1	-5.75441
glycosyl-N-palmitoyl-sphingosine (d18:1||16:0)	Lipid	NA	0.173733	-0.042845	0.602691	0.549207	1	-5.75452
tryptophan betaine	Amino Acid	HMDB0061115	0.8355	-0.110986	0.602602	0.549265	1	-5.75457
1-palmitoyl-GPE (16:0)	Lipid	HMDB0011503	-0.16346	-0.302585	-0.601504	0.549991	1	-5.75519
pregnenetriol disulfate*	Lipid	NA	0.330626	-0.205303	0.597796	0.552445	1	-5.75728
p-cresol sulfate	Xenobiotics	HMDB0011635	-0.747324	-0.366396	-0.596183	0.553514	1	-5.75819
glycochenodeoxycholate	Lipid	HMDB0000637	0.472183	0.313466	0.595921	0.553688	1	-5.75834
diacylglycerol (14:0||18:1, 16:0||16:1) [2]*	Lipid	NA	0.442159	0.0849381	0.59516	0.554192	1	-5.75876
2-acetamidophenol sulfate	Xenobiotics	NA	-0.68696	0.0565734	-0.592902	0.555691	1	-5.76002
1-stearoyl-2-arachidonoyl-GPI (18:0||20:4)	Lipid	HMDB0009815	-0.120187	0.0143437	-0.592089	0.556232	1	-5.76048
ergothioneine	Xenobiotics	HMDB0003045	-0.480014	-0.0372537	-0.588966	0.55831	1	-5.76221
indolin-2-one	Xenobiotics	NA	-0.358744	-0.257042	-0.58896	0.558314	1	-5.76221
palmitoyl sphingomyelin (d18:1||16:0)	Lipid	HMDB0010169	0.0843782	-0.0234541	0.587932	0.558999	1	-5.76278
1-(1-enyl-palmitoyl)-2-arachidonoyl-GPC (P-16:0||20:4)*	Lipid	HMDB0011220	-0.175376	-0.150705	-0.584315	0.561412	1	-5.76478
1-(1-enyl-palmitoyl)-2-oleoyl-GPE (P-16:0||18:1)*	Lipid	HMDB0011342	0.179105	0.115329	0.584286	0.561431	1	-5.76479
isoleucine	Amino Acid	HMDB0000172	0.123203	0.0174002	0.584184	0.561499	1	-5.76485
arabonate||xylonate	Carbohydrate	HMDB0000539	-0.197171	-0.196214	-0.582978	0.562305	1	-5.76551
10-undecenoate (11:1n1)	Lipid	HMDB0033724	-0.296475	0.540047	-0.581849	0.56306	1	-5.76613
palmitoleoylcarnitine (C16:1)*	Lipid	NA	0.250989	-0.267004	0.57523	0.567496	1	-5.76974
4-hydroxynonenal	Lipid	HMDB0004362	-0.448832	-0.604207	-0.575043	0.567622	1	-5.76984
ximenoylcarnitine (C26:1)*	Lipid	NA	0.176346	0.14577	0.571975	0.569683	1	-5.77149
p-cresol glucuronide*	Amino Acid	HMDB0011686	-0.82431	-0.72918	-0.571908	0.569729	1	-5.77153
umbelliferone sulfate	Xenobiotics	HMDB0240565	-0.70872	-0.985947	-0.569843	0.571118	1	-5.77264
sphingomyelin (d18:1||25:0, d19:0||24:1, d20:1||23:0, d19:1||24:0)*	Lipid	NA	-0.217284	0.160716	-0.5694	0.571417	1	-5.77288
3-methylcytidine	Nucleotide	HMDB0240577	0.275523	-0.0316185	0.569337	0.571459	1	-5.77291
5-methylthioadenosine (MTA)	Amino Acid	HMDB0001173	0.220074	-0.00417753	0.56875	0.571855	1	-5.77322
5-hydroxyindole glucuronide	Amino Acid	NA	0.369673	-0.788261	0.567993	0.572365	1	-5.77363
diacylglycerol (14:0||18:1, 16:0||16:1) [1]*	Lipid	NA	0.432283	-0.256241	0.566649	0.573272	1	-5.77435
2,3-dihydroxy-2-methylbutyrate	Amino Acid	HMDB0029576	0.353945	-0.283024	0.56621	0.573568	1	-5.77458
theanine	Xenobiotics	HMDB0034365	-1.44878	-2.32801	-0.565827	0.573827	1	-5.77478
N-acetylleucine	Amino Acid	HMDB0011756	-0.135749	0.0695435	-0.565661	0.573939	1	-5.77487
pristanate	Lipid	HMDB0000795	0.420661	-0.147596	0.565284	0.574194	1	-5.77507
5-dodecenoylcarnitine (C12:1)	Lipid	HMDB13326	-0.584205	-0.783506	-0.562147	0.576313	1	-5.77674
3-hydroxyhexanoylcarnitine (1)	Lipid	NA	-0.216529	0.0120592	-0.56176	0.576575	1	-5.77694
1-carboxyethyltyrosine	Amino Acid	NA	0.301301	0.0613159	0.560465	0.577452	1	-5.77763
hexadecadienoate (16:2n6)	Lipid	HMDB0000477	0.395281	-0.194306	0.558386	0.578861	1	-5.77872
histidine betaine (hercynine)*	Xenobiotics	NA	0.483851	-1.10456	0.557805	0.579255	1	-5.77903
corticosterone	Lipid	HMDB0001547	-0.527521	-1.05403	-0.55624	0.580317	1	-5.77985
vanillactate	Amino Acid	HMDB0000913	-0.202327	-0.139657	-0.552088	0.583138	1	-5.78201
3-ethylcatechol sulfate (1)	Xenobiotics	NA	-0.425628	-1.09765	-0.550914	0.583937	1	-5.78262
phenylacetylglutamate	Peptide	HMDB0059772	-0.496977	-0.793041	-0.550634	0.584128	1	-5.78277
citrate	Energy	HMDB0000094	-0.102683	-0.047507	-0.549748	0.584731	1	-5.78323
N2,N2-dimethylguanosine	Nucleotide	HMDB0004824	0.119162	-0.137922	0.548484	0.585593	1	-5.78388
5alpha-androstan-3beta,17beta-diol monosulfate (2)	Lipid	NA	-0.400433	-0.100083	-0.548241	0.585758	1	-5.78401
ribonate	Carbohydrate	HMDB0000867	0.132825	-0.0715871	0.545905	0.587352	1	-5.78521
2-methylcitrate||homocitrate	Energy	HMDB0003518,HMDB0000379	0.603235	-1.154	0.543123	0.589253	1	-5.78664
laurate (12:0)	Lipid	HMDB0000638	0.35329	0.207317	0.542672	0.589561	1	-5.78687
sphingomyelin (d18:2||18:1)*	Lipid	HMDB0001348	-0.125895	-0.0959523	-0.541298	0.590502	1	-5.78757
4-acetylphenyl sulfate	Xenobiotics	NA	-0.410729	-0.319532	-0.538494	0.592422	1	-5.78899
linoleoyl-linoleoyl-glycerol (18:2||18:2) [1]*	Lipid	HMDB0007248	0.30285	-0.121408	0.538209	0.592617	1	-5.78914
dihydrocaffeate sulfate (2)	Xenobiotics	NA	0.676664	0.0136125	0.536808	0.593578	1	-5.78985
aconitate [cis or trans]	Energy	HMDB0000958,HMDB000072	0.123635	-0.132171	0.535757	0.5943	1	-5.79038
glycohyocholate	Lipid	HMDB0000138	0.531648	-0.150743	0.532632	0.596447	1	-5.79195
glycosyl-N-behenoyl-sphingosine (d18:1||22:0)*	Lipid	NA	-0.189561	0.00762903	-0.529571	0.598554	1	-5.79348
1-(1-enyl-stearoyl)-2-linoleoyl-GPE (P-18:0||18:2)*	Lipid	HMDB0011376	-0.214698	0.102782	-0.527506	0.599977	1	-5.79451
alpha-hydroxyisocaproate	Amino Acid	HMDB0000665,HMDB0000624,HMDB00746	0.252893	-0.0994318	0.524806	0.60184	1	-5.79585
indole-3-carboxylate	Amino Acid	HMDB0003320	0.426047	-0.698967	0.520846	0.604577	1	-5.7978
caffeic acid sulfate	Xenobiotics	HMDB0041708	-0.61036	-1.7799	-0.519788	0.60531	1	-5.79832
cysteine s-sulfate	Amino Acid	HMDB0000731	-0.137928	0.472625	-0.51823	0.606389	1	-5.79908
1-palmitoyl-2-dihomo-linolenoyl-GPC (16:0||20:3n3 or 6)*	Lipid	NA	0.11296	0.0158967	0.516077	0.607882	1	-5.80013
glycocholate	Lipid	HMDB0000138	0.475772	0.432501	0.51543	0.608331	1	-5.80044
pentose acid*	Partially Characterized Molecules	HMDB0000892	-0.479762	0.270506	-0.515167	0.608513	1	-5.80057
4-hydroxyhippurate	Xenobiotics	HMDB0013678	0.318641	0.0371067	0.514981	0.608642	1	-5.80066
17alpha-hydroxypregnanolone glucuronide	Lipid	NA	-0.322464	-0.139934	-0.514916	0.608688	1	-5.80069
tridecenedioate (C13:1-DC)*	Lipid	NA	0.305291	-0.156954	0.513175	0.609897	1	-5.80154
sphingomyelin (d18:1||21:0, d17:1||22:0, d16:1||23:0)*	Lipid	NA	-0.152745	0.173205	-0.513139	0.609921	1	-5.80155
linoleoyl-linolenoyl-glycerol (18:2||18:3) [2]*	Lipid	HMDB0007250	0.301104	0.26146	0.512526	0.610347	1	-5.80185
propionylcarnitine (C3)	Lipid	HMDB0000824	0.20195	-0.0535456	0.512009	0.610707	1	-5.8021
campesterol	Lipid	HMDB0002869	0.285009	0.0144919	0.510513	0.611748	1	-5.80282
urate	Nucleotide	HMDB0000289	-0.121693	-0.00418608	-0.510436	0.611801	1	-5.80286
N-acetyltaurine	Amino Acid	HMDB0240253	-0.231145	-0.296718	-0.506406	0.614608	1	-5.80479
2-oxoarginine*	Amino Acid	HMDB0004225	-0.255917	0.00960649	-0.50306	0.616943	1	-5.80638
N6-acetyllysine	Amino Acid	HMDB0000206	-0.111386	-0.0849163	-0.502445	0.617373	1	-5.80667
N-acetylcarnosine	Amino Acid	HMDB0012881	-0.229895	0.344762	-0.499229	0.619622	1	-5.80819
sphingomyelin (d17:1||14:0, d16:1||15:0)*	Lipid	NA	-0.191942	0.324949	-0.499001	0.619781	1	-5.8083
hypoxanthine	Nucleotide	HMDB0000157	0.84571	-1.60248	0.49879	0.619928	1	-5.8084
1-palmitoleoyl-2-linolenoyl-GPC (16:1||18:3)*	Lipid	HMDB0008008	-0.390535	0.255293	-0.498712	0.619983	1	-5.80843
4-vinylcatechol sulfate	Xenobiotics	NA	-0.89962	-0.862779	-0.498458	0.620161	1	-5.80855
phosphate	Energy	HMDB0001429	-0.0759291	-0.0460352	-0.496465	0.621557	1	-5.80949
2-hydroxysebacate	Lipid	HMDB0000424	0.30615	0.318264	0.493557	0.623596	1	-5.81084
cortolone glucuronide (1)	Lipid	NA	-0.286028	-0.364929	-0.490663	0.625629	1	-5.81219
2R,3R-dihydroxybutyrate	Lipid	HMDB0000498	0.168438	0.0163154	0.489191	0.626664	1	-5.81287
N2-acetyl,N6-methyllysine	Amino Acid	NA	-0.578265	-0.941588	-0.488374	0.627239	1	-5.81324
linolenoylcarnitine (C18:3)*	Lipid	NA	-0.330244	-0.484908	-0.487077	0.628151	1	-5.81384
phosphoethanolamine (PE)	Lipid	HMDB0000224	-0.166926	-0.231129	-0.48526	0.629431	1	-5.81467
choline	Lipid	HMDB0000097	-0.101585	-0.0651345	-0.485052	0.629578	1	-5.81477
(S)-3-hydroxybutyrylcarnitine	Lipid	HMDB0013127	0.400363	-0.544822	0.483022	0.631009	1	-5.81569
cis-3,4-methyleneheptanoylcarnitine	Lipid	NA	-0.20665	0.340432	-0.482279	0.631533	1	-5.81603
ascorbic acid 2-sulfate	Cofactors and Vitamins	HMDB0060649	-0.428587	-0.464509	-0.481882	0.631814	1	-5.81621
7-methylguanine	Nucleotide	HMDB0000897	-0.0997049	-0.0959528	-0.480323	0.632914	1	-5.81692
5-hydroxyhexanoate	Lipid	HMDB0000525,HMDB0000409	-0.233818	-0.00951133	-0.473084	0.638037	1	-5.82017
glycine	Amino Acid	HMDB0000123	-0.130852	-0.0612236	-0.472447	0.638488	1	-5.82046
N2,N5-diacetylornithine	Amino Acid	NA	-0.333573	-0.249964	-0.471796	0.63895	1	-5.82075
gulonate*	Cofactors and Vitamins	HMDB0003290	-0.195782	-0.181499	-0.470694	0.639732	1	-5.82124
perfluorohexanesulfonic acid	Xenobiotics	NA	-0.271196	0.384749	-0.469717	0.640425	1	-5.82167
2-hydroxyadipate	Lipid	HMDB0000321	-0.271314	-1.29368	-0.46563	0.64333	1	-5.82347
3-phosphoglycerate	Carbohydrate	HMDB0000807	-0.240922	-0.439169	-0.461737	0.646102	1	-5.82518
4-acetylcatechol sulfate (1)	Xenobiotics	NA	-0.540614	-1.59148	-0.461387	0.646352	1	-5.82533
gamma-glutamyltryptophan	Peptide	HMDB0029160	-0.115869	-0.0710119	-0.460808	0.646764	1	-5.82558
arginine	Amino Acid	HMDB0000517	-0.175382	0.0324084	-0.460749	0.646806	1	-5.82561
trizma acetate	Xenobiotics	NA	0.613654	0.931256	0.459962	0.647368	1	-5.82595
carnitine	Lipid	HMDB0000062	-0.122803	-0.125118	-0.459906	0.647408	1	-5.82597
sphingomyelin (d18:2||24:1, d18:1||24:2)*	Lipid	NA	-0.0760846	-0.0967105	-0.459247	0.647878	1	-5.82626
cerotoylcarnitine (C26)*	Lipid	HMDB0006347	-0.122038	0.0863318	-0.459096	0.647985	1	-5.82632
fumarate	Energy	HMDB0000134	0.312	-0.225538	0.45509	0.650847	1	-5.82805
1-stearoyl-2-oleoyl-GPS (18:0||18:1)	Lipid	HMDB0010163	0.23106	-0.0346168	0.454196	0.651486	1	-5.82843
N,N-dimethyl-pro-pro	Peptide	NA	-0.110306	-0.145058	-0.453349	0.652092	1	-5.8288
tetradecadienoate (14:2)*	Lipid	HMDB0000560	0.317039	-0.57207	0.453134	0.652246	1	-5.82889
salicylate	Xenobiotics	HMDB0001895	-0.564926	0.314542	-0.451458	0.653445	1	-5.8296
3-hydroxylaurate	Lipid	HMDB0000387	0.351197	-0.20178	0.450757	0.653947	1	-5.8299
14-HDoHE||17-HDoHE	Lipid	HMDB0010213,HMDB0060044	-0.327106	-2.73558	-0.449934	0.654537	1	-5.83025
GlcNAc sulfate conjugate of C21H34O2 steroid	Partially Characterized Molecules	NA	-0.415748	-0.386603	-0.449364	0.654945	1	-5.83049
anthranilate	Amino Acid	HMDB0001123	0.251069	-0.656163	0.448039	0.655896	1	-5.83105
3-methoxycatechol sulfate (2)	Xenobiotics	NA	-0.464349	-0.829397	-0.446101	0.657286	1	-5.83187
8-methoxykynurenate	Amino Acid	HMDB0060426	-0.280437	-0.710463	-0.446091	0.657293	1	-5.83188
1-palmitoyl-2-palmitoleoyl-GPC (16:0||16:1)*	Lipid	HMDB0007969	0.152816	0.0706662	0.445856	0.657462	1	-5.83197
1-(1-enyl-palmitoyl)-2-palmitoleoyl-GPC (P-16:0||16:1)*	Lipid	HMDB0011207	-0.166808	-0.0657827	-0.443431	0.659204	1	-5.83299
3-(4-hydroxyphenyl)lactate (HPLA)	Amino Acid	HMDB0000755	-0.124556	-0.0892843	-0.442719	0.659716	1	-5.83329
sphingomyelin (d18:2||16:0, d18:1||16:1)*	Lipid	NA	0.0699022	-0.10346	0.440066	0.661624	1	-5.83439
2-methylserine	Amino Acid	NA	-0.199222	-0.501764	-0.439782	0.661829	1	-5.83451
N-stearoylserine*	Lipid	NA	0.179915	-0.045645	0.439489	0.66204	1	-5.83463
3-hydroxyoctanoylcarnitine (2)	Lipid	NA	-0.200425	0.0736723	-0.437677	0.663345	1	-5.83538
sphingomyelin (d18:2||23:0, d18:1||23:1, d17:1||24:1)*	Lipid	NA	-0.115006	0.124582	-0.436051	0.664517	1	-5.83605
gamma-carboxyglutamate	Amino Acid	HMDB0041900	0.079346	-0.10184	0.43542	0.664972	1	-5.83631
citraconate||glutaconate	Energy	HMDB0000620,HMDB0000634	-0.484689	1.70073	-0.43467	0.665513	1	-5.83662
glycerol 3-phosphate	Lipid	HMDB0000126	-0.129709	0.355791	-0.433864	0.666094	1	-5.83695
cystine	Amino Acid	HMDB0000192	0.0915182	0.00793398	0.433186	0.666584	1	-5.83723
phenylacetylglycine	Peptide	HMDB0000821	-0.448674	-1.33818	-0.428826	0.669735	1	-5.839
5-hydroxyindole sulfate	Amino Acid	NA	-0.342978	-0.696494	-0.427372	0.670787	1	-5.83959
asparagine	Amino Acid	HMDB0000168	-0.0827049	0.0568786	-0.425029	0.672484	1	-5.84053
methionine sulfone	Amino Acid	HMDB0062174	-0.208018	-0.0649049	-0.424515	0.672856	1	-5.84074
cholate	Lipid	HMDB0000619	0.545954	0.50373	0.423293	0.673742	1	-5.84123
3-amino-2-piperidone	Amino Acid	HMDB0000323	0.105816	-0.22247	0.422607	0.67424	1	-5.8415
1-palmitoyl-2-arachidonoyl-GPI (16:0||20:4)*	Lipid	HMDB0009789	0.19803	0.00468685	0.41916	0.676742	1	-5.84287
ascorbic acid 3-sulfate*	Cofactors and Vitamins	NA	-0.187435	0.215792	-0.418417	0.677281	1	-5.84316
hydroquinone sulfate	Xenobiotics	HMDB0240263	0.340776	-0.520689	0.417942	0.677627	1	-5.84335
3-hydroxy-2-methylpyridine sulfate	Xenobiotics	NA	-0.723029	-0.988596	-0.414261	0.680304	1	-5.8448
palmitoyl-linoleoyl-glycerol (16:0||18:2) [1]*	Lipid	HMDB0007103	0.238485	-0.240913	0.41178	0.682111	1	-5.84577
gamma-glutamylglutamate	Peptide	HMDB0011737	0.153182	0.32637	0.41177	0.682118	1	-5.84577
isoleucylglycine	Peptide	HMDB0028907	0.232262	-0.557429	0.410383	0.683129	1	-5.84631
palmitoylcarnitine (C16)	Lipid	HMDB0000222	-0.115497	-0.169976	-0.409672	0.683647	1	-5.84658
xanthurenate	Amino Acid	HMDB0000881	-0.345859	-0.492933	-0.409282	0.683932	1	-5.84673
pregnen-diol disulfate*	Lipid	NA	0.224656	-0.0949962	0.4078	0.685014	1	-5.84731
uracil	Nucleotide	HMDB0000300	-0.187291	-0.630495	-0.407753	0.685048	1	-5.84732
2-hydroxy-4-(methylthio)butanoic acid	Amino Acid	HMDB0037115	0.159779	-0.171223	0.407432	0.685282	1	-5.84745
cotinine	Xenobiotics	HMDB0001046	0.986063	-5.89952	0.403371	0.688248	1	-5.849
pregnenetriol sulfate*	Lipid	NA	-0.189744	0.0968682	-0.400444	0.69039	1	-5.85011
5-hydroxylysine	Amino Acid	HMDB0000450	0.244769	0.0366875	0.39389	0.695195	1	-5.85257
1-carboxyethylleucine	Amino Acid	NA	0.156743	0.0876572	0.391135	0.697218	1	-5.85359
tetradecadienedioate (C14:2-DC)*	Lipid	NA	0.303968	-0.460906	0.389322	0.69855	1	-5.85426
5-acetylamino-6-amino-3-methyluracil	Xenobiotics	HMDB0004400	0.577968	-0.648719	0.388996	0.69879	1	-5.85438
paraxanthine	Xenobiotics	HMDB0001860	0.536338	-0.242674	0.38895	0.698824	1	-5.8544
alpha-tocopherol	Cofactors and Vitamins	HMDB0001893	-0.0617766	0.0487687	-0.388598	0.699083	1	-5.85453
1-carboxyethylisoleucine	Amino Acid	NA	0.259522	-0.172807	0.387694	0.699748	1	-5.85486
glutathione, oxidized (GSSG)	Amino Acid	HMDB0003337	0.0136993	-0.40901	0.375762	0.708548	1	-5.85916
2,3-dihydroxy-5-methylthio-4-pentenoate (DMTPA)*	Amino Acid	HMDB0240388	-0.0699335	-0.197198	-0.375011	0.709103	1	-5.85942
glycodeoxycholate glucuronide (1)	Lipid	NA	-0.461564	-0.324077	-0.372772	0.710759	1	-5.86022
retinal	Cofactors and Vitamins	HMDB0001358	-0.208647	-0.40898	-0.370367	0.71254	1	-5.86106
valylglycine	Peptide	HMDB0029127	-0.255416	-0.820354	-0.369923	0.712869	1	-5.86121
gluconate	Xenobiotics	HMDB0000625	0.116185	-0.128368	0.368815	0.713691	1	-5.8616
adenosine 3',5'-cyclic monophosphate (cAMP)	Nucleotide	HMDB0000058	0.142647	-0.211326	0.363203	0.717854	1	-5.86354
trans-2-hexenoylglycine	Lipid	NA	0.325558	-0.843628	0.362568	0.718326	1	-5.86376
tetradecanedioate (C14)	Lipid	HMDB0000872	0.186095	-0.0173902	0.359601	0.720531	1	-5.86477
eicosenoylcarnitine (C20:1)*	Lipid	NA	0.135658	-0.0737877	0.35924	0.7208	1	-5.86489
3-hydroxyisobutyrate	Amino Acid	HMDB0000023,HMDB0000336	-0.205987	-0.067277	-0.35395	0.724738	1	-5.86668
1,3,7-trimethylurate	Xenobiotics	HMDB0002123	-0.414566	-0.823581	-0.353608	0.724993	1	-5.86679
ornithine	Amino Acid	HMDB0000214	0.089903	-0.00283278	0.353219	0.725283	1	-5.86692
21-hydroxypregnenolone disulfate	Lipid	NA	-0.160439	-0.137353	-0.351708	0.726409	1	-5.86742
bilirubin (E,Z or Z,E)*	Cofactors and Vitamins	HMDB0000488	-0.135256	0.19642	-0.351546	0.72653	1	-5.86748
dimethylglycine	Amino Acid	HMDB0000092	0.117672	-0.080639	0.351502	0.726563	1	-5.86749
lactate	Carbohydrate	HMDB0000190	-0.108504	-0.250597	-0.350652	0.727197	1	-5.86777
4-hydroxy-2-oxoglutaric acid	Lipid	HMDB0002070	-0.448288	-0.145998	-0.349411	0.728123	1	-5.86818
3-methoxytyramine sulfate	Amino Acid	NA	-0.256359	-0.436617	-0.349212	0.728272	1	-5.86825
caffeine	Xenobiotics	HMDB0001847	0.562733	0.950569	0.348547	0.728768	1	-5.86847
1-oleoyl-GPC (18:1)	Lipid	HMDB0002815	0.0858558	-0.0906846	0.347538	0.729522	1	-5.8688
pyridoxate	Cofactors and Vitamins	HMDB0000017	0.142659	0.211754	0.346927	0.729978	1	-5.869
branched-chain, straight-chain, or cyclopropyl 12:1 fatty acid*	Partially Characterized Molecules	NA	-0.292233	-0.397379	-0.34685	0.730036	1	-5.86903
N-formylphenylalanine	Amino Acid	HMDB0240317	-0.274505	-0.256112	-0.346129	0.730574	1	-5.86926
5alpha-androstan-3alpha,17alpha-diol monosulfate	Lipid	HMDB0000412	-0.300164	-0.690368	-0.34357	0.732488	1	-5.8701
11beta-hydroxyandrosterone sulfate (1)	Lipid	NA	-0.18804	-1.26526	-0.342988	0.732923	1	-5.87029
1-palmitoyl-2-arachidonoyl-GPC (16:0||20:4n6)	Lipid	HMDB0007982	-0.0688076	-0.0644321	-0.338647	0.736173	1	-5.87168
bilirubin (E,E)*	Cofactors and Vitamins	NA	-0.159712	0.220517	-0.334042	0.739626	1	-5.87315
docosapentaenoate (n6 DPA; 22:5n6)	Lipid	HMDB0001976	-0.280484	-1.13189	-0.3336	0.739958	1	-5.87329
2-naphthol sulfate	Xenobiotics	NA	-0.199053	-0.914041	-0.331376	0.741628	1	-5.87399
1-methyl-4-imidazoleacetate	Amino Acid	HMDB0002820	-0.309093	-0.751516	-0.330964	0.741937	1	-5.87412
glutamine	Amino Acid	HMDB0000641	-0.0528713	0.00270248	-0.330577	0.742228	1	-5.87424
sphingomyelin (d18:1||17:0, d17:1||18:0, d19:1||16:0)	Lipid	NA	0.075933	0.0219075	0.330169	0.742534	1	-5.87436
(2,4 or 2,5)-dimethylphenol sulfate	Xenobiotics	NA	-0.173782	-1.5795	-0.324508	0.746792	1	-5.87612
4-methoxyphenol sulfate	Amino Acid	NA	0.380159	-2.66083	0.32209	0.748613	1	-5.87685
1-methylxanthine	Xenobiotics	HMDB0010738	0.355151	0.754227	0.320514	0.749801	1	-5.87733
sphingomyelin (d18:1||19:0, d19:1||18:0)*	Lipid	NA	0.0939665	0.0703582	0.320097	0.750115	1	-5.87746
1-methylnicotinamide	Cofactors and Vitamins	HMDB0000699	-0.220279	-0.183457	-0.317641	0.751967	1	-5.8782
1-methyladenosine	Nucleotide	HMDB0003331	-0.0524426	-0.0664935	-0.317423	0.752132	1	-5.87827
3-hydroxydecanoylcarnitine	Lipid	HMDB0061636	0.177494	-0.0646444	0.316667	0.752703	1	-5.87849
sucrose	Carbohydrate	HMDB0000258	0.460276	-0.52135	0.313304	0.755242	1	-5.87949
pseudouridine	Nucleotide	HMDB0000767	0.049855	-0.16492	0.311753	0.756414	1	-5.87995
7-dehydrocholesterol	Lipid	HMDB0000032	0.151259	-0.0628377	0.309348	0.758233	1	-5.88066
1-(1-enyl-palmitoyl)-2-oleoyl-GPC (P-16:0||18:1)*	Lipid	HMDB0007996	-0.0926928	0.0725453	-0.308496	0.758877	1	-5.88091
2-methylmalonylcarnitine (C4-DC)	Lipid	HMDB0013133	0.148847	-0.736803	0.307263	0.759811	1	-5.88127
hydroxy-N6,N6,N6-trimethyllysine*	Amino Acid	NA	0.191368	-0.295697	0.306798	0.760163	1	-5.8814
daidzein sulfate (2)	Xenobiotics	NA	-0.207223	-2.56775	-0.306627	0.760292	1	-5.88145
2'-O-methyluridine	Nucleotide	NA	-0.187067	-0.151121	-0.305068	0.761473	1	-5.8819
catechol glucuronide	Amino Acid	NA	-0.260002	-1.18504	-0.304544	0.76187	1	-5.88205
diacylglycerol (16:1||18:2 [2], 16:0||18:3 [1])*	Lipid	NA	0.163526	0.128238	0.303666	0.762535	1	-5.8823
caprylate (8:0)	Lipid	HMDB0000482	-0.225763	0.363386	-0.301664	0.764053	1	-5.88288
1-palmitoyl-2-stearoyl-GPE (16:0||18:0)*	Lipid	HMDB08925	0.170707	-0.555331	0.300766	0.764734	1	-5.88313
lidocaine	Xenobiotics	HMDB0014426	-0.125758	-2.55004	-0.300726	0.764764	1	-5.88314
5-methyluridine (ribothymidine)	Nucleotide	HMDB0000884	-0.0644341	0.0988129	-0.300272	0.765109	1	-5.88327
3-methyl catechol sulfate (2)	Xenobiotics	NA	-0.327544	-1.70979	-0.297407	0.767283	1	-5.88408
hydroxyproline	Amino Acid	HMDB0000725	0.126458	-0.0801206	0.296493	0.767977	1	-5.88434
gamma-glutamylvaline	Peptide	HMDB0011172	0.0641338	-0.0625134	0.293866	0.769973	1	-5.88507
sulfate of piperine metabolite C16H19NO3 (2)*	Xenobiotics	NA	0.375047	-0.95435	0.291923	0.77145	1	-5.88561
piperine	Xenobiotics	HMDB0029377	0.432079	0.390235	0.291733	0.771595	1	-5.88566
N,N,N-trimethyl-5-aminovalerate	Amino Acid	NA	0.118626	0.208803	0.290016	0.772901	1	-5.88614
carnitine of C10H14O2 (5)*	Partially Characterized Molecules	NA	-0.196775	-0.273332	-0.28968	0.773157	1	-5.88623
N-(2-furoyl)glycine	Xenobiotics	HMDB0000439	-0.506686	-0.0299431	-0.287753	0.774624	1	-5.88675
2-hydroxyphytanate*	Lipid	HMDB0061666	-0.14197	0.658234	-0.287185	0.775057	1	-5.88691
4-imidazoleacetate	Amino Acid	HMDB0002024	0.177324	-0.215761	0.287171	0.775067	1	-5.88691
4-methylguaiacol sulfate	Xenobiotics	NA	-0.297885	-0.561401	-0.285881	0.77605	1	-5.88726
glucuronide of piperine metabolite C17H21NO3 (3)*	Xenobiotics	NA	-0.317667	-0.816433	-0.28558	0.776279	1	-5.88734
picolinate	Amino Acid	HMDB0002243	0.154788	0.120056	0.285266	0.776519	1	-5.88743
N-formylanthranilic acid	Amino Acid	HMDB0004089	0.113023	0.0457884	0.279612	0.780831	1	-5.88894
gamma-glutamylglycine	Peptide	HMDB0011667	-0.0939003	-0.0456329	-0.275373	0.784068	1	-5.89005
saccharin	Xenobiotics	HMDB0029723	-0.228938	-1.68207	-0.275032	0.784328	1	-5.89014
S-adenosylhomocysteine (SAH)	Amino Acid	HMDB00939	-0.0793099	-0.398189	-0.270912	0.787479	1	-5.8912
1,2-dipalmitoyl-GPC (16:0||16:0)	Lipid	HMDB0000564	0.0409884	-0.101077	0.268997	0.788944	1	-5.89169
sebacate (C10-DC)	Lipid	HMDB0000792	0.164128	0.0451334	0.267022	0.790457	1	-5.89219
5alpha-pregnan-3beta,20beta-diol monosulfate (1)	Lipid	HMDB0240580	-0.223325	-0.115671	-0.266704	0.790701	1	-5.89227
2-keto-3-deoxy-gluconate	Xenobiotics	HMDB0001353	0.100379	-0.324403	0.263978	0.792789	1	-5.89296
isovalerylcarnitine (C5)	Amino Acid	HMDB0000688	0.106353	0.157535	0.262792	0.793699	1	-5.89325
N-acetyltyrosine	Amino Acid	HMDB0000866	-0.0894798	0.0616319	-0.261638	0.794584	1	-5.89354
N-acetylglutamine	Amino Acid	HMDB0006029	-0.0895548	0.0586338	-0.257973	0.797396	1	-5.89444
3-hydroxyoctanoate	Lipid	HMDB0001954	-0.143533	0.0793958	-0.257616	0.79767	1	-5.89453
glycodeoxycholate	Lipid	HMDB00631	-0.55665	-2.72702	-0.256115	0.798823	1	-5.89489
3-methylhistidine	Amino Acid	HMDB0000479	-0.306783	0.0767657	-0.254124	0.800353	1	-5.89537
dihydroorotate	Nucleotide	HMDB03349	0.13676	0.120996	0.252454	0.801637	1	-5.89577
N1-Methyl-2-pyridone-5-carboxamide	Cofactors and Vitamins	HMDB0004193	0.15222	-0.263925	0.250251	0.803331	1	-5.8963
oleoylcarnitine (C18:1)	Lipid	HMDB0005065	0.0765411	-0.177218	0.241977	0.809703	1	-5.89822
3-decenoylcarnitine	Lipid	NA	-0.147836	-0.566696	-0.241431	0.810124	1	-5.89835
sphingomyelin (d18:1||18:1, d18:2||18:0)	Lipid	HMDB0012101	-0.0473238	-0.0581566	-0.238861	0.812106	1	-5.89893
3-methylcrotonylglycine	Amino Acid	HMDB0000459	-0.164236	-0.475292	-0.23882	0.812138	1	-5.89894
gamma-CEHC glucuronide*	Cofactors and Vitamins	NA	-0.143422	-0.685872	-0.23767	0.813025	1	-5.8992
cholic acid glucuronide	Lipid	HMDB0002577	0.234024	-1.53929	0.237635	0.813053	1	-5.89921
alpha-hydroxycaproate	Lipid	HMDB0001624	0.149514	-0.627145	0.237337	0.813283	1	-5.89927
valine	Amino Acid	HMDB0000883	0.0436896	0.0446024	0.236751	0.813735	1	-5.89941
1-arachidonoyl-GPC* (20:4)*	Lipid	HMDB0010395	0.0871203	-0.257022	0.235961	0.814344	1	-5.89958
1-palmitoyl-2-linoleoyl-GPC (16:0||18:2)	Lipid	HMDB0007973	0.0291372	0.0336388	0.227324	0.82102	1	-5.90147
acetylcarnitine (C2)	Lipid	HMDB0000201	-0.0785837	-0.212725	-0.22493	0.822872	1	-5.90199
hippurate	Xenobiotics	HMDB0000714	-0.19556	0.681148	-0.221894	0.825223	1	-5.90263
adrenoylcarnitine (C22:4)*	Lipid	NA	-0.068844	-0.501315	-0.220867	0.826019	1	-5.90284
myo-inositol	Lipid	HMDB0000211	-0.0817632	-0.003842	-0.220144	0.826579	1	-5.90299
acisoga	Amino Acid	HMDB0061384	-0.100684	-0.323526	-0.21881	0.827613	1	-5.90327
succinylcarnitine (C4-DC)	Energy	HMDB0061717	-0.0922117	-0.1903	-0.218354	0.827966	1	-5.90337
1-palmitoyl-2-stearoyl-GPC (16:0||18:0)	Lipid	HMDB0007970	-0.0433749	-0.0302328	-0.216883	0.829107	1	-5.90367
docosahexaenoylcholine	Lipid	NA	0.174262	-0.700706	0.214547	0.830919	1	-5.90415
myristoylcarnitine (C14)	Lipid	HMDB000506	-0.0747777	-0.097171	-0.21317	0.831987	1	-5.90442
androsterone sulfate	Lipid	HMDB0002759	-0.185013	-0.096805	-0.213135	0.832014	1	-5.90443
1-methyl-5-imidazolelactate	Amino Acid	NA	0.178679	-0.104704	0.213077	0.832059	1	-5.90444
16a-hydroxy DHEA 3-sulfate	Lipid	HMDB0062544	-0.156341	0.144438	-0.212987	0.832129	1	-5.90446
gamma-tocopherol||beta-tocopherol	Cofactors and Vitamins	HMDB0006335,HMDB0001492	-0.118617	0.348452	-0.212962	0.832149	1	-5.90447
sphinganine	Lipid	HMDB0000269	0.0645165	-0.775598	0.211557	0.833239	1	-5.90475
1-stearoyl-GPE (18:0)	Lipid	HMDB0011130	0.0569518	-0.369568	0.209197	0.835072	1	-5.90522
DSGEGDFXAEGGGVR*	Peptide	NA	0.173	-3.15109	0.208823	0.835363	1	-5.90529
pyridoxal	Cofactors and Vitamins	HMDB0001545	-0.0256602	0.0578845	-0.208794	0.835385	1	-5.9053
alpha-CMBHC glucuronide	Cofactors and Vitamins	NA	-0.145745	-0.720043	-0.206225	0.837381	1	-5.9058
dimethylarginine (ADMA + SDMA)	Amino Acid	HMDB0003334,HMDB0001539	0.0313222	-0.107733	0.205842	0.837679	1	-5.90588
caproate (6:0)	Lipid	HMDB0000535	0.0618766	-0.0364371	0.205688	0.837799	1	-5.90591
glycosyl ceramide (d18:2||24:1, d18:1||24:2)*	Lipid	NA	-0.0733769	-0.175442	-0.205418	0.838009	1	-5.90596
3beta-hydroxy-5-cholestenoate	Lipid	NA	0.0834231	-0.035291	0.203575	0.839442	1	-5.90632
trigonelline (N'-methylnicotinate)	Cofactors and Vitamins	HMDB0000875	-0.274155	1.02466	-0.203397	0.83958	1	-5.90635
1-carboxyethylvaline	Amino Acid	NA	0.0799918	0.0788096	0.202805	0.84004	1	-5.90646
5alpha-androstan-3beta,17beta-diol disulfate	Lipid	HMDB00493	0.152995	0.0317642	0.200694	0.841683	1	-5.90687
5-dodecenoate (12:1n7)	Lipid	HMDB0000529	0.15913	-0.315145	0.199248	0.842808	1	-5.90714
tyramine O-sulfate	Amino Acid	HMDB0006409	-0.218641	-1.00505	-0.197918	0.843843	1	-5.90739
phenyllactate (PLA)	Amino Acid	HMDB0000779,HMDB0000563	0.0704593	-0.0730045	0.196691	0.844799	1	-5.90762
4-acetamidobutanoate	Amino Acid	HMDB0003681	-0.067187	-0.159383	-0.195486	0.845737	1	-5.90784
5-oxoproline	Amino Acid	HMDB0000267	-0.0503668	-0.24195	-0.194158	0.846772	1	-5.90809
palmitoyl-linolenoyl-glycerol (16:0||18:3) [2]*	Lipid	HMDB0007104,HMDB0007105	0.124824	0.408401	0.193498	0.847286	1	-5.90821
ferulic acid 4-sulfate	Xenobiotics	HMDB0029200	0.222513	-1.04084	0.193114	0.847586	1	-5.90828
S-carboxyethylcysteine	Amino Acid	NA	-0.154945	0.0244353	-0.191711	0.848679	1	-5.90854
phenylpyruvate	Amino Acid	HMDB0000205	0.0704781	0.098457	0.189924	0.850072	1	-5.90886
gamma-glutamylthreonine	Peptide	HMDB0029159	-0.0568436	0.119057	-0.189885	0.850102	1	-5.90887
tiglyl carnitine (C5)	Amino Acid	HMDB0002366	0.0926214	-0.00853614	0.189207	0.850632	1	-5.90899
sphingomyelin (d18:2||23:1)*	Lipid	NA	0.0543881	0.0157425	0.183397	0.855165	1	-5.91001
branched-chain, straight-chain, or cyclopropyl 10:1 fatty acid (1)*	Partially Characterized Molecules	NA	-0.181186	-0.191621	-0.18186	0.856365	1	-5.91028
2,3-dihydroxyisovalerate	Xenobiotics	HMDB0012141	-0.209671	0.334819	-0.180793	0.857198	1	-5.91046
dodecadienoate (12:2)*	Lipid	NA	-0.105164	-0.426459	-0.178707	0.858829	1	-5.91082
feruloylquinate (1)	Xenobiotics	NA	-0.163092	-1.13083	-0.178639	0.858881	1	-5.91083
theophylline	Xenobiotics	HMDB0001889	0.251771	0.151345	0.177655	0.859651	1	-5.91099
methylsuccinate	Amino Acid	HMDB0001844	0.0701998	0.0743044	0.17206	0.864026	1	-5.91192
retinol (Vitamin A)	Cofactors and Vitamins	HMDB0000305	-0.0593432	0.0736906	-0.171011	0.864847	1	-5.91209
(2 or 3)-decenoate (10:1n7 or n8)	Lipid	NA	-0.119167	-0.327214	-0.169295	0.86619	1	-5.91237
cyclo(leu-pro)	Peptide	HMDB0034276	-0.139954	0.324573	-0.168396	0.866894	1	-5.91251
dimethyl sulfone	Xenobiotics	HMDB0004983	0.130388	0.244115	0.166883	0.868078	1	-5.91275
N-acetylisoleucine	Amino Acid	HMDB0061684	0.0455876	-0.0483521	0.166707	0.868216	1	-5.91278
2-palmitoleoyl-GPC* (16:1)*	Lipid	HMDB10383	-0.0844655	-0.370972	-0.166005	0.868765	1	-5.91289
sphingomyelin (d18:1||14:0, d16:1||16:0)*	Lipid	HMDB0012097	-0.0336438	0.148253	-0.165772	0.868948	1	-5.91292
7-methylxanthine	Xenobiotics	HMDB0001991	-0.157224	0.0785188	-0.162783	0.871289	1	-5.91339
cys-gly, oxidized	Amino Acid	NA	-0.0835813	0.183759	-0.162698	0.871356	1	-5.9134
glucuronide of piperine metabolite C17H21NO3 (5)*	Xenobiotics	NA	0.194359	-0.748817	0.161031	0.872663	1	-5.91366
lactosyl-N-behenoyl-sphingosine (d18:1||22:0)*	Lipid	HMDB0011594	0.0373148	0.03304	0.157767	0.875222	1	-5.91415
(S)-a-amino-omega-caprolactam	Xenobiotics	NA	0.0464644	-0.230732	0.156022	0.87659	1	-5.91441
3-indoxyl sulfate	Amino Acid	HMDB0000682	0.145679	-0.141194	0.154861	0.877501	1	-5.91458
gamma-glutamylleucine	Peptide	HMDB0011171	-0.0408513	0.0935259	-0.15177	0.879927	1	-5.91503
lanthionine	Amino Acid	NA	-0.117853	-0.633436	-0.151425	0.880198	1	-5.91508
phenol sulfate	Amino Acid	HMDB0060015	0.175521	-0.557782	0.14997	0.88134	1	-5.91529
estrone 3-sulfate	Lipid	HMDB0001425	-0.0781201	-0.851957	-0.149045	0.882067	1	-5.91542
bilirubin degradation product, C16H18N2O5 (3)	Partially Characterized Molecules	NA	0.0779175	-0.16682	0.147464	0.883309	1	-5.91564
gamma-glutamyl-alpha-lysine	Peptide	NA	-0.0566621	0.0622582	-0.146852	0.883789	1	-5.91572
carboxyethyl-GABA	Amino Acid	HMDB0002201	-0.0665973	-0.113381	-0.146301	0.884222	1	-5.9158
butyrate||isobutyrate (4:0)	Lipid	HMDB0000039	0.048808	-0.00696338	0.145492	0.884858	1	-5.91591
orotate	Nucleotide	HMDB0000226	0.0401945	-0.0902435	0.144854	0.885359	1	-5.916
furosemide	Xenobiotics	HMDB0001933	-0.00430459	-2.2327	-0.143768	0.886212	1	-5.91615
(15:3)-anacardic acid	Xenobiotics	HMDB31059	0.118554	-2.68053	0.143604	0.886341	1	-5.91617
3-hydroxydecanoate	Lipid	HMDB0002203	0.0625145	0.00511341	0.143471	0.886446	1	-5.91619
valerate (5:0)	Lipid	HMDB0000892	0.0848384	-0.14259	0.141922	0.887664	1	-5.9164
glycochenodeoxycholate glucuronide (1)	Lipid	HMDB0002579	0.123344	0.233046	0.139466	0.889594	1	-5.91673
N-carbamoylvaline	Amino Acid	NA	0.0621113	-0.274428	0.139007	0.889955	1	-5.91679
salicyluric glucuronide*	Xenobiotics	HMDB0240252	-0.161115	-1.85293	-0.13652	0.891912	1	-5.91711
pregnanolone||allopregnanolone sulfate	Lipid	HMDB0240591,HMDB0062782	-0.147105	-1.21164	-0.136325	0.892065	1	-5.91714
3-hydroxypyridine glucuronide	Xenobiotics	NA	-0.178389	-1.92813	-0.135171	0.892973	1	-5.91728
N-acetylphenylalanine	Amino Acid	HMDB0000512	-0.0574705	-0.0941931	-0.134093	0.893821	1	-5.91742
gamma-glutamylisoleucine*	Peptide	HMDB0011170	0.0391345	-0.0825817	0.133787	0.894062	1	-5.91746
1,2-dilinoleoyl-GPE (18:2||18:2)*	Lipid	HMDB0009093	0.105373	-0.0581752	0.133687	0.894141	1	-5.91747
cysteinylglycine disulfide*	Amino Acid	HMDB0000709	0.0301142	0.0861016	0.132448	0.895116	1	-5.91763
3-(3-amino-3-carboxypropyl)uridine*	Nucleotide	NA	0.031918	-0.179717	0.131801	0.895626	1	-5.91771
theobromine	Xenobiotics	HMDB0002825	0.151571	0.530007	0.130314	0.896796	1	-5.91789
propyl 4-hydroxybenzoate sulfate	Xenobiotics	HMDB0135261	0.0542764	-1.95866	0.129074	0.897773	1	-5.91805
2,8-quinolinediol sulfate	Xenobiotics	NA	0.0289583	-1.20331	0.127888	0.898707	1	-5.91819
pregnenolone sulfate	Lipid	HMDB0000774	-0.0679723	-0.0250577	-0.125968	0.90022	1	-5.91842
6-hydroxyindole sulfate	Xenobiotics	HMDB0000682	0.100597	-0.11285	0.1251	0.900904	1	-5.91853
pregnenediol sulfate (C21H34O5S)*	Lipid	HMDB0000774	-0.0634897	0.132007	-0.124472	0.901399	1	-5.9186
2-palmitoyl-GPC* (16:0)*	Lipid	HMDB0061702	0.0377803	-0.313278	0.120701	0.90437	1	-5.91904
1-(1-enyl-oleoyl)-GPE (P-18:1)*	Lipid	NA	-0.0402041	-0.821531	-0.118585	0.906039	1	-5.91928
N4-acetylcytidine	Nucleotide	HMDB0005923	0.0407693	-0.27148	0.116785	0.907458	1	-5.91948
perfluorooctanoate (PFOA)	Xenobiotics	HMDB0059587	-0.0522202	-0.104375	-0.115812	0.908226	1	-5.91958
guanidinosuccinate	Amino Acid	HMDB0003157	0.0899048	-0.334214	0.114479	0.909277	1	-5.91973
arachidoylcarnitine (C20)*	Lipid	HMDB0006460	-0.0371828	0.0361086	-0.113622	0.909953	1	-5.91982
1-palmitoyl-2-oleoyl-GPI (16:0||18:1)*	Lipid	HMDB0009783	0.0347938	0.144541	0.113322	0.91019	1	-5.91985
phenylalanine	Amino Acid	HMDB0000159	0.0143993	-0.0416562	0.113295	0.910211	1	-5.91986
beta-alanine	Nucleotide	HMDB0000056	0.0411245	0.110986	0.11156	0.911581	1	-5.92004
N6-methyllysine	Amino Acid	HMDB0002038	0.0762895	0.188036	0.109983	0.912825	1	-5.92021
leukotriene B4	Lipid	HMDB0001085	-0.0170129	-1.78043	-0.108514	0.913986	1	-5.92036
propionylglycine (C3)	Lipid	HMDB0000783	0.077887	-0.553259	0.107454	0.914822	1	-5.92047
N-acetyl-isoputreanine	Amino Acid	NA	0.0408345	-0.246568	0.105639	0.916255	1	-5.92065
phosphocholine	Lipid	HMDB0001565	0.020668	0.0593229	0.105337	0.916494	1	-5.92068
lopinavir	Xenobiotics	HMDB0015539	0.0907041	-9.25183	0.105085	0.916693	1	-5.92071
vanillylmandelate (VMA)	Amino Acid	HMDB0000291	-0.0388177	-0.140856	-0.104408	0.917228	1	-5.92077
serine	Amino Acid	HMDB0000187	0.0214467	0.0725957	0.10424	0.917361	1	-5.92079
caprate (10:0)	Lipid	HMDB0000511	-0.0859066	0.378498	-0.103138	0.918231	1	-5.9209
glycosyl ceramide (d18:1||23:1, d17:1||24:1)*	Lipid	NA	0.0650993	-0.190444	0.103032	0.918315	1	-5.92091
dehydroepiandrosterone sulfate (DHEA-S)	Lipid	HMDB0001032	-0.0549218	0.178115	-0.101447	0.919567	1	-5.92106
(15:2)-anacardic acid	Xenobiotics	HMDB0033896	0.0469125	-1.17243	0.100461	0.920346	1	-5.92116
cortisone	Lipid	HMDB0002802	0.0325072	0.0325276	0.0972686	0.922869	1	-5.92146
homocitrulline	Amino Acid	HMDB0000679	0.0517715	-0.131744	0.0957983	0.924031	1	-5.92159
benzoate	Xenobiotics	HMDB0001870	-0.0294674	0.244901	-0.0942311	0.92527	1	-5.92173
palmitoyl-docosahexaenoyl-glycerol (16:0||22:6) [1]*	Lipid	HMDB0007121	0.0689502	-0.273155	0.0921214	0.926938	1	-5.92192
ibuprofen acyl glucuronide	Xenobiotics	HMDB0010343	-0.02028	-1.82359	-0.0895441	0.928977	1	-5.92214
thyroxine	Amino Acid	HMDB0000248	0.0246511	-0.128987	0.0880332	0.930172	1	-5.92227
carboxyibuprofen	Xenobiotics	HMDB0060564	-0.035842	-2.50831	-0.0880021	0.930197	1	-5.92227
stearoyl ethanolamide	Lipid	HMDB0013078	-0.0229886	-0.0585155	-0.0879949	0.930202	1	-5.92227
3-hydroxyhexanoate	Lipid	HMDB0061652,HMDB0010718	0.0344427	-0.0407179	0.0871786	0.930848	1	-5.92234
N6,N6-dimethyllysine	Amino Acid	HMDB0013287	-0.0390971	-0.0474805	-0.0867972	0.93115	1	-5.92237
1-stearoyl-2-docosahexaenoyl-GPE (18:0||22:6)*	Lipid	HMDB0009012	0.0343224	-0.210727	0.0856603	0.932049	1	-5.92246
prolylhydroxyproline	Amino Acid	HMDB0006695	0.0438044	-0.16994	0.0853739	0.932276	1	-5.92248
quinate	Xenobiotics	HMDB0003072	-0.12253	1.60709	-0.085008	0.932566	1	-5.92251
1-lignoceroyl-GPC (24:0)	Lipid	HMDB0010405	-0.0404416	-0.460191	-0.0823508	0.934669	1	-5.92272
arabitol||xylitol	Carbohydrate	HMDB0002917,HMDB0001851,HMDB0000568	-0.0244436	-0.0170702	-0.0819323	0.935	1	-5.92276
1-methylhistidine	Amino Acid	HMDB0000001	-0.0315012	-0.101301	-0.0816248	0.935243	1	-5.92278
succinoyltaurine	Amino Acid	NA	-0.0524438	-0.23062	-0.0815588	0.935295	1	-5.92279
1-linoleoyl-GPC (18:2)	Lipid	HMDB0010386	0.0277216	0.00293055	0.0803449	0.936256	1	-5.92288
leucylglycine	Peptide	HMDB0028929	0.0543074	-1.903	0.0796334	0.93682	1	-5.92293
margaroylcarnitine (C17)*	Lipid	HMDB0006210	0.0255598	-0.0933297	0.0781868	0.937965	1	-5.92304
glycosyl-N-nervonoyl-sphingosine (d18:1||24:1)*	Lipid	HMDB0010712,HMDB0004975	0.0262326	-0.0370222	0.0781018	0.938032	1	-5.92305
leucine	Amino Acid	HMDB0000687	0.0156864	0.0303587	0.077395	0.938592	1	-5.9231
hexanoylglycine (C6)	Lipid	HMDB0000701	0.0502329	-1.29878	0.0755009	0.940092	1	-5.92324
3-acetylphenol sulfate	Xenobiotics	NA	0.0635238	-1.21897	0.0741326	0.941175	1	-5.92333
FAD	Cofactors and Vitamins	HMDB0001248	-0.0290925	-0.201852	-0.0740141	0.941269	1	-5.92334
decadienedioic acid (C10:2-DC)	Lipid	NA	0.0553347	-0.472355	0.0737711	0.941462	1	-5.92336
AMP	Nucleotide	HMDB0000045	0.0510004	-0.917351	0.0736441	0.941562	1	-5.92337
o-cresol sulfate	Xenobiotics	HMDB0011635	-0.0682089	-1.0689	-0.0730981	0.941995	1	-5.92341
trans-urocanate	Amino Acid	HMDB0000301	-0.0413064	-0.0790811	-0.072632	0.942364	1	-5.92344
glycosyl ceramide (d18:1||20:0, d16:1||22:0)*	Lipid	NA	0.0269645	0.118158	0.0719116	0.942935	1	-5.92349
N-methylpipecolate	Xenobiotics	NA	0.0369106	-0.0246664	0.0637725	0.949384	1	-5.92401
1-myristoyl-2-palmitoyl-GPC (14:0||16:0)	Lipid	HMDB0007869	-0.0264607	0.434308	-0.0613298	0.95132	1	-5.92415
sulfate*	Xenobiotics	HMDB01448	-0.0140804	-0.126561	-0.0607889	0.951749	1	-5.92419
5alpha-pregnan-diol disulfate	Lipid	HMDB0240582,HMDB0240581	0.0634642	-0.571492	0.0595507	0.952731	1	-5.92426
Urolithin B glucuronide	Xenobiotics	HMDB41787	-0.0394183	-1.44625	-0.0588922	0.953253	1	-5.92429
N-acetylkynurenine (2)	Amino Acid	NA	-0.0361856	-0.0418607	-0.0560803	0.955482	1	-5.92445
alpha-CEHC sulfate	Cofactors and Vitamins	NA	-0.0174367	-1.56801	-0.0554444	0.955987	1	-5.92448
maltol sulfate	Xenobiotics	NA	-0.0631114	-0.569319	-0.0510624	0.959462	1	-5.9247
2-methylbutyrylcarnitine (C5)	Amino Acid	HMDB0000378	0.020262	0.0505836	0.0501749	0.960166	1	-5.92474
1-stearoyl-2-linoleoyl-GPC (18:0||18:2)*	Lipid	HMDB0008039	0.00673745	0.0429624	0.0441808	0.964921	1	-5.92501
palmitoleoyl-arachidonoyl-glycerol (16:1||20:4) [2]*	Lipid	NA	0.0358657	-0.413738	0.0419461	0.966694	1	-5.9251
4-cholesten-3-one	Lipid	HMDB0000921	0.0105307	-0.0535909	0.0399635	0.968268	1	-5.92518
dopamine 4-sulfate	Amino Acid	HMDB0004148	0.0393793	-1.08162	0.0398263	0.968377	1	-5.92518
erythritol	Xenobiotics	HMDB0002994	-0.0150987	-0.103025	-0.0394101	0.968707	1	-5.9252
5-acetylamino-6-formylamino-3-methyluracil	Xenobiotics	HMDB0011105	0.0463768	-0.494908	0.0387557	0.969226	1	-5.92522
N-palmitoylglycine	Lipid	HMDB0013034	0.0139687	-0.21784	0.0385447	0.969394	1	-5.92523
pyrraline	Xenobiotics	HMDB0033143	0.0288255	-0.54914	0.0376443	0.970108	1	-5.92526
thymol sulfate	Xenobiotics	HMDB0062720	-0.0586405	0.531338	-0.0374255	0.970282	1	-5.92527
glycosyl-N-behenoyl-sphingadienine (d18:2||22:0)*	Lipid	NA	0.0134869	-0.0149625	0.0362765	0.971194	1	-5.92531
naproxen	Xenobiotics	HMDB0001923	0.01936	-3.01492	0.0343257	0.972742	1	-5.92538
bilirubin	Cofactors and Vitamins	HMDB0000054	-0.00946173	0.102933	-0.0339168	0.973067	1	-5.92539
emtricitabine	Xenobiotics	HMDB0015017	-0.0268385	-1.98896	-0.0329991	0.973795	1	-5.92542
linoleoyl-docosahexaenoyl-glycerol (18:2||22:6) [2]*	Lipid	HMDB0007266	0.0203226	0.0862412	0.032593	0.974118	1	-5.92543
2-hydroxyhippurate (salicylurate)	Xenobiotics	HMDB0000840	-0.0433909	-0.0997452	-0.032316	0.974338	1	-5.92544
N-acetyltheanine	Xenobiotics	NA	-0.0397196	-2.32384	-0.0316437	0.974871	1	-5.92546
genistein sulfate*	Xenobiotics	NA	0.0154615	-2.60642	0.0298137	0.976324	1	-5.92551
sphingomyelin (d18:2||21:0, d16:2||23:0)*	Lipid	NA	0.00845703	0.113315	0.0262445	0.979158	1	-5.92561
stearoylcarnitine (C18)	Lipid	HMDB0000848	-0.00836139	0.0259275	-0.0259367	0.979402	1	-5.92562
carboxyibuprofen glucuronide*	Xenobiotics	HMDB60564	0.000684395	-0.141675	0.0258801	0.979447	1	-5.92562
N-acetylglucosaminylasparagine	Carbohydrate	HMDB0000489	-0.0102283	-0.00748908	-0.0254253	0.979808	1	-5.92563
maleate	Lipid	HMDB0000176	-0.0202751	0.82588	-0.0245875	0.980474	1	-5.92565
1-linolenoyl-GPC (18:3)*	Lipid	HMDB0010388	0.0106214	0.283386	0.0244138	0.980611	1	-5.92565
4-methylbenzenesulfonate	Xenobiotics	HMDB0059933	-0.0143289	-0.857617	-0.0238908	0.981027	1	-5.92567
1-(1-enyl-palmitoyl)-2-palmitoyl-GPC (P-16:0||16:0)*	Lipid	HMDB0011206	0.00582913	-0.112408	0.0236235	0.981239	1	-5.92567
glucuronide of piperine metabolite C17H21NO3 (4)*	Xenobiotics	NA	0.0257402	-0.709024	0.0231468	0.981617	1	-5.92568
deoxycarnitine	Lipid	HMDB0001161	0.00768769	-0.043931	0.0195838	0.984447	1	-5.92575
3-hydroxy-3-methylglutarate	Lipid	HMDB0000355	-0.00476628	-0.0281477	-0.0174318	0.986156	1	-5.92579
citrulline	Amino Acid	HMDB0000904	-0.00367268	0.0767969	-0.0161317	0.987188	1	-5.92581
2'-deoxyuridine	Nucleotide	HMDB0000012	-0.00942537	-0.621587	-0.0135943	0.989203	1	-5.92585
phenylacetylglutamine	Peptide	HMDB0006344	-0.009996	-0.18842	-0.0133747	0.989378	1	-5.92585
4-hydroxyphenylacetate	Amino Acid	HMDB0000020	0.00551878	-0.257536	0.0100577	0.992012	1	-5.92589
N,N,N-trimethyl-alanylproline betaine (TMAP)	Amino Acid	HMDB0240365	-0.00294805	-0.0675026	-0.00985262	0.992175	1	-5.92589
mannitol||sorbitol	Carbohydrate	HMDB0000247,HMDB0000765	0.0100056	0.047717	0.00958135	0.99239	1	-5.92589
desmethylnaproxen sulfate	Xenobiotics	NA	0.00259094	-2.52405	0.00601734	0.995221	1	-5.92592
desmethylnaproxen	Xenobiotics	HMDB0013989	0.00220353	-2.46681	0.00486937	0.996133	1	-5.92592
tadalafil	Xenobiotics	HMDB0014958	0.00146398	-4.72929	0.00353288	0.997194	1	-5.92593
feruloylquinate (4)	Xenobiotics	NA	0.00373318	-1.86217	0.00316722	0.997484	1	-5.92593
allantoin	Nucleotide	HMDB0000462	0.000236314	-0.0399239	0.00128069	0.998983	1	-5.92594
sulfate of piperine metabolite C16H19NO3 (3)*	Xenobiotics	NA	-5.78812e-05	-0.501141	-5.33214e-05	0.999958	1	-5.92594
oxypurinol	Xenobiotics	HMDB0000786	-7.10543e-15	-9.70275	-4.99409e-13	1	1	-5.92594
pantoprazole	Xenobiotics	HMDB0005017	-3.55271e-15	-4.25154	-2.49704e-13	1	1	-5.92594
citalopram||escitalopram	Xenobiotics	HMDB0005028	-2.66454e-15	-5.52616	-1.87278e-13	1	1	-5.92594
diclofenac	Xenobiotics	HMDB0014724	-2.66454e-15	-4.14051	-1.87278e-13	1	1	-5.92594
ciprofloxacin	Xenobiotics	HMDB0014677	-1.77636e-15	-4.65109	-1.24852e-13	1	1	-5.92594
desmethylcitalopram*	Xenobiotics	HMDB0014021	-1.77636e-15	-4.50635	-1.24852e-13	1	1	-5.92594
Gliclazide	Xenobiotics	NA	-1.77636e-15	-10.7027	-1.24852e-13	1	1	-5.92594
Nimesulide	Xenobiotics	NA	-1.77636e-15	-4.16877	-1.24852e-13	1	1	-5.92594
rocuronium	Xenobiotics	HMDB0014866	-1.77636e-15	-3.2723	-1.24852e-13	1	1	-5.92594
sulfociprofloxacin*	Xenobiotics	NA	-1.77636e-15	-5.86145	-1.24852e-13	1	1	-5.92594
azithromycin	Xenobiotics	HMDB0014352	-1.33227e-15	-3.84063	-9.36392e-14	1	1	-5.92594
clarithromycin	Xenobiotics	HMDB0015342	-8.88178e-16	-1.52575	-6.24261e-14	1	1	-5.92594
metformin	Xenobiotics	HMDB0001921	-8.88178e-16	-2.15359	-6.24261e-14	1	1	-5.92594
N4-acetyl-5-hydroxysulfamethoxazole*	Xenobiotics	NA	-8.88178e-16	-2.76808	-6.24261e-14	1	1	-5.92594
N4-acetylsulfamethoxazole*	Xenobiotics	HMDB0013854	-6.66134e-16	-1.39062	-4.68196e-14	1	1	-5.92594
cetirizine	Xenobiotics	HMDB0005032	-4.44089e-16	-1.12847	-3.12131e-14	1	1	-5.92594
pregabalin	Xenobiotics	HMDB0014375	-4.44089e-16	-0.940091	-3.12131e-14	1	1	-5.92594
ritonavir	Xenobiotics	HMDB0014646	-4.44089e-16	-1.03712	-3.12131e-14	1	1	-5.92594
tramadol	Xenobiotics	HMDB0014339	-4.44089e-16	-1.04484	-3.12131e-14	1	1	-5.92594
O-desmethyltramadol	Xenobiotics	HMDB0060997	-3.33067e-16	-0.820107	-2.34098e-14	1	1	-5.92594
4-hydroxy duloxetine glucuronide*	Xenobiotics	HMDB0060763	-2.22045e-16	-1.11904	-1.56065e-14	1	1	-5.92594
fluconazole	Xenobiotics	HMDB0014342	-2.22045e-16	-1.83084	-1.56065e-14	1	1	-5.92594
ofloxacin	Xenobiotics	HMDB0015296	-2.22045e-16	-0.799621	-1.56065e-14	1	1	-5.92594
prednisolone	Xenobiotics	HMDB0014998	-2.22045e-16	-0.915664	-1.56065e-14	1	1	-5.92594
trimethoprim	Xenobiotics	HMDB0014583	-2.22045e-16	-0.793107	-1.56065e-14	1	1	-5.92594
5-hydroxy-6-methoxy duloxetine sulfate*	Xenobiotics	NA	-1.66533e-16	-0.481566	-1.17049e-14	1	1	-5.92594
amoxicillin	Xenobiotics	HMDB0015193	-1.11022e-16	-0.614403	-7.80326e-15	1	1	-5.92594
De(carboxymethoxy) cetirizine acetic acid	Xenobiotics	NA	-1.11022e-16	-0.668409	-7.80326e-15	1	1	-5.92594
O-desmethyltramadol glucuronide	Xenobiotics	HMDB0060856	-1.11022e-16	-0.737687	-7.80326e-15	1	1	-5.92594
sertraline	Xenobiotics	HMDB0005010	-1.11022e-16	-0.211565	-7.80326e-15	1	1	-5.92594
candesartan	Xenobiotics	HMDB0014934	-5.55112e-17	-0.151042	-3.90163e-15	1	1	-5.92594
citalopram propionate*	Xenobiotics	HMDB60463	-5.55112e-17	-0.326986	-3.90163e-15	1	1	-5.92594
sulfamethoxazole	Xenobiotics	HMDB0015150	-5.55112e-17	-0.181313	-3.90163e-15	1	1	-5.92594
1-hydroxy-2-naphthalenecarboxylate	Xenobiotics	NA	0	0	0	1	1	-5.92594
10-hydroxywarfarin	Xenobiotics	HMDB0013884	0	0	0	1	1	-5.92594
2-hydroxyibuprofen	Xenobiotics	HMDB0060920	0	0	0	1	1	-5.92594
6-aminopenicillanate	Xenobiotics	HMDB0060618	0	0	0	1	1	-5.92594
7-hydroxywarfarin	Xenobiotics	HMDB0013886	0	0	0	1	1	-5.92594
allopurinol	Xenobiotics	HMDB0014581	0	0	0	1	1	-5.92594
allopurinol riboside	Xenobiotics	HMDB0000481	0	0	0	1	1	-5.92594
atenolol	Xenobiotics	HMDB0001924	0	0	0	1	1	-5.92594
celecoxib	Xenobiotics	HMDB0005014	0	0	0	1	1	-5.92594
clomipramine	Xenobiotics	HMDB0015372	0	0	0	1	1	-5.92594
dexamethasone	Xenobiotics	HMDB0015364	0	0	0	1	1	-5.92594
dexpanthenol	Xenobiotics	HMDB0004231	0	0	0	1	1	-5.92594
diazepam	Xenobiotics	HMDB0014967	0	0	0	1	1	-5.92594
diltiazem	Xenobiotics	HMDB0014487	0	0	0	1	1	-5.92594
efavirenz	Xenobiotics	HMDB0014763	0	0	0	1	1	-5.92594
enalapril	Xenobiotics	HMDB0014722	0	0	0	1	1	-5.92594
febuxostat	Xenobiotics	NA	0	0	0	1	1	-5.92594
gabapentin	Xenobiotics	HMDB0005015	0	0	0	1	1	-5.92594
lamivudine	Xenobiotics	HMDB0014847	0	0	0	1	1	-5.92594
lamotrigine	Xenobiotics	HMDB0014695	0	0	0	1	1	-5.92594
linezolid	Xenobiotics	HMDB0014739	0	0	0	1	1	-5.92594
losartan	Xenobiotics	HMDB0014816	0	0	0	1	1	-5.92594
meropenem	Xenobiotics	HMDB0014898	0	0	0	1	1	-5.92594
methadone	Xenobiotics	HMDB0014477	0	0	0	1	1	-5.92594
methylprednisolone	Xenobiotics	HMDB0015094	0	0	0	1	1	-5.92594
metoclopramide	Xenobiotics	HMDB0015363	0	0	0	1	1	-5.92594
N-desalkylquetiapine*	Xenobiotics	NA	0	0	0	1	1	-5.92594
N-desmethyl tramadol	Xenobiotics	HMDB0061007	0	-2.19034	0	1	1	-5.92594
nevirapine	Xenobiotics	HMDB0014383	0	0	0	1	1	-5.92594
O-desmethylvenlafaxine	Xenobiotics	HMDB0015646	0	0	0	1	1	-5.92594
olanzapine	Xenobiotics	HMDB0005012	0	0	0	1	1	-5.92594
olmesartan	Xenobiotics	HMDB0014420	0	0	0	1	1	-5.92594
oxazepam	Xenobiotics	HMDB14980	0	0	0	1	1	-5.92594
penicillin G	Xenobiotics	HMDB0015186	0	0	0	1	1	-5.92594
quetiapine	Xenobiotics	HMDB0005021	0	0	0	1	1	-5.92594
quinine	Xenobiotics	HMDB0014611	0	0	0	1	1	-5.92594
rosuvastatin	Xenobiotics	HMDB0015230	0	0	0	1	1	-5.92594
tenofovir	Xenobiotics	HMDB0014445	0	0	0	1	1	-5.92594
ticlopidine	Xenobiotics	HMDB0014353	0	0	0	1	1	-5.92594
valsartan	Xenobiotics	HMDB0014323	0	0	0	1	1	-5.92594
venlafaxine	Xenobiotics	HMDB0005016	0	0	0	1	1	-5.92594
warfarin	Xenobiotics	HMDB0001935	0	0	0	1	1	-5.92594
