# Supplementary material for: Systemic multi-omics analysis reveals interferon response heterogeneity and links lipid metabolism to immune alterations in severe COVID-19
Source: Genome Med. 2026 May 29;18:74. doi: 10.1186/s13073-026-01677-z (PMC13220500; doi:10.1186/s13073-026-01677-z)
Supplement: Supplementary file 13 — Additional file 13: Table S12. Correlation of metabolic alterations with immune activation markers. [file 13073_2026_1677_MOESM13_ESM.xlsx]

## Sheet: COrr_Monocyte_vs_Metabolites (H
Table S12: Correlation between Neutrophil/Monocyte activation markers with metabolites and soluble factors
Var1	Var2	R	pval	padj
1,2-dilinoleoyl-GPC (18:2||18:2)_Lipid_NA_HMDB0008138	CD169	0.811189	0.00136332	0.0587739
glycosyl-N-nervonoyl-sphingosine (d18:1||24:1)*_Lipid_NA_HMDB0010712,HMDB0004975	CD169	0.762238	0.00395045	0.0587739
1-stearoyl-2-linoleoyl-GPC (18:0||18:2)*_Lipid_NA_HMDB0008039	CD169	0.755245	0.00450844	0.0587739
6-bromotryptophan_Amino Acid_NA_NA	CD169	0.748252	0.00512408	0.0587739
homoarginine_Amino Acid_C01924_HMDB0000670	CD169	0.748252	0.00512408	0.0587739
1-(1-enyl-palmitoyl)-2-linoleoyl-GPE (P-16:0||18:2)*_Lipid_NA_HMDB0011343	CD169	0.741259	0.00580115	0.0587739
1-stearoyl-GPC (18:0)_Lipid_NA_HMDB0010384	CD169	0.741259	0.00580115	0.0587739
1-linoleoyl-2-linolenoyl-GPC (18:2||18:3)*_Lipid_NA_HMDB0008141	CD169	0.741259	0.00580115	0.0587739
indolin-2-one_Xenobiotics_C12312_NA	CD169	0.739455	0.00598623	0.0587739
guanidinoacetate_Amino Acid_C00581_HMDB0000128	CD169	0.734266	0.00654349	0.0588914
glycosyl-N-behenoyl-sphingosine (d18:1||22:0)*_Lipid_NA_NA	CD169	0.727273	0.00735503	0.0611033
1-(1-enyl-oleoyl)-GPE (P-18:1)*_Lipid_NA_NA	CD169	0.72028	0.00823977	0.0635639
1-(1-enyl-palmitoyl)-GPE (P-16:0)*_Lipid_NA_HMDB0011152	CD169	0.713287	0.00920178	0.0643191
branched chain 14:0 dicarboxylic acid_Lipid_NA_NA	CD169	0.711034	0.00952876	0.0643191
N-stearoylserine*_Lipid_NA_NA	CD169	0.678322	0.0153173	0.0787748
1-(1-enyl-stearoyl)-2-linoleoyl-GPE (P-18:0||18:2)*_Lipid_NA_HMDB0011376	CD169	0.601399	0.0385885	0.134437
guaiacol sulfate_Xenobiotics_NA_HMDB0060013	CD169	0.567426	0.054324	0.167628
catechol sulfate_Xenobiotics_NA_HMDB0059724	CD169	0.552448	0.0625115	0.182466
indolepropionate_Amino Acid_NA_HMDB0002302	CD169	0.538462	0.0708943	0.191415
glycosyl-N-behenoyl-sphingadienine (d18:2||22:0)*_Lipid_NA_NA	CD169	0.538462	0.0708943	0.191415
2-hydroxystearate_Lipid_C03045,C03042_HMDB0062549	CD169	0.531469	0.0753623	0.193789
andro steroid monosulfate C19H28O6S (1)*_Lipid_NA_HMDB0002759	CD169	0.500329	0.097599	0.229505
1-palmitoyl-2-oleoyl-GPC (16:0||18:1)_Lipid_C13875_HMDB0007972	CD11b	0.48951	0.106252	0.229505
4-methylcatechol sulfate_Xenobiotics_NA_HMDB0240459	CD169	0.461538	0.130948	0.261896
1-palmitoyl-2-oleoyl-GPC (16:0||18:1)_Lipid_C13875_HMDB0007972	CD80	0.455342	0.136882	0.265483
aconitate [cis or trans]_Energy_C02341,C004174_HMDB0000958,HMDB000072	CD169	0.454545	0.137658	0.265483
palmitoyl dihydrosphingomyelin (d18:0||16:0)*_Lipid_NA_HMDB0010168	CD169	0.447552	0.144586	0.273953
4-allylcatechol sulfate_Xenobiotics_NA_NA	CD169	0.412877	0.182227	0.318015
glycosyl-N-palmitoyl-sphingosine (d18:1||16:0)_Lipid_NA_NA	CD169	0.412587	0.182564	0.318015
citrate_Energy_C00158_HMDB0000094	CD169	0.384615	0.21702	0.355401
5alpha-androstan-3beta,17alpha-diol disulfate_Lipid_NA_HMDB0094682	CD169	0.366206	0.241694	0.378304
glycohyocholate_Lipid_NA_HMDB0000138	CD169	0.345079	0.271965	0.40218
isoursodeoxycholate_Lipid_C17662_HMDB0000686	CD169	0.342657	0.275567	0.40218
glucuronide of piperine metabolite C17H21NO3 (5)*_Xenobiotics_NA_NA	CD169	0.316776	0.315758	0.452243
11beta-hydroxyandrosterone sulfate (1)_Lipid_NA_NA	CD169	0.228825	0.474383	0.582197
lidocaine_Xenobiotics_D00358_HMDB0014426	CD11b	0.220295	0.491451	0.58326
indoleacetate_Amino Acid_C00954_HMDB0000197	CD169	0.0979021	0.762122	0.806952
1-linoleoyl-2-linolenoyl-GPC (18:2||18:3)*_Lipid_NA_HMDB0008141	CD80	-0.0350263	0.913943	0.913943
N-stearoylserine*_Lipid_NA_NA	CD80	-0.0525395	0.871178	0.87932
1-(1-enyl-stearoyl)-2-linoleoyl-GPE (P-18:0||18:2)*_Lipid_NA_HMDB0011376	CD80	-0.0630474	0.845664	0.86162
lidocaine_Xenobiotics_D00358_HMDB0014426	CD80	-0.0827553	0.798192	0.820998
1,2-dilinoleoyl-GPC (18:2||18:2)_Lipid_NA_HMDB0008138	CD80	-0.0875658	0.786694	0.816951
lidocaine_Xenobiotics_D00358_HMDB0014426	CD169	-0.0917895	0.77663	0.814331
glycosyl-N-behenoyl-sphingadienine (d18:2||22:0)*_Lipid_NA_NA	CD80	-0.108582	0.736944	0.788019
aconitate [cis or trans]_Energy_C02341,C004174_HMDB0000958,HMDB000072	CD80	-0.126095	0.696174	0.751868
citrate_Energy_C00158_HMDB0000094	CD80	-0.129597	0.688104	0.750659
homoarginine_Amino Acid_C01924_HMDB0000670	CD80	-0.1331	0.680064	0.749458
guanidinoacetate_Amino Acid_C00581_HMDB0000128	CD80	-0.136603	0.672054	0.748267
indoleacetate_Amino Acid_C00954_HMDB0000197	CD11b	-0.167832	0.602099	0.677362
1-stearoyl-GPC (18:0)_Lipid_NA_HMDB0010384	CD80	-0.175132	0.586158	0.666369
guaiacol sulfate_Xenobiotics_NA_HMDB0060013	CD80	-0.175439	0.585491	0.666369
branched chain 14:0 dicarboxylic acid_Lipid_NA_NA	CD11b	-0.203153	0.526563	0.611493
catechol sulfate_Xenobiotics_NA_HMDB0059724	CD80	-0.210158	0.512085	0.601144
glycohyocholate_Lipid_NA_HMDB0000138	CD80	-0.222225	0.487564	0.58326
1-(1-enyl-palmitoyl)-2-linoleoyl-GPE (P-16:0||18:2)*_Lipid_NA_HMDB0011343	CD80	-0.224168	0.483666	0.58326
glycosyl-N-palmitoyl-sphingosine (d18:1||16:0)_Lipid_NA_NA	CD80	-0.259195	0.415929	0.516326
indoleacetate_Amino Acid_C00954_HMDB0000197	CD80	-0.269703	0.39658	0.498031
4-allylcatechol sulfate_Xenobiotics_NA_NA	CD11b	-0.277624	0.382302	0.485749
1-(1-enyl-palmitoyl)-GPE (P-16:0)*_Lipid_NA_HMDB0011152	CD80	-0.280211	0.377698	0.485612
andro steroid monosulfate C19H28O6S (1)*_Lipid_NA_HMDB0002759	CD11b	-0.282794	0.373128	0.485516
1-(1-enyl-oleoyl)-GPE (P-18:1)*_Lipid_NA_NA	CD80	-0.297724	0.347291	0.457408
glycosyl-N-nervonoyl-sphingosine (d18:1||24:1)*_Lipid_NA_HMDB0010712,HMDB0004975	CD80	-0.301226	0.341372	0.455163
glucuronide of piperine metabolite C17H21NO3 (5)*_Xenobiotics_NA_NA	CD80	-0.301287	0.341271	0.455163
1-stearoyl-2-linoleoyl-GPC (18:0||18:2)*_Lipid_NA_HMDB0008039	CD80	-0.304729	0.335508	0.455163
andro steroid monosulfate C19H28O6S (1)*_Lipid_NA_HMDB0002759	CD80	-0.308714	0.328903	0.455163
indolepropionate_Amino Acid_NA_HMDB0002302	CD80	-0.311734	0.323944	0.454363
palmitoyl dihydrosphingomyelin (d18:0||16:0)*_Lipid_NA_HMDB0010168	CD80	-0.315237	0.318245	0.452243
palmitoyl dihydrosphingomyelin (d18:0||16:0)*_Lipid_NA_HMDB0010168	CD11b	-0.342657	0.275567	0.40218
4-allylcatechol sulfate_Xenobiotics_NA_NA	CD80	-0.345856	0.270815	0.40218
6-bromotryptophan_Amino Acid_NA_NA	CD80	-0.360771	0.249283	0.384607
isoursodeoxycholate_Lipid_C17662_HMDB0000686	CD80	-0.374782	0.230003	0.365299
4-methylcatechol sulfate_Xenobiotics_NA_HMDB0240459	CD11b	-0.377622	0.226206	0.364631
indolin-2-one_Xenobiotics_C12312_NA	CD80	-0.384485	0.217189	0.355401
glycosyl-N-behenoyl-sphingosine (d18:1||22:0)*_Lipid_NA_NA	CD80	-0.38529	0.216147	0.355401
4-methylcatechol sulfate_Xenobiotics_NA_HMDB0240459	CD80	-0.409808	0.185824	0.318556
homoarginine_Amino Acid_C01924_HMDB0000670	CD11b	-0.412587	0.182564	0.318015
glycosyl-N-palmitoyl-sphingosine (d18:1||16:0)_Lipid_NA_NA	CD11b	-0.412587	0.182564	0.318015
guanidinoacetate_Amino Acid_C00581_HMDB0000128	CD11b	-0.426573	0.1667	0.310407
isoursodeoxycholate_Lipid_C17662_HMDB0000686	CD11b	-0.468531	0.124455	0.253606
5alpha-androstan-3beta,17alpha-diol disulfate_Lipid_NA_HMDB0094682	CD80	-0.469142	0.123898	0.253606
2-hydroxystearate_Lipid_C03045,C03042_HMDB0062549	CD80	-0.476358	0.117442	0.2487
1-palmitoyl-2-oleoyl-GPC (16:0||18:1)_Lipid_C13875_HMDB0007972	CD169	-0.48951	0.106252	0.229505
glycosyl-N-nervonoyl-sphingosine (d18:1||24:1)*_Lipid_NA_HMDB0010712,HMDB0004975	CD11b	-0.48951	0.106252	0.229505
1,2-dilinoleoyl-GPC (18:2||18:2)_Lipid_NA_HMDB0008138	CD11b	-0.48951	0.106252	0.229505
11beta-hydroxyandrosterone sulfate (1)_Lipid_NA_NA	CD11b	-0.495095	0.101724	0.229505
citrate_Energy_C00158_HMDB0000094	CD11b	-0.503497	0.0951574	0.229505
guaiacol sulfate_Xenobiotics_NA_HMDB0060013	CD11b	-0.514887	0.0867183	0.217804
catechol sulfate_Xenobiotics_NA_HMDB0059724	CD11b	-0.531469	0.0753623	0.193789
6-bromotryptophan_Amino Acid_NA_NA	CD11b	-0.545455	0.0666119	0.189318
1-linoleoyl-2-linolenoyl-GPC (18:2||18:3)*_Lipid_NA_HMDB0008141	CD11b	-0.552448	0.0625115	0.182466
indolepropionate_Amino Acid_NA_HMDB0002302	CD11b	-0.573427	0.0512656	0.162844
branched chain 14:0 dicarboxylic acid_Lipid_NA_NA	CD80	-0.585965	0.0452682	0.148151
5alpha-androstan-3beta,17alpha-diol disulfate_Lipid_NA_HMDB0094682	CD11b	-0.591564	0.0427573	0.144306
glycohyocholate_Lipid_NA_HMDB0000138	CD11b	-0.605649	0.0368796	0.132767
glycosyl-N-behenoyl-sphingosine (d18:1||22:0)*_Lipid_NA_NA	CD11b	-0.608392	0.035806	0.132767
1-(1-enyl-palmitoyl)-2-linoleoyl-GPE (P-16:0||18:2)*_Lipid_NA_HMDB0011343	CD11b	-0.629371	0.0283197	0.109233
1-(1-enyl-oleoyl)-GPE (P-18:1)*_Lipid_NA_NA	CD11b	-0.629371	0.0283197	0.109233
11beta-hydroxyandrosterone sulfate (1)_Lipid_NA_NA	CD80	-0.633498	0.0269918	0.109233
N-stearoylserine*_Lipid_NA_NA	CD11b	-0.65035	0.0220342	0.0951877
2-hydroxystearate_Lipid_C03045,C03042_HMDB0062549	CD11b	-0.65035	0.0220342	0.0951877
1-stearoyl-GPC (18:0)_Lipid_NA_HMDB0010384	CD11b	-0.664336	0.0184527	0.0866475
1-(1-enyl-stearoyl)-2-linoleoyl-GPE (P-18:0||18:2)*_Lipid_NA_HMDB0011376	CD11b	-0.671329	0.0168315	0.0826271
1-(1-enyl-palmitoyl)-GPE (P-16:0)*_Lipid_NA_HMDB0011152	CD11b	-0.678322	0.0153173	0.0787748
glycosyl-N-behenoyl-sphingadienine (d18:2||22:0)*_Lipid_NA_NA	CD11b	-0.678322	0.0153173	0.0787748
aconitate [cis or trans]_Energy_C02341,C004174_HMDB0000958,HMDB000072	CD11b	-0.692308	0.012593	0.0755582
1-stearoyl-2-linoleoyl-GPC (18:0||18:2)*_Lipid_NA_HMDB0008039	CD11b	-0.699301	0.0113742	0.0722596
indolin-2-one_Xenobiotics_C12312_NA	CD11b	-0.746497	0.00528802	0.0587739
glucuronide of piperine metabolite C17H21NO3 (5)*_Xenobiotics_NA_NA	CD11b	-0.779483	0.00279771	0.0587739

## Sheet: Corr_Neutrophil_vs_Metabolites 
Var1	Var2	R	pval	padj
branched chain 14:0 dicarboxylic acid_Lipid_NA_NA	CD66b	0.721542	0.00807444	0.571153
branched chain 14:0 dicarboxylic acid_Lipid_NA_NA	CD11b	0.693521	0.0123749	0.571153
6-bromotryptophan_Amino Acid_NA_NA	CD11b	0.629371	0.0283197	0.571153
1,2-dilinoleoyl-GPC (18:2||18:2)_Lipid_NA_HMDB0008138	CD11b	0.622378	0.0306759	0.571153
indolin-2-one_Xenobiotics_C12312_NA	CD11b	0.605649	0.0368796	0.571153
6-bromotryptophan_Amino Acid_NA_NA	CD66b	0.587413	0.0446093	0.571153
1-linoleoyl-2-linolenoyl-GPC (18:2||18:3)*_Lipid_NA_HMDB0008141	CD11b	0.545455	0.0666119	0.571153
indolin-2-one_Xenobiotics_C12312_NA	CD66b	0.542267	0.0685411	0.571153
1,2-dilinoleoyl-GPC (18:2||18:2)_Lipid_NA_HMDB0008138	CD66b	0.531469	0.0753623	0.571153
glycosyl-N-nervonoyl-sphingosine (d18:1||24:1)*_Lipid_NA_HMDB0010712,HMDB0004975	CD66b	0.51049	0.0899137	0.571153
glycosyl-N-behenoyl-sphingosine (d18:1||22:0)*_Lipid_NA_NA	CD66b	0.503497	0.0951574	0.571153
1-stearoyl-2-linoleoyl-GPC (18:0||18:2)*_Lipid_NA_HMDB0008039	CD11b	0.496503	0.100603	0.571153
1-stearoyl-2-linoleoyl-GPC (18:0||18:2)*_Lipid_NA_HMDB0008039	CD66b	0.496503	0.100603	0.571153
1-stearoyl-GPC (18:0)_Lipid_NA_HMDB0010384	CD11b	0.482517	0.112109	0.571153
glycosyl-N-nervonoyl-sphingosine (d18:1||24:1)*_Lipid_NA_HMDB0010712,HMDB0004975	CD11b	0.468531	0.124455	0.571153
1-(1-enyl-oleoyl)-GPE (P-18:1)*_Lipid_NA_NA	CD11b	0.468531	0.124455	0.571153
1-stearoyl-GPC (18:0)_Lipid_NA_HMDB0010384	CD66b	0.468531	0.124455	0.571153
1-(1-enyl-oleoyl)-GPE (P-18:1)*_Lipid_NA_NA	CD66b	0.461538	0.130948	0.571153
1-(1-enyl-palmitoyl)-2-linoleoyl-GPE (P-16:0||18:2)*_Lipid_NA_HMDB0011343	CD11b	0.440559	0.151735	0.571153
1-(1-enyl-palmitoyl)-GPE (P-16:0)*_Lipid_NA_HMDB0011152	CD66b	0.440559	0.151735	0.571153
1-(1-enyl-palmitoyl)-2-linoleoyl-GPE (P-16:0||18:2)*_Lipid_NA_HMDB0011343	CD66b	0.433566	0.159106	0.571153
1-linoleoyl-2-linolenoyl-GPC (18:2||18:3)*_Lipid_NA_HMDB0008141	CD66b	0.433566	0.159106	0.571153
guanidinoacetate_Amino Acid_C00581_HMDB0000128	CD11b	0.426573	0.1667	0.571153
citrate_Energy_C00158_HMDB0000094	CD11b	0.426573	0.1667	0.571153
1-(1-enyl-palmitoyl)-GPE (P-16:0)*_Lipid_NA_HMDB0011152	CD11b	0.41958	0.174519	0.571153
glycosyl-N-behenoyl-sphingosine (d18:1||22:0)*_Lipid_NA_NA	CD11b	0.41958	0.174519	0.571153
palmitoyl dihydrosphingomyelin (d18:0||16:0)*_Lipid_NA_HMDB0010168	CD66b	0.41958	0.174519	0.571153
guanidinoacetate_Amino Acid_C00581_HMDB0000128	CD66b	0.405594	0.190836	0.592249
palmitoyl dihydrosphingomyelin (d18:0||16:0)*_Lipid_NA_HMDB0010168	CD11b	0.398601	0.199335	0.592249
1-(1-enyl-stearoyl)-2-linoleoyl-GPE (P-18:0||18:2)*_Lipid_NA_HMDB0011376	CD11b	0.391608	0.208063	0.592249
homoarginine_Amino Acid_C01924_HMDB0000670	CD11b	0.391608	0.208063	0.592249
glycosyl-N-behenoyl-sphingadienine (d18:2||22:0)*_Lipid_NA_NA	CD11b	0.391608	0.208063	0.592249
homoarginine_Amino Acid_C01924_HMDB0000670	CD66b	0.384615	0.21702	0.592249
2-hydroxystearate_Lipid_C03045,C03042_HMDB0062549	CD11b	0.377622	0.226206	0.592249
2-hydroxystearate_Lipid_C03045,C03042_HMDB0062549	CD66b	0.377622	0.226206	0.592249
aconitate [cis or trans]_Energy_C02341,C004174_HMDB0000958,HMDB000072	CD11b	0.370629	0.235621	0.605883
4-methylcatechol sulfate_Xenobiotics_NA_HMDB0240459	CD66b	0.356643	0.255138	0.612331
N-stearoylserine*_Lipid_NA_NA	CD11b	0.342657	0.275567	0.638122
glycosyl-N-palmitoyl-sphingosine (d18:1||16:0)_Lipid_NA_NA	CD66b	0.314685	0.319139	0.671892
glycosyl-N-behenoyl-sphingadienine (d18:2||22:0)*_Lipid_NA_NA	CD66b	0.307692	0.330589	0.671892
indolepropionate_Amino Acid_NA_HMDB0002302	CD11b	0.300699	0.34226	0.671892
1-(1-enyl-stearoyl)-2-linoleoyl-GPE (P-18:0||18:2)*_Lipid_NA_HMDB0011376	CD66b	0.293706	0.354148	0.671892
N-stearoylserine*_Lipid_NA_NA	CD66b	0.293706	0.354148	0.671892
4-allylcatechol sulfate_Xenobiotics_NA_NA	CD11b	0.284743	0.369701	0.671892
indolepropionate_Amino Acid_NA_HMDB0002302	CD66b	0.27972	0.378569	0.671892
citrate_Energy_C00158_HMDB0000094	CD66b	0.27972	0.378569	0.671892
4-allylcatechol sulfate_Xenobiotics_NA_NA	CD66b	0.270505	0.395121	0.671892
glycohyocholate_Lipid_NA_HMDB0000138	CD11b	0.26057	0.413371	0.671892
4-methylcatechol sulfate_Xenobiotics_NA_HMDB0240459	CD11b	0.258741	0.416775	0.671892
guaiacol sulfate_Xenobiotics_NA_HMDB0060013	CD11b	0.255692	0.422481	0.671892
aconitate [cis or trans]_Energy_C02341,C004174_HMDB0000958,HMDB000072	CD66b	0.251748	0.429919	0.671892
11beta-hydroxyandrosterone sulfate (1)_Lipid_NA_NA	CD16	0.249628	0.433944	0.671892
glucuronide of piperine metabolite C17H21NO3 (5)*_Xenobiotics_NA_NA	CD11b	0.24559	0.441658	0.671892
catechol sulfate_Xenobiotics_NA_HMDB0059724	CD11b	0.244755	0.443262	0.671892
glycosyl-N-palmitoyl-sphingosine (d18:1||16:0)_Lipid_NA_NA	CD11b	0.244755	0.443262	0.671892
catechol sulfate_Xenobiotics_NA_HMDB0059724	CD66b	0.223776	0.484452	0.69669
guaiacol sulfate_Xenobiotics_NA_HMDB0060013	CD66b	0.220666	0.490702	0.69669
5alpha-androstan-3beta,17alpha-diol disulfate_Lipid_NA_HMDB0094682	CD66b	0.218315	0.49545	0.69669
andro steroid monosulfate C19H28O6S (1)*_Lipid_NA_HMDB0002759	CD16	0.210283	0.511828	0.69669
indoleacetate_Amino Acid_C00954_HMDB0000197	CD16	0.20979	0.512841	0.69669
isoursodeoxycholate_Lipid_C17662_HMDB0000686	CD66b	0.195804	0.541936	0.722581
andro steroid monosulfate C19H28O6S (1)*_Lipid_NA_HMDB0002759	CD66b	0.18853	0.557337	0.736298
11beta-hydroxyandrosterone sulfate (1)_Lipid_NA_NA	CD66b	0.18306	0.569032	0.744914
lidocaine_Xenobiotics_D00358_HMDB0014426	CD62L	0.1744	0.587748	0.755676
glucuronide of piperine metabolite C17H21NO3 (5)*_Xenobiotics_NA_NA	CD66b	0.167286	0.603298	0.762061
5alpha-androstan-3beta,17alpha-diol disulfate_Lipid_NA_HMDB0094682	CD11b	0.133806	0.678447	0.816717
glycohyocholate_Lipid_NA_HMDB0000138	CD66b	0.133806	0.678447	0.816717
glycohyocholate_Lipid_NA_HMDB0000138	CD16	0.098594	0.760484	0.885045
isoursodeoxycholate_Lipid_C17662_HMDB0000686	CD11b	0.0979021	0.762122	0.885045
5alpha-androstan-3beta,17alpha-diol disulfate_Lipid_NA_HMDB0094682	CD16	0.0915516	0.777196	0.895218
glucuronide of piperine metabolite C17H21NO3 (5)*_Xenobiotics_NA_NA	CD16	0.0889821	0.783316	0.895218
1-palmitoyl-2-oleoyl-GPC (16:0||18:1)_Lipid_C13875_HMDB0007972	CD62L	0.0699301	0.829024	0.932652
lidocaine_Xenobiotics_D00358_HMDB0014426	CD11b	0.0642526	0.842745	0.933503
lidocaine_Xenobiotics_D00358_HMDB0014426	CD66b	0.0642526	0.842745	0.933503
andro steroid monosulfate C19H28O6S (1)*_Lipid_NA_HMDB0002759	CD11b	0.0580091	0.857882	0.940992
2-hydroxystearate_Lipid_C03045,C03042_HMDB0062549	CD16	0.048951	0.879919	0.945584
lidocaine_Xenobiotics_D00358_HMDB0014426	CD16	0.0458947	0.887373	0.946531
11beta-hydroxyandrosterone sulfate (1)_Lipid_NA_NA	CD11b	0.0208023	0.948836	0.982792
guaiacol sulfate_Xenobiotics_NA_HMDB0060013	CD16	0.0140105	0.96553	0.982792
isoursodeoxycholate_Lipid_C17662_HMDB0000686	CD16	0.00699301	0.982792	0.982792
catechol sulfate_Xenobiotics_NA_HMDB0059724	CD16	-0.00699301	0.982792	0.982792
1-palmitoyl-2-oleoyl-GPC (16:0||18:1)_Lipid_C13875_HMDB0007972	CD16	-0.00699301	0.982792	0.982792
indolepropionate_Amino Acid_NA_HMDB0002302	CD16	-0.00699301	0.982792	0.982792
andro steroid monosulfate C19H28O6S (1)*_Lipid_NA_HMDB0002759	CD62L	-0.00725114	0.982157	0.982792
11beta-hydroxyandrosterone sulfate (1)_Lipid_NA_NA	CD62L	-0.0249628	0.938619	0.982792
indoleacetate_Amino Acid_C00954_HMDB0000197	CD66b	-0.034965	0.914093	0.967864
4-allylcatechol sulfate_Xenobiotics_NA_NA	CD16	-0.0533892	0.86911	0.940992
indoleacetate_Amino Acid_C00954_HMDB0000197	CD11b	-0.0559441	0.862898	0.940992
2-hydroxystearate_Lipid_C03045,C03042_HMDB0062549	CD62L	-0.0769231	0.812183	0.9209
1-(1-enyl-palmitoyl)-GPE (P-16:0)*_Lipid_NA_HMDB0011152	CD16	-0.104895	0.745609	0.880064
N-stearoylserine*_Lipid_NA_NA	CD16	-0.125874	0.696683	0.82911
1-(1-enyl-oleoyl)-GPE (P-18:1)*_Lipid_NA_NA	CD16	-0.132867	0.680598	0.816717
indoleacetate_Amino Acid_C00954_HMDB0000197	CD62L	-0.13986	0.664633	0.816717
glucuronide of piperine metabolite C17H21NO3 (5)*_Xenobiotics_NA_NA	CD62L	-0.153049	0.634874	0.788119
glycohyocholate_Lipid_NA_HMDB0000138	CD62L	-0.161976	0.615006	0.770095
aconitate [cis or trans]_Energy_C02341,C004174_HMDB0000958,HMDB000072	CD16	-0.167832	0.602099	0.762061
1-(1-enyl-palmitoyl)-GPE (P-16:0)*_Lipid_NA_HMDB0011152	CD62L	-0.174825	0.586824	0.755676
homoarginine_Amino Acid_C01924_HMDB0000670	CD16	-0.202797	0.527302	0.709641
indolin-2-one_Xenobiotics_C12312_NA	CD16	-0.211273	0.509797	0.69669
1-(1-enyl-oleoyl)-GPE (P-18:1)*_Lipid_NA_NA	CD62L	-0.216783	0.498556	0.69669
1-(1-enyl-palmitoyl)-2-linoleoyl-GPE (P-16:0||18:2)*_Lipid_NA_HMDB0011343	CD16	-0.216783	0.498556	0.69669
5alpha-androstan-3beta,17alpha-diol disulfate_Lipid_NA_HMDB0094682	CD62L	-0.2324	0.467313	0.686663
1-(1-enyl-stearoyl)-2-linoleoyl-GPE (P-18:0||18:2)*_Lipid_NA_HMDB0011376	CD16	-0.237762	0.456801	0.678137
guaiacol sulfate_Xenobiotics_NA_HMDB0060013	CD62L	-0.238179	0.455989	0.678137
1-stearoyl-GPC (18:0)_Lipid_NA_HMDB0010384	CD16	-0.244755	0.443262	0.671892
4-methylcatechol sulfate_Xenobiotics_NA_HMDB0240459	CD16	-0.251748	0.429919	0.671892
indolin-2-one_Xenobiotics_C12312_NA	CD62L	-0.253527	0.426556	0.671892
indolepropionate_Amino Acid_NA_HMDB0002302	CD62L	-0.258741	0.416775	0.671892
glycosyl-N-behenoyl-sphingadienine (d18:2||22:0)*_Lipid_NA_NA	CD16	-0.258741	0.416775	0.671892
catechol sulfate_Xenobiotics_NA_HMDB0059724	CD62L	-0.265734	0.403833	0.671892
1-stearoyl-2-linoleoyl-GPC (18:0||18:2)*_Lipid_NA_HMDB0008039	CD16	-0.272727	0.391097	0.671892
citrate_Energy_C00158_HMDB0000094	CD16	-0.27972	0.378569	0.671892
1-stearoyl-GPC (18:0)_Lipid_NA_HMDB0010384	CD62L	-0.293706	0.354148	0.671892
isoursodeoxycholate_Lipid_C17662_HMDB0000686	CD62L	-0.300699	0.34226	0.671892
4-allylcatechol sulfate_Xenobiotics_NA_NA	CD62L	-0.306098	0.33323	0.671892
1-linoleoyl-2-linolenoyl-GPC (18:2||18:3)*_Lipid_NA_HMDB0008141	CD62L	-0.328671	0.296904	0.638122
N-stearoylserine*_Lipid_NA_NA	CD62L	-0.328671	0.296904	0.638122
glycosyl-N-behenoyl-sphingosine (d18:1||22:0)*_Lipid_NA_NA	CD16	-0.328671	0.296904	0.638122
guanidinoacetate_Amino Acid_C00581_HMDB0000128	CD16	-0.335664	0.286123	0.638122
1-linoleoyl-2-linolenoyl-GPC (18:2||18:3)*_Lipid_NA_HMDB0008141	CD16	-0.335664	0.286123	0.638122
homoarginine_Amino Acid_C01924_HMDB0000670	CD62L	-0.34965	0.265239	0.626137
glycosyl-N-palmitoyl-sphingosine (d18:1||16:0)_Lipid_NA_NA	CD16	-0.356643	0.255138	0.612331
1-(1-enyl-palmitoyl)-2-linoleoyl-GPE (P-16:0||18:2)*_Lipid_NA_HMDB0011343	CD62L	-0.363636	0.245265	0.608934
aconitate [cis or trans]_Energy_C02341,C004174_HMDB0000958,HMDB000072	CD62L	-0.363636	0.245265	0.608934
6-bromotryptophan_Amino Acid_NA_NA	CD16	-0.377622	0.226206	0.592249
glycosyl-N-nervonoyl-sphingosine (d18:1||24:1)*_Lipid_NA_HMDB0010712,HMDB0004975	CD16	-0.384615	0.21702	0.592249
1-palmitoyl-2-oleoyl-GPC (16:0||18:1)_Lipid_C13875_HMDB0007972	CD66b	-0.405594	0.190836	0.592249
1-stearoyl-2-linoleoyl-GPC (18:0||18:2)*_Lipid_NA_HMDB0008039	CD62L	-0.440559	0.151735	0.571153
1,2-dilinoleoyl-GPC (18:2||18:2)_Lipid_NA_HMDB0008138	CD16	-0.454545	0.137658	0.571153
1,2-dilinoleoyl-GPC (18:2||18:2)_Lipid_NA_HMDB0008138	CD62L	-0.461538	0.130948	0.571153
branched chain 14:0 dicarboxylic acid_Lipid_NA_NA	CD16	-0.46585	0.126919	0.571153
1-(1-enyl-stearoyl)-2-linoleoyl-GPE (P-18:0||18:2)*_Lipid_NA_HMDB0011376	CD62L	-0.475524	0.118176	0.571153
1-palmitoyl-2-oleoyl-GPC (16:0||18:1)_Lipid_C13875_HMDB0007972	CD11b	-0.482517	0.112109	0.571153
6-bromotryptophan_Amino Acid_NA_NA	CD62L	-0.482517	0.112109	0.571153
citrate_Energy_C00158_HMDB0000094	CD62L	-0.482517	0.112109	0.571153
glycosyl-N-behenoyl-sphingadienine (d18:2||22:0)*_Lipid_NA_NA	CD62L	-0.496503	0.100603	0.571153
branched chain 14:0 dicarboxylic acid_Lipid_NA_NA	CD62L	-0.500876	0.0971738	0.571153
palmitoyl dihydrosphingomyelin (d18:0||16:0)*_Lipid_NA_HMDB0010168	CD16	-0.517483	0.0848688	0.571153
guanidinoacetate_Amino Acid_C00581_HMDB0000128	CD62L	-0.531469	0.0753623	0.571153
glycosyl-N-behenoyl-sphingosine (d18:1||22:0)*_Lipid_NA_NA	CD62L	-0.545455	0.0666119	0.571153
glycosyl-N-nervonoyl-sphingosine (d18:1||24:1)*_Lipid_NA_HMDB0010712,HMDB0004975	CD62L	-0.566434	0.0548421	0.571153
4-methylcatechol sulfate_Xenobiotics_NA_HMDB0240459	CD62L	-0.601399	0.0385885	0.571153
glycosyl-N-palmitoyl-sphingosine (d18:1||16:0)_Lipid_NA_NA	CD62L	-0.65035	0.0220342	0.571153
palmitoyl dihydrosphingomyelin (d18:0||16:0)*_Lipid_NA_HMDB0010168	CD62L	-0.79021	0.00222314	0.320131

## Sheet: COrr_Monocyte_vs_Olink (HIS)
Var1	Var2	value	pval	padj
MCP-3	CD169	-0.58042	0.047856	0.24679
HGF	CD169	-0.391608	0.208063	0.424118
IL6	CD169	-0.566434	0.0548421	0.24679
MCP-3	CD80	-0.178634	0.578567	0.578567
HGF	CD80	0.31874	0.312602	0.468903
IL6	CD80	-0.234676	0.462837	0.560875
MCP-3	CD11b	0.370629	0.235621	0.424118
HGF	CD11b	0.370629	0.235621	0.424118
IL6	CD11b	0.216783	0.498556	0.560875

## Sheet: Corr_Neutrophil_vs_Olink (HIS)
Var1	Var2	R	pval	padj
MCP-3	CD11b	-0.412587	0.182564	0.43404
HGF	CD11b	-0.258741	0.416775	0.483558
IL6	CD11b	-0.356643	0.255138	0.437379
MCP-3	CD66b	-0.27972	0.378569	0.483558
HGF	CD66b	-0.244755	0.443262	0.483558
IL6	CD66b	-0.265734	0.403833	0.483558
MCP-3	CD62L	0.496503	0.100603	0.43404
HGF	CD62L	0.41958	0.174519	0.43404
IL6	CD62L	0.587413	0.0446093	0.43404
MCP-3	CD16	0.384615	0.21702	0.43404
HGF	CD16	0.104895	0.745609	0.745609
IL6	CD16	0.482517	0.112109	0.43404
